# Supplementary material for: Neuronal selectivity to complex vocalization features emerges in the superficial layers of primary auditory cortex
Source: PLoS Biol. 2021 Jun 16;19(6):e3001299. doi: 10.1371/journal.pbio.3001299 (PMC8238193; doi:10.1371/journal.pbio.3001299)
Supplement: S1 Data — (XLSX) [file pbio.3001299.s002.xlsx]

## Sheet: Fig1E_spont_rate
vMGB	A1 L4	A1 L2/3
2.05952	2.21825	5.41667
1.22619	1.58333	2.9881
8.70238	0.0952381	0.607143
3.67262	3.37302	4.20238
3.76786	12.1964	1.49206
4.625	1.99702	0.666667
9.40179	0.547619	1.50794
5.39286	7.63636	3.80556
8.57738	2.80357	2.36111
6.40476	3.26786	2.66964
6.79167	4.46726	7.38988
13.869	4.12798	3.41964
2.27083	17.4524	1.04167
10.6548	2.40179	7.96131
13.0833	0.997024	0.348214
14.8423	1.77083	2.6131
8.84025	12.5714	2.625
2.9256	0.252976	2.68155
3.07143	3.94345	4.84524
1.69048	15.8244	0.389881
2.24702	6.36905	6.49107
3.50595	11.6369	11.8304
3.72024	3.44375	2.77381
2.04464	43.8095	6.79464
2.75298	23.7411	3.08333
1.95238	3.4494	2.14881
13.9077	1.02679	1.51488
0.473214	2.15179	1.59226
0.583333	19.372	1.6875
2.00298	2.54464	0.544643
0.800595	1.94048	0.541667
3.86012	4.40179	0.157738
2.13095	7.12798	0.35119
	7.45536	0.166667
	0.169643	0.592262
	8.29193	0.666667
	1.6875	0.306548
	14.0238	0.883929
	2.30655	0.505952
	8.42262	0.699405
	1.00893	0.175595
	4.19048	0.419643
	3.66667	0.330357
	0.125	0.10119
	0.794643	0.113095
	1.62798
	0.21131
	0.291667
	1
	1.91071
	3.02679
	1.02083
	2.66667
	0.217262
	0.324405
	2.1875
	1.07738
	2.90179
	1.28869
	2.80952
	0.758929
	0.122024
	0.571429
	1.52083
	1.36607
	4.55357
	0.723214

## Sheet: Fig1F-G_tuning_prop_vMGB
Unit #	Animal	Best Frequency (Hz)	Bandwidth(oct)	chirp	chut	other	purr	rumble	t chatter	wheek	whine
1	Ginger	1600	2.0158	1	1	1	1	1	1	1	1
2	Ginger	2111.21	2.3559	0	1	1	1	1	1	1	1
3	Ginger	1055.61	2.0561	0	1	1	1	1	1	1	1
4	Ginger	1969.83	2.0946	0	1	1	1	1	1	1	1
5	Ginger	1600	2.6801	1	1	1	1	1	1	1	1
6	Ginger	1131.37	1.8386	0	1	1	1	1	1	1	1
7	Ginger	25600	1.1845	0	0	0	0	0	1	0	0
8	Ginger	7351.67	2.8367	1	1	1	1	1	1	1	1
9	Ginger	8444.85	2.318	1	1	1	1	1	1	1	1
10	Ginger	25600	0.39398	1	0	1	1	1	1	1	1
11	Ginger	25600	0.34737	0	1	1	0	1	1	1	1
12	Ginger	3939.66	1.9717	1	1	1	1	1	1	1	1
13	Ginger	348.22	1.185	1	1	0	0	0	1	1	1
14	Penny	12125	1.0851	1	1	1	1	1	1	1	1
15	Penny	2828.43	1.1927	0	0	0	1	0	1	0	0
16	Penny	7879.32	0.70148	0	1	1	1	0	1	1	1
17	Penny	5198.42	0.68445	1	1	1	0	1	1	1	1
18	Penny	984.915	1.3979	0	1	1	1	1	1	1	1
19	Penny	800	1.9957	0	1	1	1	1	1	1	1
20	Tattoo	5571.52	0.79559	1	1	1	0	0	1	1	1
21	Tattoo	5198.42	1.029	1	1	1	0	0	1	1	1
22	Tattoo	2111.21	2.5348	0	1	1	1	0	1	1	1
23	Tattoo	1837.92	1.8041	1	1	1	1	1	1	1	1
24	Tattoo	1714.84	1.494	1	1	1	1	1	1	1	1
25	Tattoo	2262.74	2.4426	1	1	1	1	1	1	1	1
26	Tattoo	746.426	1.7263	0	1	1	1	1	1	1	1
27	Tattoo	4525.48	1.408	1	1	1	1	1	1	1	1
28	Tattoo	3675.83	1.3758	1	1	1	0	0	0	0	1
29	Tattoo	4850.29	1.5892	1	0	1	0	1	1	1	1
30	Tattoo	3675.83	2.1975	1	1	1	1	1	1	1	1
31	Tattoo	3675.83	1.5928	0	0	1	0	1	1	0	0
32	Tattoo	25600	1.447	0	0	0	0	0	1	1	1
33	Tattoo	2785.76	2.0739	1	1	1	1	1	1	1	1

## Sheet: Fig1F-G_tuning_prop_A1_L4
Unit #	Animal	Best Frequency (Hz)	Band Width(oct)	chirp	chut	other	purr	rumble	t chatter	wheek	whine
1	Penny	246.2	1.3	0	1	1	1	1	1	0	1
2	Penny	187	1.42	1	1	1	1	1	0	1	1
3	Penny	141.4	0.75	0	0	1	1	0	0	0	0
4	Penny	174.1	2.81	0	1	1	1	1	0	1	1
5	Penny	2111.2	1.63	1	1	1	1	1	1	1	1
6	Penny	NaN	NaN	0	1	1	1	1	1	1	1
7	Penny	NaN	NaN	0	1	1	0	1	1	1	1
8	Penny	NaN	NaN	1	1	1	1	1	1	1	1
9	Penny	5572	1.43	1	1	1	1	1	1	1	1
10	Penny	7352	1.41	1	1	1	0	1	1	1	1
11	Penny	6859	1.11	1	1	1	0	0	1	1	1
12	Penny	3200	1.71	1	1	1	1	1	1	1	1
13	Penny	459.5	3.71	0	1	1	1	1	1	1	1
14	Penny	15759	3.8	0	1	1	1	1	1	1	1
15	Penny	325	2.33	0	0	1	1	1	0	0	0
16	Penny	606.3	2.21	0	1	1	1	1	1	1	1
17	Penny	16000	1.52	1	1	1	1	1	1	1	1
18	Penny	186.6	1.25	0	1	0	1	1	1	0	1
19	Penny	1969.8	2.77	1	1	1	1	1	1	1	1
20	Penny	12996	1.52	0	1	1	0	1	1	1	1
21	Penny	812	1.4	0	1	1	1	1	1	1	1
22	Penny	13929	0.68	0	1	1	1	1	1	1	1
23	Penny	9849.2	1.29	1	1	1	0	1	1	1	1
24	Penny	19698	1.66	1	1	1	1	1	1	1	1
25	Penny	29557	0.8	0	1	1	1	1	1	1	1
26	Penny	8574.2	0.63	1	1	1	1	1	1	1	1
27	Luke	857	1.75	1	1	1	1	1	1	1	1
28	Luke	1714	1.1	0	0	0	0	0	0	1	0
29	Luke	25600	1.15	1	1	1	1	1	1	1	1
30	Luke	11942	0.46	0	0	1	1	1	1	1	1
31	Luke	NaN	NaN	1	1	1	1	1	1	1	1
32	Luke	11143	0.78	1	1	1	1	0	1	1	1
33	Luke	200	0.45	1	1	1	1	1	1	1	1
34	Luke	800	0.57	0	1	1	1	1	1	1	1
35	Luke	2425	0.57	1	1	1	1	1	1	1	1
36	Luke	NaN	NaN	1	1	1	1	1	1	1	1
37	Luke	857	0.72	1	1	1	1	1	1	1	1
38	Luke	1492	1.48	1	1	1	1	1	1	1	1
39	Luke	2599	0.65	1	1	1	0	1	1	1	1
40	Luke	NaN	NaN	1	1	1	1	1	1	1	1
41	Luke	NaN	NaN	1	1	1	1	1	0	1	1
42	Luke	1392	0.79	1	1	1	1	1	1	1	1
43	Luke	1969	0.99	1	1	1	1	1	1	1	1
44	Plato	214	1.58	1	0	0	0	0	0	0	0
45	Plato	200	0.21	0	0	1	0	0	0	0	0
46	Plato	25600	0.33	0	1	1	1	1	0	1	1
47	Plato	1837	0.28	0	0	0	0	0	1	1	0
48	Plato	25600	0.3	0	1	0	0	0	1	0	1
49	Tattoo	1392	2.154	1	0	1	0	0	0	0	1
50	Tattoo	1392	1.54	0	0	1	0	0	1	1	1
51	Tattoo	2985	0.67	1	1	0	1	1	1	0	1
52	Tattoo	NaN	NaN	1	1	0	1	1	1	1	1
53	Tattoo	NaN	NaN	1	1	1	1	1	1	1	1
54	Tattoo	6400	0.62	1	0	0	0	0	1	1	0
55	Tattoo	5900	0.88	0	0	0	0	1	0	1	1
56	Tattoo	5900	0.62	1	1	0	0	1	0	0	1
57	Tattoo	NaN	NaN	0	0	1	0	0	1	1	0
58	Tattoo	2425	2.96	1	1	1	1	0	1	1	1
59	Tattoo	200	0.7	0	0	1	1	0	1	1	1
60	Tattoo	984	2.82	1	1	1	1	1	0	1	1
61	Tattoo	746	1.21	1	1	1	1	1	1	1	1
62	Tattoo	857	0.8	0	1	0	0	1	1	1	1
63	Tattoo	649	0.58	0	1	0	1	1	0	0	1
64	Tattoo	200	0.68	1	1	1	1	1	1	0	1
65	Tattoo	1392	0.7	0	0	1	0	1	0	1	1
66	Tattoo	25600	0.52	1	1	1	1	1	1	1	1
67	Tattoo	3939	0.55	1	0	1	0	0	0	1	1

## Sheet: Fig1F-G_tuning_prop_A1_L2-3
Unit #	Animal	Best Frequency (Hz)	Band Width(oct)	chirp	chut	other	purr	rumble	t chatter	wheek	whine
1	Penny	459	1.8	1	1	1	1	1	1	1	1
2	Penny	141.4	1.39	0	1	1	1	0	0	1	1
3	Penny	1300	1.18	0	0	1	0	0	0	0	1
4	Penny	400	2.38	1	1	1	1	1	1	1	1
5	Penny	151.6	1.39	0	1	1	1	1	1	1	1
6	Penny	186.6	1.66	0	1	1	1	1	0	1	1
7	Penny	3200	0.38	1	1	1	1	1	0	1	1
8	Penny	1393	1.31	1	1	1	0	0	0	1	1
9	Penny	3200	2.96	0	1	1	1	1	1	1	1
10	Penny	12126	0.83	0	1	1	0	1	1	1	1
11	Penny	11143	1.07	1	1	1	0	1	1	1	0
12	Penny	9051	0.9	1	1	1	1	0	1	1	0
13	Penny	3676	0.25	0	1	0	0	0	1	1	1
14	Penny	12996	2.68	1	1	1	0	1	1	1	1
15	Penny	7351.7	0.71	0	0	0	0	0	0	1	0
16	Penny	9051	0.9	1	0	1	0	0	1	1	1
17	Penny	10397	0.67	0	1	1	0	1	1	1	1
18	Penny	10397	0.87	0	0	1	0	1	1	1	1
19	Penny	6400	0.93	1	1	1	0	0	1	1	1
20	Penny	22627	0.62	0	1	0	0	0	0	0	0
21	Penny	22627	0.5	1	1	1	1	1	1	1	1
22	Penny	2639	NaN	1	1	1	1	1	1	1	1
23	Penny	19698	0.794	0	1	1	1	1	1	1	1
24	Penny	18379	0.63	0	0	0	1	1	0	1	0
25	Penny	22627	0.54	0	1	1	1	1	1	1	1
26	Luke	7879	1.49	0	1	1	0	1	0	0	1
27	Luke	1969	0.74	1	1	1	1	1	1	1	1
28	Silicon	4547	1.249	1	0	1	0	0	1	1	1
29	Silicon	5571	0.457	0	0	0	0	0	1	0	0
30	Silicon	6400	0.646	0	0	0	0	1	0	0	0
31	Silicon	5198	NaN	1	0	1	0	1	1	1	0
32	Tattoo	1392	0.64	1	0	1	0	0	0	0	0
33	Tattoo	400	1.2	0	1	1	0	1	0	0	0
34	Tattoo	NaN	NaN	0	0	1	0	1	0	0	1
35	Tattoo	6859	0.89	0	0	0	0	0	1	0	1
36	Tattoo	NaN	NaN	0	0	0	0	0	0	1	0
37	Tattoo	NaN	NaN	0	0	0	0	0	0	1	0
38	Tattoo	8444	0.5	0	0	0	0	1	0	0	0
39	Tattoo	9700	0.91	0	1	1	0	0	1	0	0
40	Tattoo	9050	0.89	0	0	1	0	0	1	0	1
41	Tattoo	NaN	NaN	0	1	1	0	0	0	1	0
42	Tattoo	984	0.9	0	0	1	0	1	0	0	0
43	Tattoo	565	0.61	1	0	0	0	0	0	0	1
44	Tattoo	857	0.74	0	0	0	0	0	0	0	1
45	Tattoo	9050	NaN	0	0	0	0	0	0	1	0

## Sheet: Fig1H_prevalence
Call Category	chirp	chut	other	purr	rumble	t chatter	wheek	whine
vMGB	0.0892019	0.126761	0.13615	0.107981	0.112676	0.150235	0.13615	0.140845
A1 L4	0.095122	0.126829	0.134146	0.114634	0.126829	0.12439	0.134146	0.143902
A1 L2/3	0.0829016	0.129534	0.165803	0.0725389	0.124352	0.124352	0.15544	0.145078
