# Supplementary material for: Neuronal selectivity to complex vocalization features emerges in the superficial layers of primary auditory cortex
Source: PLoS Biol. 2021 Jun 16;19(6):e3001299. doi: 10.1371/journal.pbio.3001299 (PMC8238193; doi:10.1371/journal.pbio.3001299)
Supplement: S2 Data — (XLSX) [file pbio.3001299.s003.xlsx]

## Sheet: Fig2A
Frequency/Call name	0	39.0625	78.125	117.188	156.25	195.312	234.375	273.438	312.5	351.562	390.625	429.688	468.75	507.812	546.875	585.938	625	664.062	703.125	742.188	781.25	820.312	859.375	898.438	937.5	976.562	1015.62	1054.69	1093.75	1132.81	1171.88	1210.94	1250	1289.06	1328.12	1367.19	1406.25	1445.31	1484.38	1523.44	1562.5	1601.56	1640.62	1679.69	1718.75	1757.81	1796.88	1835.94	1875
Chirp1	4.38039e-11	4.7549e-10	5.01458e-08	6.56227e-06	1.46506e-05	2.56016e-05	0.000150624	0.000366721	1.05365e-05	5.75004e-05	8.0501e-05	3.28705e-05	0.000162061	0.000117839	3.94366e-06	3.85279e-05	3.83848e-05	2.12191e-05	4.51855e-05	3.66309e-05	5.34374e-05	1.01168e-05	0.000102838	5.70862e-05	0.000150057	9.21943e-05	0.000150879	1.39348e-05	2.14266e-05	2.53337e-06	8.58695e-05	3.78308e-05	1.95685e-05	1.18437e-05	3.00603e-05	8.16459e-05	9.45133e-05	7.65738e-06	1.56749e-05	3.61179e-05	4.73959e-05	7.94502e-05	0.000462754	0.000101208	0.000186088	0.000979344	0.00024589	0.000454921	0.000454981
Chirp2	5.38955e-10	9.67928e-09	1.65332e-06	7.6459e-06	4.23979e-05	3.87863e-05	7.59509e-05	7.90303e-05	0.000189561	1.28886e-05	4.59095e-05	4.13098e-05	3.65656e-05	6.06162e-05	0.000131994	0.000112077	3.7096e-05	2.81939e-05	3.9585e-05	5.06345e-05	0.000150793	1.91661e-05	6.04315e-05	3.76526e-05	4.69318e-05	8.77132e-05	8.49603e-05	2.16027e-05	5.10037e-05	3.09892e-05	4.22208e-05	1.95085e-05	1.16063e-05	8.40325e-05	5.46859e-05	1.90745e-05	1.75615e-06	2.65129e-07	1.54722e-05	3.66489e-06	7.89984e-05	1.32902e-09	1.38951e-05	2.1017e-05	3.5674e-05	7.39053e-05	6.53857e-05	3.93249e-07	0.000219397
Chut1	2.27263e-08	7.0708e-06	0.000256957	0.0157677	0.0370013	0.893694	0.154984	0.064933	0.245563	0.00254842	0.120419	0.0124859	0.389977	1	0.639694	0.691061	0.15255	0.0903362	0.0241285	0.0282467	0.0444142	0.190247	0.103547	0.0399409	0.0644513	0.0351573	0.035096	0.286565	0.0281558	0.0344039	0.0143653	0.0449539	0.00120082	0.0487944	0.0258221	0.00440095	0.0295194	0.0110668	0.00158842	0.0253746	0.0308907	0.011824	0.0118585	0.00091772	0.00064317	0.00273811	0.00972034	0.00224309	0.012093
Chut2	4.9624e-09	5.28873e-06	0.000512585	0.00619417	0.00234358	0.609458	0.15076	0.0133583	1	0.193806	0.00642316	0.00495314	0.0173148	0.0416592	0.010518	0.0547242	0.0073505	0.0118404	0.0243407	0.181257	0.374275	0.339243	0.0975302	0.0265601	0.108994	0.0207172	0.00376228	0.0438601	0.0206322	0.026947	0.0166709	0.0960159	0.00870093	0.0868672	0.0342534	0.00863428	0.0898941	0.00678246	0.00129674	0.00135597	0.000643368	0.00428724	0.0016665	0.000351248	0.0011594	0.000546203	0.00113207	0.0017004	0.000638257
Other1	4.36223e-09	1.0303e-07	0.000298279	0.000841423	0.0028097	0.0125148	0.000425793	0.000706512	0.00197741	0.0058504	0.000150137	0.000540983	2.38787e-05	6.78435e-05	3.6944e-06	3.83799e-06	0.000385597	0.00219695	0.000244075	0.000143886	9.13606e-05	0.000168736	7.66762e-06	0.000192755	0.000320033	2.63526e-05	6.73919e-05	4.919e-05	0.000231527	0.000127894	0.000324442	0.000238153	7.68271e-05	5.75703e-05	0.000162651	4.95364e-05	0.000472613	0.000768921	3.9565e-05	5.59069e-05	6.42556e-05	3.00435e-05	4.84527e-05	3.26828e-05	7.95488e-07	6.2179e-05	3.21985e-06	0.000257188	0.000312945
Other2	6.33529e-09	2.51233e-05	0.0012174	0.0452244	0.00310795	0.675453	0.00142775	0.0259239	0.15033	0.214673	0.00275229	0.0041811	0.0224887	0.0473498	0.344313	0.321773	0.472158	0.232716	0.285594	0.081634	0.156941	0.053901	0.15323	0.0740107	0.216239	0.0296986	0.00709438	0.036947	0.0495463	0.00779692	0.0141934	0.0498884	0.0266609	0.0753951	0.199775	0.145911	0.429232	0.131093	1	0.224238	0.0104921	0.49034	0.0594638	0.0401396	0.192556	0.045126	0.0245713	0.0106738	0.0105307
Purr1	4.16777e-07	5.63191e-06	0.000194461	0.0163422	0.0244401	0.236584	0.0363634	0.0556166	0.843262	0.750679	1	0.0537446	0.200556	0.376743	0.99889	0.417157	0.256043	0.309032	0.672848	0.0640278	0.117939	0.10436	0.00375889	0.00556246	0.00743815	0.0178848	0.00920305	0.0085745	0.000924279	0.039309	0.0115	0.000649333	0.00219702	0.00747811	0.0136892	9.66252e-05	0.00633022	0.00890385	0.00232754	0.00494589	0.0022326	0.00208494	0.000428759	0.00427468	0.00926794	0.000494944	0.000908175	0.000242395	3.97477e-05
Purr2	9.86264e-08	3.05153e-06	0.000165782	0.00100144	0.0010632	0.137851	0.12182	0.139392	1	0.324694	0.0165896	0.00400379	0.0296277	0.00910715	0.011086	0.00622294	0.0571302	0.0140666	0.0242232	0.00486992	0.00370853	0.00302739	5.15477e-05	0.0025408	0.000941885	0.00664038	0.0129807	0.00772924	0.00294654	0.00865993	0.00871273	0.0163363	0.00844081	0.00528551	0.000454326	0.00096656	0.000525319	3.74156e-05	9.28891e-05	0.00145889	0.000119099	4.07264e-05	1.69492e-06	9.03939e-05	4.71652e-05	5.50314e-05	3.52591e-05	6.57244e-06	0.000158709
Rumble1	1.6716e-09	1.76577e-08	8.98484e-05	1.06885e-05	0.0020942	0.038192	0.016937	0.0221817	1	0.00109752	0.00155628	9.47361e-05	0.00128159	7.32881e-05	0.00136521	0.000452479	0.0185512	0.0135154	0.000136367	8.58758e-05	0.000437626	0.00151777	0.00387907	3.44271e-05	0.000246915	0.000323181	0.00076698	0.00144729	0.00018049	8.74629e-05	0.000278566	4.01926e-05	0.000269239	0.000129747	4.3651e-05	0.00380099	0.00057843	0.000291379	0.000181302	5.0277e-05	0.000158844	0.000146988	5.52155e-05	0.000131611	6.60889e-05	9.86155e-06	4.9144e-06	1.04038e-05	2.38247e-05
Rumble2	9.48008e-15	9.12729e-10	5.88096e-05	0.000791456	0.00165471	0.00626882	0.0075125	0.0456024	1	0.00355753	0.00768486	0.000774421	0.00127708	6.67827e-05	0.0299718	0.0016802	0.000594545	1.99676e-05	0.000220552	0.00242935	0.000128522	0.000266455	0.00158927	0.00212402	0.000382114	5.46805e-05	0.000192542	0.00150024	3.91625e-05	7.90226e-05	0.0004491	0.00024844	5.74208e-05	3.98604e-05	1.45418e-05	1.75686e-05	9.55893e-05	1.27292e-05	6.77884e-06	1.62995e-05	1.38388e-06	5.43265e-06	2.05396e-06	8.37922e-06	3.33162e-05	3.16327e-06	1.90786e-05	1.059e-05	3.22026e-06
T. Chatter1	1.37095e-07	1.14958e-07	0.000923359	0.0101849	0.0047201	0.120912	0.00896937	0.00648184	1	0.0172464	0.00128511	0.00217486	0.000489587	0.000316407	0.000999789	0.00502049	0.00565998	0.000550739	0.0128761	0.00187731	0.372587	0.104943	0.139545	0.0639729	0.00752653	0.0201981	0.00709487	0.001272	0.00552302	0.00793428	0.000642346	0.0013261	0.000654848	0.000594431	0.00199451	0.00170813	0.00593133	0.000166597	0.00185713	0.00393991	0.00083741	0.000216215	3.5939e-05	0.000256478	0.000122668	0.00150279	0.000376067	0.000793234	0.00195853
T. Chatter2	1.0605e-09	1.46871e-06	0.00802533	0.0289894	0.0488386	0.283735	0.162314	0.359166	0.44622	1	0.0142049	0.00231075	0.00383275	0.00552169	0.000958956	0.0222514	0.012211	0.00317605	0.0182239	0.00196962	0.163934	0.44493	0.139023	0.0503869	0.0756076	0.00289894	0.0313551	0.0262834	0.00430542	0.00309223	0.0102413	0.000855911	0.000174969	0.00287368	0.00827857	0.0191251	0.00196537	0.0102751	0.000592727	0.00195063	0.0178191	0.00170074	0.00427205	0.0058995	0.00320146	0.0034702	0.00399972	0.000748521	0.000847658
Wheek1	2.69509e-08	1.24356e-07	0.000220611	0.00128155	0.00254972	0.00449698	0.00183028	0.00019957	0.000518629	0.00150292	4.75438e-05	6.34258e-06	4.15325e-05	1.98243e-05	9.04794e-05	4.00318e-06	0.0283062	0.00894536	0.00214621	0.0392374	0.00136467	0.0208895	0.00119056	0.00459884	0.000515331	0.000478616	0.00195247	0.00163772	0.00234758	3.33959e-05	0.000264278	0.000717548	0.0109933	0.0150194	0.110592	0.00239883	0.000538675	0.00618048	0.00719392	0.00051787	0.00231272	0.0013294	9.63665e-05	0.00680114	0.00321192	4.239e-05	0.0489103	0.00139854	0.00243407
Wheek2	1.84779e-07	6.0147e-06	0.000534278	0.00712448	0.00577117	0.145182	0.0786585	0.0887433	0.0641934	0.31083	0.00481942	0.00551634	0.00038662	0.00203901	0.00221099	0.0228166	0.015627	0.0472966	0.113408	0.019991	0.0269968	0.0951648	0.947958	0.0587119	0.578915	0.200185	0.228072	0.0882708	0.0375223	0.110012	0.130118	0.0132018	0.124998	0.0340613	0.169706	0.111359	0.0217931	0.00157153	0.000755409	0.00143742	0.0149776	0.0280077	0.0224666	0.00718412	0.00819854	0.0239747	0.115278	0.105783	0.087249
Whine1	3.28011e-09	4.07051e-06	0.000107453	0.0084746	0.000661512	1	0.000879372	0.0105469	0.0263529	0.00763815	0.00113035	0.00141836	5.49519e-05	4.88485e-05	0.00066846	0.116592	0.0762932	0.0685764	0.142889	0.00878779	0.0551838	0.0399485	0.00102008	0.00247516	0.0100475	0.0181539	0.02471	0.0063943	0.00783281	0.0098913	0.0106714	0.000912401	0.00293416	0.00670814	0.00460479	0.0108827	0.00383542	0.0337517	0.065439	0.0233999	0.311638	0.173404	0.0147834	0.00291366	0.0528576	0.0105947	0.142107	0.160822	0.366483
Whine2	9.36255e-13	6.41414e-06	0.00186787	0.0121492	0.00391547	0.108264	0.0134776	0.0259829	0.0441022	0.0707515	0.0290979	0.000299149	0.000591941	0.0657815	0.00341749	0.00568094	0.0493914	0.0112709	0.0422276	1	0.171111	0.379056	0.191749	0.212221	0.463202	0.0611169	0.611517	0.2876	0.0855888	0.0132859	0.00486015	0.000246542	0.00119165	0.130863	0.0978246	0.0976424	0.0147437	0.0171859	0.0254347	0.033925	0.195349	0.0343092	0.00626397	0.00464528	0.00306258	0.0172538	0.0480059	0.0422712	0.0247437
[truncated: 208 more columns]

## Sheet: Fig2B_chirp1
-156.536	-156.536	-156.536	-156.536	-156.536	-156.536	-156.536	-156.536	-156.536	-156.536	-156.536	-156.536	-156.536	-156.536	-156.536	-156.536	-156.536	-156.536	-156.536	-156.536	-156.536	-156.536	-156.536	-156.536	-156.536	-156.536	-156.536	-156.536	-156.536	-156.536	-156.536	-156.536	-156.536	-156.536	-156.536	-156.536	-156.536	-156.536	-156.536	-156.536	-156.536	-156.536	-156.536	-156.536	-156.536	-156.536	-156.536	-156.536	-156.536	-156.536
-156.536	-156.536	-156.536	-156.536	-156.536	-156.536	-156.536	-156.536	-156.536	-156.536	-156.536	-156.536	-156.536	-156.536	-156.536	-156.536	-156.536	-156.536	-156.536	-156.536	-156.536	-156.536	-156.536	-156.536	-156.536	-156.536	-156.536	-156.536	-156.536	-156.536	-156.536	-156.536	-156.536	-156.536	-156.536	-156.536	-156.536	-156.536	-156.536	-156.536	-156.536	-156.536	-156.536	-156.536	-156.536	-156.536	-156.536	-156.536	-156.536	-156.536
-156.536	-156.536	-156.536	-156.536	-156.536	-156.536	-156.536	-156.536	-156.536	-156.536	-156.536	-156.536	-156.536	-156.536	-156.536	-156.536	-156.536	-156.536	-156.536	-156.536	-156.536	-156.536	-156.536	-156.536	-156.536	-156.536	-156.536	-156.536	-156.536	-156.536	-156.536	-156.536	-156.536	-156.536	-156.536	-156.536	-156.536	-156.536	-156.536	-156.536	-156.536	-156.536	-156.536	-156.536	-156.536	-156.536	-156.536	-156.536	-156.536	-156.536
-156.536	-156.536	-156.536	-156.536	-156.536	-156.536	-156.536	-156.536	-156.536	-156.536	-156.536	-156.536	-156.536	-156.536	-156.536	-156.536	-156.536	-156.536	-156.536	-156.536	-156.536	-156.536	-156.536	-156.536	-156.536	-156.536	-156.536	-156.536	-156.536	-156.536	-156.536	-156.536	-156.536	-156.536	-156.536	-156.536	-156.536	-156.536	-156.536	-156.536	-156.536	-156.536	-156.536	-156.536	-156.536	-156.536	-156.536	-156.536	-156.536	-156.536
-156.536	-156.536	-156.536	-156.536	-156.536	-156.536	-156.536	-156.536	-156.536	-156.536	-156.536	-156.536	-156.536	-156.536	-156.536	-156.536	-156.536	-156.536	-156.536	-156.536	-156.536	-156.536	-156.536	-156.536	-156.536	-156.536	-156.536	-156.536	-156.536	-156.536	-156.536	-156.536	-156.536	-156.536	-156.536	-156.536	-156.536	-156.536	-156.536	-156.536	-156.536	-156.536	-156.536	-156.536	-156.536	-156.536	-156.536	-156.536	-156.536	-156.536
-156.536	-156.536	-156.536	-156.536	-156.536	-156.536	-156.536	-156.536	-156.536	-156.536	-156.536	-156.536	-156.536	-156.536	-156.536	-156.536	-156.536	-156.536	-156.536	-156.536	-156.536	-156.536	-156.536	-156.536	-156.536	-156.536	-156.536	-156.536	-156.536	-156.536	-156.536	-156.536	-156.536	-156.536	-156.536	-156.536	-156.536	-156.536	-156.536	-156.536	-156.536	-156.536	-156.536	-156.536	-156.536	-156.536	-156.536	-156.536	-156.536	-156.536
-156.536	-156.536	-156.536	-156.536	-156.536	-156.536	-156.536	-156.536	-156.536	-156.536	-156.536	-156.536	-156.536	-156.536	-156.536	-156.536	-156.536	-156.536	-156.536	-156.536	-156.536	-156.536	-156.536	-156.536	-156.536	-156.536	-156.536	-156.536	-156.536	-156.536	-156.536	-156.536	-156.536	-156.536	-156.536	-156.536	-156.536	-156.536	-156.536	-156.536	-156.536	-156.536	-156.536	-156.536	-156.536	-156.536	-156.536	-156.536	-156.536	-156.536
-156.536	-156.536	-156.536	-156.536	-156.536	-156.536	-156.536	-156.536	-156.536	-156.536	-156.536	-156.536	-156.536	-156.536	-156.536	-156.536	-156.536	-156.536	-156.536	-156.536	-156.536	-156.536	-156.536	-156.536	-156.536	-156.536	-156.536	-156.536	-156.536	-156.536	-156.536	-156.536	-156.536	-156.536	-156.536	-156.536	-156.536	-156.536	-156.536	-156.536	-156.536	-156.536	-156.536	-156.536	-156.536	-156.536	-156.536	-156.536	-156.536	-156.536
-156.536	-156.536	-156.536	-156.536	-156.536	-156.536	-156.536	-156.536	-156.536	-156.536	-156.536	-156.536	-156.536	-156.536	-156.536	-156.536	-156.536	-156.536	-156.536	-156.536	-156.536	-156.536	-156.536	-156.536	-156.536	-156.536	-156.536	-156.536	-156.536	-156.536	-156.536	-156.536	-156.536	-156.536	-156.536	-156.536	-156.536	-156.536	-156.536	-156.536	-156.536	-156.536	-156.536	-156.536	-156.536	-156.536	-156.536	-156.536	-156.536	-156.536
-156.536	-156.536	-156.536	-156.536	-156.536	-156.536	-156.536	-156.536	-156.536	-156.536	-156.536	-156.536	-156.536	-156.536	-156.536	-156.536	-156.536	-156.536	-156.536	-156.536	-156.536	-156.536	-156.536	-156.536	-156.536	-156.536	-156.536	-156.536	-156.536	-156.536	-156.536	-156.536	-156.536	-156.536	-156.536	-156.536	-156.536	-156.536	-156.536	-156.536	-156.536	-156.536	-156.536	-156.536	-156.536	-156.536	-156.536	-156.536	-156.536	-156.536
-156.536	-156.536	-156.536	-156.536	-156.536	-156.536	-156.536	-156.536	-156.536	-156.536	-156.536	-156.536	-156.536	-156.536	-156.536	-156.536	-156.536	-156.536	-156.536	-156.536	-156.536	-156.536	-156.536	-156.536	-156.536	-156.536	-156.536	-156.536	-156.536	-156.536	-156.536	-156.536	-156.536	-156.536	-156.536	-156.536	-156.536	-156.536	-156.536	-156.536	-156.536	-156.536	-156.536	-156.536	-156.536	-156.536	-156.536	-156.536	-156.536	-156.536
-156.536	-156.536	-156.536	-156.536	-156.536	-156.536	-156.536	-156.536	-156.536	-156.536	-156.536	-156.536	-156.536	-156.536	-156.536	-156.536	-156.536	-156.536	-156.536	-156.536	-156.536	-156.536	-156.536	-156.536	-156.536	-156.536	-156.536	-156.536	-156.536	-156.536	-156.536	-156.536	-156.536	-156.536	-156.536	-156.536	-156.536	-156.536	-156.536	-156.536	-156.536	-156.536	-156.536	-156.536	-156.536	-156.536	-156.536	-156.536	-156.536	-156.536
-156.536	-156.536	-156.536	-156.536	-156.536	-156.536	-156.536	-156.536	-156.536	-156.536	-156.536	-156.536	-156.536	-156.536	-156.536	-156.536	-156.536	-156.536	-156.536	-156.536	-156.536	-156.536	-156.536	-156.536	-156.536	-156.536	-156.536	-156.536	-156.536	-156.536	-156.536	-156.536	-156.536	-156.536	-156.536	-156.536	-156.536	-156.536	-156.536	-156.536	-156.536	-156.536	-156.536	-156.536	-156.536	-156.536	-156.536	-156.536	-156.536	-156.536
-156.536	-156.536	-156.536	-156.536	-156.536	-156.536	-156.536	-156.536	-156.536	-156.536	-156.536	-156.536	-156.536	-156.536	-156.536	-156.536	-156.536	-156.536	-156.536	-156.536	-156.536	-156.536	-156.536	-156.536	-156.536	-156.536	-156.536	-156.536	-156.536	-156.536	-156.536	-156.536	-156.536	-156.536	-156.536	-156.536	-156.536	-156.536	-156.536	-156.536	-156.536	-156.536	-156.536	-156.536	-156.536	-156.536	-156.536	-156.536	-156.536	-156.536
-156.536	-156.536	-156.536	-156.536	-156.536	-156.536	-156.536	-156.536	-156.536	-156.536	-156.536	-156.536	-156.536	-156.536	-156.536	-156.536	-156.536	-156.536	-156.536	-156.536	-156.536	-156.536	-156.536	-156.536	-156.536	-156.536	-156.536	-156.536	-156.536	-156.536	-156.536	-156.536	-156.536	-156.536	-156.536	-156.536	-156.536	-156.536	-156.536	-156.536	-156.536	-156.536	-156.536	-156.536	-156.536	-156.536	-156.536	-156.536	-156.536	-156.536
-156.536	-156.536	-156.536	-156.536	-156.536	-156.536	-156.536	-156.536	-156.536	-156.536	-156.536	-156.536	-156.536	-156.536	-156.536	-156.536	-156.536	-156.536	-156.536	-156.536	-156.536	-156.536	-156.536	-156.536	-156.536	-156.536	-156.536	-156.536	-156.536	-156.536	-156.536	-156.536	-156.536	-156.536	-156.536	-156.536	-156.536	-156.536	-156.536	-156.536	-156.536	-156.536	-156.536	-156.536	-156.536	-156.536	-156.536	-156.536	-156.536	-156.536
-156.536	-156.536	-156.536	-156.536	-156.536	-156.536	-156.536	-156.536	-156.536	-156.536	-156.536	-156.536	-156.536	-156.536	-156.536	-156.536	-156.536	-156.536	-156.536	-156.536	-156.536	-156.536	-156.536	-156.536	-156.536	-156.536	-156.536	-156.536	-156.536	-156.536	-156.536	-156.536	-156.536	-156.536	-156.536	-156.536	-156.536	-156.536	-156.536	-156.536	-156.536	-156.536	-156.536	-156.536	-156.536	-156.536	-156.536	-156.536	-156.536	-156.536
-156.536	-156.536	-156.536	-156.536	-156.536	-156.536	-156.536	-156.536	-156.536	-156.536	-156.536	-156.536	-156.536	-156.536	-156.536	-156.536	-156.536	-156.536	-156.536	-156.536	-156.536	-156.536	-156.536	-156.536	-156.536	-156.536	-156.536	-156.536	-156.536	-156.536	-156.536	-156.536	-156.536	-156.536	-156.536	-156.536	-156.536	-156.536	-156.536	-156.536	-156.536	-156.536	-156.536	-156.536	-156.536	-156.536	-156.536	-156.536	-156.536	-156.536
-156.536	-156.536	-156.536	-156.536	-156.536	-156.536	-156.536	-156.536	-156.536	-156.536	-156.536	-156.536	-156.536	-156.536	-156.536	-156.536	-156.536	-156.536	-156.536	-156.536	-156.536	-156.536	-156.536	-156.536	-156.536	-156.536	-156.536	-156.536	-156.536	-156.536	-156.536	-156.536	-156.536	-156.536	-156.536	-156.536	-156.536	-156.536	-156.536	-156.536	-156.536	-156.536	-156.536	-156.536	-156.536	-156.536	-156.536	-156.536	-156.536	-156.536
-156.536	-156.536	-156.536	-156.536	-156.536	-156.536	-156.536	-156.536	-156.536	-156.536	-156.536	-156.536	-156.536	-156.536	-156.536	-156.536	-156.536	-156.536	-156.536	-156.536	-156.536	-156.536	-156.536	-156.536	-156.536	-156.536	-156.536	-156.536	-156.536	-156.536	-156.536	-156.536	-156.536	-156.536	-156.536	-156.536	-156.536	-156.536	-156.536	-156.536	-156.536	-156.536	-156.536	-156.536	-156.536	-156.536	-156.536	-156.536	-156.536	-156.536
-156.536	-156.536	-156.536	-156.536	-156.536	-156.536	-156.536	-156.536	-156.536	-156.536	-156.536	-156.536	-156.536	-156.536	-156.536	-156.536	-156.536	-156.536	-156.536	-156.536	-156.536	-156.536	-156.536	-156.536	-156.536	-156.536	-156.536	-156.536	-156.536	-156.536	-156.536	-156.536	-156.536	-156.536	-156.536	-156.536	-156.536	-156.536	-156.536	-156.536	-156.536	-156.536	-156.536	-156.536	-156.536	-156.536	-156.536	-156.536	-156.536	-156.536
-156.536	-156.536	-156.536	-156.536	-156.536	-156.536	-156.536	-156.536	-156.536	-156.536	-156.536	-156.536	-156.536	-156.536	-156.536	-156.536	-156.536	-156.536	-156.536	-156.536	-156.536	-156.536	-156.536	-156.536	-156.536	-156.536	-156.536	-156.536	-156.536	-156.536	-156.536	-156.536	-156.536	-156.536	-156.536	-156.536	-156.536	-156.536	-156.536	-156.536	-156.536	-156.536	-156.536	-156.536	-156.536	-156.536	-156.536	-156.536	-156.536	-156.536
-156.536	-156.536	-156.536	-156.536	-156.536	-156.536	-156.536	-156.536	-156.536	-156.536	-156.536	-156.536	-156.536	-156.536	-156.536	-156.536	-156.536	-156.536	-156.536	-156.536	-156.536	-156.536	-156.536	-156.536	-156.536	-156.536	-156.536	-156.536	-156.536	-156.536	-156.536	-156.536	-156.536	-156.536	-156.536	-156.536	-156.536	-156.536	-156.536	-156.536	-156.536	-156.536	-156.536	-156.536	-156.536	-156.536	-156.536	-156.536	-156.536	-156.536
-156.536	-156.536	-156.536	-156.536	-156.536	-156.536	-156.536	-156.536	-156.536	-156.536	-156.536	-156.536	-156.536	-156.536	-156.536	-156.536	-156.536	-156.536	-156.536	-156.536	-156.536	-156.536	-156.536	-156.536	-156.536	-156.536	-156.536	-156.536	-156.536	-156.536	-156.536	-156.536	-156.536	-156.536	-156.536	-156.536	-156.536	-156.536	-156.536	-156.536	-156.536	-156.536	-156.536	-156.536	-156.536	-156.536	-156.536	-156.536	-156.536	-156.536
-156.536	-156.536	-156.536	-156.536	-156.536	-156.536	-156.536	-156.536	-156.536	-156.536	-156.536	-156.536	-156.536	-156.536	-156.536	-156.536	-156.536	-156.536	-156.536	-156.536	-156.536	-156.536	-156.536	-156.536	-156.536	-156.536	-156.536	-156.536	-156.536	-156.536	-156.536	-156.536	-156.536	-156.536	-156.536	-156.536	-156.536	-156.536	-156.536	-156.536	-156.536	-156.536	-156.536	-156.536	-156.536	-156.536	-156.536	-156.536	-156.536	-156.536
-156.536	-156.536	-156.536	-156.536	-156.536	-156.536	-156.536	-156.536	-156.536	-156.536	-156.536	-156.536	-156.536	-156.536	-156.536	-156.536	-156.536	-156.536	-156.536	-156.536	-156.536	-156.536	-156.536	-156.536	-156.536	-156.536	-156.536	-156.536	-156.536	-156.536	-156.536	-156.536	-156.536	-156.536	-156.536	-156.536	-156.536	-156.536	-156.536	-156.536	-156.536	-156.536	-156.536	-156.536	-156.536	-156.536	-156.536	-156.536	-156.536	-156.536
-156.536	-156.536	-156.536	-156.536	-156.536	-156.536	-156.536	-156.536	-156.536	-156.536	-156.536	-156.536	-156.536	-156.536	-156.536	-156.536	-156.536	-156.536	-156.536	-156.536	-156.536	-156.536	-156.536	-156.536	-156.536	-156.536	-156.536	-156.536	-156.536	-156.536	-156.536	-156.536	-156.536	-156.536	-156.536	-156.536	-156.536	-156.536	-156.536	-156.536	-156.536	-156.536	-156.536	-156.536	-156.536	-156.536	-156.536	-156.536	-156.536	-156.536
-156.536	-156.536	-156.536	-156.536	-156.536	-156.536	-156.536	-156.536	-156.536	-156.536	-156.536	-156.536	-156.536	-156.536	-156.536	-156.536	-156.536	-156.536	-156.536	-156.536	-156.536	-156.536	-156.536	-156.536	-156.536	-156.536	-156.536	-156.536	-156.536	-156.536	-156.536	-156.536	-156.536	-156.536	-156.536	-156.536	-156.536	-156.536	-156.536	-156.536	-156.536	-156.536	-156.536	-156.536	-156.536	-156.536	-156.536	-156.536	-156.536	-156.536
-156.536	-156.536	-156.536	-156.536	-156.536	-156.536	-156.536	-156.536	-156.536	-156.536	-156.536	-156.536	-156.536	-156.536	-156.536	-156.536	-156.536	-156.536	-156.536	-156.536	-156.536	-156.536	-156.536	-156.536	-156.536	-156.536	-156.536	-156.536	-156.536	-156.536	-156.536	-156.536	-156.536	-156.536	-156.536	-156.536	-156.536	-156.536	-156.536	-156.536	-156.536	-156.536	-156.536	-156.536	-156.536	-156.536	-156.536	-156.536	-156.536	-156.536
-156.536	-156.536	-156.536	-156.536	-156.536	-156.536	-156.536	-156.536	-156.536	-156.536	-156.536	-156.536	-156.536	-156.536	-156.536	-156.536	-156.536	-156.536	-156.536	-156.536	-156.536	-156.536	-156.536	-156.536	-156.536	-156.536	-156.536	-156.536	-156.536	-156.536	-156.536	-156.536	-156.536	-156.536	-156.536	-156.536	-156.536	-156.536	-156.536	-156.536	-156.536	-156.536	-156.536	-156.536	-156.536	-156.536	-156.536	-156.536	-156.536	-156.536
-156.536	-156.536	-156.536	-156.536	-156.536	-156.536	-156.536	-156.536	-156.536	-156.536	-156.536	-156.536	-156.536	-156.536	-156.536	-156.536	-156.536	-156.536	-156.536	-156.536	-156.536	-156.536	-156.536	-156.536	-156.536	-156.536	-156.536	-156.536	-156.536	-156.536	-156.536	-156.536	-156.536	-156.536	-156.536	-156.536	-156.536	-156.536	-156.536	-156.536	-156.536	-156.536	-156.536	-156.536	-156.536	-156.536	-156.536	-156.536	-156.536	-156.536
-156.536	-156.536	-156.536	-156.536	-156.536	-156.536	-156.536	-156.536	-156.536	-156.536	-156.536	-156.536	-156.536	-156.536	-156.536	-156.536	-156.536	-156.536	-156.536	-156.536	-156.536	-156.536	-156.536	-156.536	-156.536	-156.536	-156.536	-156.536	-156.536	-156.536	-156.536	-156.536	-156.536	-156.536	-156.536	-156.536	-156.536	-156.536	-156.536	-156.536	-156.536	-156.536	-156.536	-156.536	-156.536	-156.536	-156.536	-156.536	-156.536	-156.536
-156.536	-156.536	-156.536	-156.536	-156.536	-156.536	-156.536	-156.536	-156.536	-156.536	-156.536	-156.536	-156.536	-156.536	-156.536	-156.536	-156.536	-156.536	-156.536	-156.536	-156.536	-156.536	-156.536	-156.536	-156.536	-156.536	-156.536	-156.536	-156.536	-156.536	-156.536	-156.536	-156.536	-156.536	-156.536	-156.536	-156.536	-156.536	-156.536	-156.536	-156.536	-156.536	-156.536	-156.536	-156.536	-156.536	-156.536	-156.536	-156.536	-156.536
-156.536	-156.536	-156.536	-156.536	-156.536	-156.536	-156.536	-156.536	-156.536	-156.536	-156.536	-156.536	-156.536	-156.536	-156.536	-156.536	-156.536	-156.536	-156.536	-156.536	-156.536	-156.536	-156.536	-156.536	-156.536	-156.536	-156.536	-156.536	-156.536	-156.536	-156.536	-156.536	-156.536	-156.536	-156.536	-156.536	-156.536	-156.536	-156.536	-156.536	-156.536	-156.536	-156.536	-156.536	-156.536	-156.536	-156.536	-156.536	-156.536	-156.536
-156.536	-156.536	-156.536	-156.536	-156.536	-156.536	-156.536	-156.536	-156.536	-156.536	-156.536	-156.536	-156.536	-156.536	-156.536	-156.536	-156.536	-156.536	-156.536	-156.536	-156.536	-156.536	-156.536	-156.536	-156.536	-156.536	-156.536	-156.536	-156.536	-156.536	-156.536	-156.536	-156.536	-156.536	-156.536	-156.536	-156.536	-156.536	-156.536	-156.536	-156.536	-156.536	-156.536	-156.536	-156.536	-156.536	-156.536	-156.536	-156.536	-156.536
-156.536	-156.536	-156.536	-156.536	-156.536	-156.536	-156.536	-156.536	-156.536	-156.536	-156.536	-156.536	-156.536	-156.536	-156.536	-156.536	-156.536	-156.536	-156.536	-156.536	-156.536	-156.536	-156.536	-156.536	-156.536	-156.536	-156.536	-156.536	-156.536	-156.536	-156.536	-156.536	-156.536	-156.536	-156.536	-156.536	-156.536	-156.536	-156.536	-156.536	-156.536	-156.536	-156.536	-156.536	-156.536	-156.536	-156.536	-156.536	-156.536	-156.536
-156.536	-156.536	-156.536	-156.536	-156.536	-156.536	-156.536	-156.536	-156.536	-156.536	-156.536	-156.536	-156.536	-156.536	-156.536	-156.536	-156.536	-156.536	-156.536	-156.536	-156.536	-156.536	-156.536	-156.536	-156.536	-156.536	-156.536	-156.536	-156.536	-156.536	-156.536	-156.536	-156.536	-156.536	-156.536	-156.536	-156.536	-156.536	-156.536	-156.536	-156.536	-156.536	-156.536	-156.536	-156.536	-156.536	-156.536	-156.536	-156.536	-156.536
-156.536	-156.536	-156.536	-156.536	-156.536	-156.536	-156.536	-156.536	-156.536	-156.536	-156.536	-156.536	-156.536	-156.536	-156.536	-156.536	-156.536	-156.536	-156.536	-156.536	-156.536	-156.536	-156.536	-156.536	-156.536	-156.536	-156.536	-156.536	-156.536	-156.536	-156.536	-156.536	-156.536	-156.536	-156.536	-156.536	-156.536	-156.536	-156.536	-156.536	-156.536	-156.536	-156.536	-156.536	-156.536	-156.536	-156.536	-156.536	-156.536	-156.536
-156.536	-156.536	-156.536	-156.536	-156.536	-156.536	-156.536	-156.536	-156.536	-156.536	-156.536	-156.536	-156.536	-156.536	-156.536	-156.536	-156.536	-156.536	-156.536	-156.536	-156.536	-156.536	-156.536	-156.536	-156.536	-156.536	-156.536	-156.536	-156.536	-156.536	-156.536	-156.536	-156.536	-156.536	-156.536	-156.536	-156.536	-156.536	-156.536	-156.536	-156.536	-156.536	-156.536	-156.536	-156.536	-156.536	-156.536	-156.536	-156.536	-156.536
-156.536	-156.536	-156.536	-156.536	-156.536	-156.536	-156.536	-156.536	-156.536	-156.536	-156.536	-156.536	-156.536	-156.536	-156.536	-156.536	-156.536	-156.536	-156.536	-156.536	-156.536	-156.536	-156.536	-156.536	-156.536	-156.536	-156.536	-156.536	-156.536	-156.536	-156.536	-156.536	-156.536	-156.536	-156.536	-156.536	-156.536	-156.536	-156.536	-156.536	-156.536	-156.536	-156.536	-156.536	-156.536	-156.536	-156.536	-156.536	-156.536	-156.536
-156.536	-156.536	-156.536	-156.536	-156.536	-156.536	-156.536	-156.536	-156.536	-156.536	-156.536	-156.536	-156.536	-156.536	-156.536	-156.536	-156.536	-156.536	-156.536	-156.536	-156.536	-156.536	-156.536	-156.536	-156.536	-156.536	-156.536	-156.536	-156.536	-156.536	-156.536	-156.536	-156.536	-156.536	-156.536	-156.536	-156.536	-156.536	-156.536	-156.536	-156.536	-156.536	-156.536	-156.536	-156.536	-156.536	-156.536	-156.536	-156.536	-156.536
-156.536	-156.536	-156.536	-156.536	-156.536	-156.536	-156.536	-156.536	-156.536	-156.536	-156.536	-156.536	-156.536	-156.536	-156.536	-156.536	-156.536	-156.536	-156.536	-156.536	-156.536	-156.536	-156.536	-156.536	-156.536	-156.536	-156.536	-156.536	-156.536	-156.536	-156.536	-156.536	-156.536	-156.536	-156.536	-156.536	-156.536	-156.536	-156.536	-156.536	-156.536	-156.536	-156.536	-156.536	-156.536	-156.536	-156.536	-156.536	-156.536	-156.536
-156.536	-156.536	-156.536	-156.536	-156.536	-156.536	-156.536	-156.536	-156.536	-156.536	-156.536	-156.536	-156.536	-156.536	-156.536	-156.536	-156.536	-156.536	-156.536	-156.536	-156.536	-156.536	-156.536	-156.536	-156.536	-156.536	-156.536	-156.536	-156.536	-156.536	-156.536	-156.536	-156.536	-156.536	-156.536	-156.536	-156.536	-156.536	-156.536	-156.536	-156.536	-156.536	-156.536	-156.536	-156.536	-156.536	-156.536	-156.536	-156.536	-156.536
-156.536	-156.536	-156.536	-156.536	-156.536	-156.536	-156.536	-156.536	-156.536	-156.536	-156.536	-156.536	-156.536	-156.536	-156.536	-156.536	-156.536	-156.536	-156.536	-156.536	-156.536	-156.536	-156.536	-156.536	-156.536	-156.536	-156.536	-156.536	-156.536	-156.536	-156.536	-156.536	-156.536	-156.536	-156.536	-156.536	-156.536	-156.536	-156.536	-156.536	-156.536	-156.536	-156.536	-156.536	-156.536	-156.536	-156.536	-156.536	-156.536	-156.536
-156.536	-156.536	-156.536	-156.536	-156.536	-156.536	-156.536	-156.536	-156.536	-156.536	-156.536	-156.536	-156.536	-156.536	-156.536	-156.536	-156.536	-156.536	-156.536	-156.536	-156.536	-156.536	-156.536	-156.536	-156.536	-156.536	-156.536	-156.536	-156.536	-156.536	-156.536	-156.536	-156.536	-156.536	-156.536	-156.536	-156.536	-156.536	-156.536	-156.536	-156.536	-156.536	-156.536	-156.536	-156.536	-156.536	-156.536	-156.536	-156.536	-156.536
-156.536	-156.536	-156.536	-156.536	-156.536	-156.536	-156.536	-156.536	-156.536	-156.536	-156.536	-156.536	-156.536	-156.536	-156.536	-156.536	-156.536	-156.536	-156.536	-156.536	-156.536	-156.536	-156.536	-156.536	-156.536	-156.536	-156.536	-156.536	-156.536	-156.536	-156.536	-156.536	-156.536	-156.536	-156.536	-156.536	-156.536	-156.536	-156.536	-156.536	-156.536	-156.536	-156.536	-156.536	-156.536	-156.536	-156.536	-156.536	-156.536	-156.536
-156.536	-156.536	-156.536	-156.536	-156.536	-156.536	-156.536	-156.536	-156.536	-156.536	-156.536	-156.536	-156.536	-156.536	-156.536	-156.536	-156.536	-156.536	-156.536	-156.536	-156.536	-156.536	-156.536	-156.536	-156.536	-156.536	-156.536	-156.536	-156.536	-156.536	-156.536	-156.536	-156.536	-156.536	-156.536	-156.536	-156.536	-156.536	-156.536	-156.536	-156.536	-156.536	-156.536	-156.536	-156.536	-156.536	-156.536	-156.536	-156.536	-156.536
-156.536	-156.536	-156.536	-156.536	-156.536	-156.536	-156.536	-156.536	-156.536	-156.536	-156.536	-156.536	-156.536	-156.536	-156.536	-156.536	-156.536	-156.536	-156.536	-156.536	-156.536	-156.536	-156.536	-156.536	-156.536	-156.536	-156.536	-156.536	-156.536	-156.536	-156.536	-156.536	-156.536	-156.536	-156.536	-156.536	-156.536	-156.536	-156.536	-156.536	-156.536	-156.536	-156.536	-156.536	-156.536	-156.536	-156.536	-156.536	-156.536	-156.536
-156.536	-156.536	-156.536	-156.536	-156.536	-156.536	-156.536	-156.536	-156.536	-156.536	-156.536	-156.536	-156.536	-156.536	-156.536	-156.536	-156.536	-156.536	-156.536	-156.536	-156.536	-156.536	-156.536	-156.536	-156.536	-156.536	-156.536	-156.536	-156.536	-156.536	-156.536	-156.536	-156.536	-156.536	-156.536	-156.536	-156.536	-156.536	-156.536	-156.536	-156.536	-156.536	-156.536	-156.536	-156.536	-156.536	-156.536	-156.536	-156.536	-156.536
-156.536	-156.536	-156.536	-156.536	-156.536	-156.536	-156.536	-156.536	-156.536	-156.536	-156.536	-156.536	-156.536	-156.536	-156.536	-156.536	-156.536	-156.536	-156.536	-156.536	-156.536	-156.536	-156.536	-156.536	-156.536	-156.536	-156.536	-156.536	-156.536	-156.536	-156.536	-156.536	-156.536	-156.536	-156.536	-156.536	-156.536	-156.536	-156.536	-156.536	-156.536	-156.536	-156.536	-156.536	-156.536	-156.536	-156.536	-156.536	-156.536	-156.536
-156.536	-156.536	-156.536	-156.536	-156.536	-156.536	-156.536	-156.536	-156.536	-156.536	-156.536	-156.536	-156.536	-156.536	-156.536	-156.536	-156.536	-156.536	-156.536	-156.536	-156.536	-156.536	-156.536	-156.536	-156.536	-156.536	-156.536	-156.536	-156.536	-156.536	-156.536	-156.536	-156.536	-156.536	-156.536	-156.536	-156.536	-156.536	-156.536	-156.536	-156.536	-156.536	-156.536	-156.536	-156.536	-156.536	-156.536	-156.536	-156.536	-156.536
-156.536	-156.536	-156.536	-156.536	-156.536	-156.536	-156.536	-156.536	-156.536	-156.536	-156.536	-156.536	-156.536	-156.536	-156.536	-156.536	-156.536	-156.536	-156.536	-156.536	-156.536	-156.536	-156.536	-156.536	-156.536	-156.536	-156.536	-156.536	-156.536	-156.536	-156.536	-156.536	-156.536	-156.536	-156.536	-156.536	-156.536	-156.536	-156.536	-156.536	-156.536	-156.536	-156.536	-156.536	-156.536	-156.536	-156.536	-156.536	-156.536	-156.536
-156.536	-156.536	-156.536	-156.536	-156.536	-156.536	-156.536	-156.536	-156.536	-156.536	-156.536	-156.536	-156.536	-156.536	-156.536	-156.536	-156.536	-156.536	-156.536	-156.536	-156.536	-156.536	-156.536	-156.536	-156.536	-156.536	-156.536	-156.536	-156.536	-156.536	-156.536	-156.536	-156.536	-156.536	-156.536	-156.536	-156.536	-156.536	-156.536	-156.536	-156.536	-156.536	-156.536	-156.536	-156.536	-156.536	-156.536	-156.536	-156.536	-156.536
-156.536	-156.536	-156.536	-156.536	-156.536	-156.536	-156.536	-156.536	-156.536	-156.536	-156.536	-156.536	-156.536	-156.536	-156.536	-156.536	-156.536	-156.536	-156.536	-156.536	-156.536	-156.536	-156.536	-156.536	-156.536	-156.536	-156.536	-156.536	-156.536	-156.536	-156.536	-156.536	-156.536	-156.536	-156.536	-156.536	-156.536	-156.536	-156.536	-156.536	-156.536	-156.536	-156.536	-156.536	-156.536	-156.536	-156.536	-156.536	-156.536	-156.536
-156.536	-156.536	-156.536	-156.536	-156.536	-156.536	-156.536	-156.536	-156.536	-156.536	-156.536	-156.536	-156.536	-156.536	-156.536	-156.536	-156.536	-156.536	-156.536	-156.536	-156.536	-156.536	-156.536	-156.536	-156.536	-156.536	-156.536	-156.536	-156.536	-156.536	-156.536	-156.536	-156.536	-156.536	-156.536	-156.536	-156.536	-156.536	-156.536	-156.536	-156.536	-156.536	-156.536	-156.536	-156.536	-156.536	-156.536	-156.536	-156.536	-156.536
-156.536	-156.536	-156.536	-156.536	-156.536	-156.536	-156.536	-156.536	-156.536	-156.536	-156.536	-156.536	-156.536	-156.536	-156.536	-156.536	-156.536	-156.536	-156.536	-156.536	-156.536	-156.536	-156.536	-156.536	-156.536	-156.536	-156.536	-156.536	-156.536	-156.536	-156.536	-156.536	-156.536	-156.536	-156.536	-156.536	-156.536	-156.536	-156.536	-156.536	-156.536	-156.536	-156.536	-156.536	-156.536	-156.536	-156.536	-156.536	-156.536	-156.536
-156.536	-156.536	-156.536	-156.536	-156.536	-156.536	-156.536	-156.536	-156.536	-156.536	-156.536	-156.536	-156.536	-156.536	-156.536	-156.536	-156.536	-156.536	-156.536	-156.536	-156.536	-156.536	-156.536	-156.536	-156.536	-156.536	-156.536	-156.536	-156.536	-156.536	-156.536	-156.536	-156.536	-156.536	-156.536	-156.536	-156.536	-156.536	-156.536	-156.536	-156.536	-156.536	-156.536	-156.536	-156.536	-156.536	-156.536	-156.536	-156.536	-156.536
-156.536	-156.536	-156.536	-156.536	-156.536	-156.536	-156.536	-156.536	-156.536	-156.536	-156.536	-156.536	-156.536	-156.536	-156.536	-156.536	-156.536	-156.536	-156.536	-156.536	-156.536	-156.536	-156.536	-156.536	-156.536	-156.536	-156.536	-156.536	-156.536	-156.536	-156.536	-156.536	-156.536	-156.536	-156.536	-156.536	-156.536	-156.536	-156.536	-156.536	-156.536	-156.536	-156.536	-156.536	-156.536	-156.536	-156.536	-156.536	-156.536	-156.536
-156.536	-156.536	-156.536	-156.536	-156.536	-156.536	-156.536	-156.536	-156.536	-156.536	-156.536	-156.536	-156.536	-156.536	-156.536	-156.536	-156.536	-156.536	-156.536	-156.536	-156.536	-156.536	-156.536	-156.536	-156.536	-156.536	-156.536	-156.536	-156.536	-156.536	-156.536	-156.536	-156.536	-156.536	-156.536	-156.536	-156.536	-156.536	-156.536	-156.536	-156.536	-156.536	-156.536	-156.536	-156.536	-156.536	-156.536	-156.536	-156.536	-156.536
-156.536	-156.536	-156.536	-156.536	-156.536	-156.536	-156.536	-156.536	-156.536	-156.536	-156.536	-156.536	-156.536	-156.536	-156.536	-156.536	-156.536	-156.536	-156.536	-156.536	-156.536	-156.536	-156.536	-156.536	-156.536	-156.536	-156.536	-156.536	-156.536	-156.536	-156.536	-156.536	-156.536	-156.536	-156.536	-156.536	-156.536	-156.536	-156.536	-156.536	-156.536	-156.536	-156.536	-156.536	-156.536	-156.536	-156.536	-156.536	-156.536	-156.536
-156.536	-156.536	-156.536	-156.536	-156.536	-156.536	-156.536	-156.536	-156.536	-156.536	-156.536	-156.536	-156.536	-156.536	-156.536	-156.536	-156.536	-156.536	-156.536	-156.536	-156.536	-156.536	-156.536	-156.536	-156.536	-156.536	-156.536	-156.536	-156.536	-156.536	-156.536	-156.536	-156.536	-156.536	-156.536	-156.536	-156.536	-156.536	-156.536	-156.536	-156.536	-156.536	-156.536	-156.536	-156.536	-156.536	-156.536	-156.536	-156.536	-156.536
-156.536	-156.536	-156.536	-156.536	-156.536	-156.536	-156.536	-156.536	-156.536	-156.536	-156.536	-156.536	-156.536	-156.536	-156.536	-156.536	-156.536	-156.536	-156.536	-156.536	-156.536	-156.536	-156.536	-156.536	-156.536	-156.536	-156.536	-156.536	-156.536	-156.536	-156.536	-156.536	-156.536	-156.536	-156.536	-156.536	-156.536	-156.536	-156.536	-156.536	-156.536	-156.536	-156.536	-156.536	-156.536	-156.536	-156.536	-156.536	-156.536	-156.536
-156.536	-156.536	-156.536	-156.536	-156.536	-156.536	-156.536	-156.536	-156.536	-156.536	-156.536	-156.536	-156.536	-156.536	-156.536	-156.536	-156.536	-156.536	-156.536	-156.536	-156.536	-156.536	-156.536	-156.536	-156.536	-156.536	-156.536	-156.536	-156.536	-156.536	-156.536	-156.536	-156.536	-156.536	-156.536	-156.536	-156.536	-156.536	-156.536	-156.536	-156.536	-156.536	-156.536	-156.536	-156.536	-156.536	-156.536	-156.536	-156.536	-156.536
-156.536	-156.536	-156.536	-156.536	-156.536	-156.536	-156.536	-156.536	-156.536	-156.536	-156.536	-156.536	-156.536	-156.536	-156.536	-156.536	-156.536	-156.536	-156.536	-156.536	-156.536	-156.536	-156.536	-156.536	-156.536	-156.536	-156.536	-156.536	-156.536	-156.536	-156.536	-156.536	-156.536	-156.536	-156.536	-156.536	-156.536	-156.536	-156.536	-156.536	-156.536	-156.536	-156.536	-156.536	-156.536	-156.536	-156.536	-156.536	-156.536	-156.536
-156.536	-156.536	-156.536	-156.536	-156.536	-156.536	-156.536	-156.536	-156.536	-156.536	-156.536	-156.536	-156.536	-156.536	-156.536	-156.536	-156.536	-156.536	-156.536	-156.536	-156.536	-156.536	-156.536	-156.536	-156.536	-156.536	-156.536	-156.536	-156.536	-156.536	-156.536	-156.536	-156.536	-156.536	-156.536	-156.536	-156.536	-156.536	-156.536	-156.536	-156.536	-156.536	-156.536	-156.536	-156.536	-156.536	-156.536	-156.536	-156.536	-156.536
-156.536	-156.536	-156.536	-156.536	-156.536	-156.536	-156.536	-156.536	-156.536	-156.536	-156.536	-156.536	-156.536	-156.536	-156.536	-156.536	-156.536	-156.536	-156.536	-156.536	-156.536	-156.536	-156.536	-156.536	-156.536	-156.536	-156.536	-156.536	-156.536	-156.536	-156.536	-156.536	-156.536	-156.536	-156.536	-156.536	-156.536	-156.536	-156.536	-156.536	-156.536	-156.536	-156.536	-156.536	-156.536	-156.536	-156.536	-156.536	-156.536	-156.536
-156.536	-156.536	-156.536	-156.536	-156.536	-156.536	-156.536	-156.536	-156.536	-156.536	-156.536	-156.536	-156.536	-156.536	-156.536	-156.536	-156.536	-156.536	-156.536	-156.536	-156.536	-156.536	-156.536	-156.536	-156.536	-156.536	-156.536	-156.536	-156.536	-156.536	-156.536	-156.536	-156.536	-156.536	-156.536	-156.536	-156.536	-156.536	-156.536	-156.536	-156.536	-156.536	-156.536	-156.536	-156.536	-156.536	-156.536	-156.536	-156.536	-156.536
-156.536	-156.536	-156.536	-156.536	-156.536	-156.536	-156.536	-156.536	-156.536	-156.536	-156.536	-156.536	-156.536	-156.536	-156.536	-156.536	-156.536	-156.536	-156.536	-156.536	-156.536	-156.536	-156.536	-156.536	-156.536	-156.536	-156.536	-156.536	-156.536	-156.536	-156.536	-156.536	-156.536	-156.536	-156.536	-156.536	-156.536	-156.536	-156.536	-156.536	-156.536	-156.536	-156.536	-156.536	-156.536	-156.536	-156.536	-156.536	-156.536	-156.536
-156.536	-156.536	-156.536	-156.536	-156.536	-156.536	-156.536	-156.536	-156.536	-156.536	-156.536	-156.536	-156.536	-156.536	-156.536	-156.536	-156.536	-156.536	-156.536	-156.536	-156.536	-156.536	-156.536	-156.536	-156.536	-156.536	-156.536	-156.536	-156.536	-156.536	-156.536	-156.536	-156.536	-156.536	-156.536	-156.536	-156.536	-156.536	-156.536	-156.536	-156.536	-156.536	-156.536	-156.536	-156.536	-156.536	-156.536	-156.536	-156.536	-156.536
-156.536	-156.536	-156.536	-156.536	-156.536	-156.536	-156.536	-156.536	-156.536	-156.536	-156.536	-156.536	-156.536	-156.536	-156.536	-156.536	-156.536	-156.536	-156.536	-156.536	-156.536	-156.536	-156.536	-156.536	-156.536	-156.536	-156.536	-156.536	-156.536	-156.536	-156.536	-156.536	-156.536	-156.536	-156.536	-156.536	-156.536	-156.536	-156.536	-156.536	-156.536	-156.536	-156.536	-156.536	-156.536	-156.536	-156.536	-156.536	-156.536	-156.536
-156.536	-156.536	-156.536	-156.536	-156.536	-156.536	-156.536	-156.536	-156.536	-156.536	-156.536	-156.536	-156.536	-156.536	-156.536	-156.536	-156.536	-156.536	-156.536	-156.536	-156.536	-156.536	-156.536	-156.536	-156.536	-156.536	-156.536	-156.536	-156.536	-156.536	-156.536	-156.536	-156.536	-156.536	-156.536	-156.536	-156.536	-156.536	-156.536	-156.536	-156.536	-156.536	-156.536	-156.536	-156.536	-156.536	-156.536	-156.536	-156.536	-156.536
-156.536	-156.536	-156.536	-156.536	-156.536	-156.536	-156.536	-156.536	-156.536	-156.536	-156.536	-156.536	-156.536	-156.536	-156.536	-156.536	-156.536	-156.536	-156.536	-156.536	-156.536	-156.536	-156.536	-156.536	-156.536	-156.536	-156.536	-156.536	-156.536	-156.536	-156.536	-156.536	-156.536	-156.536	-156.536	-156.536	-156.536	-156.536	-156.536	-156.536	-156.536	-156.536	-156.536	-156.536	-156.536	-156.536	-156.536	-156.536	-156.536	-156.536
-156.536	-156.536	-156.536	-156.536	-156.536	-156.536	-156.536	-156.536	-156.536	-156.536	-156.536	-156.536	-156.536	-156.536	-156.536	-156.536	-156.536	-156.536	-156.536	-156.536	-156.536	-156.536	-156.536	-156.536	-156.536	-156.536	-156.536	-156.536	-156.536	-156.536	-156.536	-156.536	-156.536	-156.536	-156.536	-156.536	-156.536	-156.536	-156.536	-156.536	-156.536	-156.536	-156.536	-156.536	-156.536	-156.536	-156.536	-156.536	-156.536	-156.536
-156.536	-156.536	-156.536	-156.536	-156.536	-156.536	-156.536	-156.536	-156.536	-156.536	-156.536	-156.536	-156.536	-156.536	-156.536	-156.536	-156.536	-156.536	-156.536	-156.536	-156.536	-156.536	-156.536	-156.536	-156.536	-156.536	-156.536	-156.536	-156.536	-156.536	-156.536	-156.536	-156.536	-156.536	-156.536	-156.536	-156.536	-156.536	-156.536	-156.536	-156.536	-156.536	-156.536	-156.536	-156.536	-156.536	-156.536	-156.536	-156.536	-156.536
-156.536	-156.536	-156.536	-156.536	-156.536	-156.536	-156.536	-156.536	-156.536	-156.536	-156.536	-156.536	-156.536	-156.536	-156.536	-156.536	-156.536	-156.536	-156.536	-156.536	-156.536	-156.536	-156.536	-156.536	-156.536	-156.536	-156.536	-156.536	-156.536	-156.536	-156.536	-156.536	-156.536	-156.536	-156.536	-156.536	-156.536	-156.536	-156.536	-156.536	-156.536	-156.536	-156.536	-156.536	-156.536	-156.536	-156.536	-156.536	-156.536	-156.536
-156.536	-156.536	-156.536	-156.536	-156.536	-156.536	-156.536	-156.536	-156.536	-156.536	-156.536	-156.536	-156.536	-156.536	-156.536	-156.536	-156.536	-156.536	-156.536	-156.536	-156.536	-156.536	-156.536	-156.536	-156.536	-156.536	-156.536	-156.536	-156.536	-156.536	-156.536	-156.536	-156.536	-156.536	-156.536	-156.536	-156.536	-156.536	-156.536	-156.536	-156.536	-156.536	-156.536	-156.536	-156.536	-156.536	-156.536	-156.536	-156.536	-156.536
-156.536	-156.536	-156.536	-156.536	-156.536	-156.536	-156.536	-156.536	-156.536	-156.536	-156.536	-156.536	-156.536	-156.536	-156.536	-156.536	-156.536	-156.536	-156.536	-156.536	-156.536	-156.536	-156.536	-156.536	-156.536	-156.536	-156.536	-156.536	-156.536	-156.536	-156.536	-156.536	-156.536	-156.536	-156.536	-156.536	-156.536	-156.536	-156.536	-156.536	-156.536	-156.536	-156.536	-156.536	-156.536	-156.536	-156.536	-156.536	-156.536	-156.536
-156.536	-156.536	-156.536	-156.536	-156.536	-156.536	-156.536	-156.536	-156.536	-156.536	-156.536	-156.536	-156.536	-156.536	-156.536	-156.536	-156.536	-156.536	-156.536	-156.536	-156.536	-156.536	-156.536	-156.536	-156.536	-156.536	-156.536	-156.536	-156.536	-156.536	-156.536	-156.536	-156.536	-156.536	-156.536	-156.536	-156.536	-156.536	-156.536	-156.536	-156.536	-156.536	-156.536	-156.536	-156.536	-156.536	-156.536	-156.536	-156.536	-156.536
-156.536	-156.536	-156.536	-156.536	-156.536	-156.536	-156.536	-156.536	-156.536	-156.536	-156.536	-156.536	-156.536	-156.536	-156.536	-156.536	-156.536	-156.536	-156.536	-156.536	-156.536	-156.536	-156.536	-156.536	-156.536	-156.536	-156.536	-156.536	-156.536	-156.536	-156.536	-156.536	-156.536	-156.536	-156.536	-156.536	-156.536	-156.536	-156.536	-156.536	-156.536	-156.536	-156.536	-156.536	-156.536	-156.536	-156.536	-156.536	-156.536	-156.536
-156.536	-156.536	-156.536	-156.536	-156.536	-156.536	-156.536	-156.536	-156.536	-156.536	-156.536	-156.536	-156.536	-156.536	-156.536	-156.536	-156.536	-156.536	-156.536	-156.536	-156.536	-156.536	-156.536	-156.536	-156.536	-156.536	-156.536	-156.536	-156.536	-156.536	-156.536	-156.536	-156.536	-156.536	-156.536	-156.536	-156.536	-156.536	-156.536	-156.536	-156.536	-156.536	-156.536	-156.536	-156.536	-156.536	-156.536	-156.536	-156.536	-156.536
-156.536	-156.536	-156.536	-156.536	-156.536	-156.536	-156.536	-156.536	-156.536	-156.536	-156.536	-156.536	-156.536	-156.536	-156.536	-156.536	-156.536	-156.536	-156.536	-156.536	-156.536	-156.536	-156.536	-156.536	-156.536	-156.536	-156.536	-156.536	-156.536	-156.536	-156.536	-156.536	-156.536	-156.536	-156.536	-156.536	-156.536	-156.536	-156.536	-156.536	-156.536	-156.536	-156.536	-156.536	-156.536	-156.536	-156.536	-156.536	-156.536	-156.536
-156.536	-156.536	-156.536	-156.536	-156.536	-156.536	-156.536	-156.536	-156.536	-156.536	-156.536	-156.536	-156.536	-156.536	-156.536	-156.536	-156.536	-156.536	-156.536	-156.536	-156.536	-156.536	-156.536	-156.536	-156.536	-156.536	-156.536	-156.536	-156.536	-156.536	-156.536	-156.536	-156.536	-156.536	-156.536	-156.536	-156.536	-156.536	-156.536	-156.536	-156.536	-156.536	-156.536	-156.536	-156.536	-156.536	-156.536	-156.536	-156.536	-156.536
-156.536	-156.536	-156.536	-156.536	-156.536	-156.536	-156.536	-156.536	-156.536	-156.536	-156.536	-156.536	-156.536	-156.536	-156.536	-156.536	-156.536	-156.536	-156.536	-156.536	-156.536	-156.536	-156.536	-156.536	-156.536	-156.536	-156.536	-156.536	-156.536	-156.536	-156.536	-156.536	-156.536	-156.536	-156.536	-156.536	-156.536	-156.536	-156.536	-156.536	-156.536	-156.536	-156.536	-156.536	-156.536	-156.536	-156.536	-156.536	-156.536	-156.536
-156.536	-156.536	-156.536	-156.536	-156.536	-156.536	-156.536	-156.536	-156.536	-156.536	-156.536	-156.536	-156.536	-156.536	-156.536	-156.536	-156.536	-156.536	-156.536	-156.536	-156.536	-156.536	-156.536	-156.536	-156.536	-156.536	-156.536	-156.536	-156.536	-156.536	-156.536	-156.536	-156.536	-156.536	-156.536	-156.536	-156.536	-156.536	-156.536	-156.536	-156.536	-156.536	-156.536	-156.536	-156.536	-156.536	-156.536	-156.536	-156.536	-156.536
-156.536	-156.536	-156.536	-156.536	-156.536	-156.536	-156.536	-156.536	-156.536	-156.536	-156.536	-156.536	-156.536	-156.536	-156.536	-156.536	-156.536	-156.536	-156.536	-156.536	-156.536	-156.536	-156.536	-156.536	-156.536	-156.536	-156.536	-156.536	-156.536	-156.536	-156.536	-156.536	-156.536	-156.536	-156.536	-156.536	-156.536	-156.536	-156.536	-156.536	-156.536	-156.536	-156.536	-156.536	-156.536	-156.536	-156.536	-156.536	-156.536	-156.536
-156.536	-156.536	-156.536	-156.536	-156.536	-156.536	-156.536	-156.536	-156.536	-156.536	-156.536	-156.536	-156.536	-156.536	-156.536	-156.536	-156.536	-156.536	-156.536	-156.536	-156.536	-156.536	-156.536	-156.536	-156.536	-156.536	-156.536	-156.536	-156.536	-156.536	-156.536	-156.536	-156.536	-156.536	-156.536	-156.536	-156.536	-156.536	-156.536	-156.536	-156.536	-156.536	-156.536	-156.536	-156.536	-156.536	-156.536	-156.536	-156.536	-156.536
-156.536	-156.536	-156.536	-156.536	-156.536	-156.536	-156.536	-156.536	-156.536	-156.536	-156.536	-156.536	-156.536	-156.536	-156.536	-156.536	-156.536	-156.536	-156.536	-156.536	-156.536	-156.536	-156.536	-156.536	-156.536	-156.536	-156.536	-156.536	-156.536	-156.536	-156.536	-156.536	-156.536	-156.536	-156.536	-156.536	-156.536	-156.536	-156.536	-156.536	-156.536	-156.536	-156.536	-156.536	-156.536	-156.536	-156.536	-156.536	-156.536	-156.536
-156.536	-156.536	-156.536	-156.536	-156.536	-156.536	-156.536	-156.536	-156.536	-156.536	-156.536	-156.536	-156.536	-156.536	-156.536	-156.536	-156.536	-156.536	-156.536	-156.536	-156.536	-156.536	-156.536	-156.536	-156.536	-156.536	-156.536	-156.536	-156.536	-156.536	-156.536	-156.536	-156.536	-156.536	-156.536	-156.536	-156.536	-156.536	-156.536	-156.536	-156.536	-156.536	-156.536	-156.536	-156.536	-156.536	-156.536	-156.536	-156.536	-156.536
-156.536	-156.536	-156.536	-156.536	-156.536	-156.536	-156.536	-156.536	-156.536	-156.536	-156.536	-156.536	-156.536	-156.536	-156.536	-156.536	-156.536	-156.536	-156.536	-156.536	-156.536	-156.536	-156.536	-156.536	-156.536	-156.536	-156.536	-156.536	-156.536	-156.536	-156.536	-156.536	-156.536	-156.536	-156.536	-156.536	-156.536	-156.536	-156.536	-156.536	-156.536	-156.536	-156.536	-156.536	-156.536	-156.536	-156.536	-156.536	-156.536	-156.536
-156.536	-156.536	-156.536	-156.536	-156.536	-156.536	-156.536	-156.536	-156.536	-156.536	-156.536	-156.536	-156.536	-156.536	-156.536	-156.536	-156.536	-156.536	-156.536	-156.536	-156.536	-156.536	-156.536	-156.536	-156.536	-156.536	-156.536	-156.536	-156.536	-156.536	-156.536	-156.536	-156.536	-156.536	-156.536	-156.536	-156.536	-156.536	-156.536	-156.536	-156.536	-156.536	-156.536	-156.536	-156.536	-156.536	-156.536	-156.536	-156.536	-156.536
-156.536	-156.536	-156.536	-156.536	-156.536	-156.536	-156.536	-156.536	-156.536	-156.536	-156.536	-156.536	-156.536	-156.536	-156.536	-156.536	-156.536	-156.536	-156.536	-156.536	-156.536	-156.536	-156.536	-156.536	-156.536	-156.536	-156.536	-156.536	-156.536	-156.536	-156.536	-156.536	-156.536	-156.536	-156.536	-156.536	-156.536	-156.536	-156.536	-156.536	-69.1413	-156.536	-156.536	-156.536	-156.536	-156.536	-156.536	-156.536	-156.536	-156.536
-156.536	-156.536	-156.536	-156.536	-156.536	-156.536	-156.536	-156.536	-156.536	-156.536	-156.536	-156.536	-156.536	-156.536	-156.536	-156.536	-156.536	-156.536	-156.536	-156.536	-156.536	-156.536	-156.536	-156.536	-156.536	-156.536	-156.536	-156.536	-156.536	-156.536	-156.536	-156.536	-156.536	-156.536	-156.536	-156.536	-156.536	-156.536	-156.536	-156.536	-68.1645	-156.536	-156.536	-156.536	-156.536	-156.536	-156.536	-156.536	-156.536	-156.536
-156.536	-156.536	-156.536	-156.536	-156.536	-156.536	-156.536	-156.536	-156.536	-156.536	-156.536	-156.536	-156.536	-156.536	-156.536	-156.536	-156.536	-156.536	-156.536	-156.536	-156.536	-156.536	-156.536	-156.536	-156.536	-156.536	-156.536	-156.536	-156.536	-156.536	-156.536	-156.536	-156.536	-156.536	-156.536	-156.536	-156.536	-156.536	-156.536	-156.536	-67.5807	-156.536	-156.536	-156.536	-156.536	-156.536	-156.536	-156.536	-156.536	-156.536
-156.536	-156.536	-156.536	-156.536	-156.536	-156.536	-156.536	-156.536	-156.536	-156.536	-156.536	-156.536	-156.536	-156.536	-156.536	-156.536	-156.536	-156.536	-156.536	-156.536	-156.536	-156.536	-156.536	-156.536	-156.536	-156.536	-156.536	-156.536	-156.536	-156.536	-156.536	-156.536	-156.536	-156.536	-156.536	-156.536	-156.536	-156.536	-156.536	-156.536	-67.2577	-156.536	-156.536	-156.536	-156.536	-156.536	-156.536	-156.536	-156.536	-156.536
-156.536	-156.536	-156.536	-156.536	-156.536	-156.536	-156.536	-156.536	-156.536	-156.536	-156.536	-156.536	-156.536	-156.536	-156.536	-156.536	-156.536	-156.536	-156.536	-156.536	-156.536	-156.536	-156.536	-156.536	-156.536	-156.536	-156.536	-156.536	-156.536	-156.536	-156.536	-156.536	-156.536	-156.536	-156.536	-156.536	-156.536	-156.536	-156.536	-156.536	-66.9832	-156.536	-156.536	-156.536	-156.536	-156.536	-156.536	-156.536	-156.536	-156.536
-156.536	-156.536	-156.536	-156.536	-156.536	-156.536	-156.536	-156.536	-156.536	-156.536	-156.536	-156.536	-156.536	-156.536	-156.536	-156.536	-156.536	-156.536	-156.536	-156.536	-156.536	-156.536	-156.536	-156.536	-156.536	-156.536	-156.536	-156.536	-156.536	-156.536	-156.536	-156.536	-156.536	-156.536	-156.536	-156.536	-156.536	-156.536	-156.536	-156.536	-66.6119	-156.536	-156.536	-156.536	-156.536	-156.536	-156.536	-156.536	-156.536	-156.536
-156.536	-156.536	-156.536	-156.536	-156.536	-156.536	-156.536	-156.536	-156.536	-156.536	-156.536	-156.536	-156.536	-156.536	-156.536	-156.536	-156.536	-156.536	-156.536	-156.536	-156.536	-156.536	-156.536	-156.536	-156.536	-156.536	-156.536	-156.536	-156.536	-156.536	-156.536	-156.536	-156.536	-156.536	-156.536	-156.536	-156.536	-156.536	-156.536	-156.536	-66.1575	-156.536	-156.536	-156.536	-156.536	-156.536	-156.536	-156.536	-156.536	-156.536
-156.536	-156.536	-156.536	-156.536	-156.536	-156.536	-156.536	-156.536	-156.536	-156.536	-156.536	-156.536	-156.536	-156.536	-156.536	-156.536	-156.536	-156.536	-156.536	-156.536	-156.536	-156.536	-156.536	-156.536	-156.536	-156.536	-156.536	-156.536	-156.536	-156.536	-156.536	-156.536	-156.536	-156.536	-156.536	-156.536	-156.536	-156.536	-156.536	-156.536	-65.5841	-156.536	-156.536	-156.536	-156.536	-156.536	-156.536	-156.536	-156.536	-156.536
-156.536	-156.536	-156.536	-156.536	-156.536	-156.536	-156.536	-156.536	-156.536	-156.536	-156.536	-156.536	-156.536	-156.536	-156.536	-156.536	-156.536	-156.536	-156.536	-156.536	-156.536	-156.536	-156.536	-156.536	-156.536	-156.536	-156.536	-156.536	-156.536	-156.536	-156.536	-156.536	-156.536	-156.536	-156.536	-156.536	-156.536	-156.536	-156.536	-156.536	-64.8151	-156.536	-156.536	-156.536	-156.536	-156.536	-156.536	-156.536	-156.536	-156.536
-156.536	-156.536	-156.536	-156.536	-156.536	-156.536	-156.536	-156.536	-156.536	-156.536	-156.536	-156.536	-156.536	-156.536	-156.536	-156.536	-156.536	-156.536	-156.536	-156.536	-156.536	-156.536	-156.536	-156.536	-156.536	-156.536	-156.536	-156.536	-156.536	-156.536	-156.536	-156.536	-156.536	-156.536	-156.536	-156.536	-156.536	-156.536	-156.536	-156.536	-64.18	-156.536	-156.536	-156.536	-156.536	-156.536	-156.536	-156.536	-156.536	-156.536
-156.536	-156.536	-156.536	-156.536	-156.536	-156.536	-156.536	-156.536	-156.536	-156.536	-156.536	-156.536	-156.536	-156.536	-156.536	-156.536	-156.536	-156.536	-156.536	-156.536	-156.536	-156.536	-156.536	-156.536	-156.536	-156.536	-156.536	-156.536	-156.536	-156.536	-156.536	-156.536	-156.536	-156.536	-156.536	-156.536	-156.536	-156.536	-156.536	-156.536	-64.0472	-156.536	-156.536	-156.536	-156.536	-156.536	-156.536	-156.536	-156.536	-156.536
-156.536	-156.536	-156.536	-156.536	-156.536	-156.536	-156.536	-156.536	-156.536	-156.536	-156.536	-156.536	-156.536	-156.536	-156.536	-156.536	-156.536	-156.536	-156.536	-156.536	-156.536	-156.536	-156.536	-156.536	-156.536	-156.536	-156.536	-156.536	-156.536	-156.536	-156.536	-156.536	-156.536	-156.536	-156.536	-156.536	-156.536	-156.536	-156.536	-156.536	-63.8034	-156.536	-156.536	-156.536	-156.536	-156.536	-156.536	-156.536	-156.536	-156.536
-156.536	-156.536	-156.536	-156.536	-156.536	-156.536	-156.536	-156.536	-156.536	-156.536	-156.536	-156.536	-156.536	-156.536	-156.536	-156.536	-156.536	-156.536	-156.536	-156.536	-156.536	-156.536	-156.536	-156.536	-156.536	-156.536	-156.536	-68.9651	-156.536	-156.536	-156.536	-156.536	-156.536	-156.536	-156.536	-156.536	-156.536	-156.536	-156.536	-156.536	-62.5664	-156.536	-156.536	-156.536	-156.536	-156.536	-156.536	-156.536	-156.536	-156.536
-156.536	-156.536	-156.536	-156.536	-156.536	-156.536	-156.536	-156.536	-156.536	-156.536	-156.536	-156.536	-156.536	-156.536	-156.536	-156.536	-156.536	-156.536	-156.536	-156.536	-156.536	-156.536	-156.536	-156.536	-156.536	-156.536	-156.536	-66.6936	-69.9185	-156.536	-156.536	-156.536	-156.536	-156.536	-156.536	-156.536	-156.536	-156.536	-156.536	-156.536	-61.2922	-156.536	-156.536	-156.536	-156.536	-156.536	-156.536	-156.536	-156.536	-156.536
-156.536	-156.536	-156.536	-156.536	-156.536	-156.536	-156.536	-156.536	-156.536	-156.536	-156.536	-156.536	-156.536	-156.536	-156.536	-156.536	-156.536	-156.536	-156.536	-156.536	-156.536	-156.536	-156.536	-156.536	-156.536	-156.536	-156.536	-65.1826	-156.536	-156.536	-156.536	-156.536	-156.536	-156.536	-156.536	-156.536	-156.536	-156.536	-156.536	-156.536	-60.6999	-156.536	-156.536	-156.536	-156.536	-156.536	-156.536	-156.536	-156.536	-156.536
-156.536	-156.536	-156.536	-156.536	-156.536	-156.536	-156.536	-156.536	-156.536	-156.536	-156.536	-156.536	-156.536	-156.536	-156.536	-156.536	-156.536	-156.536	-156.536	-156.536	-156.536	-156.536	-156.536	-156.536	-156.536	-156.536	-156.536	-64.2351	-156.536	-156.536	-156.536	-156.536	-156.536	-156.536	-156.536	-156.536	-156.536	-156.536	-156.536	-156.536	-59.9357	-156.536	-156.536	-156.536	-156.536	-156.536	-156.536	-156.536	-156.536	-156.536
-156.536	-156.536	-156.536	-156.536	-156.536	-156.536	-156.536	-156.536	-156.536	-156.536	-156.536	-156.536	-156.536	-156.536	-156.536	-156.536	-156.536	-156.536	-156.536	-156.536	-156.536	-156.536	-156.536	-156.536	-156.536	-156.536	-156.536	-63.0795	-67.8022	-156.536	-156.536	-156.536	-156.536	-156.536	-156.536	-156.536	-156.536	-156.536	-156.536	-69.0723	-58.5107	-156.536	-156.536	-156.536	-156.536	-156.536	-156.536	-156.536	-156.536	-156.536
-156.536	-156.536	-156.536	-156.536	-156.536	-156.536	-156.536	-156.536	-156.536	-156.536	-156.536	-156.536	-156.536	-156.536	-156.536	-156.536	-156.536	-156.536	-156.536	-156.536	-156.536	-156.536	-156.536	-156.536	-156.536	-156.536	-156.536	-61.4418	-65.1949	-156.536	-156.536	-156.536	-156.536	-156.536	-156.536	-156.536	-156.536	-156.536	-156.536	-67.9445	-57.461	-156.536	-156.536	-156.536	-156.536	-156.536	-156.536	-156.536	-156.536	-156.536
-156.536	-156.536	-156.536	-156.536	-156.536	-156.536	-156.536	-156.536	-156.536	-156.536	-156.536	-156.536	-156.536	-156.536	-69.4067	-156.536	-156.536	-156.536	-156.536	-156.536	-156.536	-156.536	-156.536	-156.536	-156.536	-156.536	-156.536	-59.9348	-66.4724	-156.536	-156.536	-156.536	-156.536	-156.536	-156.536	-156.536	-156.536	-156.536	-156.536	-66.9762	-57.2924	-156.536	-156.536	-156.536	-156.536	-156.536	-156.536	-156.536	-156.536	-156.536
-156.536	-156.536	-156.536	-156.536	-156.536	-156.536	-156.536	-156.536	-156.536	-156.536	-156.536	-156.536	-156.536	-156.536	-68.2683	-156.536	-156.536	-156.536	-156.536	-156.536	-156.536	-156.536	-156.536	-156.536	-156.536	-156.536	-156.536	-58.8671	-156.536	-156.536	-156.536	-156.536	-156.536	-156.536	-156.536	-156.536	-156.536	-156.536	-156.536	-65.6087	-57.391	-156.536	-156.536	-156.536	-156.536	-156.536	-156.536	-156.536	-156.536	-156.536
-156.536	-156.536	-156.536	-156.536	-156.536	-156.536	-156.536	-156.536	-156.536	-156.536	-156.536	-156.536	-156.536	-156.536	-67.2087	-156.536	-156.536	-156.536	-156.536	-156.536	-156.536	-156.536	-156.536	-156.536	-156.536	-156.536	-156.536	-57.9499	-69.6715	-156.536	-156.536	-156.536	-156.536	-156.536	-156.536	-156.536	-156.536	-156.536	-156.536	-64.2521	-56.9105	-69.9327	-156.536	-156.536	-156.536	-156.536	-156.536	-156.536	-156.536	-156.536
-156.536	-156.536	-156.536	-156.536	-156.536	-156.536	-156.536	-156.536	-156.536	-156.536	-156.536	-156.536	-156.536	-156.536	-66.1495	-156.536	-156.536	-156.536	-156.536	-156.536	-156.536	-156.536	-156.536	-156.536	-156.536	-156.536	-156.536	-56.8883	-67.5488	-156.536	-156.536	-156.536	-156.536	-156.536	-156.536	-156.536	-156.536	-156.536	-156.536	-62.9727	-56.0225	-65.8406	-156.536	-156.536	-156.536	-156.536	-156.536	-156.536	-156.536	-156.536
-156.536	-156.536	-156.536	-156.536	-156.536	-156.536	-156.536	-156.536	-156.536	-156.536	-156.536	-156.536	-156.536	-156.536	-65.0984	-156.536	-156.536	-156.536	-156.536	-156.536	-156.536	-156.536	-156.536	-156.536	-156.536	-156.536	-156.536	-55.7967	-67.1311	-69.733	-156.536	-156.536	-156.536	-156.536	-156.536	-156.536	-156.536	-156.536	-156.536	-61.6324	-54.8624	-63.3724	-156.536	-156.536	-156.536	-156.536	-156.536	-156.536	-156.536	-156.536
-156.536	-156.536	-69.9906	-156.536	-156.536	-156.536	-156.536	-156.536	-156.536	-156.536	-156.536	-156.536	-156.536	-156.536	-64.1873	-156.536	-156.536	-156.536	-156.536	-156.536	-156.536	-156.536	-156.536	-156.536	-156.536	-156.536	-156.536	-54.8914	-63.09	-68.5428	-156.536	-156.536	-156.536	-156.536	-156.536	-156.536	-156.536	-156.536	-156.536	-60.3567	-53.6091	-62.5305	-69.7177	-156.536	-156.536	-156.536	-156.536	-156.536	-156.536	-156.536
-156.536	-156.536	-69.3004	-156.536	-156.536	-156.536	-156.536	-156.536	-156.536	-156.536	-156.536	-156.536	-156.536	-156.536	-63.5643	-156.536	-156.536	-156.536	-156.536	-156.536	-156.536	-156.536	-156.536	-156.536	-156.536	-156.536	-156.536	-54.1707	-61.3733	-69.0543	-156.536	-156.536	-156.536	-156.536	-156.536	-156.536	-156.536	-156.536	-156.536	-59.1512	-53.4025	-64.2099	-156.536	-156.536	-156.536	-156.536	-156.536	-156.536	-156.536	-156.536
-156.536	-156.536	-68.8222	-156.536	-156.536	-156.536	-156.536	-156.536	-156.536	-156.536	-156.536	-156.536	-156.536	-156.536	-63.2399	-156.536	-156.536	-156.536	-156.536	-156.536	-156.536	-156.536	-156.536	-156.536	-156.536	-156.536	-156.536	-53.4673	-63.8326	-156.536	-156.536	-156.536	-156.536	-156.536	-156.536	-156.536	-156.536	-156.536	-156.536	-57.9613	-55.3576	-156.536	-156.536	-156.536	-156.536	-156.536	-156.536	-156.536	-156.536	-156.536
-156.536	-156.536	-68.4212	-156.536	-156.536	-156.536	-156.536	-156.536	-156.536	-156.536	-156.536	-156.536	-156.536	-156.536	-63.0244	-156.536	-156.536	-156.536	-156.536	-156.536	-156.536	-156.536	-156.536	-156.536	-156.536	-156.536	-156.536	-52.6346	-156.536	-156.536	-156.536	-156.536	-156.536	-156.536	-156.536	-156.536	-156.536	-156.536	-156.536	-56.8434	-59.3543	-156.536	-156.536	-156.536	-156.536	-156.536	-156.536	-156.536	-156.536	-156.536
-156.536	-156.536	-67.8968	-156.536	-156.536	-156.536	-156.536	-156.536	-156.536	-156.536	-156.536	-156.536	-156.536	-156.536	-62.6644	-156.536	-156.536	-156.536	-156.536	-156.536	-156.536	-156.536	-156.536	-156.536	-156.536	-156.536	-156.536	-51.6711	-156.536	-156.536	-156.536	-156.536	-156.536	-156.536	-156.536	-156.536	-156.536	-156.536	-156.536	-55.746	-58.974	-64.0407	-156.536	-156.536	-156.536	-156.536	-156.536	-156.536	-156.536	-156.536
-156.536	-156.536	-67.1563	-156.536	-156.536	-156.536	-156.536	-156.536	-156.536	-156.536	-156.536	-156.536	-156.536	-156.536	-62.063	-156.536	-156.536	-156.536	-156.536	-156.536	-156.536	-156.536	-156.536	-156.536	-156.536	-156.536	-156.536	-50.6807	-67.2245	-156.536	-156.536	-156.536	-156.536	-156.536	-156.536	-156.536	-156.536	-156.536	-156.536	-54.5919	-57.186	-60.7692	-156.536	-156.536	-156.536	-156.536	-156.536	-156.536	-156.536	-156.536
-156.536	-156.536	-66.2747	-156.536	-156.536	-156.536	-156.536	-156.536	-156.536	-156.536	-156.536	-156.536	-156.536	-156.536	-61.2829	-156.536	-156.536	-156.536	-156.536	-156.536	-156.536	-156.536	-156.536	-156.536	-156.536	-156.536	-156.536	-49.7285	-156.536	-156.536	-156.536	-156.536	-156.536	-156.536	-156.536	-156.536	-156.536	-156.536	-156.536	-53.4272	-57.5702	-59.9413	-156.536	-156.536	-156.536	-156.536	-156.536	-156.536	-156.536	-156.536
-156.536	-156.536	-65.3107	-156.536	-156.536	-156.536	-156.536	-156.536	-156.536	-156.536	-156.536	-156.536	-156.536	-156.536	-60.4118	-156.536	-156.536	-156.536	-156.536	-156.536	-156.536	-156.536	-156.536	-156.536	-156.536	-156.536	-156.536	-48.7576	-156.536	-156.536	-156.536	-156.536	-156.536	-156.536	-156.536	-156.536	-156.536	-156.536	-156.536	-52.1654	-56.7279	-60.8295	-156.536	-156.536	-156.536	-156.536	-156.536	-156.536	-156.536	-156.536
-156.536	-156.536	-64.2253	-156.536	-156.536	-156.536	-156.536	-156.536	-156.536	-156.536	-156.536	-156.536	-156.536	-156.536	-59.4963	-156.536	-156.536	-156.536	-156.536	-156.536	-156.536	-156.536	-156.536	-156.536	-156.536	-156.536	-156.536	-47.6579	-67.9935	-156.536	-156.536	-156.536	-156.536	-156.536	-156.536	-156.536	-156.536	-156.536	-156.536	-50.5601	-55.0617	-62.8144	-156.536	-156.536	-156.536	-156.536	-156.536	-156.536	-156.536	-156.536
-156.536	-156.536	-63.0307	-156.536	-156.536	-156.536	-156.536	-156.536	-156.536	-156.536	-156.536	-156.536	-156.536	-156.536	-58.5428	-156.536	-156.536	-156.536	-156.536	-156.536	-156.536	-156.536	-156.536	-156.536	-156.536	-156.536	-156.536	-46.4074	-68.2974	-69.7376	-156.536	-156.536	-156.536	-156.536	-156.536	-156.536	-156.536	-156.536	-156.536	-48.6261	-54.744	-63.3839	-156.536	-156.536	-156.536	-156.536	-156.536	-156.536	-156.536	-156.536
-156.536	-156.536	-61.8111	-156.536	-156.536	-156.536	-156.536	-156.536	-156.536	-156.536	-156.536	-156.536	-156.536	-156.536	-57.5986	-156.536	-156.536	-156.536	-156.536	-156.536	-156.536	-156.536	-156.536	-156.536	-156.536	-156.536	-156.536	-45.1022	-156.536	-69.1794	-156.536	-156.536	-156.536	-156.536	-156.536	-156.536	-156.536	-156.536	-156.536	-46.6228	-53.4565	-61.2153	-156.536	-156.536	-156.536	-156.536	-156.536	-156.536	-156.536	-156.536
-156.536	-156.536	-60.6076	-156.536	-156.536	-156.536	-156.536	-156.536	-156.536	-156.536	-156.536	-156.536	-156.536	-156.536	-56.782	-156.536	-156.536	-156.536	-156.536	-156.536	-156.536	-156.536	-156.536	-156.536	-156.536	-156.536	-156.536	-43.868	-62.3831	-156.536	-156.536	-156.536	-156.536	-156.536	-156.536	-156.536	-156.536	-156.536	-156.536	-44.7348	-50.5685	-59.0033	-156.536	-156.536	-156.536	-156.536	-156.536	-156.536	-156.536	-156.536
-156.536	-156.536	-59.454	-156.536	-156.536	-156.536	-156.536	-156.536	-156.536	-156.536	-156.536	-156.536	-156.536	-156.536	-56.1747	-156.536	-156.536	-156.536	-156.536	-156.536	-156.536	-156.536	-156.536	-156.536	-156.536	-156.536	-156.536	-42.7763	-59.9766	-156.536	-156.536	-156.536	-156.536	-156.536	-156.536	-156.536	-156.536	-156.536	-156.536	-43.0569	-49.7891	-57.7352	-156.536	-156.536	-156.536	-156.536	-156.536	-156.536	-156.536	-156.536
-156.536	-156.536	-58.3968	-68.8907	-156.536	-156.536	-156.536	-156.536	-156.536	-156.536	-156.536	-156.536	-156.536	-156.536	-55.7224	-156.536	-156.536	-156.536	-156.536	-156.536	-156.536	-156.536	-156.536	-156.536	-156.536	-156.536	-156.536	-41.8102	-62.1822	-156.536	-156.536	-156.536	-156.536	-156.536	-156.536	-156.536	-156.536	-156.536	-156.536	-41.6159	-53.0661	-57.428	-156.536	-156.536	-156.536	-156.536	-156.536	-156.536	-156.536	-156.536
-156.536	-156.536	-57.3324	-67.6541	-156.536	-156.536	-156.536	-156.536	-156.536	-156.536	-156.536	-156.536	-156.536	-156.536	-55.1954	-67.5701	-156.536	-156.536	-156.536	-156.536	-156.536	-156.536	-156.536	-156.536	-156.536	-156.536	-156.536	-40.8978	-65.9017	-156.536	-156.536	-156.536	-156.536	-156.536	-156.536	-156.536	-156.536	-156.536	-156.536	-40.3606	-58.5984	-57.6592	-156.536	-156.536	-156.536	-156.536	-156.536	-156.536	-156.536	-156.536
-156.536	-156.536	-56.1103	-66.3865	-156.536	-156.536	-156.536	-156.536	-156.536	-156.536	-156.536	-156.536	-156.536	-156.536	-54.3494	-65.1555	-156.536	-156.536	-156.536	-156.536	-156.536	-156.536	-156.536	-156.536	-156.536	-156.536	-68.8631	-40.0072	-64.4067	-156.536	-156.536	-156.536	-156.536	-156.536	-156.536	-156.536	-156.536	-156.536	-156.536	-39.256	-54.4444	-57.9557	-156.536	-156.536	-156.536	-156.536	-156.536	-156.536	-156.536	-156.536
-156.536	-156.536	-54.9191	-65.4275	-156.536	-156.536	-156.536	-156.536	-156.536	-156.536	-156.536	-156.536	-156.536	-156.536	-53.3088	-63.3949	-156.536	-156.536	-156.536	-156.536	-156.536	-156.536	-156.536	-156.536	-156.536	-156.536	-64.5331	-39.1947	-63.2886	-156.536	-156.536	-156.536	-156.536	-156.536	-156.536	-156.536	-156.536	-156.536	-156.536	-38.3446	-53.1875	-58.6103	-68.3428	-156.536	-156.536	-156.536	-156.536	-156.536	-156.536	-156.536
-156.536	-156.536	-54.0652	-65.5101	-156.536	-156.536	-156.536	-156.536	-156.536	-156.536	-156.536	-156.536	-156.536	-156.536	-52.3612	-62.549	-156.536	-156.536	-156.536	-156.536	-156.536	-156.536	-156.536	-156.536	-156.536	-156.536	-60.3065	-38.5356	-64.642	-156.536	-156.536	-156.536	-156.536	-156.536	-156.536	-156.536	-156.536	-156.536	-156.536	-37.6818	-52.9174	-60.3914	-67.4045	-156.536	-156.536	-156.536	-156.536	-156.536	-156.536	-156.536
-156.536	-156.536	-53.563	-66.2183	-156.536	-156.536	-156.536	-156.536	-156.536	-156.536	-156.536	-156.536	-156.536	-68.33	-51.5062	-62.2121	-156.536	-156.536	-156.536	-156.536	-156.536	-156.536	-156.536	-156.536	-156.536	-156.536	-56.7519	-38.0698	-66.4682	-68.9858	-156.536	-156.536	-156.536	-156.536	-156.536	-156.536	-156.536	-156.536	-156.536	-37.2855	-54.4901	-64.2321	-68.4526	-156.536	-156.536	-156.536	-156.536	-156.536	-156.536	-156.536
-156.536	-156.536	-53.3397	-66.8277	-156.536	-156.536	-156.536	-156.536	-156.536	-156.536	-156.536	-156.536	-156.536	-67.4665	-50.7398	-62.1465	-156.536	-156.536	-156.536	-156.536	-156.536	-156.536	-156.536	-156.536	-156.536	-156.536	-53.819	-37.8758	-66.632	-69.2375	-156.536	-156.536	-156.536	-156.536	-156.536	-156.536	-156.536	-156.536	-156.536	-37.1517	-59.7872	-156.536	-156.536	-156.536	-156.536	-156.536	-156.536	-156.536	-156.536	-156.536
-156.536	-69.7977	-53.5535	-68.1266	-156.536	-156.536	-156.536	-156.536	-156.536	-156.536	-156.536	-156.536	-156.536	-66.639	-50.3147	-62.896	-156.536	-156.536	-156.536	-156.536	-156.536	-156.536	-156.536	-156.536	-156.536	-156.536	-51.1427	-38.141	-156.536	-69.4203	-156.536	-156.536	-156.536	-156.536	-156.536	-156.536	-156.536	-156.536	-156.536	-37.2716	-55.377	-67.459	-156.536	-156.536	-156.536	-156.536	-156.536	-156.536	-156.536	-156.536
-156.536	-68.9216	-54.3749	-156.536	-156.536	-156.536	-156.536	-156.536	-156.536	-156.536	-156.536	-156.536	-156.536	-64.0831	-50.3797	-64.1346	-156.536	-156.536	-156.536	-156.536	-156.536	-156.536	-156.536	-156.536	-156.536	-156.536	-48.8777	-39.1072	-156.536	-156.536	-156.536	-156.536	-156.536	-156.536	-156.536	-156.536	-156.536	-156.536	-156.536	-37.6276	-53.9514	-63.5335	-156.536	-156.536	-156.536	-156.536	-156.536	-156.536	-156.536	-156.536
-156.536	-68.0317	-55.7272	-156.536	-156.536	-156.536	-156.536	-156.536	-156.536	-156.536	-156.536	-156.536	-156.536	-60.364	-50.8554	-64.3923	-156.536	-156.536	-156.536	-156.536	-156.536	-156.536	-156.536	-156.536	-156.536	-156.536	-47.2178	-40.948	-156.536	-156.536	-156.536	-156.536	-156.536	-156.536	-156.536	-156.536	-156.536	-156.536	-156.536	-38.1807	-59.4184	-62.2488	-156.536	-156.536	-156.536	-156.536	-156.536	-156.536	-156.536	-156.536
-156.536	-67.2634	-57.4521	-156.536	-156.536	-156.536	-156.536	-156.536	-156.536	-156.536	-156.536	-156.536	-156.536	-56.9603	-51.5041	-63.5427	-156.536	-156.536	-156.536	-156.536	-156.536	-156.536	-156.536	-156.536	-156.536	-156.536	-46.0449	-43.512	-69.1318	-156.536	-156.536	-156.536	-156.536	-156.536	-156.536	-156.536	-156.536	-156.536	-156.536	-38.8506	-156.536	-62.3693	-156.536	-156.536	-156.536	-156.536	-156.536	-156.536	-156.536	-156.536
-156.536	-66.7292	-59.3264	-156.536	-156.536	-156.536	-156.536	-156.536	-156.536	-156.536	-156.536	-156.536	-156.536	-54.1749	-51.8419	-62.4874	-156.536	-156.536	-156.536	-156.536	-156.536	-156.536	-156.536	-156.536	-156.536	-156.536	-45.1869	-46.0055	-64.0186	-156.536	-156.536	-156.536	-156.536	-156.536	-156.536	-156.536	-156.536	-156.536	-156.536	-39.5222	-64.0616	-63.2516	-156.536	-156.536	-156.536	-156.536	-156.536	-156.536	-156.536	-156.536
-156.536	-66.3117	-60.8221	-156.536	-156.536	-156.536	-156.536	-156.536	-156.536	-156.536	-156.536	-156.536	-156.536	-51.9244	-52.0955	-61.7248	-156.536	-156.536	-156.536	-156.536	-156.536	-156.536	-156.536	-156.536	-156.536	-156.536	-44.5931	-48.0943	-61.015	-156.536	-156.536	-156.536	-156.536	-156.536	-156.536	-156.536	-156.536	-156.536	-156.536	-40.0963	-63.8892	-65.4341	-156.536	-156.536	-156.536	-156.536	-156.536	-156.536	-156.536	-156.536
-156.536	-65.8458	-62.1771	-156.536	-156.536	-156.536	-156.536	-156.536	-156.536	-156.536	-156.536	-156.536	-156.536	-50.1277	-53.0749	-61.4647	-156.536	-156.536	-156.536	-156.536	-156.536	-156.536	-156.536	-156.536	-156.536	-156.536	-44.2377	-50.6376	-59.8963	-156.536	-156.536	-156.536	-156.536	-156.536	-156.536	-156.536	-156.536	-156.536	-156.536	-40.5337	-59.9914	-68.1975	-156.536	-156.536	-156.536	-156.536	-156.536	-156.536	-156.536	-156.536
-156.536	-65.3025	-64.0013	-156.536	-156.536	-156.536	-156.536	-156.536	-156.536	-156.536	-156.536	-156.536	-156.536	-48.7152	-54.2692	-61.5172	-156.536	-156.536	-156.536	-156.536	-156.536	-156.536	-156.536	-156.536	-156.536	-156.536	-44.0123	-53.1528	-59.9768	-156.536	-156.536	-156.536	-156.536	-156.536	-156.536	-156.536	-156.536	-156.536	-156.536	-40.841	-59.7223	-66.5791	-156.536	-156.536	-156.536	-156.536	-156.536	-156.536	-156.536	-156.536
-156.536	-64.7477	-65.2151	-156.536	-156.536	-156.536	-156.536	-156.536	-156.536	-156.536	-156.536	-156.536	-156.536	-47.6239	-55.3201	-61.4542	-156.536	-156.536	-156.536	-156.536	-156.536	-156.536	-156.536	-156.536	-156.536	-156.536	-43.8109	-54.4475	-60.4564	-156.536	-156.536	-156.536	-156.536	-156.536	-156.536	-156.536	-156.536	-156.536	-67.6934	-41.0412	-59.2545	-64.5952	-156.536	-156.536	-156.536	-156.536	-156.536	-156.536	-156.536	-156.536
-156.536	-64.2033	-66.1291	-156.536	-156.536	-156.536	-156.536	-156.536	-156.536	-156.536	-156.536	-156.536	-156.536	-46.8034	-57.3684	-61.1548	-156.536	-156.536	-156.536	-156.536	-156.536	-156.536	-156.536	-156.536	-156.536	-156.536	-43.663	-55.4527	-60.6231	-156.536	-156.536	-156.536	-156.536	-156.536	-156.536	-156.536	-156.536	-156.536	-66.4844	-41.1597	-57.7473	-65.3556	-156.536	-156.536	-156.536	-156.536	-156.536	-156.536	-156.536	-156.536
-156.536	-63.6657	-67.893	-156.536	-156.536	-156.536	-156.536	-156.536	-156.536	-156.536	-156.536	-156.536	-156.536	-46.2157	-60.0553	-60.8722	-156.536	-156.536	-156.536	-156.536	-156.536	-156.536	-156.536	-156.536	-156.536	-156.536	-43.6651	-57.6896	-60.3463	-156.536	-156.536	-156.536	-156.536	-156.536	-156.536	-156.536	-156.536	-156.536	-68.5937	-41.1864	-58.0668	-156.536	-156.536	-156.536	-156.536	-156.536	-156.536	-156.536	-156.536	-156.536
-156.536	-63.1642	-68.0545	-156.536	-156.536	-156.536	-156.536	-156.536	-156.536	-156.536	-156.536	-156.536	-156.536	-45.834	-63.2229	-60.9067	-156.536	-156.536	-156.536	-156.536	-156.536	-156.536	-156.536	-156.536	-156.536	-156.536	-43.8261	-61.0684	-59.9039	-156.536	-156.536	-156.536	-156.536	-156.536	-156.536	-156.536	-156.536	-156.536	-67.4729	-41.0813	-58.369	-156.536	-156.536	-156.536	-156.536	-156.536	-156.536	-156.536	-156.536	-156.536
-156.536	-62.7247	-67.87	-156.536	-156.536	-156.536	-156.536	-156.536	-156.536	-156.536	-156.536	-156.536	-156.536	-45.6386	-63.6642	-61.4747	-156.536	-156.536	-156.536	-156.536	-156.536	-156.536	-156.536	-156.536	-156.536	-156.536	-44.0476	-61.2837	-59.4993	-156.536	-156.536	-156.536	-156.536	-156.536	-156.536	-156.536	-156.536	-156.536	-64.4689	-40.87	-58.8684	-65.5906	-156.536	-156.536	-156.536	-156.536	-156.536	-156.536	-156.536	-156.536
-156.536	-62.3257	-68.4434	-156.536	-156.536	-156.536	-156.536	-156.536	-156.536	-156.536	-156.536	-156.536	-156.536	-45.6131	-63.0794	-62.4761	-156.536	-156.536	-156.536	-156.536	-156.536	-156.536	-156.536	-156.536	-156.536	-156.536	-44.2249	-60.1216	-59.1399	-156.536	-156.536	-156.536	-156.536	-156.536	-156.536	-156.536	-156.536	-156.536	-61.0318	-40.666	-59.0421	-62.5957	-156.536	-156.536	-156.536	-156.536	-156.536	-156.536	-156.536	-156.536
-156.536	-61.9144	-68.1632	-156.536	-156.536	-156.536	-156.536	-156.536	-156.536	-156.536	-156.536	-156.536	-156.536	-45.7426	-66.5998	-63.2951	-156.536	-156.536	-156.536	-156.536	-156.536	-156.536	-156.536	-156.536	-156.536	-156.536	-44.3443	-60.2919	-58.8979	-156.536	-156.536	-156.536	-156.536	-156.536	-156.536	-156.536	-156.536	-156.536	-58.1551	-40.6078	-57.6936	-63.5213	-156.536	-156.536	-156.536	-156.536	-156.536	-156.536	-156.536	-156.536
-156.536	-61.4494	-69.0721	-156.536	-156.536	-156.536	-156.536	-156.536	-156.536	-156.536	-156.536	-156.536	-156.536	-46.0045	-68.4219	-63.5179	-156.536	-156.536	-156.536	-156.536	-156.536	-156.536	-156.536	-156.536	-156.536	-156.536	-44.4675	-62.5386	-58.9157	-156.536	-156.536	-156.536	-156.536	-156.536	-156.536	-156.536	-156.536	-156.536	-57.2533	-40.7897	-57.8268	-68.857	-156.536	-156.536	-156.536	-156.536	-156.536	-156.536	-156.536	-156.536
-156.536	-60.9267	-156.536	-156.536	-156.536	-156.536	-156.536	-156.536	-156.536	-156.536	-156.536	-156.536	-156.536	-46.358	-156.536	-63.587	-156.536	-156.536	-156.536	-156.536	-156.536	-156.536	-156.536	-156.536	-156.536	-156.536	-44.624	-65.7083	-59.1836	-156.536	-156.536	-156.536	-156.536	-156.536	-156.536	-156.536	-156.536	-156.536	-57.6466	-41.2094	-58.1511	-156.536	-156.536	-156.536	-156.536	-156.536	-156.536	-156.536	-156.536	-156.536
-156.536	-60.3862	-156.536	-156.536	-156.536	-156.536	-156.536	-156.536	-156.536	-156.536	-156.536	-156.536	-156.536	-46.7516	-156.536	-63.9157	-156.536	-156.536	-156.536	-156.536	-156.536	-156.536	-156.536	-156.536	-156.536	-156.536	-44.772	-156.536	-59.6336	-156.536	-156.536	-156.536	-156.536	-156.536	-156.536	-156.536	-156.536	-156.536	-56.7224	-41.7791	-57.0646	-67.8983	-156.536	-156.536	-156.536	-156.536	-156.536	-156.536	-156.536	-156.536
-156.536	-59.8963	-156.536	-156.536	-156.536	-156.536	-156.536	-156.536	-156.536	-156.536	-156.536	-156.536	-156.536	-47.1566	-156.536	-64.4838	-156.536	-156.536	-156.536	-156.536	-156.536	-156.536	-156.536	-156.536	-156.536	-156.536	-44.8777	-66.3115	-60.3246	-156.536	-156.536	-156.536	-156.536	-156.536	-156.536	-156.536	-156.536	-156.536	-54.5283	-42.3996	-56.1701	-66.1916	-156.536	-156.536	-156.536	-156.536	-156.536	-156.536	-156.536	-156.536
-156.536	-59.5186	-156.536	-156.536	-156.536	-156.536	-156.536	-156.536	-156.536	-156.536	-156.536	-156.536	-156.536	-47.5886	-156.536	-65.1451	-156.536	-156.536	-156.536	-156.536	-156.536	-156.536	-156.536	-156.536	-156.536	-156.536	-44.9649	-63.6824	-61.3108	-156.536	-156.536	-156.536	-156.536	-156.536	-156.536	-156.536	-156.536	-156.536	-52.6971	-43.1559	-55.7426	-66.427	-156.536	-156.536	-156.536	-156.536	-156.536	-156.536	-156.536	-156.536
-156.536	-59.2836	-156.536	-156.536	-156.536	-156.536	-156.536	-156.536	-156.536	-156.536	-156.536	-156.536	-156.536	-48.0787	-156.536	-65.8138	-156.536	-156.536	-156.536	-156.536	-156.536	-156.536	-156.536	-156.536	-156.536	-156.536	-45.0497	-66.38	-62.3182	-156.536	-156.536	-156.536	-156.536	-156.536	-156.536	-156.536	-156.536	-156.536	-51.3873	-44.3612	-56.1569	-68.0088	-156.536	-156.536	-156.536	-156.536	-156.536	-156.536	-156.536	-156.536
-156.536	-59.1837	-156.536	-156.536	-156.536	-156.536	-156.536	-156.536	-156.536	-156.536	-156.536	-156.536	-156.536	-48.6109	-156.536	-66.3816	-156.536	-156.536	-156.536	-156.536	-156.536	-156.536	-156.536	-156.536	-156.536	-156.536	-45.0873	-156.536	-62.8437	-156.536	-156.536	-156.536	-156.536	-156.536	-156.536	-156.536	-156.536	-156.536	-50.6378	-46.2222	-57.065	-156.536	-156.536	-156.536	-156.536	-156.536	-156.536	-156.536	-156.536	-156.536
-156.536	-59.1836	-156.536	-156.536	-156.536	-156.536	-156.536	-156.536	-156.536	-156.536	-156.536	-156.536	-156.536	-49.1004	-156.536	-66.7505	-156.536	-156.536	-156.536	-156.536	-156.536	-156.536	-156.536	-156.536	-156.536	-156.536	-45.0108	-156.536	-62.8126	-156.536	-156.536	-156.536	-156.536	-156.536	-156.536	-156.536	-156.536	-156.536	-50.4218	-48.6088	-57.3208	-156.536	-156.536	-156.536	-156.536	-156.536	-156.536	-156.536	-156.536	-156.536
-156.536	-59.2451	-156.536	-156.536	-156.536	-156.536	-156.536	-156.536	-156.536	-156.536	-156.536	-156.536	-156.536	-49.4644	-156.536	-67.1108	-156.536	-156.536	-156.536	-156.536	-156.536	-156.536	-156.536	-156.536	-156.536	-156.536	-44.7911	-156.536	-62.5876	-156.536	-156.536	-156.536	-156.536	-156.536	-156.536	-156.536	-156.536	-156.536	-50.1224	-50.6609	-57.3028	-156.536	-156.536	-156.536	-156.536	-156.536	-156.536	-156.536	-156.536	-156.536
-156.536	-59.3499	-156.536	-156.536	-156.536	-156.536	-156.536	-156.536	-156.536	-156.536	-156.536	-156.536	-156.536	-49.7191	-156.536	-67.7339	-156.536	-156.536	-156.536	-156.536	-156.536	-156.536	-156.536	-156.536	-156.536	-156.536	-44.4534	-156.536	-62.4069	-156.536	-156.536	-156.536	-156.536	-156.536	-156.536	-156.536	-156.536	-156.536	-48.9734	-51.5237	-57.8419	-156.536	-156.536	-156.536	-156.536	-156.536	-156.536	-156.536	-156.536	-156.536
-156.536	-59.5011	-156.536	-156.536	-156.536	-156.536	-156.536	-156.536	-156.536	-156.536	-156.536	-156.536	-156.536	-49.9606	-156.536	-68.5853	-156.536	-156.536	-156.536	-156.536	-156.536	-156.536	-156.536	-156.536	-156.536	-156.536	-44.0536	-156.536	-62.2603	-156.536	-156.536	-156.536	-156.536	-156.536	-156.536	-156.536	-156.536	-156.536	-47.3064	-52.4236	-58.8806	-156.536	-156.536	-156.536	-156.536	-156.536	-156.536	-156.536	-156.536	-156.536
-156.536	-59.7094	-156.536	-156.536	-156.536	-156.536	-156.536	-156.536	-156.536	-156.536	-156.536	-156.536	-156.536	-50.2629	-156.536	-69.5469	-156.536	-156.536	-156.536	-156.536	-156.536	-156.536	-156.536	-156.536	-156.536	-156.536	-43.6553	-156.536	-62.0951	-156.536	-156.536	-156.536	-156.536	-156.536	-156.536	-156.536	-156.536	-156.536	-45.7628	-53.9923	-59.6803	-156.536	-156.536	-156.536	-156.536	-156.536	-156.536	-156.536	-156.536	-156.536
-156.536	-59.9902	-156.536	-156.536	-156.536	-156.536	-156.536	-156.536	-156.536	-156.536	-156.536	-156.536	-156.536	-50.658	-156.536	-156.536	-156.536	-156.536	-156.536	-156.536	-156.536	-156.536	-156.536	-156.536	-156.536	-156.536	-43.3392	-156.536	-62.024	-156.536	-156.536	-156.536	-156.536	-156.536	-156.536	-156.536	-156.536	-156.536	-44.5105	-54.9381	-59.7032	-156.536	-156.536	-156.536	-156.536	-156.536	-156.536	-156.536	-156.536	-156.536
-156.536	-60.3762	-156.536	-156.536	-156.536	-156.536	-156.536	-156.536	-156.536	-156.536	-156.536	-156.536	-156.536	-51.2014	-156.536	-156.536	-156.536	-156.536	-156.536	-156.536	-156.536	-156.536	-156.536	-156.536	-156.536	-68.3301	-43.2173	-68.4042	-62.3198	-156.536	-156.536	-156.536	-156.536	-156.536	-156.536	-156.536	-156.536	-156.536	-43.5954	-54.756	-59.617	-156.536	-156.536	-156.536	-156.536	-156.536	-156.536	-156.536	-156.536	-156.536
-156.536	-60.916	-156.536	-156.536	-156.536	-156.536	-156.536	-156.536	-156.536	-156.536	-156.536	-156.536	-156.536	-51.9691	-156.536	-156.536	-156.536	-156.536	-156.536	-156.536	-156.536	-156.536	-156.536	-156.536	-156.536	-65.7262	-43.4013	-65.0615	-63.2825	-156.536	-156.536	-156.536	-156.536	-156.536	-156.536	-156.536	-156.536	-156.536	-43.0981	-56.0884	-60.4751	-156.536	-156.536	-156.536	-156.536	-156.536	-156.536	-156.536	-156.536	-156.536
-156.536	-61.6514	-156.536	-156.536	-156.536	-156.536	-156.536	-156.536	-156.536	-156.536	-156.536	-156.536	-156.536	-52.9712	-156.536	-156.536	-156.536	-156.536	-156.536	-156.536	-156.536	-156.536	-156.536	-156.536	-156.536	-64.7964	-43.9534	-66.8405	-65.1184	-156.536	-156.536	-156.536	-156.536	-156.536	-156.536	-156.536	-156.536	-156.536	-43.027	-61.1445	-62.9714	-156.536	-156.536	-156.536	-156.536	-156.536	-156.536	-156.536	-156.536	-156.536
-156.536	-62.6123	-156.536	-156.536	-156.536	-156.536	-156.536	-156.536	-156.536	-156.536	-156.536	-156.536	-156.536	-54.1719	-156.536	-156.536	-156.536	-156.536	-156.536	-156.536	-156.536	-156.536	-156.536	-156.536	-156.536	-63.1965	-44.9225	-68.4951	-67.6823	-156.536	-156.536	-156.536	-156.536	-156.536	-156.536	-156.536	-156.536	-156.536	-43.3174	-64.4865	-66.7994	-156.536	-156.536	-156.536	-156.536	-156.536	-156.536	-156.536	-156.536	-156.536
-156.536	-63.8306	-156.536	-156.536	-156.536	-156.536	-156.536	-156.536	-156.536	-156.536	-156.536	-156.536	-156.536	-55.6559	-156.536	-156.536	-156.536	-156.536	-156.536	-156.536	-156.536	-156.536	-156.536	-156.536	-156.536	-60.6383	-46.4514	-68.4913	-69.985	-156.536	-156.536	-156.536	-156.536	-156.536	-156.536	-156.536	-156.536	-156.536	-43.9373	-61.8955	-67.9055	-156.536	-156.536	-156.536	-156.536	-156.536	-156.536	-156.536	-156.536	-156.536
-156.536	-65.2907	-156.536	-156.536	-156.536	-156.536	-156.536	-156.536	-156.536	-156.536	-156.536	-156.536	-156.536	-57.6088	-156.536	-156.536	-156.536	-156.536	-156.536	-156.536	-156.536	-156.536	-156.536	-156.536	-156.536	-58.468	-48.7737	-156.536	-156.536	-156.536	-156.536	-156.536	-156.536	-156.536	-156.536	-156.536	-156.536	-156.536	-44.8986	-63.2769	-66.2023	-156.536	-156.536	-156.536	-156.536	-156.536	-156.536	-156.536	-156.536	-156.536
-156.536	-66.7844	-156.536	-156.536	-156.536	-156.536	-156.536	-156.536	-156.536	-156.536	-156.536	-156.536	-69.504	-59.903	-156.536	-156.536	-156.536	-156.536	-156.536	-156.536	-156.536	-156.536	-156.536	-156.536	-156.536	-57.1085	-51.9863	-156.536	-156.536	-156.536	-156.536	-156.536	-156.536	-156.536	-156.536	-156.536	-156.536	-156.536	-46.1465	-67.6822	-65.2078	-156.536	-156.536	-156.536	-156.536	-156.536	-156.536	-156.536	-156.536	-156.536
-156.536	-67.8971	-156.536	-156.536	-156.536	-156.536	-156.536	-156.536	-156.536	-156.536	-156.536	-156.536	-69.2743	-61.6959	-156.536	-156.536	-156.536	-156.536	-156.536	-156.536	-156.536	-156.536	-156.536	-156.536	-156.536	-56.2459	-55.4906	-156.536	-156.536	-156.536	-156.536	-156.536	-156.536	-156.536	-156.536	-156.536	-156.536	-156.536	-47.5089	-156.536	-65.0386	-156.536	-156.536	-156.536	-156.536	-156.536	-156.536	-156.536	-156.536	-156.536
-156.536	-68.394	-156.536	-156.536	-156.536	-156.536	-156.536	-156.536	-156.536	-156.536	-156.536	-156.536	-68.3583	-62.4321	-156.536	-156.536	-156.536	-156.536	-156.536	-156.536	-156.536	-156.536	-156.536	-156.536	-156.536	-55.3186	-57.8222	-156.536	-69.7032	-156.536	-156.536	-156.536	-156.536	-156.536	-156.536	-156.536	-156.536	-156.536	-48.7999	-156.536	-65.4984	-156.536	-156.536	-156.536	-156.536	-156.536	-156.536	-156.536	-156.536	-156.536
-156.536	-68.3887	-156.536	-156.536	-156.536	-156.536	-156.536	-156.536	-156.536	-156.536	-156.536	-156.536	-66.5169	-62.683	-156.536	-156.536	-156.536	-156.536	-156.536	-156.536	-156.536	-156.536	-156.536	-156.536	-156.536	-54.0546	-59.1763	-156.536	-69.6979	-156.536	-156.536	-156.536	-156.536	-156.536	-156.536	-156.536	-156.536	-69.0445	-49.8858	-156.536	-66.5171	-156.536	-156.536	-156.536	-156.536	-156.536	-156.536	-156.536	-156.536	-156.536
-156.536	-68.0485	-156.536	-156.536	-156.536	-156.536	-156.536	-156.536	-156.536	-156.536	-156.536	-156.536	-64.885	-62.7251	-156.536	-156.536	-156.536	-156.536	-156.536	-156.536	-156.536	-156.536	-156.536	-156.536	-156.536	-52.6772	-60.6629	-156.536	-156.536	-156.536	-156.536	-156.536	-156.536	-156.536	-156.536	-156.536	-156.536	-68.6393	-50.6076	-156.536	-67.6342	-156.536	-156.536	-156.536	-156.536	-156.536	-156.536	-156.536	-156.536	-156.536
-156.536	-67.6455	-156.536	-156.536	-156.536	-156.536	-156.536	-156.536	-156.536	-156.536	-156.536	-156.536	-63.6614	-62.7292	-156.536	-156.536	-156.536	-156.536	-156.536	-156.536	-156.536	-156.536	-156.536	-156.536	-156.536	-51.5406	-61.978	-156.536	-156.536	-156.536	-156.536	-156.536	-156.536	-156.536	-156.536	-156.536	-156.536	-156.536	-50.9032	-156.536	-67.9733	-156.536	-156.536	-156.536	-156.536	-156.536	-156.536	-156.536	-156.536	-156.536
-156.536	-67.5898	-156.536	-156.536	-156.536	-156.536	-156.536	-156.536	-156.536	-156.536	-156.536	-156.536	-62.1767	-63.1239	-156.536	-156.536	-156.536	-156.536	-156.536	-156.536	-156.536	-156.536	-156.536	-156.536	-156.536	-50.8663	-62.9269	-156.536	-156.536	-156.536	-156.536	-156.536	-156.536	-156.536	-156.536	-156.536	-156.536	-156.536	-51.0208	-156.536	-67.625	-156.536	-156.536	-156.536	-156.536	-156.536	-156.536	-156.536	-156.536	-156.536
-156.536	-68.2576	-156.536	-156.536	-156.536	-156.536	-156.536	-156.536	-156.536	-156.536	-156.536	-156.536	-60.2634	-64.2285	-156.536	-156.536	-156.536	-156.536	-156.536	-156.536	-156.536	-156.536	-156.536	-156.536	-156.536	-50.7291	-64.2983	-156.536	-156.536	-156.536	-156.536	-156.536	-156.536	-156.536	-156.536	-156.536	-156.536	-62.5832	-51.2831	-156.536	-67.6429	-156.536	-156.536	-156.536	-156.536	-156.536	-156.536	-156.536	-156.536	-69.6312
-69.6516	-69.8581	-156.536	-156.536	-156.536	-156.536	-156.536	-156.536	-156.536	-156.536	-156.536	-156.536	-58.5981	-66.3252	-156.536	-156.536	-156.536	-156.536	-156.536	-156.536	-156.536	-156.536	-156.536	-156.536	-156.536	-51.1125	-67.4715	-156.536	-156.536	-156.536	-156.536	-156.536	-156.536	-156.536	-156.536	-156.536	-156.536	-58.1666	-51.8231	-156.536	-68.5694	-156.536	-156.536	-156.536	-156.536	-156.536	-156.536	-156.536	-156.536	-69.5811
-68.302	-156.536	-156.536	-156.536	-156.536	-156.536	-156.536	-156.536	-156.536	-156.536	-156.536	-156.536	-57.7084	-69.275	-156.536	-156.536	-156.536	-156.536	-156.536	-156.536	-156.536	-156.536	-156.536	-156.536	-156.536	-51.9636	-156.536	-156.536	-156.536	-156.536	-156.536	-156.536	-156.536	-156.536	-156.536	-156.536	-156.536	-55.7028	-52.6541	-156.536	-156.536	-156.536	-156.536	-156.536	-156.536	-156.536	-156.536	-156.536	-156.536	-156.536
-68.0889	-156.536	-156.536	-156.536	-156.536	-156.536	-156.536	-156.536	-156.536	-156.536	-156.536	-156.536	-57.7541	-156.536	-156.536	-156.536	-156.536	-156.536	-156.536	-156.536	-156.536	-156.536	-156.536	-156.536	-156.536	-53.2221	-156.536	-156.536	-156.536	-156.536	-156.536	-156.536	-156.536	-156.536	-156.536	-156.536	-156.536	-54.4702	-53.8765	-156.536	-156.536	-156.536	-156.536	-156.536	-156.536	-156.536	-156.536	-156.536	-156.536	-156.536
-68.8676	-156.536	-156.536	-156.536	-156.536	-156.536	-156.536	-156.536	-156.536	-156.536	-156.536	-156.536	-58.7392	-156.536	-156.536	-156.536	-156.536	-156.536	-156.536	-156.536	-156.536	-156.536	-156.536	-156.536	-156.536	-54.821	-156.536	-156.536	-156.536	-156.536	-156.536	-156.536	-156.536	-156.536	-156.536	-156.536	-156.536	-54.1912	-55.7529	-156.536	-156.536	-156.536	-156.536	-156.536	-156.536	-156.536	-156.536	-156.536	-156.536	-156.536
-156.536	-156.536	-156.536	-156.536	-156.536	-156.536	-156.536	-156.536	-156.536	-156.536	-156.536	-156.536	-60.637	-156.536	-156.536	-156.536	-156.536	-156.536	-156.536	-156.536	-156.536	-156.536	-156.536	-156.536	-156.536	-56.6821	-156.536	-156.536	-156.536	-156.536	-156.536	-156.536	-156.536	-156.536	-156.536	-156.536	-156.536	-54.7197	-58.5936	-156.536	-156.536	-156.536	-156.536	-156.536	-156.536	-156.536	-156.536	-156.536	-156.536	-156.536
-156.536	-156.536	-156.536	-156.536	-156.536	-156.536	-156.536	-156.536	-156.536	-156.536	-156.536	-156.536	-63.4354	-156.536	-156.536	-156.536	-156.536	-156.536	-156.536	-156.536	-156.536	-156.536	-156.536	-156.536	-156.536	-58.7298	-156.536	-156.536	-156.536	-156.536	-156.536	-156.536	-156.536	-156.536	-156.536	-156.536	-156.536	-55.9513	-62.6373	-156.536	-156.536	-156.536	-156.536	-156.536	-156.536	-156.536	-156.536	-156.536	-156.536	-156.536
-156.536	-156.536	-156.536	-156.536	-156.536	-156.536	-156.536	-156.536	-156.536	-156.536	-156.536	-156.536	-67.1541	-156.536	-156.536	-156.536	-156.536	-156.536	-156.536	-156.536	-156.536	-156.536	-156.536	-156.536	-156.536	-60.9193	-156.536	-156.536	-156.536	-156.536	-156.536	-156.536	-156.536	-156.536	-156.536	-156.536	-156.536	-57.8204	-68.0907	-156.536	-156.536	-156.536	-156.536	-156.536	-156.536	-156.536	-156.536	-156.536	-156.536	-156.536
-156.536	-156.536	-156.536	-156.536	-156.536	-156.536	-156.536	-156.536	-156.536	-156.536	-156.536	-156.536	-156.536	-156.536	-156.536	-156.536	-156.536	-156.536	-156.536	-156.536	-156.536	-156.536	-156.536	-156.536	-156.536	-63.2182	-156.536	-156.536	-156.536	-156.536	-156.536	-156.536	-156.536	-156.536	-156.536	-156.536	-156.536	-60.2997	-156.536	-156.536	-156.536	-156.536	-156.536	-156.536	-156.536	-156.536	-156.536	-156.536	-156.536	-156.536
-156.536	-156.536	-156.536	-156.536	-156.536	-156.536	-156.536	-156.536	-156.536	-156.536	-156.536	-156.536	-156.536	-156.536	-156.536	-156.536	-156.536	-156.536	-156.536	-156.536	-156.536	-156.536	-156.536	-156.536	-156.536	-65.4903	-156.536	-156.536	-156.536	-156.536	-156.536	-156.536	-156.536	-156.536	-156.536	-156.536	-156.536	-63.3491	-156.536	-156.536	-156.536	-156.536	-156.536	-156.536	-156.536	-156.536	-156.536	-156.536	-156.536	-156.536
-156.536	-156.536	-156.536	-156.536	-156.536	-156.536	-156.536	-156.536	-156.536	-156.536	-156.536	-156.536	-156.536	-156.536	-156.536	-156.536	-156.536	-156.536	-156.536	-156.536	-156.536	-156.536	-156.536	-156.536	-156.536	-67.4176	-156.536	-156.536	-156.536	-156.536	-156.536	-156.536	-156.536	-156.536	-156.536	-156.536	-156.536	-66.8295	-156.536	-156.536	-156.536	-156.536	-156.536	-156.536	-156.536	-156.536	-156.536	-156.536	-156.536	-156.536
-156.536	-156.536	-156.536	-156.536	-156.536	-156.536	-156.536	-156.536	-156.536	-156.536	-156.536	-156.536	-156.536	-156.536	-156.536	-156.536	-156.536	-156.536	-156.536	-156.536	-156.536	-156.536	-156.536	-156.536	-156.536	-68.8131	-156.536	-156.536	-156.536	-156.536	-156.536	-156.536	-156.536	-156.536	-156.536	-156.536	-156.536	-156.536	-156.536	-156.536	-156.536	-156.536	-156.536	-156.536	-156.536	-156.536	-156.536	-156.536	-156.536	-156.536
-156.536	-156.536	-156.536	-156.536	-156.536	-156.536	-156.536	-156.536	-156.536	-156.536	-156.536	-156.536	-156.536	-156.536	-156.536	-156.536	-156.536	-156.536	-156.536	-156.536	-156.536	-156.536	-156.536	-156.536	-156.536	-69.9824	-156.536	-156.536	-156.536	-156.536	-156.536	-156.536	-156.536	-156.536	-156.536	-156.536	-156.536	-156.536	-156.536	-156.536	-156.536	-156.536	-156.536	-156.536	-156.536	-156.536	-156.536	-156.536	-156.536	-156.536
-156.536	-156.536	-156.536	-156.536	-156.536	-156.536	-156.536	-156.536	-156.536	-156.536	-156.536	-156.536	-156.536	-156.536	-156.536	-156.536	-156.536	-156.536	-156.536	-156.536	-156.536	-156.536	-156.536	-156.536	-156.536	-156.536	-156.536	-156.536	-156.536	-156.536	-156.536	-156.536	-156.536	-156.536	-156.536	-156.536	-156.536	-156.536	-156.536	-156.536	-156.536	-156.536	-156.536	-156.536	-156.536	-156.536	-156.536	-156.536	-156.536	-156.536
-156.536	-156.536	-156.536	-156.536	-156.536	-156.536	-156.536	-156.536	-156.536	-156.536	-156.536	-156.536	-156.536	-156.536	-156.536	-156.536	-156.536	-156.536	-156.536	-156.536	-156.536	-156.536	-156.536	-156.536	-156.536	-156.536	-156.536	-156.536	-156.536	-156.536	-156.536	-156.536	-156.536	-156.536	-156.536	-156.536	-156.536	-156.536	-156.536	-156.536	-156.536	-156.536	-156.536	-156.536	-156.536	-156.536	-156.536	-156.536	-156.536	-156.536
-156.536	-156.536	-156.536	-156.536	-156.536	-156.536	-156.536	-156.536	-156.536	-156.536	-156.536	-156.536	-156.536	-156.536	-156.536	-156.536	-156.536	-156.536	-156.536	-156.536	-156.536	-156.536	-156.536	-156.536	-156.536	-156.536	-156.536	-156.536	-156.536	-156.536	-156.536	-156.536	-156.536	-156.536	-156.536	-156.536	-156.536	-156.536	-156.536	-156.536	-156.536	-156.536	-156.536	-156.536	-156.536	-156.536	-156.536	-156.536	-156.536	-156.536
-156.536	-156.536	-156.536	-156.536	-156.536	-156.536	-156.536	-156.536	-156.536	-156.536	-156.536	-156.536	-156.536	-156.536	-156.536	-156.536	-156.536	-156.536	-156.536	-156.536	-156.536	-156.536	-156.536	-156.536	-156.536	-156.536	-156.536	-156.536	-156.536	-156.536	-156.536	-156.536	-156.536	-156.536	-156.536	-156.536	-156.536	-156.536	-156.536	-156.536	-156.536	-156.536	-156.536	-156.536	-156.536	-156.536	-156.536	-156.536	-156.536	-156.536
-156.536	-156.536	-156.536	-156.536	-156.536	-156.536	-156.536	-156.536	-156.536	-156.536	-156.536	-156.536	-156.536	-156.536	-156.536	-156.536	-156.536	-156.536	-156.536	-156.536	-156.536	-156.536	-156.536	-156.536	-156.536	-156.536	-156.536	-156.536	-156.536	-156.536	-156.536	-156.536	-156.536	-156.536	-156.536	-156.536	-156.536	-156.536	-156.536	-156.536	-156.536	-156.536	-156.536	-156.536	-156.536	-156.536	-156.536	-156.536	-156.536	-156.536
-156.536	-156.536	-156.536	-156.536	-156.536	-156.536	-156.536	-156.536	-156.536	-156.536	-156.536	-156.536	-156.536	-156.536	-156.536	-156.536	-156.536	-156.536	-156.536	-156.536	-156.536	-156.536	-156.536	-156.536	-156.536	-156.536	-156.536	-156.536	-156.536	-156.536	-156.536	-156.536	-156.536	-156.536	-156.536	-156.536	-156.536	-156.536	-156.536	-156.536	-156.536	-156.536	-156.536	-156.536	-156.536	-156.536	-156.536	-156.536	-156.536	-156.536
-156.536	-156.536	-156.536	-156.536	-156.536	-156.536	-156.536	-156.536	-156.536	-156.536	-156.536	-156.536	-156.536	-156.536	-156.536	-156.536	-156.536	-156.536	-156.536	-156.536	-156.536	-156.536	-156.536	-156.536	-156.536	-156.536	-156.536	-156.536	-156.536	-156.536	-156.536	-156.536	-156.536	-156.536	-156.536	-156.536	-156.536	-156.536	-156.536	-156.536	-156.536	-156.536	-156.536	-156.536	-156.536	-156.536	-156.536	-156.536	-156.536	-156.536
-156.536	-156.536	-156.536	-156.536	-156.536	-156.536	-156.536	-156.536	-156.536	-156.536	-156.536	-156.536	-156.536	-156.536	-156.536	-156.536	-156.536	-156.536	-156.536	-156.536	-156.536	-156.536	-156.536	-156.536	-156.536	-156.536	-156.536	-156.536	-156.536	-156.536	-156.536	-156.536	-156.536	-156.536	-156.536	-156.536	-156.536	-156.536	-156.536	-156.536	-156.536	-156.536	-156.536	-156.536	-156.536	-156.536	-156.536	-156.536	-156.536	-156.536
-156.536	-156.536	-156.536	-156.536	-156.536	-156.536	-156.536	-156.536	-156.536	-156.536	-156.536	-156.536	-156.536	-156.536	-156.536	-156.536	-156.536	-156.536	-156.536	-156.536	-156.536	-156.536	-156.536	-156.536	-156.536	-156.536	-156.536	-156.536	-156.536	-156.536	-156.536	-156.536	-156.536	-156.536	-156.536	-156.536	-156.536	-156.536	-156.536	-156.536	-156.536	-156.536	-156.536	-156.536	-156.536	-156.536	-156.536	-156.536	-156.536	-156.536
-156.536	-156.536	-156.536	-156.536	-156.536	-156.536	-156.536	-156.536	-156.536	-156.536	-156.536	-156.536	-156.536	-156.536	-156.536	-156.536	-156.536	-156.536	-156.536	-156.536	-156.536	-156.536	-156.536	-156.536	-156.536	-156.536	-156.536	-156.536	-156.536	-156.536	-156.536	-156.536	-156.536	-156.536	-156.536	-156.536	-156.536	-156.536	-156.536	-156.536	-156.536	-156.536	-156.536	-156.536	-156.536	-156.536	-156.536	-156.536	-156.536	-156.536
-156.536	-156.536	-156.536	-156.536	-156.536	-156.536	-156.536	-156.536	-156.536	-156.536	-156.536	-156.536	-156.536	-156.536	-156.536	-156.536	-156.536	-156.536	-156.536	-156.536	-156.536	-156.536	-156.536	-156.536	-156.536	-156.536	-156.536	-156.536	-156.536	-156.536	-156.536	-156.536	-156.536	-156.536	-156.536	-156.536	-156.536	-156.536	-156.536	-156.536	-156.536	-156.536	-156.536	-156.536	-156.536	-156.536	-156.536	-156.536	-156.536	-156.536
-156.536	-156.536	-156.536	-156.536	-156.536	-156.536	-156.536	-156.536	-156.536	-156.536	-156.536	-156.536	-156.536	-156.536	-156.536	-156.536	-156.536	-156.536	-156.536	-156.536	-156.536	-156.536	-156.536	-156.536	-156.536	-156.536	-156.536	-156.536	-156.536	-156.536	-156.536	-156.536	-156.536	-156.536	-156.536	-156.536	-156.536	-156.536	-156.536	-156.536	-156.536	-156.536	-156.536	-156.536	-156.536	-156.536	-156.536	-156.536	-156.536	-156.536
-156.536	-156.536	-156.536	-156.536	-156.536	-156.536	-156.536	-156.536	-156.536	-156.536	-156.536	-156.536	-156.536	-156.536	-156.536	-156.536	-156.536	-156.536	-156.536	-156.536	-156.536	-156.536	-156.536	-156.536	-156.536	-156.536	-156.536	-156.536	-156.536	-156.536	-156.536	-156.536	-156.536	-156.536	-156.536	-156.536	-156.536	-156.536	-156.536	-156.536	-156.536	-156.536	-156.536	-156.536	-156.536	-156.536	-156.536	-156.536	-156.536	-156.536
-156.536	-156.536	-156.536	-156.536	-156.536	-156.536	-156.536	-156.536	-156.536	-156.536	-156.536	-156.536	-156.536	-156.536	-156.536	-156.536	-156.536	-156.536	-156.536	-156.536	-156.536	-156.536	-156.536	-156.536	-156.536	-156.536	-156.536	-156.536	-156.536	-156.536	-156.536	-156.536	-156.536	-156.536	-156.536	-156.536	-156.536	-156.536	-156.536	-156.536	-156.536	-156.536	-156.536	-156.536	-156.536	-156.536	-156.536	-156.536	-156.536	-156.536
-156.536	-156.536	-156.536	-156.536	-156.536	-156.536	-156.536	-156.536	-156.536	-156.536	-156.536	-156.536	-156.536	-156.536	-156.536	-156.536	-156.536	-156.536	-156.536	-156.536	-156.536	-156.536	-156.536	-156.536	-156.536	-156.536	-156.536	-156.536	-156.536	-156.536	-156.536	-156.536	-156.536	-156.536	-156.536	-156.536	-156.536	-156.536	-156.536	-156.536	-156.536	-156.536	-156.536	-156.536	-156.536	-156.536	-156.536	-156.536	-156.536	-156.536
-156.536	-156.536	-156.536	-156.536	-156.536	-156.536	-156.536	-156.536	-156.536	-156.536	-156.536	-156.536	-156.536	-156.536	-156.536	-156.536	-156.536	-156.536	-156.536	-156.536	-156.536	-156.536	-156.536	-156.536	-156.536	-156.536	-156.536	-156.536	-156.536	-156.536	-156.536	-156.536	-156.536	-156.536	-156.536	-156.536	-156.536	-156.536	-156.536	-156.536	-156.536	-156.536	-156.536	-156.536	-156.536	-156.536	-156.536	-156.536	-156.536	-156.536
-156.536	-156.536	-156.536	-156.536	-156.536	-156.536	-156.536	-156.536	-156.536	-156.536	-156.536	-156.536	-156.536	-156.536	-156.536	-156.536	-156.536	-156.536	-156.536	-156.536	-156.536	-156.536	-156.536	-156.536	-156.536	-156.536	-156.536	-156.536	-156.536	-156.536	-156.536	-156.536	-156.536	-156.536	-156.536	-156.536	-156.536	-156.536	-156.536	-156.536	-156.536	-156.536	-156.536	-156.536	-156.536	-156.536	-156.536	-156.536	-156.536	-156.536
-156.536	-156.536	-156.536	-156.536	-156.536	-156.536	-156.536	-156.536	-156.536	-156.536	-156.536	-156.536	-156.536	-156.536	-156.536	-156.536	-156.536	-156.536	-156.536	-156.536	-156.536	-156.536	-156.536	-156.536	-156.536	-156.536	-156.536	-156.536	-156.536	-156.536	-156.536	-156.536	-156.536	-156.536	-156.536	-156.536	-156.536	-156.536	-156.536	-156.536	-156.536	-156.536	-156.536	-156.536	-156.536	-156.536	-156.536	-156.536	-156.536	-156.536
-156.536	-156.536	-156.536	-156.536	-156.536	-156.536	-156.536	-156.536	-156.536	-156.536	-156.536	-156.536	-156.536	-156.536	-156.536	-156.536	-156.536	-156.536	-156.536	-156.536	-156.536	-156.536	-156.536	-156.536	-156.536	-156.536	-156.536	-156.536	-156.536	-156.536	-156.536	-156.536	-156.536	-156.536	-156.536	-156.536	-156.536	-156.536	-156.536	-156.536	-156.536	-156.536	-156.536	-156.536	-156.536	-156.536	-156.536	-156.536	-156.536	-156.536
-156.536	-156.536	-156.536	-156.536	-156.536	-156.536	-156.536	-156.536	-156.536	-156.536	-156.536	-156.536	-156.536	-156.536	-156.536	-156.536	-156.536	-156.536	-156.536	-156.536	-156.536	-156.536	-156.536	-156.536	-156.536	-156.536	-156.536	-156.536	-156.536	-156.536	-156.536	-156.536	-156.536	-156.536	-156.536	-156.536	-156.536	-156.536	-156.536	-156.536	-156.536	-156.536	-156.536	-156.536	-156.536	-156.536	-156.536	-156.536	-156.536	-156.536
-156.536	-156.536	-156.536	-156.536	-156.536	-156.536	-156.536	-156.536	-156.536	-156.536	-156.536	-156.536	-156.536	-156.536	-156.536	-156.536	-156.536	-156.536	-156.536	-156.536	-156.536	-156.536	-156.536	-156.536	-156.536	-156.536	-156.536	-156.536	-156.536	-156.536	-156.536	-156.536	-156.536	-156.536	-156.536	-156.536	-156.536	-156.536	-156.536	-156.536	-156.536	-156.536	-156.536	-156.536	-156.536	-156.536	-156.536	-156.536	-156.536	-156.536
-156.536	-156.536	-156.536	-156.536	-156.536	-156.536	-156.536	-156.536	-156.536	-156.536	-156.536	-156.536	-156.536	-156.536	-156.536	-156.536	-156.536	-156.536	-156.536	-156.536	-156.536	-156.536	-156.536	-156.536	-156.536	-156.536	-156.536	-156.536	-156.536	-156.536	-156.536	-156.536	-156.536	-156.536	-156.536	-156.536	-156.536	-156.536	-156.536	-156.536	-156.536	-156.536	-156.536	-156.536	-156.536	-156.536	-156.536	-156.536	-156.536	-156.536
-156.536	-156.536	-156.536	-156.536	-156.536	-156.536	-156.536	-156.536	-156.536	-156.536	-156.536	-156.536	-156.536	-156.536	-156.536	-156.536	-156.536	-156.536	-156.536	-156.536	-156.536	-156.536	-156.536	-156.536	-156.536	-156.536	-156.536	-156.536	-156.536	-156.536	-156.536	-156.536	-156.536	-156.536	-156.536	-156.536	-156.536	-156.536	-156.536	-156.536	-156.536	-156.536	-156.536	-156.536	-156.536	-156.536	-156.536	-156.536	-156.536	-156.536
-156.536	-156.536	-156.536	-156.536	-156.536	-156.536	-156.536	-156.536	-156.536	-156.536	-156.536	-156.536	-156.536	-156.536	-156.536	-156.536	-156.536	-156.536	-156.536	-156.536	-156.536	-156.536	-156.536	-156.536	-156.536	-156.536	-156.536	-156.536	-156.536	-156.536	-156.536	-156.536	-156.536	-156.536	-156.536	-156.536	-156.536	-156.536	-156.536	-156.536	-156.536	-156.536	-156.536	-156.536	-156.536	-156.536	-156.536	-156.536	-156.536	-156.536
-156.536	-156.536	-156.536	-156.536	-156.536	-156.536	-156.536	-156.536	-156.536	-156.536	-156.536	-156.536	-156.536	-156.536	-156.536	-156.536	-156.536	-156.536	-156.536	-156.536	-156.536	-156.536	-156.536	-156.536	-156.536	-156.536	-156.536	-156.536	-156.536	-156.536	-156.536	-156.536	-156.536	-156.536	-156.536	-156.536	-156.536	-156.536	-156.536	-156.536	-156.536	-156.536	-156.536	-156.536	-156.536	-156.536	-156.536	-156.536	-156.536	-156.536
-156.536	-156.536	-156.536	-156.536	-156.536	-156.536	-156.536	-156.536	-156.536	-156.536	-156.536	-156.536	-156.536	-156.536	-156.536	-156.536	-156.536	-156.536	-156.536	-156.536	-156.536	-156.536	-156.536	-156.536	-156.536	-156.536	-156.536	-156.536	-156.536	-156.536	-156.536	-156.536	-156.536	-156.536	-156.536	-156.536	-156.536	-156.536	-156.536	-156.536	-156.536	-156.536	-156.536	-156.536	-156.536	-156.536	-156.536	-156.536	-156.536	-156.536
-156.536	-156.536	-156.536	-156.536	-156.536	-156.536	-156.536	-156.536	-156.536	-156.536	-156.536	-156.536	-156.536	-156.536	-156.536	-156.536	-156.536	-156.536	-156.536	-156.536	-156.536	-156.536	-156.536	-156.536	-156.536	-156.536	-156.536	-156.536	-156.536	-156.536	-156.536	-156.536	-156.536	-156.536	-156.536	-156.536	-156.536	-156.536	-156.536	-156.536	-156.536	-156.536	-156.536	-156.536	-156.536	-156.536	-156.536	-156.536	-156.536	-156.536
-156.536	-156.536	-156.536	-156.536	-156.536	-156.536	-156.536	-156.536	-156.536	-156.536	-156.536	-156.536	-156.536	-156.536	-156.536	-156.536	-156.536	-156.536	-156.536	-156.536	-156.536	-156.536	-156.536	-156.536	-156.536	-156.536	-156.536	-156.536	-156.536	-156.536	-156.536	-156.536	-156.536	-156.536	-156.536	-156.536	-156.536	-156.536	-156.536	-156.536	-156.536	-156.536	-156.536	-156.536	-156.536	-156.536	-156.536	-156.536	-156.536	-156.536
-156.536	-156.536	-156.536	-156.536	-156.536	-156.536	-156.536	-156.536	-156.536	-156.536	-156.536	-156.536	-156.536	-156.536	-156.536	-156.536	-156.536	-156.536	-156.536	-156.536	-156.536	-156.536	-156.536	-156.536	-156.536	-156.536	-156.536	-156.536	-156.536	-156.536	-156.536	-156.536	-156.536	-156.536	-156.536	-156.536	-156.536	-156.536	-156.536	-156.536	-156.536	-156.536	-156.536	-156.536	-156.536	-156.536	-156.536	-156.536	-156.536	-156.536
-156.536	-156.536	-156.536	-156.536	-156.536	-156.536	-156.536	-156.536	-156.536	-156.536	-156.536	-156.536	-156.536	-156.536	-156.536	-156.536	-156.536	-156.536	-156.536	-156.536	-156.536	-156.536	-156.536	-156.536	-156.536	-156.536	-156.536	-156.536	-156.536	-156.536	-156.536	-156.536	-156.536	-156.536	-156.536	-156.536	-156.536	-156.536	-156.536	-156.536	-156.536	-156.536	-156.536	-156.536	-156.536	-156.536	-156.536	-156.536	-156.536	-156.536
-156.536	-156.536	-156.536	-156.536	-156.536	-156.536	-156.536	-156.536	-156.536	-156.536	-156.536	-156.536	-156.536	-156.536	-156.536	-156.536	-156.536	-156.536	-156.536	-156.536	-156.536	-156.536	-156.536	-156.536	-156.536	-156.536	-156.536	-156.536	-156.536	-156.536	-156.536	-156.536	-156.536	-156.536	-156.536	-156.536	-156.536	-156.536	-156.536	-156.536	-156.536	-156.536	-156.536	-156.536	-156.536	-156.536	-156.536	-156.536	-156.536	-156.536
-156.536	-156.536	-156.536	-156.536	-156.536	-156.536	-156.536	-156.536	-156.536	-156.536	-156.536	-156.536	-156.536	-156.536	-156.536	-156.536	-156.536	-156.536	-156.536	-156.536	-156.536	-156.536	-156.536	-156.536	-156.536	-156.536	-156.536	-156.536	-156.536	-156.536	-156.536	-156.536	-156.536	-156.536	-156.536	-156.536	-156.536	-156.536	-156.536	-156.536	-156.536	-156.536	-156.536	-156.536	-156.536	-156.536	-156.536	-156.536	-156.536	-156.536
-156.536	-156.536	-156.536	-156.536	-156.536	-156.536	-156.536	-156.536	-156.536	-156.536	-156.536	-156.536	-156.536	-156.536	-156.536	-156.536	-156.536	-156.536	-156.536	-156.536	-156.536	-156.536	-156.536	-156.536	-156.536	-156.536	-156.536	-156.536	-156.536	-156.536	-156.536	-156.536	-156.536	-156.536	-156.536	-156.536	-156.536	-156.536	-156.536	-156.536	-156.536	-156.536	-156.536	-156.536	-156.536	-156.536	-156.536	-156.536	-156.536	-156.536
-156.536	-156.536	-156.536	-156.536	-156.536	-156.536	-156.536	-156.536	-156.536	-156.536	-156.536	-156.536	-156.536	-156.536	-156.536	-156.536	-156.536	-156.536	-156.536	-156.536	-156.536	-156.536	-156.536	-156.536	-156.536	-156.536	-156.536	-156.536	-156.536	-156.536	-156.536	-156.536	-156.536	-156.536	-156.536	-156.536	-156.536	-156.536	-156.536	-156.536	-156.536	-156.536	-156.536	-156.536	-156.536	-156.536	-156.536	-156.536	-156.536	-156.536
-156.536	-156.536	-156.536	-156.536	-156.536	-156.536	-156.536	-156.536	-156.536	-156.536	-156.536	-156.536	-156.536	-156.536	-156.536	-156.536	-156.536	-156.536	-156.536	-156.536	-156.536	-156.536	-156.536	-156.536	-156.536	-156.536	-156.536	-156.536	-156.536	-156.536	-156.536	-156.536	-156.536	-156.536	-156.536	-156.536	-156.536	-156.536	-156.536	-156.536	-156.536	-156.536	-156.536	-156.536	-156.536	-156.536	-156.536	-156.536	-156.536	-156.536
-156.536	-156.536	-156.536	-156.536	-156.536	-156.536	-156.536	-156.536	-156.536	-156.536	-156.536	-156.536	-156.536	-156.536	-156.536	-156.536	-156.536	-156.536	-156.536	-156.536	-156.536	-156.536	-156.536	-156.536	-156.536	-156.536	-156.536	-156.536	-156.536	-156.536	-156.536	-156.536	-156.536	-156.536	-156.536	-156.536	-156.536	-156.536	-156.536	-156.536	-156.536	-156.536	-156.536	-156.536	-156.536	-156.536	-156.536	-156.536	-156.536	-156.536
-156.536	-156.536	-156.536	-156.536	-156.536	-156.536	-156.536	-156.536	-156.536	-156.536	-156.536	-156.536	-156.536	-156.536	-156.536	-156.536	-156.536	-156.536	-156.536	-156.536	-156.536	-156.536	-156.536	-156.536	-156.536	-156.536	-156.536	-156.536	-156.536	-156.536	-156.536	-156.536	-156.536	-156.536	-156.536	-156.536	-156.536	-156.536	-156.536	-156.536	-156.536	-156.536	-156.536	-156.536	-156.536	-156.536	-156.536	-156.536	-156.536	-156.536
-156.536	-156.536	-156.536	-156.536	-156.536	-156.536	-156.536	-156.536	-156.536	-156.536	-156.536	-156.536	-156.536	-156.536	-156.536	-156.536	-156.536	-156.536	-156.536	-156.536	-156.536	-156.536	-156.536	-156.536	-156.536	-156.536	-156.536	-156.536	-156.536	-156.536	-156.536	-156.536	-156.536	-156.536	-156.536	-156.536	-156.536	-156.536	-156.536	-156.536	-156.536	-156.536	-156.536	-156.536	-156.536	-156.536	-156.536	-156.536	-156.536	-156.536
-156.536	-156.536	-156.536	-156.536	-156.536	-156.536	-156.536	-156.536	-156.536	-156.536	-156.536	-156.536	-156.536	-156.536	-156.536	-156.536	-156.536	-156.536	-156.536	-156.536	-156.536	-156.536	-156.536	-156.536	-156.536	-156.536	-156.536	-156.536	-156.536	-156.536	-156.536	-156.536	-156.536	-156.536	-156.536	-156.536	-156.536	-156.536	-156.536	-156.536	-156.536	-156.536	-156.536	-156.536	-156.536	-156.536	-156.536	-156.536	-156.536	-156.536
-156.536	-156.536	-156.536	-156.536	-156.536	-156.536	-156.536	-156.536	-156.536	-156.536	-156.536	-156.536	-156.536	-156.536	-156.536	-156.536	-156.536	-156.536	-156.536	-156.536	-156.536	-156.536	-156.536	-156.536	-156.536	-156.536	-156.536	-156.536	-156.536	-156.536	-156.536	-156.536	-156.536	-156.536	-156.536	-156.536	-156.536	-156.536	-156.536	-156.536	-156.536	-156.536	-156.536	-156.536	-156.536	-156.536	-156.536	-156.536	-156.536	-156.536
-156.536	-156.536	-156.536	-156.536	-156.536	-156.536	-156.536	-156.536	-156.536	-156.536	-156.536	-156.536	-156.536	-156.536	-156.536	-156.536	-156.536	-156.536	-156.536	-156.536	-156.536	-156.536	-156.536	-156.536	-156.536	-156.536	-156.536	-156.536	-156.536	-156.536	-156.536	-156.536	-156.536	-156.536	-156.536	-156.536	-156.536	-156.536	-156.536	-156.536	-156.536	-156.536	-156.536	-156.536	-156.536	-156.536	-156.536	-156.536	-156.536	-156.536
-156.536	-156.536	-156.536	-156.536	-156.536	-156.536	-156.536	-156.536	-156.536	-156.536	-156.536	-156.536	-156.536	-156.536	-156.536	-156.536	-156.536	-156.536	-156.536	-156.536	-156.536	-156.536	-156.536	-156.536	-156.536	-156.536	-156.536	-156.536	-156.536	-156.536	-156.536	-156.536	-156.536	-156.536	-156.536	-156.536	-156.536	-156.536	-156.536	-156.536	-156.536	-156.536	-156.536	-156.536	-156.536	-156.536	-156.536	-156.536	-156.536	-156.536
-156.536	-156.536	-156.536	-156.536	-156.536	-156.536	-156.536	-156.536	-156.536	-156.536	-156.536	-156.536	-156.536	-156.536	-156.536	-156.536	-156.536	-156.536	-156.536	-156.536	-156.536	-156.536	-156.536	-156.536	-156.536	-156.536	-156.536	-156.536	-156.536	-156.536	-156.536	-156.536	-156.536	-156.536	-156.536	-156.536	-156.536	-156.536	-156.536	-156.536	-156.536	-156.536	-156.536	-156.536	-156.536	-156.536	-156.536	-156.536	-156.536	-156.536
-156.536	-156.536	-156.536	-156.536	-156.536	-156.536	-156.536	-156.536	-156.536	-156.536	-156.536	-156.536	-156.536	-156.536	-156.536	-156.536	-156.536	-156.536	-156.536	-156.536	-156.536	-156.536	-156.536	-156.536	-156.536	-156.536	-156.536	-156.536	-156.536	-156.536	-156.536	-156.536	-156.536	-156.536	-156.536	-156.536	-156.536	-156.536	-156.536	-156.536	-156.536	-156.536	-156.536	-156.536	-156.536	-156.536	-156.536	-156.536	-156.536	-156.536
-156.536	-156.536	-156.536	-156.536	-156.536	-156.536	-156.536	-156.536	-156.536	-156.536	-156.536	-156.536	-156.536	-156.536	-156.536	-156.536	-156.536	-156.536	-156.536	-156.536	-156.536	-156.536	-156.536	-156.536	-156.536	-156.536	-156.536	-156.536	-156.536	-156.536	-156.536	-156.536	-156.536	-156.536	-156.536	-156.536	-156.536	-156.536	-156.536	-156.536	-156.536	-156.536	-156.536	-156.536	-156.536	-156.536	-156.536	-156.536	-156.536	-156.536
-156.536	-156.536	-156.536	-156.536	-156.536	-156.536	-156.536	-156.536	-156.536	-156.536	-156.536	-156.536	-156.536	-156.536	-156.536	-156.536	-156.536	-156.536	-156.536	-156.536	-156.536	-156.536	-156.536	-156.536	-156.536	-156.536	-156.536	-156.536	-156.536	-156.536	-156.536	-156.536	-156.536	-156.536	-156.536	-156.536	-156.536	-156.536	-156.536	-156.536	-156.536	-156.536	-156.536	-156.536	-156.536	-156.536	-156.536	-156.536	-156.536	-156.536
-156.536	-156.536	-156.536	-156.536	-156.536	-156.536	-156.536	-156.536	-156.536	-156.536	-156.536	-156.536	-156.536	-156.536	-156.536	-156.536	-156.536	-156.536	-156.536	-156.536	-156.536	-156.536	-156.536	-156.536	-156.536	-156.536	-156.536	-68.5971	-156.536	-156.536	-156.536	-156.536	-156.536	-156.536	-156.536	-156.536	-156.536	-156.536	-156.536	-156.536	-156.536	-156.536	-156.536	-156.536	-156.536	-156.536	-156.536	-156.536	-156.536	-156.536
-156.536	-156.536	-156.536	-156.536	-156.536	-156.536	-156.536	-156.536	-156.536	-156.536	-156.536	-156.536	-156.536	-156.536	-156.536	-156.536	-156.536	-156.536	-156.536	-156.536	-156.536	-156.536	-156.536	-156.536	-156.536	-156.536	-156.536	-67.32	-156.536	-156.536	-156.536	-156.536	-156.536	-156.536	-156.536	-156.536	-156.536	-156.536	-156.536	-156.536	-156.536	-156.536	-156.536	-156.536	-156.536	-156.536	-156.536	-156.536	-156.536	-156.536
-156.536	-156.536	-156.536	-156.536	-156.536	-156.536	-156.536	-156.536	-156.536	-156.536	-156.536	-156.536	-156.536	-156.536	-156.536	-156.536	-156.536	-156.536	-156.536	-156.536	-156.536	-156.536	-156.536	-156.536	-156.536	-156.536	-156.536	-66.9392	-156.536	-156.536	-156.536	-156.536	-156.536	-156.536	-156.536	-156.536	-156.536	-156.536	-156.536	-156.536	-156.536	-156.536	-156.536	-156.536	-156.536	-156.536	-156.536	-156.536	-156.536	-156.536
-156.536	-156.536	-156.536	-156.536	-156.536	-156.536	-156.536	-156.536	-156.536	-156.536	-156.536	-156.536	-156.536	-156.536	-156.536	-156.536	-156.536	-156.536	-156.536	-156.536	-156.536	-156.536	-156.536	-156.536	-156.536	-156.536	-156.536	-67.1483	-156.536	-156.536	-156.536	-156.536	-156.536	-156.536	-156.536	-156.536	-156.536	-156.536	-156.536	-156.536	-69.1752	-156.536	-156.536	-156.536	-156.536	-156.536	-156.536	-156.536	-156.536	-156.536
-156.536	-156.536	-156.536	-156.536	-156.536	-156.536	-156.536	-156.536	-156.536	-156.536	-156.536	-156.536	-156.536	-156.536	-69.5687	-156.536	-156.536	-156.536	-156.536	-156.536	-156.536	-156.536	-156.536	-156.536	-156.536	-156.536	-156.536	-67.4789	-156.536	-156.536	-156.536	-156.536	-156.536	-156.536	-156.536	-156.536	-156.536	-156.536	-156.536	-156.536	-68.6081	-156.536	-156.536	-156.536	-156.536	-156.536	-156.536	-156.536	-156.536	-156.536
-156.536	-156.536	-156.536	-156.536	-156.536	-156.536	-156.536	-156.536	-156.536	-156.536	-156.536	-156.536	-156.536	-156.536	-69.0197	-156.536	-156.536	-156.536	-156.536	-156.536	-156.536	-156.536	-156.536	-156.536	-156.536	-156.536	-156.536	-67.357	-156.536	-156.536	-156.536	-156.536	-156.536	-156.536	-156.536	-156.536	-156.536	-156.536	-156.536	-69.0663	-156.536	-156.536	-156.536	-156.536	-156.536	-156.536	-156.536	-156.536	-156.536	-156.536
-156.536	-156.536	-156.536	-156.536	-156.536	-156.536	-156.536	-156.536	-156.536	-156.536	-156.536	-156.536	-156.536	-156.536	-68.7741	-156.536	-156.536	-156.536	-156.536	-156.536	-156.536	-156.536	-156.536	-156.536	-156.536	-156.536	-156.536	-66.5309	-156.536	-156.536	-156.536	-156.536	-156.536	-156.536	-156.536	-156.536	-156.536	-156.536	-156.536	-68.4472	-156.536	-69.2524	-156.536	-156.536	-156.536	-156.536	-156.536	-156.536	-156.536	-156.536
-156.536	-156.536	-156.536	-156.536	-156.536	-156.536	-156.536	-156.536	-156.536	-156.536	-156.536	-156.536	-156.536	-156.536	-68.7513	-156.536	-156.536	-156.536	-156.536	-156.536	-156.536	-156.536	-156.536	-156.536	-156.536	-156.536	-156.536	-65.3412	-156.536	-156.536	-156.536	-156.536	-156.536	-156.536	-156.536	-156.536	-156.536	-156.536	-156.536	-68.8632	-156.536	-67.4635	-156.536	-156.536	-156.536	-156.536	-156.536	-156.536	-156.536	-156.536
-156.536	-156.536	-156.536	-156.536	-156.536	-156.536	-156.536	-156.536	-156.536	-156.536	-156.536	-156.536	-156.536	-156.536	-68.662	-156.536	-156.536	-156.536	-156.536	-156.536	-156.536	-156.536	-156.536	-156.536	-156.536	-156.536	-156.536	-64.321	-156.536	-156.536	-156.536	-156.536	-156.536	-156.536	-156.536	-156.536	-156.536	-156.536	-156.536	-69.3973	-67.7397	-66.7955	-156.536	-156.536	-156.536	-156.536	-156.536	-156.536	-156.536	-156.536
-156.536	-156.536	-156.536	-156.536	-156.536	-156.536	-156.536	-156.536	-156.536	-156.536	-156.536	-156.536	-156.536	-156.536	-68.2492	-156.536	-156.536	-156.536	-156.536	-156.536	-156.536	-156.536	-156.536	-156.536	-156.536	-156.536	-156.536	-63.8485	-156.536	-156.536	-156.536	-156.536	-156.536	-156.536	-156.536	-156.536	-156.536	-156.536	-156.536	-68.802	-66.2043	-66.9656	-156.536	-156.536	-156.536	-156.536	-156.536	-156.536	-156.536	-156.536
-156.536	-156.536	-156.536	-156.536	-156.536	-156.536	-156.536	-156.536	-156.536	-156.536	-156.536	-156.536	-156.536	-156.536	-67.6577	-156.536	-156.536	-156.536	-156.536	-156.536	-156.536	-156.536	-156.536	-156.536	-156.536	-156.536	-156.536	-64.0474	-156.536	-156.536	-156.536	-156.536	-156.536	-156.536	-156.536	-156.536	-156.536	-156.536	-156.536	-67.6942	-67.0334	-67.4842	-156.536	-156.536	-156.536	-156.536	-156.536	-156.536	-156.536	-156.536
-156.536	-156.536	-156.536	-156.536	-156.536	-156.536	-156.536	-156.536	-156.536	-156.536	-156.536	-156.536	-156.536	-156.536	-67.3386	-156.536	-156.536	-156.536	-156.536	-156.536	-156.536	-156.536	-156.536	-156.536	-156.536	-156.536	-156.536	-64.7398	-156.536	-156.536	-156.536	-156.536	-156.536	-156.536	-156.536	-156.536	-156.536	-156.536	-156.536	-67.2364	-156.536	-68.2999	-156.536	-156.536	-156.536	-156.536	-156.536	-156.536	-156.536	-156.536
-156.536	-156.536	-156.536	-156.536	-156.536	-156.536	-156.536	-156.536	-156.536	-156.536	-156.536	-156.536	-156.536	-156.536	-67.601	-156.536	-156.536	-156.536	-156.536	-156.536	-156.536	-156.536	-156.536	-156.536	-156.536	-156.536	-156.536	-65.4873	-156.536	-156.536	-156.536	-156.536	-156.536	-156.536	-156.536	-156.536	-156.536	-156.536	-156.536	-67.57	-156.536	-69.6256	-156.536	-156.536	-156.536	-156.536	-156.536	-156.536	-156.536	-156.536
-156.536	-156.536	-156.536	-156.536	-156.536	-156.536	-156.536	-156.536	-156.536	-156.536	-156.536	-156.536	-156.536	-156.536	-68.3799	-156.536	-156.536	-156.536	-156.536	-156.536	-156.536	-156.536	-156.536	-156.536	-156.536	-156.536	-156.536	-65.8984	-156.536	-156.536	-156.536	-156.536	-156.536	-156.536	-156.536	-156.536	-156.536	-156.536	-156.536	-68.2293	-156.536	-156.536	-156.536	-156.536	-156.536	-156.536	-156.536	-156.536	-156.536	-156.536
-156.536	-156.536	-156.536	-156.536	-156.536	-156.536	-156.536	-156.536	-156.536	-156.536	-156.536	-156.536	-156.536	-156.536	-69.1576	-156.536	-156.536	-156.536	-156.536	-156.536	-156.536	-156.536	-156.536	-156.536	-156.536	-156.536	-156.536	-66.026	-156.536	-156.536	-156.536	-156.536	-156.536	-156.536	-156.536	-156.536	-156.536	-156.536	-156.536	-68.4122	-156.536	-156.536	-156.536	-156.536	-156.536	-156.536	-156.536	-156.536	-156.536	-156.536
-156.536	-156.536	-156.536	-156.536	-156.536	-156.536	-156.536	-156.536	-156.536	-156.536	-156.536	-156.536	-156.536	-156.536	-69.3458	-156.536	-156.536	-156.536	-156.536	-156.536	-156.536	-156.536	-156.536	-156.536	-156.536	-156.536	-156.536	-66.2289	-156.536	-156.536	-156.536	-156.536	-156.536	-156.536	-156.536	-156.536	-156.536	-156.536	-156.536	-67.6876	-156.536	-156.536	-156.536	-156.536	-156.536	-156.536	-156.536	-156.536	-156.536	-156.536
-156.536	-156.536	-156.536	-156.536	-156.536	-156.536	-156.536	-156.536	-156.536	-156.536	-156.536	-156.536	-156.536	-156.536	-69.1755	-156.536	-156.536	-156.536	-156.536	-156.536	-156.536	-156.536	-156.536	-156.536	-156.536	-156.536	-156.536	-66.6693	-156.536	-156.536	-156.536	-156.536	-156.536	-156.536	-156.536	-156.536	-156.536	-156.536	-156.536	-66.713	-156.536	-156.536	-156.536	-156.536	-156.536	-156.536	-156.536	-156.536	-156.536	-156.536
-156.536	-156.536	-156.536	-156.536	-156.536	-156.536	-156.536	-156.536	-156.536	-156.536	-156.536	-156.536	-156.536	-156.536	-69.3724	-156.536	-156.536	-156.536	-156.536	-156.536	-156.536	-156.536	-156.536	-156.536	-156.536	-156.536	-156.536	-67.1678	-156.536	-156.536	-156.536	-156.536	-156.536	-156.536	-156.536	-156.536	-156.536	-156.536	-156.536	-66.2466	-156.536	-156.536	-156.536	-156.536	-156.536	-156.536	-156.536	-156.536	-156.536	-156.536
-156.536	-156.536	-156.536	-156.536	-156.536	-156.536	-156.536	-156.536	-156.536	-156.536	-156.536	-156.536	-156.536	-156.536	-156.536	-156.536	-156.536	-156.536	-156.536	-156.536	-156.536	-156.536	-156.536	-156.536	-156.536	-156.536	-156.536	-67.5553	-156.536	-156.536	-156.536	-156.536	-156.536	-156.536	-156.536	-156.536	-156.536	-156.536	-156.536	-66.5733	-156.536	-156.536	-156.536	-156.536	-156.536	-156.536	-156.536	-156.536	-156.536	-156.536
-156.536	-156.536	-156.536	-156.536	-156.536	-156.536	-156.536	-156.536	-156.536	-156.536	-156.536	-156.536	-156.536	-156.536	-156.536	-156.536	-156.536	-156.536	-156.536	-156.536	-156.536	-156.536	-156.536	-156.536	-156.536	-156.536	-156.536	-68.0114	-156.536	-156.536	-156.536	-156.536	-156.536	-156.536	-156.536	-156.536	-156.536	-156.536	-156.536	-67.736	-156.536	-156.536	-156.536	-156.536	-156.536	-156.536	-156.536	-156.536	-156.536	-156.536
-156.536	-156.536	-156.536	-156.536	-156.536	-156.536	-156.536	-156.536	-156.536	-156.536	-156.536	-156.536	-156.536	-156.536	-156.536	-156.536	-156.536	-156.536	-156.536	-156.536	-156.536	-156.536	-156.536	-156.536	-156.536	-156.536	-156.536	-68.7905	-156.536	-156.536	-156.536	-156.536	-156.536	-156.536	-156.536	-156.536	-156.536	-156.536	-156.536	-69.6055	-156.536	-156.536	-156.536	-156.536	-156.536	-156.536	-156.536	-156.536	-156.536	-156.536
-156.536	-156.536	-156.536	-156.536	-156.536	-156.536	-156.536	-156.536	-156.536	-156.536	-156.536	-156.536	-156.536	-156.536	-156.536	-156.536	-156.536	-156.536	-156.536	-156.536	-156.536	-156.536	-156.536	-156.536	-156.536	-156.536	-156.536	-69.717	-156.536	-156.536	-156.536	-156.536	-156.536	-156.536	-156.536	-156.536	-156.536	-156.536	-156.536	-156.536	-156.536	-156.536	-156.536	-156.536	-156.536	-156.536	-156.536	-156.536	-156.536	-156.536
-156.536	-156.536	-156.536	-156.536	-156.536	-156.536	-156.536	-156.536	-156.536	-156.536	-156.536	-156.536	-156.536	-156.536	-156.536	-156.536	-156.536	-156.536	-156.536	-156.536	-156.536	-156.536	-156.536	-156.536	-156.536	-156.536	-156.536	-156.536	-156.536	-156.536	-156.536	-156.536	-156.536	-156.536	-156.536	-156.536	-156.536	-156.536	-156.536	-156.536	-156.536	-156.536	-156.536	-156.536	-156.536	-156.536	-156.536	-156.536	-156.536	-156.536
-156.536	-156.536	-156.536	-156.536	-156.536	-156.536	-156.536	-156.536	-156.536	-156.536	-156.536	-156.536	-156.536	-156.536	-156.536	-156.536	-156.536	-156.536	-156.536	-156.536	-156.536	-156.536	-156.536	-156.536	-156.536	-156.536	-156.536	-156.536	-156.536	-156.536	-156.536	-156.536	-156.536	-156.536	-156.536	-156.536	-156.536	-156.536	-156.536	-156.536	-156.536	-156.536	-156.536	-156.536	-156.536	-156.536	-156.536	-156.536	-156.536	-156.536
-156.536	-156.536	-156.536	-156.536	-156.536	-156.536	-156.536	-156.536	-156.536	-156.536	-156.536	-156.536	-156.536	-156.536	-156.536	-156.536	-156.536	-156.536	-156.536	-156.536	-156.536	-156.536	-156.536	-156.536	-156.536	-156.536	-156.536	-156.536	-156.536	-156.536	-156.536	-156.536	-156.536	-156.536	-156.536	-156.536	-156.536	-156.536	-156.536	-156.536	-156.536	-156.536	-156.536	-156.536	-156.536	-156.536	-156.536	-156.536	-156.536	-156.536
-156.536	-156.536	-156.536	-156.536	-156.536	-156.536	-156.536	-156.536	-156.536	-156.536	-156.536	-156.536	-156.536	-156.536	-156.536	-156.536	-156.536	-156.536	-156.536	-156.536	-156.536	-156.536	-156.536	-156.536	-156.536	-156.536	-156.536	-156.536	-156.536	-156.536	-156.536	-156.536	-156.536	-156.536	-156.536	-156.536	-156.536	-156.536	-156.536	-156.536	-156.536	-156.536	-156.536	-156.536	-156.536	-156.536	-156.536	-156.536	-156.536	-156.536
-156.536	-156.536	-156.536	-156.536	-156.536	-156.536	-156.536	-156.536	-156.536	-156.536	-156.536	-156.536	-156.536	-156.536	-156.536	-156.536	-156.536	-156.536	-156.536	-156.536	-156.536	-156.536	-156.536	-156.536	-156.536	-156.536	-156.536	-156.536	-156.536	-156.536	-156.536	-156.536	-156.536	-156.536	-156.536	-156.536	-156.536	-156.536	-156.536	-156.536	-156.536	-156.536	-156.536	-156.536	-156.536	-156.536	-156.536	-156.536	-156.536	-156.536
-156.536	-156.536	-156.536	-156.536	-156.536	-156.536	-156.536	-156.536	-156.536	-156.536	-156.536	-156.536	-156.536	-156.536	-156.536	-156.536	-156.536	-156.536	-156.536	-156.536	-156.536	-156.536	-156.536	-156.536	-156.536	-156.536	-156.536	-156.536	-156.536	-156.536	-156.536	-156.536	-156.536	-156.536	-156.536	-156.536	-156.536	-156.536	-156.536	-69.6502	-156.536	-156.536	-156.536	-156.536	-156.536	-156.536	-156.536	-156.536	-156.536	-156.536
-156.536	-156.536	-156.536	-156.536	-156.536	-156.536	-156.536	-156.536	-156.536	-156.536	-156.536	-156.536	-156.536	-156.536	-156.536	-156.536	-156.536	-156.536	-156.536	-156.536	-156.536	-156.536	-156.536	-156.536	-156.536	-156.536	-156.536	-156.536	-156.536	-156.536	-156.536	-156.536	-156.536	-156.536	-156.536	-156.536	-156.536	-156.536	-156.536	-68.559	-156.536	-156.536	-156.536	-156.536	-156.536	-156.536	-156.536	-156.536	-156.536	-156.536
-156.536	-156.536	-156.536	-156.536	-156.536	-156.536	-156.536	-156.536	-156.536	-156.536	-156.536	-156.536	-156.536	-156.536	-156.536	-156.536	-156.536	-156.536	-156.536	-156.536	-156.536	-156.536	-156.536	-156.536	-156.536	-156.536	-156.536	-156.536	-156.536	-156.536	-156.536	-156.536	-156.536	-156.536	-156.536	-156.536	-156.536	-156.536	-156.536	-67.6976	-156.536	-156.536	-156.536	-156.536	-156.536	-156.536	-156.536	-156.536	-156.536	-156.536
-156.536	-156.536	-156.536	-156.536	-156.536	-156.536	-156.536	-156.536	-156.536	-156.536	-156.536	-156.536	-156.536	-156.536	-156.536	-156.536	-156.536	-156.536	-156.536	-156.536	-156.536	-156.536	-156.536	-156.536	-156.536	-156.536	-156.536	-156.536	-156.536	-156.536	-156.536	-156.536	-156.536	-156.536	-156.536	-156.536	-156.536	-156.536	-156.536	-67.0964	-156.536	-156.536	-156.536	-156.536	-156.536	-156.536	-156.536	-156.536	-156.536	-156.536
-156.536	-156.536	-156.536	-156.536	-156.536	-156.536	-156.536	-156.536	-156.536	-156.536	-156.536	-156.536	-156.536	-156.536	-156.536	-156.536	-156.536	-156.536	-156.536	-156.536	-156.536	-156.536	-156.536	-156.536	-156.536	-156.536	-156.536	-67.9521	-156.536	-156.536	-156.536	-156.536	-156.536	-156.536	-156.536	-156.536	-156.536	-156.536	-156.536	-66.4987	-156.536	-156.536	-156.536	-156.536	-156.536	-156.536	-156.536	-156.536	-156.536	-156.536
-156.536	-156.536	-156.536	-156.536	-156.536	-156.536	-156.536	-156.536	-156.536	-156.536	-156.536	-156.536	-156.536	-156.536	-156.536	-156.536	-156.536	-156.536	-156.536	-156.536	-156.536	-156.536	-156.536	-156.536	-156.536	-156.536	-156.536	-66.4613	-156.536	-156.536	-156.536	-156.536	-156.536	-156.536	-156.536	-156.536	-156.536	-156.536	-156.536	-65.8457	-156.536	-156.536	-156.536	-156.536	-156.536	-156.536	-156.536	-156.536	-156.536	-156.536
-156.536	-156.536	-156.536	-156.536	-156.536	-156.536	-156.536	-156.536	-156.536	-156.536	-156.536	-156.536	-156.536	-156.536	-69.0462	-156.536	-156.536	-156.536	-156.536	-156.536	-156.536	-156.536	-156.536	-156.536	-156.536	-156.536	-156.536	-65.5158	-156.536	-156.536	-156.536	-156.536	-156.536	-156.536	-156.536	-156.536	-156.536	-156.536	-156.536	-65.3513	-156.536	-156.536	-156.536	-156.536	-156.536	-156.536	-156.536	-156.536	-156.536	-156.536
-156.536	-156.536	-156.536	-156.536	-156.536	-156.536	-156.536	-156.536	-156.536	-156.536	-156.536	-156.536	-156.536	-156.536	-68.5424	-156.536	-156.536	-156.536	-156.536	-156.536	-156.536	-156.536	-156.536	-156.536	-156.536	-156.536	-156.536	-64.5294	-156.536	-156.536	-156.536	-156.536	-156.536	-156.536	-156.536	-156.536	-156.536	-156.536	-156.536	-65.0864	-156.536	-156.536	-156.536	-156.536	-156.536	-156.536	-156.536	-156.536	-156.536	-156.536
-156.536	-156.536	-156.536	-156.536	-156.536	-156.536	-156.536	-156.536	-156.536	-156.536	-156.536	-156.536	-156.536	-156.536	-68.3937	-156.536	-156.536	-156.536	-156.536	-156.536	-156.536	-156.536	-156.536	-156.536	-156.536	-156.536	-156.536	-64.1883	-156.536	-156.536	-156.536	-156.536	-156.536	-156.536	-156.536	-156.536	-156.536	-156.536	-156.536	-64.8854	-156.536	-156.536	-156.536	-156.536	-156.536	-156.536	-156.536	-156.536	-156.536	-156.536
-156.536	-156.536	-156.536	-156.536	-156.536	-156.536	-156.536	-156.536	-156.536	-156.536	-156.536	-156.536	-156.536	-156.536	-67.7075	-156.536	-156.536	-156.536	-156.536	-156.536	-156.536	-156.536	-156.536	-156.536	-156.536	-156.536	-156.536	-65.0981	-156.536	-156.536	-156.536	-156.536	-156.536	-156.536	-156.536	-156.536	-156.536	-156.536	-156.536	-64.6162	-156.536	-156.536	-156.536	-156.536	-156.536	-156.536	-156.536	-156.536	-156.536	-156.536
-156.536	-156.536	-156.536	-156.536	-156.536	-156.536	-156.536	-156.536	-156.536	-156.536	-156.536	-156.536	-156.536	-156.536	-67.01	-156.536	-156.536	-156.536	-156.536	-156.536	-156.536	-156.536	-156.536	-156.536	-156.536	-156.536	-68.9547	-65.793	-156.536	-156.536	-156.536	-156.536	-156.536	-156.536	-156.536	-156.536	-156.536	-156.536	-156.536	-64.3527	-69.0392	-156.536	-156.536	-156.536	-156.536	-156.536	-156.536	-156.536	-156.536	-156.536
-156.536	-156.536	-156.536	-156.536	-156.536	-156.536	-156.536	-156.536	-156.536	-156.536	-156.536	-156.536	-156.536	-156.536	-67.3305	-156.536	-156.536	-156.536	-156.536	-156.536	-156.536	-156.536	-156.536	-156.536	-156.536	-156.536	-67.8817	-64.8675	-156.536	-156.536	-156.536	-156.536	-156.536	-156.536	-156.536	-156.536	-156.536	-156.536	-156.536	-64.2263	-69.6695	-156.536	-156.536	-156.536	-156.536	-156.536	-156.536	-156.536	-156.536	-156.536
-156.536	-156.536	-156.536	-156.536	-156.536	-156.536	-156.536	-156.536	-156.536	-156.536	-156.536	-156.536	-156.536	-156.536	-69.1086	-156.536	-156.536	-156.536	-156.536	-156.536	-156.536	-156.536	-156.536	-156.536	-156.536	-156.536	-67.6104	-64.9904	-156.536	-156.536	-156.536	-156.536	-156.536	-156.536	-156.536	-156.536	-156.536	-156.536	-156.536	-64.2554	-156.536	-156.536	-156.536	-156.536	-156.536	-156.536	-156.536	-156.536	-156.536	-156.536
-156.536	-156.536	-156.536	-156.536	-156.536	-156.536	-156.536	-156.536	-156.536	-156.536	-156.536	-156.536	-156.536	-156.536	-156.536	-156.536	-156.536	-156.536	-156.536	-156.536	-156.536	-156.536	-156.536	-156.536	-156.536	-156.536	-68.0676	-67.657	-156.536	-156.536	-156.536	-156.536	-156.536	-156.536	-156.536	-156.536	-156.536	-156.536	-156.536	-64.4227	-156.536	-156.536	-156.536	-156.536	-156.536	-156.536	-156.536	-156.536	-156.536	-156.536
-156.536	-156.536	-156.536	-156.536	-156.536	-156.536	-156.536	-156.536	-156.536	-156.536	-156.536	-156.536	-156.536	-156.536	-156.536	-156.536	-156.536	-156.536	-156.536	-156.536	-156.536	-156.536	-156.536	-156.536	-156.536	-156.536	-69.0385	-156.536	-156.536	-156.536	-156.536	-156.536	-156.536	-156.536	-156.536	-156.536	-156.536	-156.536	-156.536	-64.8429	-156.536	-156.536	-156.536	-156.536	-156.536	-156.536	-156.536	-156.536	-156.536	-156.536
-156.536	-156.536	-156.536	-156.536	-156.536	-156.536	-156.536	-156.536	-156.536	-156.536	-156.536	-156.536	-156.536	-156.536	-156.536	-156.536	-156.536	-156.536	-156.536	-156.536	-156.536	-156.536	-156.536	-156.536	-156.536	-156.536	-156.536	-156.536	-156.536	-156.536	-156.536	-156.536	-156.536	-156.536	-156.536	-156.536	-156.536	-156.536	-156.536	-65.6479	-156.536	-156.536	-156.536	-156.536	-156.536	-156.536	-156.536	-156.536	-156.536	-156.536
-156.536	-156.536	-156.536	-156.536	-156.536	-156.536	-156.536	-156.536	-156.536	-156.536	-156.536	-156.536	-156.536	-156.536	-156.536	-156.536	-156.536	-156.536	-156.536	-156.536	-156.536	-156.536	-156.536	-156.536	-156.536	-156.536	-156.536	-156.536	-156.536	-156.536	-156.536	-156.536	-156.536	-156.536	-156.536	-156.536	-156.536	-156.536	-156.536	-66.6769	-156.536	-156.536	-156.536	-156.536	-156.536	-156.536	-156.536	-156.536	-156.536	-156.536
-156.536	-156.536	-156.536	-156.536	-156.536	-156.536	-156.536	-156.536	-156.536	-156.536	-156.536	-156.536	-156.536	-156.536	-156.536	-156.536	-156.536	-156.536	-156.536	-156.536	-156.536	-156.536	-156.536	-156.536	-156.536	-156.536	-156.536	-156.536	-156.536	-156.536	-156.536	-156.536	-156.536	-156.536	-156.536	-156.536	-156.536	-156.536	-156.536	-67.5489	-156.536	-156.536	-156.536	-156.536	-156.536	-156.536	-156.536	-156.536	-156.536	-156.536
-156.536	-156.536	-156.536	-156.536	-156.536	-156.536	-156.536	-156.536	-156.536	-156.536	-156.536	-156.536	-156.536	-156.536	-156.536	-156.536	-156.536	-156.536	-156.536	-156.536	-156.536	-156.536	-156.536	-156.536	-156.536	-156.536	-156.536	-156.536	-156.536	-156.536	-156.536	-156.536	-156.536	-156.536	-156.536	-156.536	-156.536	-156.536	-156.536	-68.3802	-156.536	-156.536	-156.536	-156.536	-156.536	-156.536	-156.536	-156.536	-156.536	-156.536
-156.536	-156.536	-156.536	-156.536	-156.536	-156.536	-156.536	-156.536	-156.536	-156.536	-156.536	-156.536	-156.536	-156.536	-156.536	-156.536	-156.536	-156.536	-156.536	-156.536	-156.536	-156.536	-156.536	-156.536	-156.536	-156.536	-156.536	-156.536	-156.536	-156.536	-156.536	-156.536	-156.536	-156.536	-156.536	-156.536	-156.536	-156.536	-156.536	-69.7455	-156.536	-156.536	-156.536	-156.536	-156.536	-156.536	-156.536	-156.536	-156.536	-156.536
-156.536	-156.536	-156.536	-156.536	-156.536	-156.536	-156.536	-156.536	-156.536	-156.536	-156.536	-156.536	-156.536	-156.536	-156.536	-156.536	-156.536	-156.536	-156.536	-156.536	-156.536	-156.536	-156.536	-156.536	-156.536	-156.536	-156.536	-156.536	-156.536	-156.536	-156.536	-156.536	-156.536	-156.536	-156.536	-156.536	-156.536	-156.536	-156.536	-156.536	-156.536	-156.536	-156.536	-156.536	-156.536	-156.536	-156.536	-156.536	-156.536	-156.536
-156.536	-156.536	-156.536	-156.536	-156.536	-156.536	-156.536	-156.536	-156.536	-156.536	-156.536	-156.536	-156.536	-156.536	-156.536	-156.536	-156.536	-156.536	-156.536	-156.536	-156.536	-156.536	-156.536	-156.536	-156.536	-156.536	-156.536	-156.536	-156.536	-156.536	-156.536	-156.536	-156.536	-156.536	-156.536	-156.536	-156.536	-156.536	-156.536	-156.536	-156.536	-156.536	-156.536	-156.536	-156.536	-156.536	-156.536	-156.536	-156.536	-156.536
-156.536	-156.536	-156.536	-156.536	-156.536	-156.536	-156.536	-156.536	-156.536	-156.536	-156.536	-156.536	-156.536	-156.536	-156.536	-156.536	-156.536	-156.536	-156.536	-156.536	-156.536	-156.536	-156.536	-156.536	-156.536	-156.536	-156.536	-156.536	-156.536	-156.536	-156.536	-156.536	-156.536	-156.536	-156.536	-156.536	-156.536	-156.536	-156.536	-156.536	-156.536	-156.536	-156.536	-156.536	-156.536	-156.536	-156.536	-156.536	-156.536	-156.536
-156.536	-156.536	-156.536	-156.536	-156.536	-156.536	-156.536	-156.536	-156.536	-156.536	-156.536	-156.536	-156.536	-156.536	-156.536	-156.536	-156.536	-156.536	-156.536	-156.536	-156.536	-156.536	-156.536	-156.536	-156.536	-156.536	-156.536	-156.536	-156.536	-156.536	-156.536	-156.536	-156.536	-156.536	-156.536	-156.536	-156.536	-156.536	-156.536	-156.536	-156.536	-156.536	-156.536	-156.536	-156.536	-156.536	-156.536	-156.536	-156.536	-156.536
-156.536	-156.536	-156.536	-156.536	-156.536	-156.536	-156.536	-156.536	-156.536	-156.536	-156.536	-156.536	-156.536	-156.536	-156.536	-156.536	-156.536	-156.536	-156.536	-156.536	-156.536	-156.536	-156.536	-156.536	-156.536	-156.536	-156.536	-156.536	-156.536	-156.536	-156.536	-156.536	-156.536	-156.536	-156.536	-156.536	-156.536	-156.536	-156.536	-156.536	-156.536	-156.536	-156.536	-156.536	-156.536	-156.536	-156.536	-156.536	-156.536	-156.536
-156.536	-156.536	-156.536	-156.536	-156.536	-156.536	-156.536	-156.536	-156.536	-156.536	-156.536	-156.536	-156.536	-156.536	-156.536	-156.536	-156.536	-156.536	-156.536	-156.536	-156.536	-156.536	-156.536	-156.536	-156.536	-156.536	-156.536	-156.536	-156.536	-156.536	-156.536	-156.536	-156.536	-156.536	-156.536	-156.536	-156.536	-156.536	-156.536	-156.536	-156.536	-156.536	-156.536	-156.536	-156.536	-156.536	-156.536	-156.536	-156.536	-156.536
-156.536	-156.536	-156.536	-156.536	-156.536	-156.536	-156.536	-156.536	-156.536	-156.536	-156.536	-156.536	-156.536	-156.536	-156.536	-156.536	-156.536	-156.536	-156.536	-156.536	-156.536	-156.536	-156.536	-156.536	-156.536	-156.536	-156.536	-156.536	-156.536	-156.536	-156.536	-156.536	-156.536	-156.536	-156.536	-156.536	-156.536	-156.536	-156.536	-156.536	-156.536	-156.536	-156.536	-156.536	-156.536	-156.536	-156.536	-156.536	-156.536	-156.536
-156.536	-156.536	-156.536	-156.536	-156.536	-156.536	-156.536	-156.536	-156.536	-156.536	-156.536	-156.536	-156.536	-156.536	-156.536	-156.536	-156.536	-156.536	-156.536	-156.536	-156.536	-156.536	-156.536	-156.536	-156.536	-156.536	-156.536	-156.536	-156.536	-156.536	-156.536	-156.536	-156.536	-156.536	-156.536	-156.536	-156.536	-156.536	-156.536	-69.7463	-156.536	-156.536	-156.536	-156.536	-156.536	-156.536	-156.536	-156.536	-156.536	-156.536
-156.536	-156.536	-156.536	-156.536	-156.536	-156.536	-156.536	-156.536	-156.536	-156.536	-156.536	-156.536	-156.536	-156.536	-156.536	-156.536	-156.536	-156.536	-156.536	-156.536	-156.536	-156.536	-156.536	-156.536	-156.536	-156.536	-156.536	-156.536	-156.536	-156.536	-156.536	-156.536	-156.536	-156.536	-156.536	-156.536	-156.536	-156.536	-156.536	-69.4935	-156.536	-156.536	-156.536	-156.536	-156.536	-156.536	-156.536	-156.536	-156.536	-156.536
-156.536	-156.536	-156.536	-156.536	-156.536	-156.536	-156.536	-156.536	-156.536	-156.536	-156.536	-156.536	-156.536	-156.536	-156.536	-156.536	-156.536	-156.536	-156.536	-156.536	-156.536	-156.536	-156.536	-156.536	-156.536	-156.536	-156.536	-156.536	-156.536	-156.536	-156.536	-156.536	-156.536	-156.536	-156.536	-156.536	-156.536	-156.536	-156.536	-69.0561	-156.536	-156.536	-156.536	-156.536	-156.536	-156.536	-156.536	-156.536	-156.536	-156.536
-156.536	-156.536	-156.536	-156.536	-156.536	-156.536	-156.536	-156.536	-156.536	-156.536	-156.536	-156.536	-156.536	-156.536	-156.536	-156.536	-156.536	-156.536	-156.536	-156.536	-156.536	-156.536	-156.536	-156.536	-156.536	-156.536	-156.536	-156.536	-156.536	-156.536	-156.536	-156.536	-156.536	-156.536	-156.536	-156.536	-156.536	-156.536	-156.536	-68.5986	-156.536	-156.536	-156.536	-156.536	-156.536	-156.536	-156.536	-156.536	-156.536	-156.536
-156.536	-156.536	-156.536	-156.536	-156.536	-156.536	-156.536	-156.536	-156.536	-156.536	-156.536	-156.536	-156.536	-156.536	-156.536	-156.536	-156.536	-156.536	-156.536	-156.536	-156.536	-156.536	-156.536	-156.536	-156.536	-156.536	-156.536	-156.536	-156.536	-156.536	-156.536	-156.536	-156.536	-156.536	-156.536	-156.536	-156.536	-156.536	-156.536	-68.4468	-156.536	-156.536	-156.536	-156.536	-156.536	-156.536	-156.536	-156.536	-156.536	-156.536
-156.536	-156.536	-156.536	-156.536	-156.536	-156.536	-156.536	-156.536	-156.536	-156.536	-156.536	-156.536	-156.536	-156.536	-156.536	-156.536	-156.536	-156.536	-156.536	-156.536	-156.536	-156.536	-156.536	-156.536	-156.536	-156.536	-156.536	-156.536	-156.536	-156.536	-156.536	-156.536	-156.536	-156.536	-156.536	-156.536	-156.536	-156.536	-156.536	-68.5972	-156.536	-156.536	-156.536	-156.536	-156.536	-156.536	-156.536	-156.536	-156.536	-156.536
-156.536	-156.536	-156.536	-156.536	-156.536	-156.536	-156.536	-156.536	-156.536	-156.536	-156.536	-156.536	-156.536	-156.536	-156.536	-156.536	-156.536	-156.536	-156.536	-156.536	-156.536	-156.536	-156.536	-156.536	-156.536	-156.536	-156.536	-156.536	-156.536	-156.536	-156.536	-156.536	-156.536	-156.536	-156.536	-156.536	-156.536	-156.536	-156.536	-68.8774	-156.536	-156.536	-156.536	-156.536	-156.536	-156.536	-156.536	-156.536	-156.536	-156.536
-156.536	-156.536	-156.536	-156.536	-156.536	-156.536	-156.536	-156.536	-156.536	-156.536	-156.536	-156.536	-156.536	-156.536	-156.536	-156.536	-156.536	-156.536	-156.536	-156.536	-156.536	-156.536	-156.536	-156.536	-156.536	-156.536	-156.536	-156.536	-156.536	-156.536	-156.536	-156.536	-156.536	-156.536	-156.536	-156.536	-156.536	-156.536	-156.536	-69.2068	-156.536	-156.536	-156.536	-156.536	-156.536	-156.536	-156.536	-156.536	-156.536	-156.536
-156.536	-156.536	-156.536	-156.536	-156.536	-156.536	-156.536	-156.536	-156.536	-156.536	-156.536	-156.536	-156.536	-156.536	-156.536	-156.536	-156.536	-156.536	-156.536	-156.536	-156.536	-156.536	-156.536	-156.536	-156.536	-156.536	-156.536	-156.536	-156.536	-156.536	-156.536	-156.536	-156.536	-156.536	-156.536	-156.536	-156.536	-156.536	-156.536	-69.5867	-156.536	-156.536	-156.536	-156.536	-156.536	-156.536	-156.536	-156.536	-156.536	-156.536
-156.536	-156.536	-156.536	-156.536	-156.536	-156.536	-156.536	-156.536	-156.536	-156.536	-156.536	-156.536	-156.536	-156.536	-156.536	-156.536	-156.536	-156.536	-156.536	-156.536	-156.536	-156.536	-156.536	-156.536	-156.536	-156.536	-156.536	-69.4134	-156.536	-156.536	-156.536	-156.536	-156.536	-156.536	-156.536	-156.536	-156.536	-156.536	-156.536	-69.999	-156.536	-156.536	-156.536	-156.536	-156.536	-156.536	-156.536	-156.536	-156.536	-156.536
-156.536	-156.536	-156.536	-156.536	-156.536	-156.536	-156.536	-156.536	-156.536	-156.536	-156.536	-156.536	-156.536	-156.536	-156.536	-156.536	-156.536	-156.536	-156.536	-156.536	-156.536	-156.536	-156.536	-156.536	-156.536	-156.536	-156.536	-69.829	-156.536	-156.536	-156.536	-156.536	-156.536	-156.536	-156.536	-156.536	-156.536	-156.536	-156.536	-156.536	-156.536	-156.536	-156.536	-156.536	-156.536	-156.536	-156.536	-156.536	-156.536	-156.536
-156.536	-156.536	-156.536	-156.536	-156.536	-156.536	-156.536	-156.536	-156.536	-156.536	-156.536	-156.536	-156.536	-156.536	-156.536	-156.536	-156.536	-156.536	-156.536	-156.536	-156.536	-156.536	-156.536	-156.536	-156.536	-156.536	-156.536	-156.536	-156.536	-156.536	-156.536	-156.536	-156.536	-156.536	-156.536	-156.536	-156.536	-156.536	-156.536	-156.536	-156.536	-156.536	-156.536	-156.536	-156.536	-156.536	-156.536	-156.536	-156.536	-156.536
-156.536	-156.536	-156.536	-156.536	-156.536	-156.536	-156.536	-156.536	-156.536	-156.536	-156.536	-156.536	-156.536	-156.536	-156.536	-156.536	-156.536	-156.536	-156.536	-156.536	-156.536	-156.536	-156.536	-156.536	-156.536	-156.536	-156.536	-156.536	-156.536	-156.536	-156.536	-156.536	-156.536	-156.536	-156.536	-156.536	-156.536	-156.536	-156.536	-156.536	-156.536	-156.536	-156.536	-156.536	-156.536	-156.536	-156.536	-156.536	-156.536	-156.536
-156.536	-156.536	-156.536	-156.536	-156.536	-156.536	-156.536	-156.536	-156.536	-156.536	-156.536	-156.536	-156.536	-156.536	-156.536	-156.536	-156.536	-156.536	-156.536	-156.536	-156.536	-156.536	-156.536	-156.536	-156.536	-156.536	-156.536	-156.536	-156.536	-156.536	-156.536	-156.536	-156.536	-156.536	-156.536	-156.536	-156.536	-156.536	-156.536	-156.536	-156.536	-156.536	-156.536	-156.536	-156.536	-156.536	-156.536	-156.536	-156.536	-156.536
-156.536	-156.536	-156.536	-156.536	-156.536	-156.536	-156.536	-156.536	-156.536	-156.536	-156.536	-156.536	-156.536	-156.536	-156.536	-156.536	-156.536	-156.536	-156.536	-156.536	-156.536	-156.536	-156.536	-156.536	-156.536	-156.536	-156.536	-156.536	-156.536	-156.536	-156.536	-156.536	-156.536	-156.536	-156.536	-156.536	-156.536	-156.536	-156.536	-156.536	-156.536	-156.536	-156.536	-156.536	-156.536	-156.536	-156.536	-156.536	-156.536	-156.536
-156.536	-156.536	-156.536	-156.536	-156.536	-156.536	-156.536	-156.536	-156.536	-156.536	-156.536	-156.536	-156.536	-156.536	-156.536	-156.536	-156.536	-156.536	-156.536	-156.536	-156.536	-156.536	-156.536	-156.536	-156.536	-156.536	-156.536	-156.536	-156.536	-156.536	-156.536	-156.536	-156.536	-156.536	-156.536	-156.536	-156.536	-156.536	-156.536	-156.536	-156.536	-156.536	-156.536	-156.536	-156.536	-156.536	-156.536	-156.536	-156.536	-156.536
-156.536	-156.536	-156.536	-156.536	-156.536	-156.536	-156.536	-156.536	-156.536	-156.536	-156.536	-156.536	-156.536	-156.536	-156.536	-156.536	-156.536	-156.536	-156.536	-156.536	-156.536	-156.536	-156.536	-156.536	-156.536	-156.536	-156.536	-156.536	-156.536	-156.536	-156.536	-156.536	-156.536	-156.536	-156.536	-156.536	-156.536	-156.536	-156.536	-156.536	-156.536	-156.536	-156.536	-156.536	-156.536	-156.536	-156.536	-156.536	-156.536	-156.536
-156.536	-156.536	-156.536	-156.536	-156.536	-156.536	-156.536	-156.536	-156.536	-156.536	-156.536	-156.536	-156.536	-156.536	-156.536	-156.536	-156.536	-156.536	-156.536	-156.536	-156.536	-156.536	-156.536	-156.536	-156.536	-156.536	-156.536	-156.536	-156.536	-156.536	-156.536	-156.536	-156.536	-156.536	-156.536	-156.536	-156.536	-156.536	-156.536	-156.536	-156.536	-156.536	-156.536	-156.536	-156.536	-156.536	-156.536	-156.536	-156.536	-156.536
-156.536	-156.536	-156.536	-156.536	-156.536	-156.536	-156.536	-156.536	-156.536	-156.536	-156.536	-156.536	-156.536	-156.536	-156.536	-156.536	-156.536	-156.536	-156.536	-156.536	-156.536	-156.536	-156.536	-156.536	-156.536	-156.536	-156.536	-156.536	-156.536	-156.536	-156.536	-156.536	-156.536	-156.536	-156.536	-156.536	-156.536	-156.536	-156.536	-156.536	-156.536	-156.536	-156.536	-156.536	-156.536	-156.536	-156.536	-156.536	-156.536	-156.536
-156.536	-156.536	-156.536	-156.536	-156.536	-156.536	-156.536	-156.536	-156.536	-156.536	-156.536	-156.536	-156.536	-156.536	-156.536	-156.536	-156.536	-156.536	-156.536	-156.536	-156.536	-156.536	-156.536	-156.536	-156.536	-156.536	-156.536	-156.536	-156.536	-156.536	-156.536	-156.536	-156.536	-156.536	-156.536	-156.536	-156.536	-156.536	-156.536	-156.536	-156.536	-156.536	-156.536	-156.536	-156.536	-156.536	-156.536	-156.536	-156.536	-156.536
-156.536	-156.536	-156.536	-156.536	-156.536	-156.536	-156.536	-156.536	-156.536	-156.536	-156.536	-156.536	-156.536	-156.536	-156.536	-156.536	-156.536	-156.536	-156.536	-156.536	-156.536	-156.536	-156.536	-156.536	-156.536	-156.536	-156.536	-156.536	-156.536	-156.536	-156.536	-156.536	-156.536	-156.536	-156.536	-156.536	-156.536	-156.536	-156.536	-156.536	-156.536	-156.536	-156.536	-156.536	-156.536	-156.536	-156.536	-156.536	-156.536	-156.536
-156.536	-156.536	-156.536	-156.536	-156.536	-156.536	-156.536	-156.536	-156.536	-156.536	-156.536	-156.536	-156.536	-156.536	-156.536	-156.536	-156.536	-156.536	-156.536	-156.536	-156.536	-156.536	-156.536	-156.536	-156.536	-156.536	-156.536	-156.536	-156.536	-156.536	-156.536	-156.536	-156.536	-156.536	-156.536	-156.536	-156.536	-156.536	-156.536	-156.536	-156.536	-156.536	-156.536	-156.536	-156.536	-156.536	-156.536	-156.536	-156.536	-156.536
-156.536	-156.536	-156.536	-156.536	-156.536	-156.536	-156.536	-156.536	-156.536	-156.536	-156.536	-156.536	-156.536	-156.536	-156.536	-156.536	-156.536	-156.536	-156.536	-156.536	-156.536	-156.536	-156.536	-156.536	-156.536	-156.536	-156.536	-156.536	-156.536	-156.536	-156.536	-156.536	-156.536	-156.536	-156.536	-156.536	-156.536	-156.536	-156.536	-156.536	-156.536	-156.536	-156.536	-156.536	-156.536	-156.536	-156.536	-156.536	-156.536	-156.536
-156.536	-156.536	-156.536	-156.536	-156.536	-156.536	-156.536	-156.536	-156.536	-156.536	-156.536	-156.536	-156.536	-156.536	-156.536	-156.536	-156.536	-156.536	-156.536	-156.536	-156.536	-156.536	-156.536	-156.536	-156.536	-156.536	-156.536	-156.536	-156.536	-156.536	-156.536	-156.536	-156.536	-156.536	-156.536	-156.536	-156.536	-156.536	-156.536	-156.536	-156.536	-156.536	-156.536	-156.536	-156.536	-156.536	-156.536	-156.536	-156.536	-156.536
-156.536	-156.536	-156.536	-156.536	-156.536	-156.536	-156.536	-156.536	-156.536	-156.536	-156.536	-156.536	-156.536	-156.536	-156.536	-156.536	-156.536	-156.536	-156.536	-156.536	-156.536	-156.536	-156.536	-156.536	-156.536	-156.536	-156.536	-156.536	-156.536	-156.536	-156.536	-156.536	-156.536	-156.536	-156.536	-156.536	-156.536	-156.536	-156.536	-156.536	-156.536	-156.536	-156.536	-156.536	-156.536	-156.536	-156.536	-156.536	-156.536	-156.536
-156.536	-156.536	-156.536	-156.536	-156.536	-156.536	-156.536	-156.536	-156.536	-156.536	-156.536	-156.536	-156.536	-156.536	-156.536	-156.536	-156.536	-156.536	-156.536	-156.536	-156.536	-156.536	-156.536	-156.536	-156.536	-156.536	-156.536	-156.536	-156.536	-156.536	-156.536	-156.536	-156.536	-156.536	-156.536	-156.536	-156.536	-156.536	-156.536	-156.536	-156.536	-156.536	-156.536	-156.536	-156.536	-156.536	-156.536	-156.536	-156.536	-156.536
-156.536	-156.536	-156.536	-156.536	-156.536	-156.536	-156.536	-156.536	-156.536	-156.536	-156.536	-156.536	-156.536	-156.536	-156.536	-156.536	-156.536	-156.536	-156.536	-156.536	-156.536	-156.536	-156.536	-156.536	-156.536	-156.536	-156.536	-156.536	-156.536	-156.536	-156.536	-156.536	-156.536	-156.536	-156.536	-156.536	-156.536	-156.536	-156.536	-156.536	-156.536	-156.536	-156.536	-156.536	-156.536	-156.536	-156.536	-156.536	-156.536	-156.536
-156.536	-156.536	-156.536	-156.536	-156.536	-156.536	-156.536	-156.536	-156.536	-156.536	-156.536	-156.536	-156.536	-156.536	-156.536	-156.536	-156.536	-156.536	-156.536	-156.536	-156.536	-156.536	-156.536	-156.536	-156.536	-156.536	-156.536	-156.536	-156.536	-156.536	-156.536	-156.536	-156.536	-156.536	-156.536	-156.536	-156.536	-156.536	-156.536	-156.536	-156.536	-156.536	-156.536	-156.536	-156.536	-156.536	-156.536	-156.536	-156.536	-156.536
-156.536	-156.536	-156.536	-156.536	-156.536	-156.536	-156.536	-156.536	-156.536	-156.536	-156.536	-156.536	-156.536	-156.536	-156.536	-156.536	-156.536	-156.536	-156.536	-156.536	-156.536	-156.536	-156.536	-156.536	-156.536	-156.536	-156.536	-156.536	-156.536	-156.536	-156.536	-156.536	-156.536	-156.536	-156.536	-156.536	-156.536	-156.536	-156.536	-156.536	-156.536	-156.536	-156.536	-156.536	-156.536	-156.536	-156.536	-156.536	-156.536	-156.536
-156.536	-156.536	-156.536	-156.536	-156.536	-156.536	-156.536	-156.536	-156.536	-156.536	-156.536	-156.536	-156.536	-156.536	-156.536	-156.536	-156.536	-156.536	-156.536	-156.536	-156.536	-156.536	-156.536	-156.536	-156.536	-156.536	-156.536	-156.536	-156.536	-156.536	-156.536	-156.536	-156.536	-156.536	-156.536	-156.536	-156.536	-156.536	-156.536	-156.536	-156.536	-156.536	-156.536	-156.536	-156.536	-156.536	-156.536	-156.536	-156.536	-156.536
-156.536	-156.536	-156.536	-156.536	-156.536	-156.536	-156.536	-156.536	-156.536	-156.536	-156.536	-156.536	-156.536	-156.536	-156.536	-156.536	-156.536	-156.536	-156.536	-156.536	-156.536	-156.536	-156.536	-156.536	-156.536	-156.536	-156.536	-156.536	-156.536	-156.536	-156.536	-156.536	-156.536	-156.536	-156.536	-156.536	-156.536	-156.536	-156.536	-156.536	-156.536	-156.536	-156.536	-156.536	-156.536	-156.536	-156.536	-156.536	-156.536	-156.536
-156.536	-156.536	-156.536	-156.536	-156.536	-156.536	-156.536	-156.536	-156.536	-156.536	-156.536	-156.536	-156.536	-156.536	-156.536	-156.536	-156.536	-156.536	-156.536	-156.536	-156.536	-156.536	-156.536	-156.536	-156.536	-156.536	-156.536	-156.536	-156.536	-156.536	-156.536	-156.536	-156.536	-156.536	-156.536	-156.536	-156.536	-156.536	-156.536	-156.536	-156.536	-156.536	-156.536	-156.536	-156.536	-156.536	-156.536	-156.536	-156.536	-156.536
-156.536	-156.536	-156.536	-156.536	-156.536	-156.536	-156.536	-156.536	-156.536	-156.536	-156.536	-156.536	-156.536	-156.536	-156.536	-156.536	-156.536	-156.536	-156.536	-156.536	-156.536	-156.536	-156.536	-156.536	-156.536	-156.536	-156.536	-156.536	-156.536	-156.536	-156.536	-156.536	-156.536	-156.536	-156.536	-156.536	-156.536	-156.536	-156.536	-156.536	-156.536	-156.536	-156.536	-156.536	-156.536	-156.536	-156.536	-156.536	-156.536	-156.536
-156.536	-156.536	-156.536	-156.536	-156.536	-156.536	-156.536	-156.536	-156.536	-156.536	-156.536	-156.536	-156.536	-156.536	-156.536	-156.536	-156.536	-156.536	-156.536	-156.536	-156.536	-156.536	-156.536	-156.536	-156.536	-156.536	-156.536	-156.536	-156.536	-156.536	-156.536	-156.536	-156.536	-156.536	-156.536	-156.536	-156.536	-156.536	-156.536	-156.536	-156.536	-156.536	-156.536	-156.536	-156.536	-156.536	-156.536	-156.536	-156.536	-156.536
-156.536	-156.536	-156.536	-156.536	-156.536	-156.536	-156.536	-156.536	-156.536	-156.536	-156.536	-156.536	-156.536	-156.536	-156.536	-156.536	-156.536	-156.536	-156.536	-156.536	-156.536	-156.536	-156.536	-156.536	-156.536	-156.536	-156.536	-156.536	-156.536	-156.536	-156.536	-156.536	-156.536	-156.536	-156.536	-156.536	-156.536	-156.536	-156.536	-156.536	-156.536	-156.536	-156.536	-156.536	-156.536	-156.536	-156.536	-156.536	-156.536	-156.536
-156.536	-156.536	-156.536	-156.536	-156.536	-156.536	-156.536	-156.536	-156.536	-156.536	-156.536	-156.536	-156.536	-156.536	-156.536	-156.536	-156.536	-156.536	-156.536	-156.536	-156.536	-156.536	-156.536	-156.536	-156.536	-156.536	-156.536	-156.536	-156.536	-156.536	-156.536	-156.536	-156.536	-156.536	-156.536	-156.536	-156.536	-156.536	-156.536	-156.536	-156.536	-156.536	-156.536	-156.536	-156.536	-156.536	-156.536	-156.536	-156.536	-156.536
-156.536	-156.536	-156.536	-156.536	-156.536	-156.536	-156.536	-156.536	-156.536	-156.536	-156.536	-156.536	-156.536	-156.536	-156.536	-156.536	-156.536	-156.536	-156.536	-156.536	-156.536	-156.536	-156.536	-156.536	-156.536	-156.536	-156.536	-156.536	-156.536	-156.536	-156.536	-156.536	-156.536	-156.536	-156.536	-156.536	-156.536	-156.536	-156.536	-156.536	-156.536	-156.536	-156.536	-156.536	-156.536	-156.536	-156.536	-156.536	-156.536	-156.536
-156.536	-156.536	-156.536	-156.536	-156.536	-156.536	-156.536	-156.536	-156.536	-156.536	-156.536	-156.536	-156.536	-156.536	-156.536	-156.536	-156.536	-156.536	-156.536	-156.536	-156.536	-156.536	-156.536	-156.536	-156.536	-156.536	-156.536	-156.536	-156.536	-156.536	-156.536	-156.536	-156.536	-156.536	-156.536	-156.536	-156.536	-156.536	-156.536	-156.536	-156.536	-156.536	-156.536	-156.536	-156.536	-156.536	-156.536	-156.536	-156.536	-156.536
-156.536	-156.536	-156.536	-156.536	-156.536	-156.536	-156.536	-156.536	-156.536	-156.536	-156.536	-156.536	-156.536	-156.536	-156.536	-156.536	-156.536	-156.536	-156.536	-156.536	-156.536	-156.536	-156.536	-156.536	-156.536	-156.536	-156.536	-156.536	-156.536	-156.536	-156.536	-156.536	-156.536	-156.536	-156.536	-156.536	-156.536	-156.536	-156.536	-156.536	-156.536	-156.536	-156.536	-156.536	-156.536	-156.536	-156.536	-156.536	-156.536	-156.536
-156.536	-156.536	-156.536	-156.536	-156.536	-156.536	-156.536	-156.536	-156.536	-156.536	-156.536	-156.536	-156.536	-156.536	-156.536	-156.536	-156.536	-156.536	-156.536	-156.536	-156.536	-156.536	-156.536	-156.536	-156.536	-156.536	-156.536	-156.536	-156.536	-156.536	-156.536	-156.536	-156.536	-156.536	-156.536	-156.536	-156.536	-156.536	-156.536	-156.536	-156.536	-156.536	-156.536	-156.536	-156.536	-156.536	-156.536	-156.536	-156.536	-156.536
-156.536	-156.536	-156.536	-156.536	-156.536	-156.536	-156.536	-156.536	-156.536	-156.536	-156.536	-156.536	-156.536	-156.536	-156.536	-156.536	-156.536	-156.536	-156.536	-156.536	-156.536	-156.536	-156.536	-156.536	-156.536	-156.536	-156.536	-156.536	-156.536	-156.536	-156.536	-156.536	-156.536	-156.536	-156.536	-156.536	-156.536	-156.536	-156.536	-156.536	-156.536	-156.536	-156.536	-156.536	-156.536	-156.536	-156.536	-156.536	-156.536	-156.536
-156.536	-156.536	-156.536	-156.536	-156.536	-156.536	-156.536	-156.536	-156.536	-156.536	-156.536	-156.536	-156.536	-156.536	-156.536	-156.536	-156.536	-156.536	-156.536	-156.536	-156.536	-156.536	-156.536	-156.536	-156.536	-156.536	-156.536	-156.536	-156.536	-156.536	-156.536	-156.536	-156.536	-156.536	-156.536	-156.536	-156.536	-156.536	-156.536	-156.536	-156.536	-156.536	-156.536	-156.536	-156.536	-156.536	-156.536	-156.536	-156.536	-156.536
-156.536	-156.536	-156.536	-156.536	-156.536	-156.536	-156.536	-156.536	-156.536	-156.536	-156.536	-156.536	-156.536	-156.536	-156.536	-156.536	-156.536	-156.536	-156.536	-156.536	-156.536	-156.536	-156.536	-156.536	-156.536	-156.536	-156.536	-156.536	-156.536	-156.536	-156.536	-156.536	-156.536	-156.536	-156.536	-156.536	-156.536	-156.536	-156.536	-156.536	-156.536	-156.536	-156.536	-156.536	-156.536	-156.536	-156.536	-156.536	-156.536	-156.536
-156.536	-156.536	-156.536	-156.536	-156.536	-156.536	-156.536	-156.536	-156.536	-156.536	-156.536	-156.536	-156.536	-156.536	-156.536	-156.536	-156.536	-156.536	-156.536	-156.536	-156.536	-156.536	-156.536	-156.536	-156.536	-156.536	-156.536	-156.536	-156.536	-156.536	-156.536	-156.536	-156.536	-156.536	-156.536	-156.536	-156.536	-156.536	-156.536	-156.536	-156.536	-156.536	-156.536	-156.536	-156.536	-156.536	-156.536	-156.536	-156.536	-156.536
-156.536	-156.536	-156.536	-156.536	-156.536	-156.536	-156.536	-156.536	-156.536	-156.536	-156.536	-156.536	-156.536	-156.536	-156.536	-156.536	-156.536	-156.536	-156.536	-156.536	-156.536	-156.536	-156.536	-156.536	-156.536	-156.536	-156.536	-156.536	-156.536	-156.536	-156.536	-156.536	-156.536	-156.536	-156.536	-156.536	-156.536	-156.536	-156.536	-156.536	-156.536	-156.536	-156.536	-156.536	-156.536	-156.536	-156.536	-156.536	-156.536	-156.536
-156.536	-156.536	-156.536	-156.536	-156.536	-156.536	-156.536	-156.536	-156.536	-156.536	-156.536	-156.536	-156.536	-156.536	-156.536	-156.536	-156.536	-156.536	-156.536	-156.536	-156.536	-156.536	-156.536	-156.536	-156.536	-156.536	-156.536	-156.536	-156.536	-156.536	-156.536	-156.536	-156.536	-156.536	-156.536	-156.536	-156.536	-156.536	-156.536	-156.536	-156.536	-156.536	-156.536	-156.536	-156.536	-156.536	-156.536	-156.536	-156.536	-156.536
-156.536	-156.536	-156.536	-156.536	-156.536	-156.536	-156.536	-156.536	-156.536	-156.536	-156.536	-156.536	-156.536	-156.536	-156.536	-156.536	-156.536	-156.536	-156.536	-156.536	-156.536	-156.536	-156.536	-156.536	-156.536	-156.536	-156.536	-156.536	-156.536	-156.536	-156.536	-156.536	-156.536	-156.536	-156.536	-156.536	-156.536	-156.536	-156.536	-156.536	-156.536	-156.536	-156.536	-156.536	-156.536	-156.536	-156.536	-156.536	-156.536	-156.536
-156.536	-156.536	-156.536	-156.536	-156.536	-156.536	-156.536	-156.536	-156.536	-156.536	-156.536	-156.536	-156.536	-156.536	-156.536	-156.536	-156.536	-156.536	-156.536	-156.536	-156.536	-156.536	-156.536	-156.536	-156.536	-156.536	-156.536	-156.536	-156.536	-156.536	-156.536	-156.536	-156.536	-156.536	-156.536	-156.536	-156.536	-156.536	-156.536	-156.536	-156.536	-156.536	-156.536	-156.536	-156.536	-156.536	-156.536	-156.536	-156.536	-156.536
-156.536	-156.536	-156.536	-156.536	-156.536	-156.536	-156.536	-156.536	-156.536	-156.536	-156.536	-156.536	-156.536	-156.536	-156.536	-156.536	-156.536	-156.536	-156.536	-156.536	-156.536	-156.536	-156.536	-156.536	-156.536	-156.536	-156.536	-156.536	-156.536	-156.536	-156.536	-156.536	-156.536	-156.536	-156.536	-156.536	-156.536	-156.536	-156.536	-156.536	-156.536	-156.536	-156.536	-156.536	-156.536	-156.536	-156.536	-156.536	-156.536	-156.536
-156.536	-156.536	-156.536	-156.536	-156.536	-156.536	-156.536	-156.536	-156.536	-156.536	-156.536	-156.536	-156.536	-156.536	-156.536	-156.536	-156.536	-156.536	-156.536	-156.536	-156.536	-156.536	-156.536	-156.536	-156.536	-156.536	-156.536	-156.536	-156.536	-156.536	-156.536	-156.536	-156.536	-156.536	-156.536	-156.536	-156.536	-156.536	-156.536	-156.536	-156.536	-156.536	-156.536	-156.536	-156.536	-156.536	-156.536	-156.536	-156.536	-156.536
-156.536	-156.536	-156.536	-156.536	-156.536	-156.536	-156.536	-156.536	-156.536	-156.536	-156.536	-156.536	-156.536	-156.536	-156.536	-156.536	-156.536	-156.536	-156.536	-156.536	-156.536	-156.536	-156.536	-156.536	-156.536	-156.536	-156.536	-156.536	-156.536	-156.536	-156.536	-156.536	-156.536	-156.536	-156.536	-156.536	-156.536	-156.536	-156.536	-156.536	-156.536	-156.536	-156.536	-156.536	-156.536	-156.536	-156.536	-156.536	-156.536	-156.536
-156.536	-156.536	-156.536	-156.536	-156.536	-156.536	-156.536	-156.536	-156.536	-156.536	-156.536	-156.536	-156.536	-156.536	-156.536	-156.536	-156.536	-156.536	-156.536	-156.536	-156.536	-156.536	-156.536	-156.536	-156.536	-156.536	-156.536	-156.536	-156.536	-156.536	-156.536	-156.536	-156.536	-156.536	-156.536	-156.536	-156.536	-156.536	-156.536	-156.536	-156.536	-156.536	-156.536	-156.536	-156.536	-156.536	-156.536	-156.536	-156.536	-156.536
-156.536	-156.536	-156.536	-156.536	-156.536	-156.536	-156.536	-156.536	-156.536	-156.536	-156.536	-156.536	-156.536	-156.536	-156.536	-156.536	-156.536	-156.536	-156.536	-156.536	-156.536	-156.536	-156.536	-156.536	-156.536	-156.536	-156.536	-156.536	-156.536	-156.536	-156.536	-156.536	-156.536	-156.536	-156.536	-156.536	-156.536	-156.536	-156.536	-156.536	-156.536	-156.536	-156.536	-156.536	-156.536	-156.536	-156.536	-156.536	-156.536	-156.536
-156.536	-156.536	-156.536	-156.536	-156.536	-156.536	-156.536	-156.536	-156.536	-156.536	-156.536	-156.536	-156.536	-156.536	-156.536	-156.536	-156.536	-156.536	-156.536	-156.536	-156.536	-156.536	-156.536	-156.536	-156.536	-156.536	-156.536	-156.536	-156.536	-156.536	-156.536	-156.536	-156.536	-156.536	-156.536	-156.536	-156.536	-156.536	-156.536	-156.536	-156.536	-156.536	-156.536	-156.536	-156.536	-156.536	-156.536	-156.536	-156.536	-156.536
-156.536	-156.536	-156.536	-156.536	-156.536	-156.536	-156.536	-156.536	-156.536	-156.536	-156.536	-156.536	-156.536	-156.536	-156.536	-156.536	-156.536	-156.536	-156.536	-156.536	-156.536	-156.536	-156.536	-156.536	-156.536	-156.536	-156.536	-156.536	-156.536	-156.536	-156.536	-156.536	-156.536	-156.536	-156.536	-156.536	-156.536	-156.536	-156.536	-156.536	-156.536	-156.536	-156.536	-156.536	-156.536	-156.536	-156.536	-156.536	-156.536	-156.536
-156.536	-156.536	-156.536	-156.536	-156.536	-156.536	-156.536	-156.536	-156.536	-156.536	-156.536	-156.536	-156.536	-156.536	-156.536	-156.536	-156.536	-156.536	-156.536	-156.536	-156.536	-156.536	-156.536	-156.536	-156.536	-156.536	-156.536	-156.536	-156.536	-156.536	-156.536	-156.536	-156.536	-156.536	-156.536	-156.536	-156.536	-156.536	-156.536	-156.536	-156.536	-156.536	-156.536	-156.536	-156.536	-156.536	-156.536	-156.536	-156.536	-156.536
-156.536	-156.536	-156.536	-156.536	-156.536	-156.536	-156.536	-156.536	-156.536	-156.536	-156.536	-156.536	-156.536	-156.536	-156.536	-156.536	-156.536	-156.536	-156.536	-156.536	-156.536	-156.536	-156.536	-156.536	-156.536	-156.536	-156.536	-156.536	-156.536	-156.536	-156.536	-156.536	-156.536	-156.536	-156.536	-156.536	-156.536	-156.536	-156.536	-156.536	-156.536	-156.536	-156.536	-156.536	-156.536	-156.536	-156.536	-156.536	-156.536	-156.536
-156.536	-156.536	-156.536	-156.536	-156.536	-156.536	-156.536	-156.536	-156.536	-156.536	-156.536	-156.536	-156.536	-156.536	-156.536	-156.536	-156.536	-156.536	-156.536	-156.536	-156.536	-156.536	-156.536	-156.536	-156.536	-156.536	-156.536	-156.536	-156.536	-156.536	-156.536	-156.536	-156.536	-156.536	-156.536	-156.536	-156.536	-156.536	-156.536	-156.536	-156.536	-156.536	-156.536	-156.536	-156.536	-156.536	-156.536	-156.536	-156.536	-156.536
-156.536	-156.536	-156.536	-156.536	-156.536	-156.536	-156.536	-156.536	-156.536	-156.536	-156.536	-156.536	-156.536	-156.536	-156.536	-156.536	-156.536	-156.536	-156.536	-156.536	-156.536	-156.536	-156.536	-156.536	-156.536	-156.536	-156.536	-156.536	-156.536	-156.536	-156.536	-156.536	-156.536	-156.536	-156.536	-156.536	-156.536	-156.536	-156.536	-156.536	-156.536	-156.536	-156.536	-156.536	-156.536	-156.536	-156.536	-156.536	-156.536	-156.536
-156.536	-156.536	-156.536	-156.536	-156.536	-156.536	-156.536	-156.536	-156.536	-156.536	-156.536	-156.536	-156.536	-156.536	-156.536	-156.536	-156.536	-156.536	-156.536	-156.536	-156.536	-156.536	-156.536	-156.536	-156.536	-156.536	-156.536	-156.536	-156.536	-156.536	-156.536	-156.536	-156.536	-156.536	-156.536	-156.536	-156.536	-156.536	-156.536	-156.536	-156.536	-156.536	-156.536	-156.536	-156.536	-156.536	-156.536	-156.536	-156.536	-156.536
-156.536	-156.536	-156.536	-156.536	-156.536	-156.536	-156.536	-156.536	-156.536	-156.536	-156.536	-156.536	-156.536	-156.536	-156.536	-156.536	-156.536	-156.536	-156.536	-156.536	-156.536	-156.536	-156.536	-156.536	-156.536	-156.536	-156.536	-156.536	-156.536	-156.536	-156.536	-156.536	-156.536	-156.536	-156.536	-156.536	-156.536	-156.536	-156.536	-156.536	-156.536	-156.536	-156.536	-156.536	-156.536	-156.536	-156.536	-156.536	-156.536	-156.536
-156.536	-156.536	-156.536	-156.536	-156.536	-156.536	-156.536	-156.536	-156.536	-156.536	-156.536	-156.536	-156.536	-156.536	-156.536	-156.536	-156.536	-156.536	-156.536	-156.536	-156.536	-156.536	-156.536	-156.536	-156.536	-156.536	-156.536	-156.536	-156.536	-156.536	-156.536	-156.536	-156.536	-156.536	-156.536	-156.536	-156.536	-156.536	-156.536	-156.536	-156.536	-156.536	-156.536	-156.536	-156.536	-156.536	-156.536	-156.536	-156.536	-156.536
-156.536	-156.536	-156.536	-156.536	-156.536	-156.536	-156.536	-156.536	-156.536	-156.536	-156.536	-156.536	-156.536	-156.536	-156.536	-156.536	-156.536	-156.536	-156.536	-156.536	-156.536	-156.536	-156.536	-156.536	-156.536	-156.536	-156.536	-156.536	-156.536	-156.536	-156.536	-156.536	-156.536	-156.536	-156.536	-156.536	-156.536	-156.536	-156.536	-156.536	-156.536	-156.536	-156.536	-156.536	-156.536	-156.536	-156.536	-156.536	-156.536	-156.536
-156.536	-156.536	-156.536	-156.536	-156.536	-156.536	-156.536	-156.536	-156.536	-156.536	-156.536	-156.536	-156.536	-156.536	-156.536	-156.536	-156.536	-156.536	-156.536	-156.536	-156.536	-156.536	-156.536	-156.536	-156.536	-156.536	-156.536	-156.536	-156.536	-156.536	-156.536	-156.536	-156.536	-156.536	-156.536	-156.536	-156.536	-156.536	-156.536	-156.536	-156.536	-156.536	-156.536	-156.536	-156.536	-156.536	-156.536	-156.536	-156.536	-156.536
-156.536	-156.536	-156.536	-156.536	-156.536	-156.536	-156.536	-156.536	-156.536	-156.536	-156.536	-156.536	-156.536	-156.536	-156.536	-156.536	-156.536	-156.536	-156.536	-156.536	-156.536	-156.536	-156.536	-156.536	-156.536	-156.536	-156.536	-156.536	-156.536	-156.536	-156.536	-156.536	-156.536	-156.536	-156.536	-156.536	-156.536	-156.536	-156.536	-156.536	-156.536	-156.536	-156.536	-156.536	-156.536	-156.536	-156.536	-156.536	-156.536	-156.536
-156.536	-156.536	-156.536	-156.536	-156.536	-156.536	-156.536	-156.536	-156.536	-156.536	-156.536	-156.536	-156.536	-156.536	-156.536	-156.536	-156.536	-156.536	-156.536	-156.536	-156.536	-156.536	-156.536	-156.536	-156.536	-156.536	-156.536	-156.536	-156.536	-156.536	-156.536	-156.536	-156.536	-156.536	-156.536	-156.536	-156.536	-156.536	-156.536	-156.536	-156.536	-156.536	-156.536	-156.536	-156.536	-156.536	-156.536	-156.536	-156.536	-156.536
-156.536	-156.536	-156.536	-156.536	-156.536	-156.536	-156.536	-156.536	-156.536	-156.536	-156.536	-156.536	-156.536	-156.536	-156.536	-156.536	-156.536	-156.536	-156.536	-156.536	-156.536	-156.536	-156.536	-156.536	-156.536	-156.536	-156.536	-156.536	-156.536	-156.536	-156.536	-156.536	-156.536	-156.536	-156.536	-156.536	-156.536	-156.536	-156.536	-156.536	-156.536	-156.536	-156.536	-156.536	-156.536	-156.536	-156.536	-156.536	-156.536	-156.536
-156.536	-156.536	-156.536	-156.536	-156.536	-156.536	-156.536	-156.536	-156.536	-156.536	-156.536	-156.536	-156.536	-156.536	-156.536	-156.536	-156.536	-156.536	-156.536	-156.536	-156.536	-156.536	-156.536	-156.536	-156.536	-156.536	-156.536	-156.536	-156.536	-156.536	-156.536	-156.536	-156.536	-156.536	-156.536	-156.536	-156.536	-156.536	-156.536	-156.536	-156.536	-156.536	-156.536	-156.536	-156.536	-156.536	-156.536	-156.536	-156.536	-156.536
-156.536	-156.536	-156.536	-156.536	-156.536	-156.536	-156.536	-156.536	-156.536	-156.536	-156.536	-156.536	-156.536	-156.536	-156.536	-156.536	-156.536	-156.536	-156.536	-156.536	-156.536	-156.536	-156.536	-156.536	-156.536	-156.536	-156.536	-156.536	-156.536	-156.536	-156.536	-156.536	-156.536	-156.536	-156.536	-156.536	-156.536	-156.536	-156.536	-156.536	-156.536	-156.536	-156.536	-156.536	-156.536	-156.536	-156.536	-156.536	-156.536	-156.536
-156.536	-156.536	-156.536	-156.536	-156.536	-156.536	-156.536	-156.536	-156.536	-156.536	-156.536	-156.536	-156.536	-156.536	-156.536	-156.536	-156.536	-156.536	-156.536	-156.536	-156.536	-156.536	-156.536	-156.536	-156.536	-156.536	-156.536	-156.536	-156.536	-156.536	-156.536	-156.536	-156.536	-156.536	-156.536	-156.536	-156.536	-156.536	-156.536	-156.536	-156.536	-156.536	-156.536	-156.536	-156.536	-156.536	-156.536	-156.536	-156.536	-156.536
-156.536	-156.536	-156.536	-156.536	-156.536	-156.536	-156.536	-156.536	-156.536	-156.536	-156.536	-156.536	-156.536	-156.536	-156.536	-156.536	-156.536	-156.536	-156.536	-156.536	-156.536	-156.536	-156.536	-156.536	-156.536	-156.536	-156.536	-156.536	-156.536	-156.536	-156.536	-156.536	-156.536	-156.536	-156.536	-156.536	-156.536	-156.536	-156.536	-156.536	-156.536	-156.536	-156.536	-156.536	-156.536	-156.536	-156.536	-156.536	-156.536	-156.536
-156.536	-156.536	-156.536	-156.536	-156.536	-156.536	-156.536	-156.536	-156.536	-156.536	-156.536	-156.536	-156.536	-156.536	-156.536	-156.536	-156.536	-156.536	-156.536	-156.536	-156.536	-156.536	-156.536	-156.536	-156.536	-156.536	-156.536	-156.536	-156.536	-156.536	-156.536	-156.536	-156.536	-156.536	-156.536	-156.536	-156.536	-156.536	-156.536	-156.536	-156.536	-156.536	-156.536	-156.536	-156.536	-156.536	-156.536	-156.536	-156.536	-156.536
-156.536	-156.536	-156.536	-156.536	-156.536	-156.536	-156.536	-156.536	-156.536	-156.536	-156.536	-156.536	-156.536	-156.536	-156.536	-156.536	-156.536	-156.536	-156.536	-156.536	-156.536	-156.536	-156.536	-156.536	-156.536	-156.536	-156.536	-156.536	-156.536	-156.536	-156.536	-156.536	-156.536	-156.536	-156.536	-156.536	-156.536	-156.536	-156.536	-156.536	-156.536	-156.536	-156.536	-156.536	-156.536	-156.536	-156.536	-156.536	-156.536	-156.536
-156.536	-156.536	-156.536	-156.536	-156.536	-156.536	-156.536	-156.536	-156.536	-156.536	-156.536	-156.536	-156.536	-156.536	-156.536	-156.536	-156.536	-156.536	-156.536	-156.536	-156.536	-156.536	-156.536	-156.536	-156.536	-156.536	-156.536	-156.536	-156.536	-156.536	-156.536	-156.536	-156.536	-156.536	-156.536	-156.536	-156.536	-156.536	-156.536	-156.536	-156.536	-156.536	-156.536	-156.536	-156.536	-156.536	-156.536	-156.536	-156.536	-156.536
-156.536	-156.536	-156.536	-156.536	-156.536	-156.536	-156.536	-156.536	-156.536	-156.536	-156.536	-156.536	-156.536	-156.536	-156.536	-156.536	-156.536	-156.536	-156.536	-156.536	-156.536	-156.536	-156.536	-156.536	-156.536	-156.536	-156.536	-156.536	-156.536	-156.536	-156.536	-156.536	-156.536	-156.536	-156.536	-156.536	-156.536	-156.536	-156.536	-156.536	-156.536	-156.536	-156.536	-156.536	-156.536	-156.536	-156.536	-156.536	-156.536	-156.536
-156.536	-156.536	-156.536	-156.536	-156.536	-156.536	-156.536	-156.536	-156.536	-156.536	-156.536	-156.536	-156.536	-156.536	-156.536	-156.536	-156.536	-156.536	-156.536	-156.536	-156.536	-156.536	-156.536	-156.536	-156.536	-156.536	-156.536	-156.536	-156.536	-156.536	-156.536	-156.536	-156.536	-156.536	-156.536	-156.536	-156.536	-156.536	-156.536	-156.536	-156.536	-156.536	-156.536	-156.536	-156.536	-156.536	-156.536	-156.536	-156.536	-156.536
-156.536	-156.536	-156.536	-156.536	-156.536	-156.536	-156.536	-156.536	-156.536	-156.536	-156.536	-156.536	-156.536	-156.536	-156.536	-156.536	-156.536	-156.536	-156.536	-156.536	-156.536	-156.536	-156.536	-156.536	-156.536	-156.536	-156.536	-156.536	-156.536	-156.536	-156.536	-156.536	-156.536	-156.536	-156.536	-156.536	-156.536	-156.536	-156.536	-156.536	-156.536	-156.536	-156.536	-156.536	-156.536	-156.536	-156.536	-156.536	-156.536	-156.536
-156.536	-156.536	-156.536	-156.536	-156.536	-156.536	-156.536	-156.536	-156.536	-156.536	-156.536	-156.536	-156.536	-156.536	-156.536	-156.536	-156.536	-156.536	-156.536	-156.536	-156.536	-156.536	-156.536	-156.536	-156.536	-156.536	-156.536	-156.536	-156.536	-156.536	-156.536	-156.536	-156.536	-156.536	-156.536	-156.536	-156.536	-156.536	-156.536	-156.536	-156.536	-156.536	-156.536	-156.536	-156.536	-156.536	-156.536	-156.536	-156.536	-156.536
-156.536	-156.536	-156.536	-156.536	-156.536	-156.536	-156.536	-156.536	-156.536	-156.536	-156.536	-156.536	-156.536	-156.536	-156.536	-156.536	-156.536	-156.536	-156.536	-156.536	-156.536	-156.536	-156.536	-156.536	-156.536	-156.536	-156.536	-156.536	-156.536	-156.536	-156.536	-156.536	-156.536	-156.536	-156.536	-156.536	-156.536	-156.536	-156.536	-156.536	-156.536	-156.536	-156.536	-156.536	-156.536	-156.536	-156.536	-156.536	-156.536	-156.536
-156.536	-156.536	-156.536	-156.536	-156.536	-156.536	-156.536	-156.536	-156.536	-156.536	-156.536	-156.536	-156.536	-156.536	-156.536	-156.536	-156.536	-156.536	-156.536	-156.536	-156.536	-156.536	-156.536	-156.536	-156.536	-156.536	-156.536	-156.536	-156.536	-156.536	-156.536	-156.536	-156.536	-156.536	-156.536	-156.536	-156.536	-156.536	-156.536	-156.536	-156.536	-156.536	-156.536	-156.536	-156.536	-156.536	-156.536	-156.536	-156.536	-156.536
-156.536	-156.536	-156.536	-156.536	-156.536	-156.536	-156.536	-156.536	-156.536	-156.536	-156.536	-156.536	-156.536	-156.536	-156.536	-156.536	-156.536	-156.536	-156.536	-156.536	-156.536	-156.536	-156.536	-156.536	-156.536	-156.536	-156.536	-156.536	-156.536	-156.536	-156.536	-156.536	-156.536	-156.536	-156.536	-156.536	-156.536	-156.536	-156.536	-156.536	-156.536	-156.536	-156.536	-156.536	-156.536	-156.536	-156.536	-156.536	-156.536	-156.536
-156.536	-156.536	-156.536	-156.536	-156.536	-156.536	-156.536	-156.536	-156.536	-156.536	-156.536	-156.536	-156.536	-156.536	-156.536	-156.536	-156.536	-156.536	-156.536	-156.536	-156.536	-156.536	-156.536	-156.536	-156.536	-156.536	-156.536	-156.536	-156.536	-156.536	-156.536	-156.536	-156.536	-156.536	-156.536	-156.536	-156.536	-156.536	-156.536	-156.536	-156.536	-156.536	-156.536	-156.536	-156.536	-156.536	-156.536	-156.536	-156.536	-156.536
-156.536	-156.536	-156.536	-156.536	-156.536	-156.536	-156.536	-156.536	-156.536	-156.536	-156.536	-156.536	-156.536	-156.536	-156.536	-156.536	-156.536	-156.536	-156.536	-156.536	-156.536	-156.536	-156.536	-156.536	-156.536	-156.536	-156.536	-156.536	-156.536	-156.536	-156.536	-156.536	-156.536	-156.536	-156.536	-156.536	-156.536	-156.536	-156.536	-156.536	-156.536	-156.536	-156.536	-156.536	-156.536	-156.536	-156.536	-156.536	-156.536	-156.536
-156.536	-156.536	-156.536	-156.536	-156.536	-156.536	-156.536	-156.536	-156.536	-156.536	-156.536	-156.536	-156.536	-156.536	-156.536	-156.536	-156.536	-156.536	-156.536	-156.536	-156.536	-156.536	-156.536	-156.536	-156.536	-156.536	-156.536	-156.536	-156.536	-156.536	-156.536	-156.536	-156.536	-156.536	-156.536	-156.536	-156.536	-156.536	-156.536	-156.536	-156.536	-156.536	-156.536	-156.536	-156.536	-156.536	-156.536	-156.536	-156.536	-156.536
-156.536	-156.536	-156.536	-156.536	-156.536	-156.536	-156.536	-156.536	-156.536	-156.536	-156.536	-156.536	-156.536	-156.536	-156.536	-156.536	-156.536	-156.536	-156.536	-156.536	-156.536	-156.536	-156.536	-156.536	-156.536	-156.536	-156.536	-156.536	-156.536	-156.536	-156.536	-156.536	-156.536	-156.536	-156.536	-156.536	-156.536	-156.536	-156.536	-156.536	-156.536	-156.536	-156.536	-156.536	-156.536	-156.536	-156.536	-156.536	-156.536	-156.536
-156.536	-156.536	-156.536	-156.536	-156.536	-156.536	-156.536	-156.536	-156.536	-156.536	-156.536	-156.536	-156.536	-156.536	-156.536	-156.536	-156.536	-156.536	-156.536	-156.536	-156.536	-156.536	-156.536	-156.536	-156.536	-156.536	-156.536	-156.536	-156.536	-156.536	-156.536	-156.536	-156.536	-156.536	-156.536	-156.536	-156.536	-156.536	-156.536	-156.536	-156.536	-156.536	-156.536	-156.536	-156.536	-156.536	-156.536	-156.536	-156.536	-156.536
-156.536	-156.536	-156.536	-156.536	-156.536	-156.536	-156.536	-156.536	-156.536	-156.536	-156.536	-156.536	-156.536	-156.536	-156.536	-156.536	-156.536	-156.536	-156.536	-156.536	-156.536	-156.536	-156.536	-156.536	-156.536	-156.536	-156.536	-156.536	-156.536	-156.536	-156.536	-156.536	-156.536	-156.536	-156.536	-156.536	-156.536	-156.536	-156.536	-156.536	-156.536	-156.536	-156.536	-156.536	-156.536	-156.536	-156.536	-156.536	-156.536	-156.536
-156.536	-156.536	-156.536	-156.536	-156.536	-156.536	-156.536	-156.536	-156.536	-156.536	-156.536	-156.536	-156.536	-156.536	-156.536	-156.536	-156.536	-156.536	-156.536	-156.536	-156.536	-156.536	-156.536	-156.536	-156.536	-156.536	-156.536	-156.536	-156.536	-156.536	-156.536	-156.536	-156.536	-156.536	-156.536	-156.536	-156.536	-156.536	-156.536	-156.536	-156.536	-156.536	-156.536	-156.536	-156.536	-156.536	-156.536	-156.536	-156.536	-156.536
-156.536	-156.536	-156.536	-156.536	-156.536	-156.536	-156.536	-156.536	-156.536	-156.536	-156.536	-156.536	-156.536	-156.536	-156.536	-156.536	-156.536	-156.536	-156.536	-156.536	-156.536	-156.536	-156.536	-156.536	-156.536	-156.536	-156.536	-156.536	-156.536	-156.536	-156.536	-156.536	-156.536	-156.536	-156.536	-156.536	-156.536	-156.536	-156.536	-156.536	-156.536	-156.536	-156.536	-156.536	-156.536	-156.536	-156.536	-156.536	-156.536	-156.536
-156.536	-156.536	-156.536	-156.536	-156.536	-156.536	-156.536	-156.536	-156.536	-156.536	-156.536	-156.536	-156.536	-156.536	-156.536	-156.536	-156.536	-156.536	-156.536	-156.536	-156.536	-156.536	-156.536	-156.536	-156.536	-156.536	-156.536	-156.536	-156.536	-156.536	-156.536	-156.536	-156.536	-156.536	-156.536	-156.536	-156.536	-156.536	-156.536	-156.536	-156.536	-156.536	-156.536	-156.536	-156.536	-156.536	-156.536	-156.536	-156.536	-156.536
-156.536	-156.536	-156.536	-156.536	-156.536	-156.536	-156.536	-156.536	-156.536	-156.536	-156.536	-156.536	-156.536	-156.536	-156.536	-156.536	-156.536	-156.536	-156.536	-156.536	-156.536	-156.536	-156.536	-156.536	-156.536	-156.536	-156.536	-156.536	-156.536	-156.536	-156.536	-156.536	-156.536	-156.536	-156.536	-156.536	-156.536	-156.536	-156.536	-156.536	-156.536	-156.536	-156.536	-156.536	-156.536	-156.536	-156.536	-156.536	-156.536	-156.536
-156.536	-156.536	-156.536	-156.536	-156.536	-156.536	-156.536	-156.536	-156.536	-156.536	-156.536	-156.536	-156.536	-156.536	-156.536	-156.536	-156.536	-156.536	-156.536	-156.536	-156.536	-156.536	-156.536	-156.536	-156.536	-156.536	-156.536	-156.536	-156.536	-156.536	-156.536	-156.536	-156.536	-156.536	-156.536	-156.536	-156.536	-156.536	-156.536	-156.536	-156.536	-156.536	-156.536	-156.536	-156.536	-156.536	-156.536	-156.536	-156.536	-156.536
-156.536	-156.536	-156.536	-156.536	-156.536	-156.536	-156.536	-156.536	-156.536	-156.536	-156.536	-156.536	-156.536	-156.536	-156.536	-156.536	-156.536	-156.536	-156.536	-156.536	-156.536	-156.536	-156.536	-156.536	-156.536	-156.536	-156.536	-156.536	-156.536	-156.536	-156.536	-156.536	-156.536	-156.536	-156.536	-156.536	-156.536	-156.536	-156.536	-156.536	-156.536	-156.536	-156.536	-156.536	-156.536	-156.536	-156.536	-156.536	-156.536	-156.536
-156.536	-156.536	-156.536	-156.536	-156.536	-156.536	-156.536	-156.536	-156.536	-156.536	-156.536	-156.536	-156.536	-156.536	-156.536	-156.536	-156.536	-156.536	-156.536	-156.536	-156.536	-156.536	-156.536	-156.536	-156.536	-156.536	-156.536	-156.536	-156.536	-156.536	-156.536	-156.536	-156.536	-156.536	-156.536	-156.536	-156.536	-156.536	-156.536	-156.536	-156.536	-156.536	-156.536	-156.536	-156.536	-156.536	-156.536	-156.536	-156.536	-156.536
-156.536	-156.536	-156.536	-156.536	-156.536	-156.536	-156.536	-156.536	-156.536	-156.536	-156.536	-156.536	-156.536	-156.536	-156.536	-156.536	-156.536	-156.536	-156.536	-156.536	-156.536	-156.536	-156.536	-156.536	-156.536	-156.536	-156.536	-156.536	-156.536	-156.536	-156.536	-156.536	-156.536	-156.536	-156.536	-156.536	-156.536	-156.536	-156.536	-156.536	-156.536	-156.536	-156.536	-156.536	-156.536	-156.536	-156.536	-156.536	-156.536	-156.536
-156.536	-156.536	-156.536	-156.536	-156.536	-156.536	-156.536	-156.536	-156.536	-156.536	-156.536	-156.536	-156.536	-156.536	-156.536	-156.536	-156.536	-156.536	-156.536	-156.536	-156.536	-156.536	-156.536	-156.536	-156.536	-156.536	-156.536	-156.536	-156.536	-156.536	-156.536	-156.536	-156.536	-156.536	-156.536	-156.536	-156.536	-156.536	-156.536	-156.536	-156.536	-156.536	-156.536	-156.536	-156.536	-156.536	-156.536	-156.536	-156.536	-156.536
-156.536	-156.536	-156.536	-156.536	-156.536	-156.536	-156.536	-156.536	-156.536	-156.536	-156.536	-156.536	-156.536	-156.536	-156.536	-156.536	-156.536	-156.536	-156.536	-156.536	-156.536	-156.536	-156.536	-156.536	-156.536	-156.536	-156.536	-156.536	-156.536	-156.536	-156.536	-156.536	-156.536	-156.536	-156.536	-156.536	-156.536	-156.536	-156.536	-156.536	-156.536	-156.536	-156.536	-156.536	-156.536	-156.536	-156.536	-156.536	-156.536	-156.536
-156.536	-156.536	-156.536	-156.536	-156.536	-156.536	-156.536	-156.536	-156.536	-156.536	-156.536	-156.536	-156.536	-156.536	-156.536	-156.536	-156.536	-156.536	-156.536	-156.536	-156.536	-156.536	-156.536	-156.536	-156.536	-156.536	-156.536	-156.536	-156.536	-156.536	-156.536	-156.536	-156.536	-156.536	-156.536	-156.536	-156.536	-156.536	-156.536	-156.536	-156.536	-156.536	-156.536	-156.536	-156.536	-156.536	-156.536	-156.536	-156.536	-156.536
-156.536	-156.536	-156.536	-156.536	-156.536	-156.536	-156.536	-156.536	-156.536	-156.536	-156.536	-156.536	-156.536	-156.536	-156.536	-156.536	-156.536	-156.536	-156.536	-156.536	-156.536	-156.536	-156.536	-156.536	-156.536	-156.536	-156.536	-156.536	-156.536	-156.536	-156.536	-156.536	-156.536	-156.536	-156.536	-156.536	-156.536	-156.536	-156.536	-156.536	-156.536	-156.536	-156.536	-156.536	-156.536	-156.536	-156.536	-156.536	-156.536	-156.536
-156.536	-156.536	-156.536	-156.536	-156.536	-156.536	-156.536	-156.536	-156.536	-156.536	-156.536	-156.536	-156.536	-156.536	-156.536	-156.536	-156.536	-156.536	-156.536	-156.536	-156.536	-156.536	-156.536	-156.536	-156.536	-156.536	-156.536	-156.536	-156.536	-156.536	-156.536	-156.536	-156.536	-156.536	-156.536	-156.536	-156.536	-156.536	-156.536	-156.536	-156.536	-156.536	-156.536	-156.536	-156.536	-156.536	-156.536	-156.536	-156.536	-156.536
-156.536	-156.536	-156.536	-156.536	-156.536	-156.536	-156.536	-156.536	-156.536	-156.536	-156.536	-156.536	-156.536	-156.536	-156.536	-156.536	-156.536	-156.536	-156.536	-156.536	-156.536	-156.536	-156.536	-156.536	-156.536	-156.536	-156.536	-156.536	-156.536	-156.536	-156.536	-156.536	-156.536	-156.536	-156.536	-156.536	-156.536	-156.536	-156.536	-156.536	-156.536	-156.536	-156.536	-156.536	-156.536	-156.536	-156.536	-156.536	-156.536	-156.536
-156.536	-156.536	-156.536	-156.536	-156.536	-156.536	-156.536	-156.536	-156.536	-156.536	-156.536	-156.536	-156.536	-156.536	-156.536	-156.536	-156.536	-156.536	-156.536	-156.536	-156.536	-156.536	-156.536	-156.536	-156.536	-156.536	-156.536	-156.536	-156.536	-156.536	-156.536	-156.536	-156.536	-156.536	-156.536	-156.536	-156.536	-156.536	-156.536	-156.536	-156.536	-156.536	-156.536	-156.536	-156.536	-156.536	-156.536	-156.536	-156.536	-156.536
-156.536	-156.536	-156.536	-156.536	-156.536	-156.536	-156.536	-156.536	-156.536	-156.536	-156.536	-156.536	-156.536	-156.536	-156.536	-156.536	-156.536	-156.536	-156.536	-156.536	-156.536	-156.536	-156.536	-156.536	-156.536	-156.536	-156.536	-156.536	-156.536	-156.536	-156.536	-156.536	-156.536	-156.536	-156.536	-156.536	-156.536	-156.536	-156.536	-156.536	-156.536	-156.536	-156.536	-156.536	-156.536	-156.536	-156.536	-156.536	-156.536	-156.536
-156.536	-156.536	-156.536	-156.536	-156.536	-156.536	-156.536	-156.536	-156.536	-156.536	-156.536	-156.536	-156.536	-156.536	-156.536	-156.536	-156.536	-156.536	-156.536	-156.536	-156.536	-156.536	-156.536	-156.536	-156.536	-156.536	-156.536	-156.536	-156.536	-156.536	-156.536	-156.536	-156.536	-156.536	-156.536	-156.536	-156.536	-156.536	-156.536	-156.536	-156.536	-156.536	-156.536	-156.536	-156.536	-156.536	-156.536	-156.536	-156.536	-156.536
-156.536	-156.536	-156.536	-156.536	-156.536	-156.536	-156.536	-156.536	-156.536	-156.536	-156.536	-156.536	-156.536	-156.536	-156.536	-156.536	-156.536	-156.536	-156.536	-156.536	-156.536	-156.536	-156.536	-156.536	-156.536	-156.536	-156.536	-156.536	-156.536	-156.536	-156.536	-156.536	-156.536	-156.536	-156.536	-156.536	-156.536	-156.536	-156.536	-156.536	-156.536	-156.536	-156.536	-156.536	-156.536	-156.536	-156.536	-156.536	-156.536	-156.536
-156.536	-156.536	-156.536	-156.536	-156.536	-156.536	-156.536	-156.536	-156.536	-156.536	-156.536	-156.536	-156.536	-156.536	-156.536	-156.536	-156.536	-156.536	-156.536	-156.536	-156.536	-156.536	-156.536	-156.536	-156.536	-156.536	-156.536	-156.536	-156.536	-156.536	-156.536	-156.536	-156.536	-156.536	-156.536	-156.536	-156.536	-156.536	-156.536	-156.536	-156.536	-156.536	-156.536	-156.536	-156.536	-156.536	-156.536	-156.536	-156.536	-156.536
-156.536	-156.536	-156.536	-156.536	-156.536	-156.536	-156.536	-156.536	-156.536	-156.536	-156.536	-156.536	-156.536	-156.536	-156.536	-156.536	-156.536	-156.536	-156.536	-156.536	-156.536	-156.536	-156.536	-156.536	-156.536	-156.536	-156.536	-156.536	-156.536	-156.536	-156.536	-156.536	-156.536	-156.536	-156.536	-156.536	-156.536	-156.536	-156.536	-156.536	-156.536	-156.536	-156.536	-156.536	-156.536	-156.536	-156.536	-156.536	-156.536	-156.536
-156.536	-156.536	-156.536	-156.536	-156.536	-156.536	-156.536	-156.536	-156.536	-156.536	-156.536	-156.536	-156.536	-156.536	-156.536	-156.536	-156.536	-156.536	-156.536	-156.536	-156.536	-156.536	-156.536	-156.536	-156.536	-156.536	-156.536	-156.536	-156.536	-156.536	-156.536	-156.536	-156.536	-156.536	-156.536	-156.536	-156.536	-156.536	-156.536	-156.536	-156.536	-156.536	-156.536	-156.536	-156.536	-156.536	-156.536	-156.536	-156.536	-156.536
-156.536	-156.536	-156.536	-156.536	-156.536	-156.536	-156.536	-156.536	-156.536	-156.536	-156.536	-156.536	-156.536	-156.536	-156.536	-156.536	-156.536	-156.536	-156.536	-156.536	-156.536	-156.536	-156.536	-156.536	-156.536	-156.536	-156.536	-156.536	-156.536	-156.536	-156.536	-156.536	-156.536	-156.536	-156.536	-156.536	-156.536	-156.536	-156.536	-156.536	-156.536	-156.536	-156.536	-156.536	-156.536	-156.536	-156.536	-156.536	-156.536	-156.536
-156.536	-156.536	-156.536	-156.536	-156.536	-156.536	-156.536	-156.536	-156.536	-156.536	-156.536	-156.536	-156.536	-156.536	-156.536	-156.536	-156.536	-156.536	-156.536	-156.536	-156.536	-156.536	-156.536	-156.536	-156.536	-156.536	-156.536	-156.536	-156.536	-156.536	-156.536	-156.536	-156.536	-156.536	-156.536	-156.536	-156.536	-156.536	-156.536	-156.536	-156.536	-156.536	-156.536	-156.536	-156.536	-156.536	-156.536	-156.536	-156.536	-156.536
-156.536	-156.536	-156.536	-156.536	-156.536	-156.536	-156.536	-156.536	-156.536	-156.536	-156.536	-156.536	-156.536	-156.536	-156.536	-156.536	-156.536	-156.536	-156.536	-156.536	-156.536	-156.536	-156.536	-156.536	-156.536	-156.536	-156.536	-156.536	-156.536	-156.536	-156.536	-156.536	-156.536	-156.536	-156.536	-156.536	-156.536	-156.536	-156.536	-156.536	-156.536	-156.536	-156.536	-156.536	-156.536	-156.536	-156.536	-156.536	-156.536	-156.536
-156.536	-156.536	-156.536	-156.536	-156.536	-156.536	-156.536	-156.536	-156.536	-156.536	-156.536	-156.536	-156.536	-156.536	-156.536	-156.536	-156.536	-156.536	-156.536	-156.536	-156.536	-156.536	-156.536	-156.536	-156.536	-156.536	-156.536	-156.536	-156.536	-156.536	-156.536	-156.536	-156.536	-156.536	-156.536	-156.536	-156.536	-156.536	-156.536	-156.536	-156.536	-156.536	-156.536	-156.536	-156.536	-156.536	-156.536	-156.536	-156.536	-156.536
-156.536	-156.536	-156.536	-156.536	-156.536	-156.536	-156.536	-156.536	-156.536	-156.536	-156.536	-156.536	-156.536	-156.536	-156.536	-156.536	-156.536	-156.536	-156.536	-156.536	-156.536	-156.536	-156.536	-156.536	-156.536	-156.536	-156.536	-156.536	-156.536	-156.536	-156.536	-156.536	-156.536	-156.536	-156.536	-156.536	-156.536	-156.536	-156.536	-156.536	-156.536	-156.536	-156.536	-156.536	-156.536	-156.536	-156.536	-156.536	-156.536	-156.536
-156.536	-156.536	-156.536	-156.536	-156.536	-156.536	-156.536	-156.536	-156.536	-156.536	-156.536	-156.536	-156.536	-156.536	-156.536	-156.536	-156.536	-156.536	-156.536	-156.536	-156.536	-156.536	-156.536	-156.536	-156.536	-156.536	-156.536	-156.536	-156.536	-156.536	-156.536	-156.536	-156.536	-156.536	-156.536	-156.536	-156.536	-156.536	-156.536	-156.536	-156.536	-156.536	-156.536	-156.536	-156.536	-156.536	-156.536	-156.536	-156.536	-156.536
-156.536	-156.536	-156.536	-156.536	-156.536	-156.536	-156.536	-156.536	-156.536	-156.536	-156.536	-156.536	-156.536	-156.536	-156.536	-156.536	-156.536	-156.536	-156.536	-156.536	-156.536	-156.536	-156.536	-156.536	-156.536	-156.536	-156.536	-156.536	-156.536	-156.536	-156.536	-156.536	-156.536	-156.536	-156.536	-156.536	-156.536	-156.536	-156.536	-156.536	-156.536	-156.536	-156.536	-156.536	-156.536	-156.536	-156.536	-156.536	-156.536	-156.536
-156.536	-156.536	-156.536	-156.536	-156.536	-156.536	-156.536	-156.536	-156.536	-156.536	-156.536	-156.536	-156.536	-156.536	-156.536	-156.536	-156.536	-156.536	-156.536	-156.536	-156.536	-156.536	-156.536	-156.536	-156.536	-156.536	-156.536	-156.536	-156.536	-156.536	-156.536	-156.536	-156.536	-156.536	-156.536	-156.536	-156.536	-156.536	-156.536	-156.536	-156.536	-156.536	-156.536	-156.536	-156.536	-156.536	-156.536	-156.536	-156.536	-156.536
-156.536	-156.536	-156.536	-156.536	-156.536	-156.536	-156.536	-156.536	-156.536	-156.536	-156.536	-156.536	-156.536	-156.536	-156.536	-156.536	-156.536	-156.536	-156.536	-156.536	-156.536	-156.536	-156.536	-156.536	-156.536	-156.536	-156.536	-156.536	-156.536	-156.536	-156.536	-156.536	-156.536	-156.536	-156.536	-156.536	-156.536	-156.536	-156.536	-156.536	-156.536	-156.536	-156.536	-156.536	-156.536	-156.536	-156.536	-156.536	-156.536	-156.536
-156.536	-156.536	-156.536	-156.536	-156.536	-156.536	-156.536	-156.536	-156.536	-156.536	-156.536	-156.536	-156.536	-156.536	-156.536	-156.536	-156.536	-156.536	-156.536	-156.536	-156.536	-156.536	-156.536	-156.536	-156.536	-156.536	-156.536	-156.536	-156.536	-156.536	-156.536	-156.536	-156.536	-156.536	-156.536	-156.536	-156.536	-156.536	-156.536	-156.536	-156.536	-156.536	-156.536	-156.536	-156.536	-156.536	-156.536	-156.536	-156.536	-156.536
-156.536	-156.536	-156.536	-156.536	-156.536	-156.536	-156.536	-156.536	-156.536	-156.536	-156.536	-156.536	-156.536	-156.536	-156.536	-156.536	-156.536	-156.536	-156.536	-156.536	-156.536	-156.536	-156.536	-156.536	-156.536	-156.536	-156.536	-156.536	-156.536	-156.536	-156.536	-156.536	-156.536	-156.536	-156.536	-156.536	-156.536	-156.536	-156.536	-156.536	-156.536	-156.536	-156.536	-156.536	-156.536	-156.536	-156.536	-156.536	-156.536	-156.536
-156.536	-156.536	-156.536	-156.536	-156.536	-156.536	-156.536	-156.536	-156.536	-156.536	-156.536	-156.536	-156.536	-156.536	-156.536	-156.536	-156.536	-156.536	-156.536	-156.536	-156.536	-156.536	-156.536	-156.536	-156.536	-156.536	-156.536	-156.536	-156.536	-156.536	-156.536	-156.536	-156.536	-156.536	-156.536	-156.536	-156.536	-156.536	-156.536	-156.536	-156.536	-156.536	-156.536	-156.536	-156.536	-156.536	-156.536	-156.536	-156.536	-156.536
-156.536	-156.536	-156.536	-156.536	-156.536	-156.536	-156.536	-156.536	-156.536	-156.536	-156.536	-156.536	-156.536	-156.536	-156.536	-156.536	-156.536	-156.536	-156.536	-156.536	-156.536	-156.536	-156.536	-156.536	-156.536	-156.536	-156.536	-156.536	-156.536	-156.536	-156.536	-156.536	-156.536	-156.536	-156.536	-156.536	-156.536	-156.536	-156.536	-156.536	-156.536	-156.536	-156.536	-156.536	-156.536	-156.536	-156.536	-156.536	-156.536	-156.536
-156.536	-156.536	-156.536	-156.536	-156.536	-156.536	-156.536	-156.536	-156.536	-156.536	-156.536	-156.536	-156.536	-156.536	-156.536	-156.536	-156.536	-156.536	-156.536	-156.536	-156.536	-156.536	-156.536	-156.536	-156.536	-156.536	-156.536	-156.536	-156.536	-156.536	-156.536	-156.536	-156.536	-156.536	-156.536	-156.536	-156.536	-156.536	-156.536	-156.536	-156.536	-156.536	-156.536	-156.536	-156.536	-156.536	-156.536	-156.536	-156.536	-156.536
-156.536	-156.536	-156.536	-156.536	-156.536	-156.536	-156.536	-156.536	-156.536	-156.536	-156.536	-156.536	-156.536	-156.536	-156.536	-156.536	-156.536	-156.536	-156.536	-156.536	-156.536	-156.536	-156.536	-156.536	-156.536	-156.536	-156.536	-156.536	-156.536	-156.536	-156.536	-156.536	-156.536	-156.536	-156.536	-156.536	-156.536	-156.536	-156.536	-156.536	-156.536	-156.536	-156.536	-156.536	-156.536	-156.536	-156.536	-156.536	-156.536	-156.536
-156.536	-156.536	-156.536	-156.536	-156.536	-156.536	-156.536	-156.536	-156.536	-156.536	-156.536	-156.536	-156.536	-156.536	-156.536	-156.536	-156.536	-156.536	-156.536	-156.536	-156.536	-156.536	-156.536	-156.536	-156.536	-156.536	-156.536	-156.536	-156.536	-156.536	-156.536	-156.536	-156.536	-156.536	-156.536	-156.536	-156.536	-156.536	-156.536	-156.536	-156.536	-156.536	-156.536	-156.536	-156.536	-156.536	-156.536	-156.536	-156.536	-156.536
-156.536	-156.536	-156.536	-156.536	-156.536	-156.536	-156.536	-156.536	-156.536	-156.536	-156.536	-156.536	-156.536	-156.536	-156.536	-156.536	-156.536	-156.536	-156.536	-156.536	-156.536	-156.536	-156.536	-156.536	-156.536	-156.536	-156.536	-156.536	-156.536	-156.536	-156.536	-156.536	-156.536	-156.536	-156.536	-156.536	-156.536	-156.536	-156.536	-156.536	-156.536	-156.536	-156.536	-156.536	-156.536	-156.536	-156.536	-156.536	-156.536	-156.536
-156.536	-156.536	-156.536	-156.536	-156.536	-156.536	-156.536	-156.536	-156.536	-156.536	-156.536	-156.536	-156.536	-156.536	-156.536	-156.536	-156.536	-156.536	-156.536	-156.536	-156.536	-156.536	-156.536	-156.536	-156.536	-156.536	-156.536	-156.536	-156.536	-156.536	-156.536	-156.536	-156.536	-156.536	-156.536	-156.536	-156.536	-156.536	-156.536	-156.536	-156.536	-156.536	-156.536	-156.536	-156.536	-156.536	-156.536	-156.536	-156.536	-156.536
-156.536	-156.536	-156.536	-156.536	-156.536	-156.536	-156.536	-156.536	-156.536	-156.536	-156.536	-156.536	-156.536	-156.536	-156.536	-156.536	-156.536	-156.536	-156.536	-156.536	-156.536	-156.536	-156.536	-156.536	-156.536	-156.536	-156.536	-156.536	-156.536	-156.536	-156.536	-156.536	-156.536	-156.536	-156.536	-156.536	-156.536	-156.536	-156.536	-156.536	-156.536	-156.536	-156.536	-156.536	-156.536	-156.536	-156.536	-156.536	-156.536	-156.536
-156.536	-156.536	-156.536	-156.536	-156.536	-156.536	-156.536	-156.536	-156.536	-156.536	-156.536	-156.536	-156.536	-156.536	-156.536	-156.536	-156.536	-156.536	-156.536	-156.536	-156.536	-156.536	-156.536	-156.536	-156.536	-156.536	-156.536	-156.536	-156.536	-156.536	-156.536	-156.536	-156.536	-156.536	-156.536	-156.536	-156.536	-156.536	-156.536	-156.536	-156.536	-156.536	-156.536	-156.536	-156.536	-156.536	-156.536	-156.536	-156.536	-156.536
-156.536	-156.536	-156.536	-156.536	-156.536	-156.536	-156.536	-156.536	-156.536	-156.536	-156.536	-156.536	-156.536	-156.536	-156.536	-156.536	-156.536	-156.536	-156.536	-156.536	-156.536	-156.536	-156.536	-156.536	-156.536	-156.536	-156.536	-156.536	-156.536	-156.536	-156.536	-156.536	-156.536	-156.536	-156.536	-156.536	-156.536	-156.536	-156.536	-156.536	-156.536	-156.536	-156.536	-156.536	-156.536	-156.536	-156.536	-156.536	-156.536	-156.536
-156.536	-156.536	-156.536	-156.536	-156.536	-156.536	-156.536	-156.536	-156.536	-156.536	-156.536	-156.536	-156.536	-156.536	-156.536	-156.536	-156.536	-156.536	-156.536	-156.536	-156.536	-156.536	-156.536	-156.536	-156.536	-156.536	-156.536	-156.536	-156.536	-156.536	-156.536	-156.536	-156.536	-156.536	-156.536	-156.536	-156.536	-156.536	-156.536	-156.536	-156.536	-156.536	-156.536	-156.536	-156.536	-156.536	-156.536	-156.536	-156.536	-156.536
-156.536	-156.536	-156.536	-156.536	-156.536	-156.536	-156.536	-156.536	-156.536	-156.536	-156.536	-156.536	-156.536	-156.536	-156.536	-156.536	-156.536	-156.536	-156.536	-156.536	-156.536	-156.536	-156.536	-156.536	-156.536	-156.536	-156.536	-156.536	-156.536	-156.536	-156.536	-156.536	-156.536	-156.536	-156.536	-156.536	-156.536	-156.536	-156.536	-156.536	-156.536	-156.536	-156.536	-156.536	-156.536	-156.536	-156.536	-156.536	-156.536	-156.536
-156.536	-156.536	-156.536	-156.536	-156.536	-156.536	-156.536	-156.536	-156.536	-156.536	-156.536	-156.536	-156.536	-156.536	-156.536	-156.536	-156.536	-156.536	-156.536	-156.536	-156.536	-156.536	-156.536	-156.536	-156.536	-156.536	-156.536	-156.536	-156.536	-156.536	-156.536	-156.536	-156.536	-156.536	-156.536	-156.536	-156.536	-156.536	-156.536	-156.536	-156.536	-156.536	-156.536	-156.536	-156.536	-156.536	-156.536	-156.536	-156.536	-156.536
-156.536	-156.536	-156.536	-156.536	-156.536	-156.536	-156.536	-156.536	-156.536	-156.536	-156.536	-156.536	-156.536	-156.536	-156.536	-156.536	-156.536	-156.536	-156.536	-156.536	-156.536	-156.536	-156.536	-156.536	-156.536	-156.536	-156.536	-156.536	-156.536	-156.536	-156.536	-156.536	-156.536	-156.536	-156.536	-156.536	-156.536	-156.536	-156.536	-156.536	-156.536	-156.536	-156.536	-156.536	-156.536	-156.536	-156.536	-156.536	-156.536	-156.536
-156.536	-156.536	-156.536	-156.536	-156.536	-156.536	-156.536	-156.536	-156.536	-156.536	-156.536	-156.536	-156.536	-156.536	-156.536	-156.536	-156.536	-156.536	-156.536	-156.536	-156.536	-156.536	-156.536	-156.536	-156.536	-156.536	-156.536	-156.536	-156.536	-156.536	-156.536	-156.536	-156.536	-156.536	-156.536	-156.536	-156.536	-156.536	-156.536	-156.536	-156.536	-156.536	-156.536	-156.536	-156.536	-156.536	-156.536	-156.536	-156.536	-156.536
-156.536	-156.536	-156.536	-156.536	-156.536	-156.536	-156.536	-156.536	-156.536	-156.536	-156.536	-156.536	-156.536	-156.536	-156.536	-156.536	-156.536	-156.536	-156.536	-156.536	-156.536	-156.536	-156.536	-156.536	-156.536	-156.536	-156.536	-156.536	-156.536	-156.536	-156.536	-156.536	-156.536	-156.536	-156.536	-156.536	-156.536	-156.536	-156.536	-156.536	-156.536	-156.536	-156.536	-156.536	-156.536	-156.536	-156.536	-156.536	-156.536	-156.536
-156.536	-156.536	-156.536	-156.536	-156.536	-156.536	-156.536	-156.536	-156.536	-156.536	-156.536	-156.536	-156.536	-156.536	-156.536	-156.536	-156.536	-156.536	-156.536	-156.536	-156.536	-156.536	-156.536	-156.536	-156.536	-156.536	-156.536	-156.536	-156.536	-156.536	-156.536	-156.536	-156.536	-156.536	-156.536	-156.536	-156.536	-156.536	-156.536	-156.536	-156.536	-156.536	-156.536	-156.536	-156.536	-156.536	-156.536	-156.536	-156.536	-156.536
-156.536	-156.536	-156.536	-156.536	-156.536	-156.536	-156.536	-156.536	-156.536	-156.536	-156.536	-156.536	-156.536	-156.536	-156.536	-156.536	-156.536	-156.536	-156.536	-156.536	-156.536	-156.536	-156.536	-156.536	-156.536	-156.536	-156.536	-156.536	-156.536	-156.536	-156.536	-156.536	-156.536	-156.536	-156.536	-156.536	-156.536	-156.536	-156.536	-156.536	-156.536	-156.536	-156.536	-156.536	-156.536	-156.536	-156.536	-156.536	-156.536	-156.536
-156.536	-156.536	-156.536	-156.536	-156.536	-156.536	-156.536	-156.536	-156.536	-156.536	-156.536	-156.536	-156.536	-156.536	-156.536	-156.536	-156.536	-156.536	-156.536	-156.536	-156.536	-156.536	-156.536	-156.536	-156.536	-156.536	-156.536	-156.536	-156.536	-156.536	-156.536	-156.536	-156.536	-156.536	-156.536	-156.536	-156.536	-156.536	-156.536	-156.536	-156.536	-156.536	-156.536	-156.536	-156.536	-156.536	-156.536	-156.536	-156.536	-156.536
-156.536	-156.536	-156.536	-156.536	-156.536	-156.536	-156.536	-156.536	-156.536	-156.536	-156.536	-156.536	-156.536	-156.536	-156.536	-156.536	-156.536	-156.536	-156.536	-156.536	-156.536	-156.536	-156.536	-156.536	-156.536	-156.536	-156.536	-156.536	-156.536	-156.536	-156.536	-156.536	-156.536	-156.536	-156.536	-156.536	-156.536	-156.536	-156.536	-156.536	-156.536	-156.536	-156.536	-156.536	-156.536	-156.536	-156.536	-156.536	-156.536	-156.536
-156.536	-156.536	-156.536	-156.536	-156.536	-156.536	-156.536	-156.536	-156.536	-156.536	-156.536	-156.536	-156.536	-156.536	-156.536	-156.536	-156.536	-156.536	-156.536	-156.536	-156.536	-156.536	-156.536	-156.536	-156.536	-156.536	-156.536	-156.536	-156.536	-156.536	-156.536	-156.536	-156.536	-156.536	-156.536	-156.536	-156.536	-156.536	-156.536	-156.536	-156.536	-156.536	-156.536	-156.536	-156.536	-156.536	-156.536	-156.536	-156.536	-156.536
-156.536	-156.536	-156.536	-156.536	-156.536	-156.536	-156.536	-156.536	-156.536	-156.536	-156.536	-156.536	-156.536	-156.536	-156.536	-156.536	-156.536	-156.536	-156.536	-156.536	-156.536	-156.536	-156.536	-156.536	-156.536	-156.536	-156.536	-156.536	-156.536	-156.536	-156.536	-156.536	-156.536	-156.536	-156.536	-156.536	-156.536	-156.536	-156.536	-156.536	-156.536	-156.536	-156.536	-156.536	-156.536	-156.536	-156.536	-156.536	-156.536	-156.536
-156.536	-156.536	-156.536	-156.536	-156.536	-156.536	-156.536	-156.536	-156.536	-156.536	-156.536	-156.536	-156.536	-156.536	-156.536	-156.536	-156.536	-156.536	-156.536	-156.536	-156.536	-156.536	-156.536	-156.536	-156.536	-156.536	-156.536	-156.536	-156.536	-156.536	-156.536	-156.536	-156.536	-156.536	-156.536	-156.536	-156.536	-156.536	-156.536	-156.536	-156.536	-156.536	-156.536	-156.536	-156.536	-156.536	-156.536	-156.536	-156.536	-156.536
-156.536	-156.536	-156.536	-156.536	-156.536	-156.536	-156.536	-156.536	-156.536	-156.536	-156.536	-156.536	-156.536	-156.536	-156.536	-156.536	-156.536	-156.536	-156.536	-156.536	-156.536	-156.536	-156.536	-156.536	-156.536	-156.536	-156.536	-156.536	-156.536	-156.536	-156.536	-156.536	-156.536	-156.536	-156.536	-156.536	-156.536	-156.536	-156.536	-156.536	-156.536	-156.536	-156.536	-156.536	-156.536	-156.536	-156.536	-156.536	-156.536	-156.536
-156.536	-156.536	-156.536	-156.536	-156.536	-156.536	-156.536	-156.536	-156.536	-156.536	-156.536	-156.536	-156.536	-156.536	-156.536	-156.536	-156.536	-156.536	-156.536	-156.536	-156.536	-156.536	-156.536	-156.536	-156.536	-156.536	-156.536	-156.536	-156.536	-156.536	-156.536	-156.536	-156.536	-156.536	-156.536	-156.536	-156.536	-156.536	-156.536	-156.536	-156.536	-156.536	-156.536	-156.536	-156.536	-156.536	-156.536	-156.536	-156.536	-156.536
-156.536	-156.536	-156.536	-156.536	-156.536	-156.536	-156.536	-156.536	-156.536	-156.536	-156.536	-156.536	-156.536	-156.536	-156.536	-156.536	-156.536	-156.536	-156.536	-156.536	-156.536	-156.536	-156.536	-156.536	-156.536	-156.536	-156.536	-156.536	-156.536	-156.536	-156.536	-156.536	-156.536	-156.536	-156.536	-156.536	-156.536	-156.536	-156.536	-156.536	-156.536	-156.536	-156.536	-156.536	-156.536	-156.536	-156.536	-156.536	-156.536	-156.536
-156.536	-156.536	-156.536	-156.536	-156.536	-156.536	-156.536	-156.536	-156.536	-156.536	-156.536	-156.536	-156.536	-156.536	-156.536	-156.536	-156.536	-156.536	-156.536	-156.536	-156.536	-156.536	-156.536	-156.536	-156.536	-156.536	-156.536	-156.536	-156.536	-156.536	-156.536	-156.536	-156.536	-156.536	-156.536	-156.536	-156.536	-156.536	-156.536	-156.536	-156.536	-156.536	-156.536	-156.536	-156.536	-156.536	-156.536	-156.536	-156.536	-156.536
-156.536	-156.536	-156.536	-156.536	-156.536	-156.536	-156.536	-156.536	-156.536	-156.536	-156.536	-156.536	-156.536	-156.536	-156.536	-156.536	-156.536	-156.536	-156.536	-156.536	-156.536	-156.536	-156.536	-156.536	-156.536	-156.536	-156.536	-156.536	-156.536	-156.536	-156.536	-156.536	-156.536	-156.536	-156.536	-156.536	-156.536	-156.536	-156.536	-156.536	-156.536	-156.536	-156.536	-156.536	-156.536	-156.536	-156.536	-156.536	-156.536	-156.536
-156.536	-156.536	-156.536	-156.536	-156.536	-156.536	-156.536	-156.536	-156.536	-156.536	-156.536	-156.536	-156.536	-156.536	-156.536	-156.536	-156.536	-156.536	-156.536	-156.536	-156.536	-156.536	-156.536	-156.536	-156.536	-156.536	-156.536	-156.536	-156.536	-156.536	-156.536	-156.536	-156.536	-156.536	-156.536	-156.536	-156.536	-156.536	-156.536	-156.536	-156.536	-156.536	-156.536	-156.536	-156.536	-156.536	-156.536	-156.536	-156.536	-156.536
-156.536	-156.536	-156.536	-156.536	-156.536	-156.536	-156.536	-156.536	-156.536	-156.536	-156.536	-156.536	-156.536	-156.536	-156.536	-156.536	-156.536	-156.536	-156.536	-156.536	-156.536	-156.536	-156.536	-156.536	-156.536	-156.536	-156.536	-156.536	-156.536	-156.536	-156.536	-156.536	-156.536	-156.536	-156.536	-156.536	-156.536	-156.536	-156.536	-156.536	-156.536	-156.536	-156.536	-156.536	-156.536	-156.536	-156.536	-156.536	-156.536	-156.536
-156.536	-156.536	-156.536	-156.536	-156.536	-156.536	-156.536	-156.536	-156.536	-156.536	-156.536	-156.536	-156.536	-156.536	-156.536	-156.536	-156.536	-156.536	-156.536	-156.536	-156.536	-156.536	-156.536	-156.536	-156.536	-156.536	-156.536	-156.536	-156.536	-156.536	-156.536	-156.536	-156.536	-156.536	-156.536	-156.536	-156.536	-156.536	-156.536	-156.536	-156.536	-156.536	-156.536	-156.536	-156.536	-156.536	-156.536	-156.536	-156.536	-156.536
-156.536	-156.536	-156.536	-156.536	-156.536	-156.536	-156.536	-156.536	-156.536	-156.536	-156.536	-156.536	-156.536	-156.536	-156.536	-156.536	-156.536	-156.536	-156.536	-156.536	-156.536	-156.536	-156.536	-156.536	-156.536	-156.536	-156.536	-156.536	-156.536	-156.536	-156.536	-156.536	-156.536	-156.536	-156.536	-156.536	-156.536	-156.536	-156.536	-156.536	-156.536	-156.536	-156.536	-156.536	-156.536	-156.536	-156.536	-156.536	-156.536	-156.536
-156.536	-156.536	-156.536	-156.536	-156.536	-156.536	-156.536	-156.536	-156.536	-156.536	-156.536	-156.536	-156.536	-156.536	-156.536	-156.536	-156.536	-156.536	-156.536	-156.536	-156.536	-156.536	-156.536	-156.536	-156.536	-156.536	-156.536	-156.536	-156.536	-156.536	-156.536	-156.536	-156.536	-156.536	-156.536	-156.536	-156.536	-156.536	-156.536	-156.536	-156.536	-156.536	-156.536	-156.536	-156.536	-156.536	-156.536	-156.536	-156.536	-156.536
-156.536	-156.536	-156.536	-156.536	-156.536	-156.536	-156.536	-156.536	-156.536	-156.536	-156.536	-156.536	-156.536	-156.536	-156.536	-156.536	-156.536	-156.536	-156.536	-156.536	-156.536	-156.536	-156.536	-156.536	-156.536	-156.536	-156.536	-156.536	-156.536	-156.536	-156.536	-156.536	-156.536	-156.536	-156.536	-156.536	-156.536	-156.536	-156.536	-156.536	-156.536	-156.536	-156.536	-156.536	-156.536	-156.536	-156.536	-156.536	-156.536	-156.536
-156.536	-156.536	-156.536	-156.536	-156.536	-156.536	-156.536	-156.536	-156.536	-156.536	-156.536	-156.536	-156.536	-156.536	-156.536	-156.536	-156.536	-156.536	-156.536	-156.536	-156.536	-156.536	-156.536	-156.536	-156.536	-156.536	-156.536	-156.536	-156.536	-156.536	-156.536	-156.536	-156.536	-156.536	-156.536	-156.536	-156.536	-156.536	-156.536	-156.536	-156.536	-156.536	-156.536	-156.536	-156.536	-156.536	-156.536	-156.536	-156.536	-156.536
-156.536	-156.536	-156.536	-156.536	-156.536	-156.536	-156.536	-156.536	-156.536	-156.536	-156.536	-156.536	-156.536	-156.536	-156.536	-156.536	-156.536	-156.536	-156.536	-156.536	-156.536	-156.536	-156.536	-156.536	-156.536	-156.536	-156.536	-156.536	-156.536	-156.536	-156.536	-156.536	-156.536	-156.536	-156.536	-156.536	-156.536	-156.536	-156.536	-156.536	-156.536	-156.536	-156.536	-156.536	-156.536	-156.536	-156.536	-156.536	-156.536	-156.536
-156.536	-156.536	-156.536	-156.536	-156.536	-156.536	-156.536	-156.536	-156.536	-156.536	-156.536	-156.536	-156.536	-156.536	-156.536	-156.536	-156.536	-156.536	-156.536	-156.536	-156.536	-156.536	-156.536	-156.536	-156.536	-156.536	-156.536	-156.536	-156.536	-156.536	-156.536	-156.536	-156.536	-156.536	-156.536	-156.536	-156.536	-156.536	-156.536	-156.536	-156.536	-156.536	-156.536	-156.536	-156.536	-156.536	-156.536	-156.536	-156.536	-156.536
-156.536	-156.536	-156.536	-156.536	-156.536	-156.536	-156.536	-156.536	-156.536	-156.536	-156.536	-156.536	-156.536	-156.536	-156.536	-156.536	-156.536	-156.536	-156.536	-156.536	-156.536	-156.536	-156.536	-156.536	-156.536	-156.536	-156.536	-156.536	-156.536	-156.536	-156.536	-156.536	-156.536	-156.536	-156.536	-156.536	-156.536	-156.536	-156.536	-156.536	-156.536	-156.536	-156.536	-156.536	-156.536	-156.536	-156.536	-156.536	-156.536	-156.536
-156.536	-156.536	-156.536	-156.536	-156.536	-156.536	-156.536	-156.536	-156.536	-156.536	-156.536	-156.536	-156.536	-156.536	-156.536	-156.536	-156.536	-156.536	-156.536	-156.536	-156.536	-156.536	-156.536	-156.536	-156.536	-156.536	-156.536	-156.536	-156.536	-156.536	-156.536	-156.536	-156.536	-156.536	-156.536	-156.536	-156.536	-156.536	-156.536	-156.536	-156.536	-156.536	-156.536	-156.536	-156.536	-156.536	-156.536	-156.536	-156.536	-156.536
-156.536	-156.536	-156.536	-156.536	-156.536	-156.536	-156.536	-156.536	-156.536	-156.536	-156.536	-156.536	-156.536	-156.536	-156.536	-156.536	-156.536	-156.536	-156.536	-156.536	-156.536	-156.536	-156.536	-156.536	-156.536	-156.536	-156.536	-156.536	-156.536	-156.536	-156.536	-156.536	-156.536	-156.536	-156.536	-156.536	-156.536	-156.536	-156.536	-156.536	-156.536	-156.536	-156.536	-156.536	-156.536	-156.536	-156.536	-156.536	-156.536	-156.536
-156.536	-156.536	-156.536	-156.536	-156.536	-156.536	-156.536	-156.536	-156.536	-156.536	-156.536	-156.536	-156.536	-156.536	-156.536	-156.536	-156.536	-156.536	-156.536	-156.536	-156.536	-156.536	-156.536	-156.536	-156.536	-156.536	-156.536	-156.536	-156.536	-156.536	-156.536	-156.536	-156.536	-156.536	-156.536	-156.536	-156.536	-156.536	-156.536	-156.536	-156.536	-156.536	-156.536	-156.536	-156.536	-156.536	-156.536	-156.536	-156.536	-156.536
-156.536	-156.536	-156.536	-156.536	-156.536	-156.536	-156.536	-156.536	-156.536	-156.536	-156.536	-156.536	-156.536	-156.536	-156.536	-156.536	-156.536	-156.536	-156.536	-156.536	-156.536	-156.536	-156.536	-156.536	-156.536	-156.536	-156.536	-156.536	-156.536	-156.536	-156.536	-156.536	-156.536	-156.536	-156.536	-156.536	-156.536	-156.536	-156.536	-156.536	-156.536	-156.536	-156.536	-156.536	-156.536	-156.536	-156.536	-156.536	-156.536	-156.536
-156.536	-156.536	-156.536	-156.536	-156.536	-156.536	-156.536	-156.536	-156.536	-156.536	-156.536	-156.536	-156.536	-156.536	-156.536	-156.536	-156.536	-156.536	-156.536	-156.536	-156.536	-156.536	-156.536	-156.536	-156.536	-156.536	-156.536	-156.536	-156.536	-156.536	-156.536	-156.536	-156.536	-156.536	-156.536	-156.536	-156.536	-156.536	-156.536	-156.536	-156.536	-156.536	-156.536	-156.536	-156.536	-156.536	-156.536	-156.536	-156.536	-156.536
-156.536	-156.536	-156.536	-156.536	-156.536	-156.536	-156.536	-156.536	-156.536	-156.536	-156.536	-156.536	-156.536	-156.536	-156.536	-156.536	-156.536	-156.536	-156.536	-156.536	-156.536	-156.536	-156.536	-156.536	-156.536	-156.536	-156.536	-156.536	-156.536	-156.536	-156.536	-156.536	-156.536	-156.536	-156.536	-156.536	-156.536	-156.536	-156.536	-156.536	-156.536	-156.536	-156.536	-156.536	-156.536	-156.536	-156.536	-156.536	-156.536	-156.536
-156.536	-156.536	-156.536	-156.536	-156.536	-156.536	-156.536	-156.536	-156.536	-156.536	-156.536	-156.536	-156.536	-156.536	-156.536	-156.536	-156.536	-156.536	-156.536	-156.536	-156.536	-156.536	-156.536	-156.536	-156.536	-156.536	-156.536	-156.536	-156.536	-156.536	-156.536	-156.536	-156.536	-156.536	-156.536	-156.536	-156.536	-156.536	-156.536	-156.536	-156.536	-156.536	-156.536	-156.536	-156.536	-156.536	-156.536	-156.536	-156.536	-156.536
-156.536	-156.536	-156.536	-156.536	-156.536	-156.536	-156.536	-156.536	-156.536	-156.536	-156.536	-156.536	-156.536	-156.536	-156.536	-156.536	-156.536	-156.536	-156.536	-156.536	-156.536	-156.536	-156.536	-156.536	-156.536	-156.536	-156.536	-156.536	-156.536	-156.536	-156.536	-156.536	-156.536	-156.536	-156.536	-156.536	-156.536	-156.536	-156.536	-156.536	-156.536	-156.536	-156.536	-156.536	-156.536	-156.536	-156.536	-156.536	-156.536	-156.536
-156.536	-156.536	-156.536	-156.536	-156.536	-156.536	-156.536	-156.536	-156.536	-156.536	-156.536	-156.536	-156.536	-156.536	-156.536	-156.536	-156.536	-156.536	-156.536	-156.536	-156.536	-156.536	-156.536	-156.536	-156.536	-156.536	-156.536	-156.536	-156.536	-156.536	-156.536	-156.536	-156.536	-156.536	-156.536	-156.536	-156.536	-156.536	-156.536	-156.536	-156.536	-156.536	-156.536	-156.536	-156.536	-156.536	-156.536	-156.536	-156.536	-156.536
-156.536	-156.536	-156.536	-156.536	-156.536	-156.536	-156.536	-156.536	-156.536	-156.536	-156.536	-156.536	-156.536	-156.536	-156.536	-156.536	-156.536	-156.536	-156.536	-156.536	-156.536	-156.536	-156.536	-156.536	-156.536	-156.536	-156.536	-156.536	-156.536	-156.536	-156.536	-156.536	-156.536	-156.536	-156.536	-156.536	-156.536	-156.536	-156.536	-156.536	-156.536	-156.536	-156.536	-156.536	-156.536	-156.536	-156.536	-156.536	-156.536	-156.536
-156.536	-156.536	-156.536	-156.536	-156.536	-156.536	-156.536	-156.536	-156.536	-156.536	-156.536	-156.536	-156.536	-156.536	-156.536	-156.536	-156.536	-156.536	-156.536	-156.536	-156.536	-156.536	-156.536	-156.536	-156.536	-156.536	-156.536	-156.536	-156.536	-156.536	-156.536	-156.536	-156.536	-156.536	-156.536	-156.536	-156.536	-156.536	-156.536	-156.536	-156.536	-156.536	-156.536	-156.536	-156.536	-156.536	-156.536	-156.536	-156.536	-156.536
-156.536	-156.536	-156.536	-156.536	-156.536	-156.536	-156.536	-156.536	-156.536	-156.536	-156.536	-156.536	-156.536	-156.536	-156.536	-156.536	-156.536	-156.536	-156.536	-156.536	-156.536	-156.536	-156.536	-156.536	-156.536	-156.536	-156.536	-156.536	-156.536	-156.536	-156.536	-156.536	-156.536	-156.536	-156.536	-156.536	-156.536	-156.536	-156.536	-156.536	-156.536	-156.536	-156.536	-156.536	-156.536	-156.536	-156.536	-156.536	-156.536	-156.536
-156.536	-156.536	-156.536	-156.536	-156.536	-156.536	-156.536	-156.536	-156.536	-156.536	-156.536	-156.536	-156.536	-156.536	-156.536	-156.536	-156.536	-156.536	-156.536	-156.536	-156.536	-156.536	-156.536	-156.536	-156.536	-156.536	-156.536	-156.536	-156.536	-156.536	-156.536	-156.536	-156.536	-156.536	-156.536	-156.536	-156.536	-156.536	-156.536	-156.536	-156.536	-156.536	-156.536	-156.536	-156.536	-156.536	-156.536	-156.536	-156.536	-156.536
-156.536	-156.536	-156.536	-156.536	-156.536	-156.536	-156.536	-156.536	-156.536	-156.536	-156.536	-156.536	-156.536	-156.536	-156.536	-156.536	-156.536	-156.536	-156.536	-156.536	-156.536	-156.536	-156.536	-156.536	-156.536	-156.536	-156.536	-156.536	-156.536	-156.536	-156.536	-156.536	-156.536	-156.536	-156.536	-156.536	-156.536	-156.536	-156.536	-156.536	-156.536	-156.536	-156.536	-156.536	-156.536	-156.536	-156.536	-156.536	-156.536	-156.536
-156.536	-156.536	-156.536	-156.536	-156.536	-156.536	-156.536	-156.536	-156.536	-156.536	-156.536	-156.536	-156.536	-156.536	-156.536	-156.536	-156.536	-156.536	-156.536	-156.536	-156.536	-156.536	-156.536	-156.536	-156.536	-156.536	-156.536	-156.536	-156.536	-156.536	-156.536	-156.536	-156.536	-156.536	-156.536	-156.536	-156.536	-156.536	-156.536	-156.536	-156.536	-156.536	-156.536	-156.536	-156.536	-156.536	-156.536	-156.536	-156.536	-156.536
-156.536	-156.536	-156.536	-156.536	-156.536	-156.536	-156.536	-156.536	-156.536	-156.536	-156.536	-156.536	-156.536	-156.536	-156.536	-156.536	-156.536	-156.536	-156.536	-156.536	-156.536	-156.536	-156.536	-156.536	-156.536	-156.536	-156.536	-156.536	-156.536	-156.536	-156.536	-156.536	-156.536	-156.536	-156.536	-156.536	-156.536	-156.536	-156.536	-156.536	-156.536	-156.536	-156.536	-156.536	-156.536	-156.536	-156.536	-156.536	-156.536	-156.536
-156.536	-156.536	-156.536	-156.536	-156.536	-156.536	-156.536	-156.536	-156.536	-156.536	-156.536	-156.536	-156.536	-156.536	-156.536	-156.536	-156.536	-156.536	-156.536	-156.536	-156.536	-156.536	-156.536	-156.536	-156.536	-156.536	-156.536	-156.536	-156.536	-156.536	-156.536	-156.536	-156.536	-156.536	-156.536	-156.536	-156.536	-156.536	-156.536	-156.536	-156.536	-156.536	-156.536	-156.536	-156.536	-156.536	-156.536	-156.536	-156.536	-156.536
-156.536	-156.536	-156.536	-156.536	-156.536	-156.536	-156.536	-156.536	-156.536	-156.536	-156.536	-156.536	-156.536	-156.536	-156.536	-156.536	-156.536	-156.536	-156.536	-156.536	-156.536	-156.536	-156.536	-156.536	-156.536	-156.536	-156.536	-156.536	-156.536	-156.536	-156.536	-156.536	-156.536	-156.536	-156.536	-156.536	-156.536	-156.536	-156.536	-156.536	-156.536	-156.536	-156.536	-156.536	-156.536	-156.536	-156.536	-156.536	-156.536	-156.536
-156.536	-156.536	-156.536	-156.536	-156.536	-156.536	-156.536	-156.536	-156.536	-156.536	-156.536	-156.536	-156.536	-156.536	-156.536	-156.536	-156.536	-156.536	-156.536	-156.536	-156.536	-156.536	-156.536	-156.536	-156.536	-156.536	-156.536	-156.536	-156.536	-156.536	-156.536	-156.536	-156.536	-156.536	-156.536	-156.536	-156.536	-156.536	-156.536	-156.536	-156.536	-156.536	-156.536	-156.536	-156.536	-156.536	-156.536	-156.536	-156.536	-156.536
-156.536	-156.536	-156.536	-156.536	-156.536	-156.536	-156.536	-156.536	-156.536	-156.536	-156.536	-156.536	-156.536	-156.536	-156.536	-156.536	-156.536	-156.536	-156.536	-156.536	-156.536	-156.536	-156.536	-156.536	-156.536	-156.536	-156.536	-156.536	-156.536	-156.536	-156.536	-156.536	-156.536	-156.536	-156.536	-156.536	-156.536	-156.536	-156.536	-156.536	-156.536	-156.536	-156.536	-156.536	-156.536	-156.536	-156.536	-156.536	-156.536	-156.536
-156.536	-156.536	-156.536	-156.536	-156.536	-156.536	-156.536	-156.536	-156.536	-156.536	-156.536	-156.536	-156.536	-156.536	-156.536	-156.536	-156.536	-156.536	-156.536	-156.536	-156.536	-156.536	-156.536	-156.536	-156.536	-156.536	-156.536	-156.536	-156.536	-156.536	-156.536	-156.536	-156.536	-156.536	-156.536	-156.536	-156.536	-156.536	-156.536	-156.536	-156.536	-156.536	-156.536	-156.536	-156.536	-156.536	-156.536	-156.536	-156.536	-156.536
-156.536	-156.536	-156.536	-156.536	-156.536	-156.536	-156.536	-156.536	-156.536	-156.536	-156.536	-156.536	-156.536	-156.536	-156.536	-156.536	-156.536	-156.536	-156.536	-156.536	-156.536	-156.536	-156.536	-156.536	-156.536	-156.536	-156.536	-156.536	-156.536	-156.536	-156.536	-156.536	-156.536	-156.536	-156.536	-156.536	-156.536	-156.536	-156.536	-156.536	-156.536	-156.536	-156.536	-156.536	-156.536	-156.536	-156.536	-156.536	-156.536	-156.536
-156.536	-156.536	-156.536	-156.536	-156.536	-156.536	-156.536	-156.536	-156.536	-156.536	-156.536	-156.536	-156.536	-156.536	-156.536	-156.536	-156.536	-156.536	-156.536	-156.536	-156.536	-156.536	-156.536	-156.536	-156.536	-156.536	-156.536	-156.536	-156.536	-156.536	-156.536	-156.536	-156.536	-156.536	-156.536	-156.536	-156.536	-156.536	-156.536	-156.536	-156.536	-156.536	-156.536	-156.536	-156.536	-156.536	-156.536	-156.536	-156.536	-156.536
-156.536	-156.536	-156.536	-156.536	-156.536	-156.536	-156.536	-156.536	-156.536	-156.536	-156.536	-156.536	-156.536	-156.536	-156.536	-156.536	-156.536	-156.536	-156.536	-156.536	-156.536	-156.536	-156.536	-156.536	-156.536	-156.536	-156.536	-156.536	-156.536	-156.536	-156.536	-156.536	-156.536	-156.536	-156.536	-156.536	-156.536	-156.536	-156.536	-156.536	-156.536	-156.536	-156.536	-156.536	-156.536	-156.536	-156.536	-156.536	-156.536	-156.536
-156.536	-156.536	-156.536	-156.536	-156.536	-156.536	-156.536	-156.536	-156.536	-156.536	-156.536	-156.536	-156.536	-156.536	-156.536	-156.536	-156.536	-156.536	-156.536	-156.536	-156.536	-156.536	-156.536	-156.536	-156.536	-156.536	-156.536	-156.536	-156.536	-156.536	-156.536	-156.536	-156.536	-156.536	-156.536	-156.536	-156.536	-156.536	-156.536	-156.536	-156.536	-156.536	-156.536	-156.536	-156.536	-156.536	-156.536	-156.536	-156.536	-156.536
-156.536	-156.536	-156.536	-156.536	-156.536	-156.536	-156.536	-156.536	-156.536	-156.536	-156.536	-156.536	-156.536	-156.536	-156.536	-156.536	-156.536	-156.536	-156.536	-156.536	-156.536	-156.536	-156.536	-156.536	-156.536	-156.536	-156.536	-156.536	-156.536	-156.536	-156.536	-156.536	-156.536	-156.536	-156.536	-156.536	-156.536	-156.536	-156.536	-156.536	-156.536	-156.536	-156.536	-156.536	-156.536	-156.536	-156.536	-156.536	-156.536	-156.536
-156.536	-156.536	-156.536	-156.536	-156.536	-156.536	-156.536	-156.536	-156.536	-156.536	-156.536	-156.536	-156.536	-156.536	-156.536	-156.536	-156.536	-156.536	-156.536	-156.536	-156.536	-156.536	-156.536	-156.536	-156.536	-156.536	-156.536	-156.536	-156.536	-156.536	-156.536	-156.536	-156.536	-156.536	-156.536	-156.536	-156.536	-156.536	-156.536	-156.536	-156.536	-156.536	-156.536	-156.536	-156.536	-156.536	-156.536	-156.536	-156.536	-156.536
-156.536	-156.536	-156.536	-156.536	-156.536	-156.536	-156.536	-156.536	-156.536	-156.536	-156.536	-156.536	-156.536	-156.536	-156.536	-156.536	-156.536	-156.536	-156.536	-156.536	-156.536	-156.536	-156.536	-156.536	-156.536	-156.536	-156.536	-156.536	-156.536	-156.536	-156.536	-156.536	-156.536	-156.536	-156.536	-156.536	-156.536	-156.536	-156.536	-156.536	-156.536	-156.536	-156.536	-156.536	-156.536	-156.536	-156.536	-156.536	-156.536	-156.536
-156.536	-156.536	-156.536	-156.536	-156.536	-156.536	-156.536	-156.536	-156.536	-156.536	-156.536	-156.536	-156.536	-156.536	-156.536	-156.536	-156.536	-156.536	-156.536	-156.536	-156.536	-156.536	-156.536	-156.536	-156.536	-156.536	-156.536	-156.536	-156.536	-156.536	-156.536	-156.536	-156.536	-156.536	-156.536	-156.536	-156.536	-156.536	-156.536	-156.536	-156.536	-156.536	-156.536	-156.536	-156.536	-156.536	-156.536	-156.536	-156.536	-156.536
-156.536	-156.536	-156.536	-156.536	-156.536	-156.536	-156.536	-156.536	-156.536	-156.536	-156.536	-156.536	-156.536	-156.536	-156.536	-156.536	-156.536	-156.536	-156.536	-156.536	-156.536	-156.536	-156.536	-156.536	-156.536	-156.536	-156.536	-156.536	-156.536	-156.536	-156.536	-156.536	-156.536	-156.536	-156.536	-156.536	-156.536	-156.536	-156.536	-156.536	-156.536	-156.536	-156.536	-156.536	-156.536	-156.536	-156.536	-156.536	-156.536	-156.536
-156.536	-156.536	-156.536	-156.536	-156.536	-156.536	-156.536	-156.536	-156.536	-156.536	-156.536	-156.536	-156.536	-156.536	-156.536	-156.536	-156.536	-156.536	-156.536	-156.536	-156.536	-156.536	-156.536	-156.536	-156.536	-156.536	-156.536	-156.536	-156.536	-156.536	-156.536	-156.536	-156.536	-156.536	-156.536	-156.536	-156.536	-156.536	-156.536	-156.536	-156.536	-156.536	-156.536	-156.536	-156.536	-156.536	-156.536	-156.536	-156.536	-156.536
-156.536	-156.536	-156.536	-156.536	-156.536	-156.536	-156.536	-156.536	-156.536	-156.536	-156.536	-156.536	-156.536	-156.536	-156.536	-156.536	-156.536	-156.536	-156.536	-156.536	-156.536	-156.536	-156.536	-156.536	-156.536	-156.536	-156.536	-156.536	-156.536	-156.536	-156.536	-156.536	-156.536	-156.536	-156.536	-156.536	-156.536	-156.536	-156.536	-156.536	-156.536	-156.536	-156.536	-156.536	-156.536	-156.536	-156.536	-156.536	-156.536	-156.536
-156.536	-156.536	-156.536	-156.536	-156.536	-156.536	-156.536	-156.536	-156.536	-156.536	-156.536	-156.536	-156.536	-156.536	-156.536	-156.536	-156.536	-156.536	-156.536	-156.536	-156.536	-156.536	-156.536	-156.536	-156.536	-156.536	-156.536	-156.536	-156.536	-156.536	-156.536	-156.536	-156.536	-156.536	-156.536	-156.536	-156.536	-156.536	-156.536	-156.536	-156.536	-156.536	-156.536	-156.536	-156.536	-156.536	-156.536	-156.536	-156.536	-156.536
-156.536	-156.536	-156.536	-156.536	-156.536	-156.536	-156.536	-156.536	-156.536	-156.536	-156.536	-156.536	-156.536	-156.536	-156.536	-156.536	-156.536	-156.536	-156.536	-156.536	-156.536	-156.536	-156.536	-156.536	-156.536	-156.536	-156.536	-156.536	-156.536	-156.536	-156.536	-156.536	-156.536	-156.536	-156.536	-156.536	-156.536	-156.536	-156.536	-156.536	-156.536	-156.536	-156.536	-156.536	-156.536	-156.536	-156.536	-156.536	-156.536	-156.536
-156.536	-156.536	-156.536	-156.536	-156.536	-156.536	-156.536	-156.536	-156.536	-156.536	-156.536	-156.536	-156.536	-156.536	-156.536	-156.536	-156.536	-156.536	-156.536	-156.536	-156.536	-156.536	-156.536	-156.536	-156.536	-156.536	-156.536	-156.536	-156.536	-156.536	-156.536	-156.536	-156.536	-156.536	-156.536	-156.536	-156.536	-156.536	-156.536	-156.536	-156.536	-156.536	-156.536	-156.536	-156.536	-156.536	-156.536	-156.536	-156.536	-156.536
-156.536	-156.536	-156.536	-156.536	-156.536	-156.536	-156.536	-156.536	-156.536	-156.536	-156.536	-156.536	-156.536	-156.536	-156.536	-156.536	-156.536	-156.536	-156.536	-156.536	-156.536	-156.536	-156.536	-156.536	-156.536	-156.536	-156.536	-156.536	-156.536	-156.536	-156.536	-156.536	-156.536	-156.536	-156.536	-156.536	-156.536	-156.536	-156.536	-156.536	-156.536	-156.536	-156.536	-156.536	-156.536	-156.536	-156.536	-156.536	-156.536	-156.536
-156.536	-156.536	-156.536	-156.536	-156.536	-156.536	-156.536	-156.536	-156.536	-156.536	-156.536	-156.536	-156.536	-156.536	-156.536	-156.536	-156.536	-156.536	-156.536	-156.536	-156.536	-156.536	-156.536	-156.536	-156.536	-156.536	-156.536	-156.536	-156.536	-156.536	-156.536	-156.536	-156.536	-156.536	-156.536	-156.536	-156.536	-156.536	-156.536	-156.536	-156.536	-156.536	-156.536	-156.536	-156.536	-156.536	-156.536	-156.536	-156.536	-156.536
-156.536	-156.536	-156.536	-156.536	-156.536	-156.536	-156.536	-156.536	-156.536	-156.536	-156.536	-156.536	-156.536	-156.536	-156.536	-156.536	-156.536	-156.536	-156.536	-156.536	-156.536	-156.536	-156.536	-156.536	-156.536	-156.536	-156.536	-156.536	-156.536	-156.536	-156.536	-156.536	-156.536	-156.536	-156.536	-156.536	-156.536	-156.536	-156.536	-156.536	-156.536	-156.536	-156.536	-156.536	-156.536	-156.536	-156.536	-156.536	-156.536	-156.536
-156.536	-156.536	-156.536	-156.536	-156.536	-156.536	-156.536	-156.536	-156.536	-156.536	-156.536	-156.536	-156.536	-156.536	-156.536	-156.536	-156.536	-156.536	-156.536	-156.536	-156.536	-156.536	-156.536	-156.536	-156.536	-156.536	-156.536	-156.536	-156.536	-156.536	-156.536	-156.536	-156.536	-156.536	-156.536	-156.536	-156.536	-156.536	-156.536	-156.536	-156.536	-156.536	-156.536	-156.536	-156.536	-156.536	-156.536	-156.536	-156.536	-156.536
-156.536	-156.536	-156.536	-156.536	-156.536	-156.536	-156.536	-156.536	-156.536	-156.536	-156.536	-156.536	-156.536	-156.536	-156.536	-156.536	-156.536	-156.536	-156.536	-156.536	-156.536	-156.536	-156.536	-156.536	-156.536	-156.536	-156.536	-156.536	-156.536	-156.536	-156.536	-156.536	-156.536	-156.536	-156.536	-156.536	-156.536	-156.536	-156.536	-156.536	-156.536	-156.536	-156.536	-156.536	-156.536	-156.536	-156.536	-156.536	-156.536	-156.536
-156.536	-156.536	-156.536	-156.536	-156.536	-156.536	-156.536	-156.536	-156.536	-156.536	-156.536	-156.536	-156.536	-156.536	-156.536	-156.536	-156.536	-156.536	-156.536	-156.536	-156.536	-156.536	-156.536	-156.536	-156.536	-156.536	-156.536	-156.536	-156.536	-156.536	-156.536	-156.536	-156.536	-156.536	-156.536	-156.536	-156.536	-156.536	-156.536	-156.536	-156.536	-156.536	-156.536	-156.536	-156.536	-156.536	-156.536	-156.536	-156.536	-156.536
-156.536	-156.536	-156.536	-156.536	-156.536	-156.536	-156.536	-156.536	-156.536	-156.536	-156.536	-156.536	-156.536	-156.536	-156.536	-156.536	-156.536	-156.536	-156.536	-156.536	-156.536	-156.536	-156.536	-156.536	-156.536	-156.536	-156.536	-156.536	-156.536	-156.536	-156.536	-156.536	-156.536	-156.536	-156.536	-156.536	-156.536	-156.536	-156.536	-156.536	-156.536	-156.536	-156.536	-156.536	-156.536	-156.536	-156.536	-156.536	-156.536	-156.536
-156.536	-156.536	-156.536	-156.536	-156.536	-156.536	-156.536	-156.536	-156.536	-156.536	-156.536	-156.536	-156.536	-156.536	-156.536	-156.536	-156.536	-156.536	-156.536	-156.536	-156.536	-156.536	-156.536	-156.536	-156.536	-156.536	-156.536	-156.536	-156.536	-156.536	-156.536	-156.536	-156.536	-156.536	-156.536	-156.536	-156.536	-156.536	-156.536	-156.536	-156.536	-156.536	-156.536	-156.536	-156.536	-156.536	-156.536	-156.536	-156.536	-156.536
-156.536	-156.536	-156.536	-156.536	-156.536	-156.536	-156.536	-156.536	-156.536	-156.536	-156.536	-156.536	-156.536	-156.536	-156.536	-156.536	-156.536	-156.536	-156.536	-156.536	-156.536	-156.536	-156.536	-156.536	-156.536	-156.536	-156.536	-156.536	-156.536	-156.536	-156.536	-156.536	-156.536	-156.536	-156.536	-156.536	-156.536	-156.536	-156.536	-156.536	-156.536	-156.536	-156.536	-156.536	-156.536	-156.536	-156.536	-156.536	-156.536	-156.536
-156.536	-156.536	-156.536	-156.536	-156.536	-156.536	-156.536	-156.536	-156.536	-156.536	-156.536	-156.536	-156.536	-156.536	-156.536	-156.536	-156.536	-156.536	-156.536	-156.536	-156.536	-156.536	-156.536	-156.536	-156.536	-156.536	-156.536	-156.536	-156.536	-156.536	-156.536	-156.536	-156.536	-156.536	-156.536	-156.536	-156.536	-156.536	-156.536	-156.536	-156.536	-156.536	-156.536	-156.536	-156.536	-156.536	-156.536	-156.536	-156.536	-156.536
-156.536	-156.536	-156.536	-156.536	-156.536	-156.536	-156.536	-156.536	-156.536	-156.536	-156.536	-156.536	-156.536	-156.536	-156.536	-156.536	-156.536	-156.536	-156.536	-156.536	-156.536	-156.536	-156.536	-156.536	-156.536	-156.536	-156.536	-156.536	-156.536	-156.536	-156.536	-156.536	-156.536	-156.536	-156.536	-156.536	-156.536	-156.536	-156.536	-156.536	-156.536	-156.536	-156.536	-156.536	-156.536	-156.536	-156.536	-156.536	-156.536	-156.536
-156.536	-156.536	-156.536	-156.536	-156.536	-156.536	-156.536	-156.536	-156.536	-156.536	-156.536	-156.536	-156.536	-156.536	-156.536	-156.536	-156.536	-156.536	-156.536	-156.536	-156.536	-156.536	-156.536	-156.536	-156.536	-156.536	-156.536	-156.536	-156.536	-156.536	-156.536	-156.536	-156.536	-156.536	-156.536	-156.536	-156.536	-156.536	-156.536	-156.536	-156.536	-156.536	-156.536	-156.536	-156.536	-156.536	-156.536	-156.536	-156.536	-156.536
-156.536	-156.536	-156.536	-156.536	-156.536	-156.536	-156.536	-156.536	-156.536	-156.536	-156.536	-156.536	-156.536	-156.536	-156.536	-156.536	-156.536	-156.536	-156.536	-156.536	-156.536	-156.536	-156.536	-156.536	-156.536	-156.536	-156.536	-156.536	-156.536	-156.536	-156.536	-156.536	-156.536	-156.536	-156.536	-156.536	-156.536	-156.536	-156.536	-156.536	-156.536	-156.536	-156.536	-156.536	-156.536	-156.536	-156.536	-156.536	-156.536	-156.536
-156.536	-156.536	-156.536	-156.536	-156.536	-156.536	-156.536	-156.536	-156.536	-156.536	-156.536	-156.536	-156.536	-156.536	-156.536	-156.536	-156.536	-156.536	-156.536	-156.536	-156.536	-156.536	-156.536	-156.536	-156.536	-156.536	-156.536	-156.536	-156.536	-156.536	-156.536	-156.536	-156.536	-156.536	-156.536	-156.536	-156.536	-156.536	-156.536	-156.536	-156.536	-156.536	-156.536	-156.536	-156.536	-156.536	-156.536	-156.536	-156.536	-156.536
-156.536	-156.536	-156.536	-156.536	-156.536	-156.536	-156.536	-156.536	-156.536	-156.536	-156.536	-156.536	-156.536	-156.536	-156.536	-156.536	-156.536	-156.536	-156.536	-156.536	-156.536	-156.536	-156.536	-156.536	-156.536	-156.536	-156.536	-156.536	-156.536	-156.536	-156.536	-156.536	-156.536	-156.536	-156.536	-156.536	-156.536	-156.536	-156.536	-156.536	-156.536	-156.536	-156.536	-156.536	-156.536	-156.536	-156.536	-156.536	-156.536	-156.536
-156.536	-156.536	-156.536	-156.536	-156.536	-156.536	-156.536	-156.536	-156.536	-156.536	-156.536	-156.536	-156.536	-156.536	-156.536	-156.536	-156.536	-156.536	-156.536	-156.536	-156.536	-156.536	-156.536	-156.536	-156.536	-156.536	-156.536	-156.536	-156.536	-156.536	-156.536	-156.536	-156.536	-156.536	-156.536	-156.536	-156.536	-156.536	-156.536	-156.536	-156.536	-156.536	-156.536	-156.536	-156.536	-156.536	-156.536	-156.536	-156.536	-156.536
-156.536	-156.536	-156.536	-156.536	-156.536	-156.536	-156.536	-156.536	-156.536	-156.536	-156.536	-156.536	-156.536	-156.536	-156.536	-156.536	-156.536	-156.536	-156.536	-156.536	-156.536	-156.536	-156.536	-156.536	-156.536	-156.536	-156.536	-156.536	-156.536	-156.536	-156.536	-156.536	-156.536	-156.536	-156.536	-156.536	-156.536	-156.536	-156.536	-156.536	-156.536	-156.536	-156.536	-156.536	-156.536	-156.536	-156.536	-156.536	-156.536	-156.536
-156.536	-156.536	-156.536	-156.536	-156.536	-156.536	-156.536	-156.536	-156.536	-156.536	-156.536	-156.536	-156.536	-156.536	-156.536	-156.536	-156.536	-156.536	-156.536	-156.536	-156.536	-156.536	-156.536	-156.536	-156.536	-156.536	-156.536	-156.536	-156.536	-156.536	-156.536	-156.536	-156.536	-156.536	-156.536	-156.536	-156.536	-156.536	-156.536	-156.536	-156.536	-156.536	-156.536	-156.536	-156.536	-156.536	-156.536	-156.536	-156.536	-156.536
-156.536	-156.536	-156.536	-156.536	-156.536	-156.536	-156.536	-156.536	-156.536	-156.536	-156.536	-156.536	-156.536	-156.536	-156.536	-156.536	-156.536	-156.536	-156.536	-156.536	-156.536	-156.536	-156.536	-156.536	-156.536	-156.536	-156.536	-156.536	-156.536	-156.536	-156.536	-156.536	-156.536	-156.536	-156.536	-156.536	-156.536	-156.536	-156.536	-156.536	-156.536	-156.536	-156.536	-156.536	-156.536	-156.536	-156.536	-156.536	-156.536	-156.536
-156.536	-156.536	-156.536	-156.536	-156.536	-156.536	-156.536	-156.536	-156.536	-156.536	-156.536	-156.536	-156.536	-156.536	-156.536	-156.536	-156.536	-156.536	-156.536	-156.536	-156.536	-156.536	-156.536	-156.536	-156.536	-156.536	-156.536	-156.536	-156.536	-156.536	-156.536	-156.536	-156.536	-156.536	-156.536	-156.536	-156.536	-156.536	-156.536	-156.536	-156.536	-156.536	-156.536	-156.536	-156.536	-156.536	-156.536	-156.536	-156.536	-156.536
-156.536	-156.536	-156.536	-156.536	-156.536	-156.536	-156.536	-156.536	-156.536	-156.536	-156.536	-156.536	-156.536	-156.536	-156.536	-156.536	-156.536	-156.536	-156.536	-156.536	-156.536	-156.536	-156.536	-156.536	-156.536	-156.536	-156.536	-156.536	-156.536	-156.536	-156.536	-156.536	-156.536	-156.536	-156.536	-156.536	-156.536	-156.536	-156.536	-156.536	-156.536	-156.536	-156.536	-156.536	-156.536	-156.536	-156.536	-156.536	-156.536	-156.536
-156.536	-156.536	-156.536	-156.536	-156.536	-156.536	-156.536	-156.536	-156.536	-156.536	-156.536	-156.536	-156.536	-156.536	-156.536	-156.536	-156.536	-156.536	-156.536	-156.536	-156.536	-156.536	-156.536	-156.536	-156.536	-156.536	-156.536	-156.536	-156.536	-156.536	-156.536	-156.536	-156.536	-156.536	-156.536	-156.536	-156.536	-156.536	-156.536	-156.536	-156.536	-156.536	-156.536	-156.536	-156.536	-156.536	-156.536	-156.536	-156.536	-156.536
-156.536	-156.536	-156.536	-156.536	-156.536	-156.536	-156.536	-156.536	-156.536	-156.536	-156.536	-156.536	-156.536	-156.536	-156.536	-156.536	-156.536	-156.536	-156.536	-156.536	-156.536	-156.536	-156.536	-156.536	-156.536	-156.536	-156.536	-156.536	-156.536	-156.536	-156.536	-156.536	-156.536	-156.536	-156.536	-156.536	-156.536	-156.536	-156.536	-156.536	-156.536	-156.536	-156.536	-156.536	-156.536	-156.536	-156.536	-156.536	-156.536	-156.536
-156.536	-156.536	-156.536	-156.536	-156.536	-156.536	-156.536	-156.536	-156.536	-156.536	-156.536	-156.536	-156.536	-156.536	-156.536	-156.536	-156.536	-156.536	-156.536	-156.536	-156.536	-156.536	-156.536	-156.536	-156.536	-156.536	-156.536	-156.536	-156.536	-156.536	-156.536	-156.536	-156.536	-156.536	-156.536	-156.536	-156.536	-156.536	-156.536	-156.536	-156.536	-156.536	-156.536	-156.536	-156.536	-156.536	-156.536	-156.536	-156.536	-156.536
-156.536	-156.536	-156.536	-156.536	-156.536	-156.536	-156.536	-156.536	-156.536	-156.536	-156.536	-156.536	-156.536	-156.536	-156.536	-156.536	-156.536	-156.536	-156.536	-156.536	-156.536	-156.536	-156.536	-156.536	-156.536	-156.536	-156.536	-156.536	-156.536	-156.536	-156.536	-156.536	-156.536	-156.536	-156.536	-156.536	-156.536	-156.536	-156.536	-156.536	-156.536	-156.536	-156.536	-156.536	-156.536	-156.536	-156.536	-156.536	-156.536	-156.536
-156.536	-156.536	-156.536	-156.536	-156.536	-156.536	-156.536	-156.536	-156.536	-156.536	-156.536	-156.536	-156.536	-156.536	-156.536	-156.536	-156.536	-156.536	-156.536	-156.536	-156.536	-156.536	-156.536	-156.536	-156.536	-156.536	-156.536	-156.536	-156.536	-156.536	-156.536	-156.536	-156.536	-156.536	-156.536	-156.536	-156.536	-156.536	-156.536	-156.536	-156.536	-156.536	-156.536	-156.536	-156.536	-156.536	-156.536	-156.536	-156.536	-156.536
-156.536	-156.536	-156.536	-156.536	-156.536	-156.536	-156.536	-156.536	-156.536	-156.536	-156.536	-156.536	-156.536	-156.536	-156.536	-156.536	-156.536	-156.536	-156.536	-156.536	-156.536	-156.536	-156.536	-156.536	-156.536	-156.536	-156.536	-156.536	-156.536	-156.536	-156.536	-156.536	-156.536	-156.536	-156.536	-156.536	-156.536	-156.536	-156.536	-156.536	-156.536	-156.536	-156.536	-156.536	-156.536	-156.536	-156.536	-156.536	-156.536	-156.536
-156.536	-156.536	-156.536	-156.536	-156.536	-156.536	-156.536	-156.536	-156.536	-156.536	-156.536	-156.536	-156.536	-156.536	-156.536	-156.536	-156.536	-156.536	-156.536	-156.536	-156.536	-156.536	-156.536	-156.536	-156.536	-156.536	-156.536	-156.536	-156.536	-156.536	-156.536	-156.536	-156.536	-156.536	-156.536	-156.536	-156.536	-156.536	-156.536	-156.536	-156.536	-156.536	-156.536	-156.536	-156.536	-156.536	-156.536	-156.536	-156.536	-156.536
-156.536	-156.536	-156.536	-156.536	-156.536	-156.536	-156.536	-156.536	-156.536	-156.536	-156.536	-156.536	-156.536	-156.536	-156.536	-156.536	-156.536	-156.536	-156.536	-156.536	-156.536	-156.536	-156.536	-156.536	-156.536	-156.536	-156.536	-156.536	-156.536	-156.536	-156.536	-156.536	-156.536	-156.536	-156.536	-156.536	-156.536	-156.536	-156.536	-156.536	-156.536	-156.536	-156.536	-156.536	-156.536	-156.536	-156.536	-156.536	-156.536	-156.536
-156.536	-156.536	-156.536	-156.536	-156.536	-156.536	-156.536	-156.536	-156.536	-156.536	-156.536	-156.536	-156.536	-156.536	-156.536	-156.536	-156.536	-156.536	-156.536	-156.536	-156.536	-156.536	-156.536	-156.536	-156.536	-156.536	-156.536	-156.536	-156.536	-156.536	-156.536	-156.536	-156.536	-156.536	-156.536	-156.536	-156.536	-156.536	-156.536	-156.536	-156.536	-156.536	-156.536	-156.536	-156.536	-156.536	-156.536	-156.536	-156.536	-156.536
-156.536	-156.536	-156.536	-156.536	-156.536	-156.536	-156.536	-156.536	-156.536	-156.536	-156.536	-156.536	-156.536	-156.536	-156.536	-156.536	-156.536	-156.536	-156.536	-156.536	-156.536	-156.536	-156.536	-156.536	-156.536	-156.536	-156.536	-156.536	-156.536	-156.536	-156.536	-156.536	-156.536	-156.536	-156.536	-156.536	-156.536	-156.536	-156.536	-156.536	-156.536	-156.536	-156.536	-156.536	-156.536	-156.536	-156.536	-156.536	-156.536	-156.536
-156.536	-156.536	-156.536	-156.536	-156.536	-156.536	-156.536	-156.536	-156.536	-156.536	-156.536	-156.536	-156.536	-156.536	-156.536	-156.536	-156.536	-156.536	-156.536	-156.536	-156.536	-156.536	-156.536	-156.536	-156.536	-156.536	-156.536	-156.536	-156.536	-156.536	-156.536	-156.536	-156.536	-156.536	-156.536	-156.536	-156.536	-156.536	-156.536	-156.536	-156.536	-156.536	-156.536	-156.536	-156.536	-156.536	-156.536	-156.536	-156.536	-156.536
-156.536	-156.536	-156.536	-156.536	-156.536	-156.536	-156.536	-156.536	-156.536	-156.536	-156.536	-156.536	-156.536	-156.536	-156.536	-156.536	-156.536	-156.536	-156.536	-156.536	-156.536	-156.536	-156.536	-156.536	-156.536	-156.536	-156.536	-156.536	-156.536	-156.536	-156.536	-156.536	-156.536	-156.536	-156.536	-156.536	-156.536	-156.536	-156.536	-156.536	-156.536	-156.536	-156.536	-156.536	-156.536	-156.536	-156.536	-156.536	-156.536	-156.536
-156.536	-156.536	-156.536	-156.536	-156.536	-156.536	-156.536	-156.536	-156.536	-156.536	-156.536	-156.536	-156.536	-156.536	-156.536	-156.536	-156.536	-156.536	-156.536	-156.536	-156.536	-156.536	-156.536	-156.536	-156.536	-156.536	-156.536	-156.536	-156.536	-156.536	-156.536	-156.536	-156.536	-156.536	-156.536	-156.536	-156.536	-156.536	-156.536	-156.536	-156.536	-156.536	-156.536	-156.536	-156.536	-156.536	-156.536	-156.536	-156.536	-156.536
[truncated: 205 more columns]

## Sheet: Fig2B_chirp2
-156.536	-156.536	-156.536	-156.536	-156.536	-156.536	-156.536	-156.536	-156.536	-156.536	-156.536	-156.536	-156.536	-156.536	-156.536	-156.536	-156.536	-156.536	-156.536	-156.536	-156.536	-156.536	-156.536	-156.536	-156.536	-156.536	-156.536	-156.536	-156.536	-156.536	-156.536	-156.536	-156.536	-156.536	-156.536	-156.536	-156.536	-156.536	-156.536	-156.536	-156.536	-156.536	-156.536	-156.536	-156.536	-156.536	-156.536	-156.536	-156.536	-156.536
-156.536	-156.536	-156.536	-156.536	-156.536	-156.536	-156.536	-156.536	-156.536	-156.536	-156.536	-156.536	-156.536	-156.536	-156.536	-156.536	-156.536	-156.536	-156.536	-156.536	-156.536	-156.536	-156.536	-156.536	-156.536	-156.536	-156.536	-156.536	-156.536	-156.536	-156.536	-156.536	-156.536	-156.536	-156.536	-156.536	-156.536	-156.536	-156.536	-156.536	-156.536	-156.536	-156.536	-156.536	-156.536	-156.536	-156.536	-156.536	-156.536	-156.536
-156.536	-156.536	-156.536	-156.536	-156.536	-156.536	-156.536	-156.536	-156.536	-156.536	-156.536	-156.536	-156.536	-156.536	-156.536	-156.536	-156.536	-156.536	-156.536	-156.536	-156.536	-156.536	-156.536	-156.536	-156.536	-156.536	-156.536	-156.536	-156.536	-156.536	-156.536	-156.536	-156.536	-156.536	-156.536	-156.536	-156.536	-156.536	-156.536	-156.536	-156.536	-156.536	-156.536	-156.536	-156.536	-156.536	-156.536	-156.536	-156.536	-156.536
-156.536	-156.536	-156.536	-156.536	-156.536	-156.536	-156.536	-156.536	-156.536	-156.536	-156.536	-156.536	-156.536	-156.536	-156.536	-156.536	-156.536	-156.536	-156.536	-156.536	-156.536	-156.536	-156.536	-156.536	-156.536	-156.536	-156.536	-156.536	-156.536	-156.536	-156.536	-156.536	-156.536	-156.536	-156.536	-156.536	-156.536	-156.536	-156.536	-156.536	-156.536	-156.536	-156.536	-156.536	-156.536	-156.536	-156.536	-156.536	-156.536	-156.536
-156.536	-156.536	-156.536	-156.536	-156.536	-156.536	-156.536	-156.536	-156.536	-156.536	-156.536	-156.536	-156.536	-156.536	-156.536	-156.536	-156.536	-156.536	-156.536	-156.536	-156.536	-156.536	-156.536	-156.536	-156.536	-156.536	-156.536	-156.536	-156.536	-156.536	-156.536	-156.536	-156.536	-156.536	-156.536	-156.536	-156.536	-156.536	-156.536	-156.536	-156.536	-156.536	-156.536	-156.536	-156.536	-156.536	-156.536	-156.536	-156.536	-156.536
-156.536	-156.536	-156.536	-156.536	-156.536	-156.536	-156.536	-156.536	-156.536	-156.536	-156.536	-156.536	-156.536	-156.536	-156.536	-156.536	-156.536	-156.536	-156.536	-156.536	-156.536	-156.536	-156.536	-156.536	-156.536	-156.536	-156.536	-156.536	-156.536	-156.536	-156.536	-156.536	-156.536	-156.536	-156.536	-156.536	-156.536	-156.536	-156.536	-156.536	-156.536	-156.536	-156.536	-156.536	-156.536	-156.536	-156.536	-156.536	-156.536	-156.536
-156.536	-156.536	-156.536	-156.536	-156.536	-156.536	-156.536	-156.536	-156.536	-156.536	-156.536	-156.536	-156.536	-156.536	-156.536	-156.536	-156.536	-156.536	-156.536	-156.536	-156.536	-156.536	-156.536	-156.536	-156.536	-156.536	-156.536	-156.536	-156.536	-156.536	-156.536	-156.536	-156.536	-156.536	-156.536	-156.536	-156.536	-156.536	-156.536	-156.536	-156.536	-156.536	-156.536	-156.536	-156.536	-156.536	-156.536	-156.536	-156.536	-156.536
-156.536	-156.536	-156.536	-156.536	-156.536	-156.536	-156.536	-156.536	-156.536	-156.536	-156.536	-156.536	-156.536	-156.536	-156.536	-156.536	-156.536	-156.536	-156.536	-156.536	-156.536	-156.536	-156.536	-156.536	-156.536	-156.536	-156.536	-156.536	-156.536	-156.536	-156.536	-156.536	-156.536	-156.536	-156.536	-156.536	-156.536	-156.536	-156.536	-156.536	-156.536	-156.536	-156.536	-156.536	-156.536	-156.536	-156.536	-156.536	-156.536	-156.536
-156.536	-156.536	-156.536	-156.536	-156.536	-156.536	-156.536	-156.536	-156.536	-156.536	-156.536	-156.536	-156.536	-156.536	-156.536	-156.536	-156.536	-156.536	-156.536	-156.536	-156.536	-156.536	-156.536	-156.536	-156.536	-156.536	-156.536	-156.536	-156.536	-156.536	-156.536	-156.536	-156.536	-156.536	-156.536	-156.536	-156.536	-156.536	-156.536	-156.536	-156.536	-156.536	-156.536	-156.536	-156.536	-156.536	-156.536	-156.536	-156.536	-156.536
-156.536	-156.536	-156.536	-156.536	-156.536	-156.536	-156.536	-156.536	-156.536	-156.536	-156.536	-156.536	-156.536	-156.536	-156.536	-156.536	-156.536	-156.536	-156.536	-156.536	-156.536	-156.536	-156.536	-156.536	-156.536	-156.536	-156.536	-156.536	-156.536	-156.536	-156.536	-156.536	-156.536	-156.536	-156.536	-156.536	-156.536	-156.536	-156.536	-156.536	-156.536	-156.536	-156.536	-156.536	-156.536	-156.536	-156.536	-156.536	-156.536	-156.536
-156.536	-156.536	-156.536	-156.536	-156.536	-156.536	-156.536	-156.536	-156.536	-156.536	-156.536	-156.536	-156.536	-156.536	-156.536	-156.536	-156.536	-156.536	-156.536	-156.536	-156.536	-156.536	-156.536	-156.536	-156.536	-156.536	-156.536	-156.536	-156.536	-156.536	-156.536	-156.536	-156.536	-156.536	-156.536	-156.536	-156.536	-156.536	-156.536	-156.536	-156.536	-156.536	-156.536	-156.536	-156.536	-156.536	-156.536	-156.536	-156.536	-156.536
-156.536	-156.536	-156.536	-156.536	-156.536	-156.536	-156.536	-156.536	-156.536	-156.536	-156.536	-156.536	-156.536	-156.536	-156.536	-156.536	-156.536	-156.536	-156.536	-156.536	-156.536	-156.536	-156.536	-156.536	-156.536	-156.536	-156.536	-156.536	-156.536	-156.536	-156.536	-156.536	-156.536	-156.536	-156.536	-156.536	-156.536	-156.536	-156.536	-156.536	-156.536	-156.536	-156.536	-156.536	-156.536	-156.536	-156.536	-156.536	-156.536	-156.536
-156.536	-156.536	-156.536	-156.536	-156.536	-156.536	-156.536	-156.536	-156.536	-156.536	-156.536	-156.536	-156.536	-156.536	-156.536	-156.536	-156.536	-156.536	-156.536	-156.536	-156.536	-156.536	-156.536	-156.536	-156.536	-156.536	-156.536	-156.536	-156.536	-156.536	-156.536	-156.536	-156.536	-156.536	-156.536	-156.536	-156.536	-156.536	-156.536	-156.536	-156.536	-156.536	-156.536	-156.536	-156.536	-156.536	-156.536	-156.536	-156.536	-156.536
-156.536	-156.536	-156.536	-156.536	-156.536	-156.536	-156.536	-156.536	-156.536	-156.536	-156.536	-156.536	-156.536	-156.536	-156.536	-156.536	-156.536	-156.536	-156.536	-156.536	-156.536	-156.536	-156.536	-156.536	-156.536	-156.536	-156.536	-156.536	-156.536	-156.536	-156.536	-156.536	-156.536	-156.536	-156.536	-156.536	-156.536	-156.536	-156.536	-156.536	-156.536	-156.536	-156.536	-156.536	-156.536	-156.536	-156.536	-156.536	-156.536	-156.536
-156.536	-156.536	-156.536	-156.536	-156.536	-156.536	-156.536	-156.536	-156.536	-156.536	-156.536	-156.536	-156.536	-156.536	-156.536	-156.536	-156.536	-156.536	-156.536	-156.536	-156.536	-156.536	-156.536	-156.536	-156.536	-156.536	-156.536	-156.536	-156.536	-156.536	-156.536	-156.536	-156.536	-156.536	-156.536	-156.536	-156.536	-156.536	-156.536	-156.536	-156.536	-156.536	-156.536	-156.536	-156.536	-156.536	-156.536	-156.536	-156.536	-156.536
-156.536	-156.536	-156.536	-156.536	-156.536	-156.536	-156.536	-156.536	-156.536	-156.536	-156.536	-156.536	-156.536	-156.536	-156.536	-156.536	-156.536	-156.536	-156.536	-156.536	-156.536	-156.536	-156.536	-156.536	-156.536	-156.536	-156.536	-156.536	-156.536	-156.536	-156.536	-156.536	-156.536	-156.536	-156.536	-156.536	-156.536	-156.536	-156.536	-156.536	-156.536	-156.536	-156.536	-156.536	-156.536	-156.536	-156.536	-156.536	-156.536	-156.536
-156.536	-156.536	-156.536	-156.536	-156.536	-156.536	-156.536	-156.536	-156.536	-156.536	-156.536	-156.536	-156.536	-156.536	-156.536	-156.536	-156.536	-156.536	-156.536	-156.536	-156.536	-156.536	-156.536	-156.536	-156.536	-156.536	-156.536	-156.536	-156.536	-156.536	-156.536	-156.536	-156.536	-156.536	-156.536	-156.536	-156.536	-156.536	-156.536	-156.536	-156.536	-156.536	-156.536	-156.536	-156.536	-156.536	-156.536	-156.536	-156.536	-156.536
-156.536	-156.536	-156.536	-156.536	-156.536	-156.536	-156.536	-156.536	-156.536	-156.536	-156.536	-156.536	-156.536	-156.536	-156.536	-156.536	-156.536	-156.536	-156.536	-156.536	-156.536	-156.536	-156.536	-156.536	-156.536	-156.536	-156.536	-156.536	-156.536	-156.536	-156.536	-156.536	-156.536	-156.536	-156.536	-156.536	-156.536	-156.536	-156.536	-156.536	-156.536	-156.536	-156.536	-156.536	-156.536	-156.536	-156.536	-156.536	-156.536	-156.536
-156.536	-156.536	-156.536	-156.536	-156.536	-156.536	-156.536	-156.536	-156.536	-156.536	-156.536	-156.536	-156.536	-156.536	-156.536	-156.536	-156.536	-156.536	-156.536	-156.536	-156.536	-156.536	-156.536	-156.536	-156.536	-156.536	-156.536	-156.536	-156.536	-156.536	-156.536	-156.536	-156.536	-156.536	-156.536	-156.536	-156.536	-156.536	-156.536	-156.536	-156.536	-156.536	-156.536	-156.536	-156.536	-156.536	-156.536	-156.536	-156.536	-156.536
-156.536	-156.536	-156.536	-156.536	-156.536	-156.536	-156.536	-156.536	-156.536	-156.536	-156.536	-156.536	-156.536	-156.536	-156.536	-156.536	-156.536	-156.536	-156.536	-156.536	-156.536	-156.536	-156.536	-156.536	-156.536	-156.536	-156.536	-156.536	-156.536	-156.536	-156.536	-156.536	-156.536	-156.536	-156.536	-156.536	-156.536	-156.536	-156.536	-156.536	-156.536	-156.536	-156.536	-156.536	-156.536	-156.536	-156.536	-156.536	-156.536	-156.536
-156.536	-156.536	-156.536	-156.536	-156.536	-156.536	-156.536	-156.536	-156.536	-156.536	-156.536	-156.536	-156.536	-156.536	-156.536	-156.536	-156.536	-156.536	-156.536	-156.536	-156.536	-156.536	-156.536	-156.536	-156.536	-156.536	-156.536	-156.536	-156.536	-156.536	-156.536	-156.536	-156.536	-156.536	-156.536	-156.536	-156.536	-156.536	-156.536	-156.536	-156.536	-156.536	-156.536	-156.536	-156.536	-156.536	-156.536	-156.536	-156.536	-156.536
-156.536	-156.536	-156.536	-156.536	-156.536	-156.536	-156.536	-156.536	-156.536	-156.536	-156.536	-156.536	-156.536	-156.536	-156.536	-156.536	-156.536	-156.536	-156.536	-156.536	-156.536	-156.536	-156.536	-156.536	-156.536	-156.536	-156.536	-156.536	-156.536	-156.536	-156.536	-156.536	-156.536	-156.536	-156.536	-156.536	-156.536	-156.536	-156.536	-156.536	-156.536	-156.536	-156.536	-156.536	-156.536	-156.536	-156.536	-156.536	-156.536	-156.536
-156.536	-156.536	-156.536	-156.536	-156.536	-156.536	-156.536	-156.536	-156.536	-156.536	-156.536	-156.536	-156.536	-156.536	-156.536	-156.536	-156.536	-156.536	-156.536	-156.536	-156.536	-156.536	-156.536	-156.536	-156.536	-156.536	-156.536	-156.536	-156.536	-156.536	-156.536	-156.536	-156.536	-156.536	-156.536	-156.536	-156.536	-156.536	-156.536	-156.536	-156.536	-156.536	-156.536	-156.536	-156.536	-156.536	-156.536	-156.536	-156.536	-156.536
-156.536	-156.536	-156.536	-156.536	-156.536	-156.536	-156.536	-156.536	-156.536	-156.536	-156.536	-156.536	-156.536	-156.536	-156.536	-156.536	-156.536	-156.536	-156.536	-156.536	-156.536	-156.536	-156.536	-156.536	-156.536	-156.536	-156.536	-156.536	-156.536	-156.536	-156.536	-156.536	-156.536	-156.536	-156.536	-156.536	-156.536	-156.536	-156.536	-156.536	-156.536	-156.536	-156.536	-156.536	-156.536	-156.536	-156.536	-156.536	-156.536	-156.536
-156.536	-156.536	-156.536	-156.536	-156.536	-156.536	-156.536	-156.536	-156.536	-156.536	-156.536	-156.536	-156.536	-156.536	-156.536	-156.536	-156.536	-156.536	-156.536	-156.536	-156.536	-156.536	-156.536	-156.536	-156.536	-156.536	-156.536	-156.536	-156.536	-156.536	-156.536	-156.536	-156.536	-156.536	-156.536	-156.536	-156.536	-156.536	-156.536	-156.536	-156.536	-156.536	-156.536	-156.536	-156.536	-156.536	-156.536	-156.536	-156.536	-156.536
-156.536	-156.536	-156.536	-156.536	-156.536	-156.536	-156.536	-156.536	-156.536	-156.536	-156.536	-156.536	-156.536	-156.536	-156.536	-156.536	-156.536	-156.536	-156.536	-156.536	-156.536	-156.536	-156.536	-156.536	-156.536	-156.536	-156.536	-156.536	-156.536	-156.536	-156.536	-156.536	-156.536	-156.536	-156.536	-156.536	-156.536	-156.536	-156.536	-156.536	-156.536	-156.536	-156.536	-156.536	-156.536	-156.536	-156.536	-156.536	-156.536	-156.536
-156.536	-156.536	-156.536	-156.536	-156.536	-156.536	-156.536	-156.536	-156.536	-156.536	-156.536	-156.536	-156.536	-156.536	-156.536	-156.536	-156.536	-156.536	-156.536	-156.536	-156.536	-156.536	-156.536	-156.536	-156.536	-156.536	-156.536	-156.536	-156.536	-156.536	-156.536	-156.536	-156.536	-156.536	-156.536	-156.536	-156.536	-156.536	-156.536	-156.536	-156.536	-156.536	-156.536	-156.536	-156.536	-156.536	-156.536	-156.536	-156.536	-156.536
-156.536	-156.536	-156.536	-156.536	-156.536	-156.536	-156.536	-156.536	-156.536	-156.536	-156.536	-156.536	-156.536	-156.536	-156.536	-156.536	-156.536	-156.536	-156.536	-156.536	-156.536	-156.536	-156.536	-156.536	-156.536	-156.536	-156.536	-156.536	-156.536	-156.536	-156.536	-156.536	-156.536	-156.536	-156.536	-156.536	-156.536	-156.536	-156.536	-156.536	-156.536	-156.536	-156.536	-156.536	-156.536	-156.536	-156.536	-156.536	-156.536	-156.536
-156.536	-156.536	-156.536	-156.536	-156.536	-156.536	-156.536	-156.536	-156.536	-156.536	-156.536	-156.536	-156.536	-156.536	-156.536	-156.536	-156.536	-156.536	-156.536	-156.536	-156.536	-156.536	-156.536	-156.536	-156.536	-156.536	-156.536	-156.536	-156.536	-156.536	-156.536	-156.536	-156.536	-156.536	-156.536	-156.536	-156.536	-156.536	-156.536	-156.536	-156.536	-156.536	-156.536	-156.536	-156.536	-156.536	-156.536	-156.536	-156.536	-156.536
-156.536	-156.536	-156.536	-156.536	-156.536	-156.536	-156.536	-156.536	-156.536	-156.536	-156.536	-156.536	-156.536	-156.536	-156.536	-156.536	-156.536	-156.536	-156.536	-156.536	-156.536	-156.536	-156.536	-156.536	-156.536	-156.536	-156.536	-156.536	-156.536	-156.536	-156.536	-156.536	-156.536	-156.536	-156.536	-156.536	-156.536	-156.536	-156.536	-156.536	-156.536	-156.536	-156.536	-156.536	-156.536	-156.536	-156.536	-156.536	-156.536	-156.536
-156.536	-156.536	-156.536	-156.536	-156.536	-156.536	-156.536	-156.536	-156.536	-156.536	-156.536	-156.536	-156.536	-156.536	-156.536	-156.536	-156.536	-156.536	-156.536	-156.536	-156.536	-156.536	-156.536	-156.536	-156.536	-156.536	-156.536	-156.536	-156.536	-156.536	-156.536	-156.536	-156.536	-156.536	-156.536	-156.536	-156.536	-156.536	-156.536	-156.536	-156.536	-156.536	-156.536	-156.536	-156.536	-156.536	-156.536	-156.536	-156.536	-156.536
-156.536	-156.536	-156.536	-156.536	-156.536	-156.536	-156.536	-156.536	-156.536	-156.536	-156.536	-156.536	-156.536	-156.536	-156.536	-156.536	-156.536	-156.536	-156.536	-156.536	-156.536	-156.536	-156.536	-156.536	-156.536	-156.536	-156.536	-156.536	-156.536	-156.536	-156.536	-156.536	-156.536	-156.536	-156.536	-156.536	-156.536	-156.536	-156.536	-156.536	-156.536	-156.536	-156.536	-156.536	-156.536	-156.536	-156.536	-156.536	-156.536	-156.536
-156.536	-156.536	-156.536	-156.536	-156.536	-156.536	-156.536	-156.536	-156.536	-156.536	-156.536	-156.536	-156.536	-156.536	-156.536	-156.536	-156.536	-156.536	-156.536	-156.536	-156.536	-156.536	-156.536	-156.536	-156.536	-156.536	-156.536	-156.536	-156.536	-156.536	-156.536	-156.536	-156.536	-156.536	-156.536	-156.536	-156.536	-156.536	-156.536	-156.536	-156.536	-156.536	-156.536	-156.536	-156.536	-156.536	-156.536	-156.536	-156.536	-156.536
-156.536	-156.536	-156.536	-156.536	-156.536	-156.536	-156.536	-156.536	-156.536	-156.536	-156.536	-156.536	-156.536	-156.536	-156.536	-156.536	-156.536	-156.536	-156.536	-156.536	-156.536	-156.536	-156.536	-156.536	-156.536	-156.536	-156.536	-156.536	-156.536	-156.536	-156.536	-156.536	-156.536	-156.536	-156.536	-156.536	-156.536	-156.536	-156.536	-156.536	-156.536	-156.536	-156.536	-156.536	-156.536	-156.536	-156.536	-156.536	-156.536	-156.536
-156.536	-156.536	-156.536	-156.536	-156.536	-156.536	-156.536	-156.536	-156.536	-156.536	-156.536	-156.536	-156.536	-156.536	-156.536	-156.536	-156.536	-156.536	-156.536	-156.536	-156.536	-156.536	-156.536	-156.536	-156.536	-156.536	-156.536	-156.536	-156.536	-156.536	-156.536	-156.536	-156.536	-156.536	-156.536	-156.536	-156.536	-156.536	-156.536	-156.536	-156.536	-156.536	-156.536	-156.536	-156.536	-156.536	-156.536	-156.536	-156.536	-156.536
-156.536	-156.536	-156.536	-156.536	-156.536	-156.536	-156.536	-156.536	-156.536	-156.536	-156.536	-156.536	-156.536	-156.536	-156.536	-156.536	-156.536	-156.536	-156.536	-156.536	-156.536	-156.536	-156.536	-156.536	-156.536	-156.536	-156.536	-156.536	-156.536	-156.536	-156.536	-156.536	-156.536	-156.536	-156.536	-156.536	-156.536	-156.536	-156.536	-156.536	-156.536	-156.536	-156.536	-156.536	-156.536	-156.536	-156.536	-156.536	-156.536	-156.536
-156.536	-156.536	-156.536	-156.536	-156.536	-156.536	-156.536	-156.536	-156.536	-156.536	-156.536	-156.536	-156.536	-156.536	-156.536	-156.536	-156.536	-156.536	-156.536	-156.536	-156.536	-156.536	-156.536	-156.536	-156.536	-156.536	-156.536	-156.536	-156.536	-156.536	-156.536	-156.536	-156.536	-156.536	-156.536	-156.536	-156.536	-156.536	-156.536	-156.536	-156.536	-156.536	-156.536	-156.536	-156.536	-156.536	-156.536	-156.536	-156.536	-156.536
-156.536	-156.536	-156.536	-156.536	-156.536	-156.536	-156.536	-156.536	-156.536	-156.536	-156.536	-156.536	-156.536	-156.536	-156.536	-156.536	-156.536	-156.536	-156.536	-156.536	-156.536	-156.536	-156.536	-156.536	-156.536	-156.536	-156.536	-156.536	-156.536	-156.536	-156.536	-156.536	-156.536	-156.536	-156.536	-156.536	-156.536	-156.536	-156.536	-156.536	-156.536	-156.536	-156.536	-156.536	-156.536	-156.536	-156.536	-156.536	-156.536	-156.536
-156.536	-156.536	-156.536	-156.536	-156.536	-156.536	-156.536	-156.536	-156.536	-156.536	-156.536	-156.536	-156.536	-156.536	-156.536	-156.536	-156.536	-156.536	-156.536	-156.536	-156.536	-156.536	-156.536	-156.536	-156.536	-156.536	-156.536	-156.536	-156.536	-156.536	-156.536	-156.536	-156.536	-156.536	-156.536	-156.536	-156.536	-156.536	-156.536	-156.536	-156.536	-156.536	-156.536	-156.536	-156.536	-156.536	-156.536	-156.536	-156.536	-156.536
-156.536	-156.536	-156.536	-156.536	-156.536	-156.536	-156.536	-156.536	-156.536	-156.536	-156.536	-156.536	-156.536	-156.536	-156.536	-156.536	-156.536	-156.536	-156.536	-156.536	-156.536	-156.536	-156.536	-156.536	-156.536	-156.536	-156.536	-156.536	-156.536	-156.536	-156.536	-156.536	-156.536	-156.536	-156.536	-156.536	-156.536	-156.536	-156.536	-156.536	-156.536	-156.536	-156.536	-156.536	-156.536	-156.536	-156.536	-156.536	-156.536	-156.536
-156.536	-156.536	-156.536	-156.536	-156.536	-156.536	-156.536	-156.536	-156.536	-156.536	-156.536	-156.536	-156.536	-156.536	-156.536	-156.536	-156.536	-156.536	-156.536	-156.536	-156.536	-156.536	-156.536	-156.536	-156.536	-156.536	-156.536	-156.536	-156.536	-156.536	-156.536	-156.536	-156.536	-156.536	-156.536	-156.536	-156.536	-156.536	-156.536	-156.536	-156.536	-156.536	-156.536	-156.536	-156.536	-156.536	-156.536	-156.536	-156.536	-156.536
-156.536	-156.536	-156.536	-156.536	-156.536	-156.536	-156.536	-156.536	-156.536	-156.536	-156.536	-156.536	-156.536	-156.536	-156.536	-156.536	-156.536	-156.536	-156.536	-156.536	-156.536	-156.536	-156.536	-156.536	-156.536	-156.536	-156.536	-156.536	-156.536	-156.536	-156.536	-156.536	-156.536	-156.536	-156.536	-156.536	-156.536	-156.536	-156.536	-156.536	-156.536	-156.536	-156.536	-156.536	-156.536	-156.536	-156.536	-156.536	-156.536	-156.536
-156.536	-156.536	-156.536	-156.536	-156.536	-156.536	-156.536	-156.536	-156.536	-156.536	-156.536	-156.536	-156.536	-156.536	-156.536	-156.536	-156.536	-156.536	-156.536	-156.536	-156.536	-156.536	-156.536	-156.536	-156.536	-156.536	-156.536	-156.536	-156.536	-156.536	-156.536	-156.536	-156.536	-156.536	-156.536	-156.536	-156.536	-156.536	-156.536	-156.536	-156.536	-156.536	-156.536	-156.536	-156.536	-156.536	-156.536	-156.536	-156.536	-156.536
-156.536	-156.536	-156.536	-156.536	-156.536	-156.536	-156.536	-156.536	-156.536	-156.536	-156.536	-156.536	-156.536	-156.536	-156.536	-156.536	-156.536	-156.536	-156.536	-156.536	-156.536	-156.536	-156.536	-156.536	-156.536	-156.536	-156.536	-156.536	-156.536	-156.536	-156.536	-156.536	-156.536	-156.536	-156.536	-156.536	-156.536	-156.536	-156.536	-156.536	-156.536	-156.536	-156.536	-156.536	-156.536	-156.536	-156.536	-156.536	-156.536	-156.536
-156.536	-156.536	-156.536	-156.536	-156.536	-156.536	-156.536	-156.536	-156.536	-156.536	-156.536	-156.536	-156.536	-156.536	-156.536	-156.536	-156.536	-156.536	-156.536	-156.536	-156.536	-156.536	-156.536	-156.536	-156.536	-156.536	-156.536	-156.536	-156.536	-156.536	-156.536	-156.536	-156.536	-156.536	-156.536	-156.536	-156.536	-156.536	-156.536	-156.536	-156.536	-156.536	-156.536	-156.536	-156.536	-156.536	-156.536	-156.536	-156.536	-156.536
-156.536	-156.536	-156.536	-156.536	-156.536	-156.536	-156.536	-156.536	-156.536	-156.536	-156.536	-156.536	-156.536	-156.536	-156.536	-156.536	-156.536	-156.536	-156.536	-156.536	-156.536	-156.536	-156.536	-156.536	-156.536	-156.536	-156.536	-156.536	-156.536	-156.536	-156.536	-156.536	-156.536	-156.536	-156.536	-156.536	-156.536	-156.536	-156.536	-156.536	-156.536	-156.536	-156.536	-156.536	-156.536	-156.536	-156.536	-156.536	-156.536	-156.536
-156.536	-156.536	-156.536	-156.536	-156.536	-156.536	-156.536	-156.536	-156.536	-156.536	-156.536	-156.536	-156.536	-156.536	-156.536	-156.536	-156.536	-156.536	-156.536	-156.536	-156.536	-156.536	-156.536	-156.536	-156.536	-156.536	-156.536	-156.536	-156.536	-156.536	-156.536	-156.536	-156.536	-156.536	-156.536	-156.536	-156.536	-156.536	-156.536	-156.536	-156.536	-156.536	-156.536	-156.536	-156.536	-156.536	-156.536	-156.536	-156.536	-156.536
-156.536	-156.536	-156.536	-156.536	-156.536	-156.536	-156.536	-156.536	-156.536	-156.536	-156.536	-156.536	-156.536	-156.536	-156.536	-156.536	-156.536	-156.536	-156.536	-156.536	-156.536	-156.536	-156.536	-156.536	-156.536	-156.536	-156.536	-156.536	-156.536	-156.536	-156.536	-156.536	-156.536	-156.536	-156.536	-156.536	-156.536	-156.536	-156.536	-156.536	-156.536	-156.536	-156.536	-156.536	-156.536	-156.536	-156.536	-156.536	-156.536	-156.536
-156.536	-156.536	-156.536	-156.536	-156.536	-156.536	-156.536	-156.536	-156.536	-156.536	-156.536	-156.536	-156.536	-156.536	-156.536	-156.536	-156.536	-156.536	-156.536	-156.536	-156.536	-156.536	-156.536	-156.536	-156.536	-156.536	-156.536	-156.536	-156.536	-156.536	-156.536	-156.536	-156.536	-156.536	-156.536	-156.536	-156.536	-156.536	-156.536	-156.536	-156.536	-156.536	-156.536	-156.536	-156.536	-156.536	-156.536	-156.536	-156.536	-156.536
-156.536	-156.536	-156.536	-156.536	-156.536	-156.536	-156.536	-156.536	-156.536	-156.536	-156.536	-156.536	-156.536	-156.536	-156.536	-156.536	-156.536	-156.536	-156.536	-156.536	-156.536	-156.536	-156.536	-156.536	-156.536	-156.536	-156.536	-156.536	-156.536	-156.536	-156.536	-156.536	-156.536	-156.536	-156.536	-156.536	-156.536	-156.536	-156.536	-156.536	-156.536	-156.536	-156.536	-156.536	-156.536	-156.536	-156.536	-156.536	-156.536	-156.536
-156.536	-156.536	-156.536	-156.536	-156.536	-156.536	-156.536	-156.536	-156.536	-156.536	-156.536	-156.536	-156.536	-156.536	-156.536	-156.536	-156.536	-156.536	-156.536	-156.536	-156.536	-156.536	-156.536	-156.536	-156.536	-156.536	-156.536	-156.536	-156.536	-156.536	-156.536	-156.536	-156.536	-156.536	-156.536	-156.536	-156.536	-156.536	-156.536	-156.536	-156.536	-156.536	-156.536	-156.536	-156.536	-156.536	-156.536	-156.536	-156.536	-156.536
-156.536	-156.536	-156.536	-156.536	-156.536	-156.536	-156.536	-156.536	-156.536	-156.536	-156.536	-156.536	-156.536	-156.536	-156.536	-156.536	-156.536	-156.536	-156.536	-156.536	-156.536	-156.536	-156.536	-156.536	-156.536	-156.536	-156.536	-156.536	-156.536	-156.536	-156.536	-156.536	-156.536	-156.536	-156.536	-156.536	-156.536	-156.536	-156.536	-156.536	-156.536	-156.536	-156.536	-156.536	-156.536	-156.536	-156.536	-156.536	-156.536	-156.536
-156.536	-156.536	-156.536	-156.536	-156.536	-156.536	-156.536	-156.536	-156.536	-156.536	-156.536	-156.536	-156.536	-156.536	-156.536	-156.536	-156.536	-156.536	-156.536	-156.536	-156.536	-156.536	-156.536	-156.536	-156.536	-156.536	-156.536	-156.536	-156.536	-156.536	-156.536	-156.536	-156.536	-156.536	-156.536	-156.536	-156.536	-156.536	-156.536	-156.536	-156.536	-156.536	-156.536	-156.536	-156.536	-156.536	-156.536	-156.536	-156.536	-156.536
-156.536	-156.536	-156.536	-156.536	-156.536	-156.536	-156.536	-156.536	-156.536	-156.536	-156.536	-156.536	-156.536	-156.536	-156.536	-156.536	-156.536	-156.536	-156.536	-156.536	-156.536	-156.536	-156.536	-156.536	-156.536	-156.536	-156.536	-156.536	-156.536	-156.536	-156.536	-156.536	-156.536	-156.536	-156.536	-156.536	-156.536	-156.536	-156.536	-156.536	-156.536	-156.536	-156.536	-156.536	-156.536	-156.536	-156.536	-156.536	-156.536	-156.536
-156.536	-156.536	-156.536	-156.536	-156.536	-156.536	-156.536	-156.536	-156.536	-156.536	-156.536	-156.536	-156.536	-156.536	-156.536	-156.536	-156.536	-156.536	-156.536	-156.536	-156.536	-156.536	-156.536	-156.536	-156.536	-156.536	-156.536	-156.536	-156.536	-156.536	-156.536	-156.536	-156.536	-156.536	-156.536	-156.536	-156.536	-156.536	-156.536	-156.536	-156.536	-156.536	-156.536	-156.536	-156.536	-156.536	-156.536	-156.536	-156.536	-156.536
-156.536	-156.536	-156.536	-156.536	-156.536	-156.536	-156.536	-156.536	-156.536	-156.536	-156.536	-156.536	-156.536	-156.536	-156.536	-156.536	-156.536	-156.536	-156.536	-156.536	-156.536	-156.536	-156.536	-156.536	-156.536	-156.536	-156.536	-156.536	-156.536	-156.536	-156.536	-156.536	-156.536	-156.536	-156.536	-156.536	-156.536	-156.536	-156.536	-156.536	-156.536	-156.536	-156.536	-156.536	-156.536	-156.536	-156.536	-156.536	-156.536	-156.536
-156.536	-156.536	-156.536	-156.536	-156.536	-156.536	-156.536	-156.536	-156.536	-156.536	-156.536	-156.536	-156.536	-156.536	-156.536	-156.536	-156.536	-156.536	-156.536	-156.536	-156.536	-156.536	-156.536	-156.536	-156.536	-156.536	-156.536	-156.536	-156.536	-156.536	-156.536	-156.536	-156.536	-156.536	-156.536	-156.536	-156.536	-156.536	-156.536	-156.536	-156.536	-156.536	-156.536	-156.536	-156.536	-156.536	-156.536	-156.536	-156.536	-156.536
-156.536	-156.536	-156.536	-156.536	-156.536	-156.536	-156.536	-156.536	-156.536	-156.536	-156.536	-156.536	-156.536	-156.536	-156.536	-156.536	-156.536	-156.536	-156.536	-156.536	-156.536	-156.536	-156.536	-156.536	-156.536	-156.536	-156.536	-156.536	-156.536	-156.536	-156.536	-156.536	-156.536	-156.536	-156.536	-156.536	-156.536	-156.536	-156.536	-156.536	-156.536	-156.536	-156.536	-156.536	-156.536	-156.536	-156.536	-156.536	-156.536	-156.536
-156.536	-156.536	-156.536	-156.536	-156.536	-156.536	-156.536	-156.536	-156.536	-156.536	-156.536	-156.536	-156.536	-156.536	-156.536	-156.536	-156.536	-156.536	-156.536	-156.536	-156.536	-156.536	-156.536	-156.536	-156.536	-156.536	-156.536	-156.536	-156.536	-156.536	-156.536	-156.536	-156.536	-156.536	-156.536	-156.536	-156.536	-156.536	-156.536	-156.536	-156.536	-156.536	-156.536	-156.536	-156.536	-156.536	-156.536	-156.536	-156.536	-156.536
-156.536	-156.536	-156.536	-156.536	-156.536	-156.536	-156.536	-156.536	-156.536	-156.536	-156.536	-156.536	-156.536	-156.536	-156.536	-156.536	-156.536	-156.536	-156.536	-156.536	-156.536	-156.536	-156.536	-156.536	-156.536	-156.536	-156.536	-156.536	-156.536	-156.536	-156.536	-156.536	-156.536	-156.536	-156.536	-156.536	-156.536	-156.536	-156.536	-156.536	-156.536	-156.536	-156.536	-156.536	-156.536	-156.536	-156.536	-156.536	-156.536	-156.536
-156.536	-156.536	-156.536	-156.536	-156.536	-156.536	-156.536	-156.536	-156.536	-156.536	-156.536	-156.536	-156.536	-156.536	-156.536	-156.536	-156.536	-156.536	-156.536	-156.536	-156.536	-156.536	-156.536	-156.536	-156.536	-156.536	-156.536	-156.536	-156.536	-156.536	-156.536	-156.536	-156.536	-156.536	-156.536	-156.536	-156.536	-156.536	-156.536	-156.536	-156.536	-156.536	-156.536	-156.536	-156.536	-156.536	-156.536	-156.536	-156.536	-156.536
-156.536	-156.536	-156.536	-156.536	-156.536	-156.536	-156.536	-156.536	-156.536	-156.536	-156.536	-156.536	-156.536	-156.536	-156.536	-156.536	-156.536	-156.536	-156.536	-156.536	-156.536	-156.536	-156.536	-156.536	-156.536	-156.536	-156.536	-156.536	-156.536	-156.536	-156.536	-156.536	-156.536	-156.536	-156.536	-156.536	-156.536	-156.536	-156.536	-156.536	-156.536	-156.536	-156.536	-156.536	-156.536	-156.536	-156.536	-156.536	-156.536	-156.536
-156.536	-156.536	-156.536	-156.536	-156.536	-156.536	-156.536	-156.536	-156.536	-156.536	-156.536	-156.536	-156.536	-156.536	-156.536	-156.536	-156.536	-156.536	-156.536	-156.536	-156.536	-156.536	-156.536	-156.536	-156.536	-156.536	-156.536	-156.536	-156.536	-156.536	-156.536	-156.536	-156.536	-156.536	-156.536	-156.536	-156.536	-156.536	-156.536	-156.536	-156.536	-156.536	-156.536	-156.536	-156.536	-156.536	-156.536	-156.536	-156.536	-156.536
-156.536	-156.536	-156.536	-156.536	-156.536	-156.536	-156.536	-156.536	-156.536	-156.536	-156.536	-156.536	-156.536	-156.536	-156.536	-156.536	-156.536	-156.536	-156.536	-156.536	-156.536	-156.536	-156.536	-156.536	-156.536	-156.536	-156.536	-156.536	-156.536	-156.536	-156.536	-156.536	-156.536	-156.536	-156.536	-156.536	-156.536	-156.536	-156.536	-156.536	-156.536	-156.536	-156.536	-156.536	-156.536	-156.536	-156.536	-156.536	-156.536	-156.536
-156.536	-156.536	-156.536	-156.536	-156.536	-156.536	-156.536	-156.536	-156.536	-156.536	-156.536	-156.536	-156.536	-156.536	-156.536	-156.536	-156.536	-156.536	-156.536	-156.536	-156.536	-156.536	-156.536	-156.536	-156.536	-156.536	-156.536	-156.536	-156.536	-156.536	-156.536	-156.536	-156.536	-156.536	-156.536	-156.536	-156.536	-156.536	-156.536	-156.536	-156.536	-156.536	-156.536	-156.536	-156.536	-156.536	-156.536	-156.536	-156.536	-156.536
-156.536	-156.536	-156.536	-156.536	-156.536	-156.536	-156.536	-156.536	-156.536	-156.536	-156.536	-156.536	-156.536	-156.536	-156.536	-156.536	-156.536	-156.536	-156.536	-156.536	-156.536	-156.536	-156.536	-156.536	-156.536	-156.536	-156.536	-156.536	-156.536	-156.536	-156.536	-156.536	-156.536	-156.536	-156.536	-156.536	-156.536	-156.536	-156.536	-156.536	-156.536	-156.536	-156.536	-156.536	-156.536	-156.536	-156.536	-156.536	-156.536	-156.536
-156.536	-156.536	-156.536	-156.536	-156.536	-156.536	-156.536	-156.536	-156.536	-156.536	-156.536	-156.536	-156.536	-156.536	-156.536	-156.536	-156.536	-156.536	-156.536	-156.536	-156.536	-156.536	-156.536	-156.536	-156.536	-156.536	-156.536	-156.536	-156.536	-156.536	-156.536	-156.536	-156.536	-156.536	-156.536	-156.536	-156.536	-156.536	-156.536	-156.536	-156.536	-156.536	-156.536	-156.536	-156.536	-156.536	-156.536	-156.536	-156.536	-156.536
-156.536	-156.536	-156.536	-156.536	-156.536	-156.536	-156.536	-156.536	-156.536	-156.536	-156.536	-156.536	-156.536	-156.536	-156.536	-156.536	-156.536	-156.536	-156.536	-156.536	-156.536	-156.536	-156.536	-156.536	-156.536	-156.536	-156.536	-156.536	-156.536	-156.536	-156.536	-156.536	-156.536	-156.536	-156.536	-156.536	-156.536	-156.536	-156.536	-156.536	-156.536	-156.536	-156.536	-156.536	-156.536	-156.536	-156.536	-156.536	-156.536	-156.536
-156.536	-156.536	-156.536	-156.536	-156.536	-156.536	-156.536	-156.536	-156.536	-156.536	-156.536	-156.536	-156.536	-156.536	-156.536	-156.536	-156.536	-156.536	-156.536	-156.536	-156.536	-156.536	-156.536	-156.536	-156.536	-156.536	-156.536	-156.536	-156.536	-156.536	-156.536	-156.536	-156.536	-156.536	-156.536	-156.536	-156.536	-156.536	-156.536	-156.536	-156.536	-156.536	-156.536	-156.536	-156.536	-156.536	-156.536	-156.536	-156.536	-156.536
-156.536	-156.536	-156.536	-156.536	-156.536	-156.536	-156.536	-156.536	-156.536	-156.536	-156.536	-156.536	-156.536	-156.536	-156.536	-156.536	-156.536	-156.536	-156.536	-156.536	-156.536	-156.536	-156.536	-156.536	-156.536	-156.536	-156.536	-156.536	-156.536	-156.536	-156.536	-156.536	-156.536	-156.536	-156.536	-156.536	-156.536	-156.536	-156.536	-156.536	-156.536	-156.536	-156.536	-156.536	-156.536	-156.536	-156.536	-156.536	-156.536	-156.536
-156.536	-156.536	-156.536	-156.536	-156.536	-156.536	-156.536	-156.536	-156.536	-156.536	-156.536	-156.536	-156.536	-156.536	-156.536	-156.536	-156.536	-156.536	-156.536	-156.536	-156.536	-156.536	-156.536	-156.536	-156.536	-156.536	-156.536	-156.536	-156.536	-156.536	-156.536	-156.536	-156.536	-156.536	-156.536	-156.536	-156.536	-156.536	-156.536	-156.536	-156.536	-156.536	-156.536	-156.536	-156.536	-156.536	-156.536	-156.536	-156.536	-156.536
-156.536	-156.536	-156.536	-156.536	-156.536	-156.536	-156.536	-156.536	-156.536	-156.536	-156.536	-156.536	-156.536	-156.536	-156.536	-156.536	-156.536	-156.536	-156.536	-156.536	-156.536	-156.536	-156.536	-156.536	-156.536	-156.536	-156.536	-156.536	-156.536	-156.536	-156.536	-156.536	-156.536	-156.536	-156.536	-156.536	-156.536	-156.536	-156.536	-156.536	-156.536	-156.536	-156.536	-156.536	-156.536	-156.536	-156.536	-156.536	-156.536	-156.536
-156.536	-156.536	-156.536	-156.536	-156.536	-156.536	-156.536	-156.536	-156.536	-156.536	-156.536	-156.536	-156.536	-156.536	-156.536	-156.536	-156.536	-156.536	-156.536	-156.536	-156.536	-156.536	-156.536	-156.536	-156.536	-156.536	-156.536	-156.536	-156.536	-156.536	-156.536	-156.536	-156.536	-156.536	-156.536	-156.536	-156.536	-156.536	-156.536	-156.536	-156.536	-156.536	-156.536	-156.536	-156.536	-156.536	-156.536	-156.536	-156.536	-156.536
-156.536	-156.536	-156.536	-156.536	-156.536	-156.536	-156.536	-156.536	-156.536	-156.536	-156.536	-156.536	-156.536	-156.536	-156.536	-156.536	-156.536	-156.536	-156.536	-156.536	-156.536	-156.536	-156.536	-156.536	-156.536	-156.536	-156.536	-156.536	-156.536	-156.536	-156.536	-156.536	-156.536	-156.536	-156.536	-156.536	-156.536	-156.536	-156.536	-156.536	-156.536	-156.536	-156.536	-156.536	-156.536	-156.536	-156.536	-156.536	-156.536	-156.536
-156.536	-156.536	-156.536	-156.536	-156.536	-156.536	-156.536	-156.536	-156.536	-156.536	-156.536	-156.536	-156.536	-156.536	-156.536	-156.536	-156.536	-156.536	-156.536	-156.536	-156.536	-156.536	-156.536	-156.536	-156.536	-156.536	-156.536	-156.536	-156.536	-156.536	-156.536	-156.536	-156.536	-156.536	-156.536	-156.536	-156.536	-156.536	-156.536	-156.536	-156.536	-156.536	-156.536	-156.536	-156.536	-156.536	-156.536	-156.536	-156.536	-156.536
-156.536	-156.536	-156.536	-156.536	-156.536	-156.536	-156.536	-156.536	-156.536	-156.536	-156.536	-156.536	-156.536	-156.536	-156.536	-156.536	-156.536	-156.536	-156.536	-156.536	-156.536	-156.536	-156.536	-156.536	-156.536	-156.536	-156.536	-156.536	-156.536	-156.536	-156.536	-156.536	-156.536	-156.536	-156.536	-156.536	-156.536	-156.536	-156.536	-156.536	-156.536	-156.536	-156.536	-156.536	-156.536	-156.536	-156.536	-156.536	-156.536	-156.536
-156.536	-156.536	-156.536	-156.536	-156.536	-156.536	-156.536	-156.536	-156.536	-156.536	-156.536	-156.536	-156.536	-156.536	-156.536	-156.536	-156.536	-156.536	-156.536	-156.536	-156.536	-156.536	-156.536	-156.536	-156.536	-156.536	-156.536	-156.536	-156.536	-156.536	-156.536	-156.536	-156.536	-156.536	-156.536	-156.536	-156.536	-156.536	-156.536	-156.536	-156.536	-156.536	-156.536	-156.536	-156.536	-156.536	-156.536	-156.536	-156.536	-156.536
-156.536	-156.536	-156.536	-156.536	-156.536	-156.536	-156.536	-156.536	-156.536	-156.536	-156.536	-156.536	-156.536	-156.536	-156.536	-156.536	-156.536	-156.536	-156.536	-156.536	-156.536	-156.536	-156.536	-156.536	-156.536	-156.536	-156.536	-156.536	-156.536	-156.536	-156.536	-156.536	-156.536	-156.536	-156.536	-156.536	-156.536	-156.536	-156.536	-156.536	-156.536	-156.536	-156.536	-156.536	-156.536	-156.536	-156.536	-156.536	-156.536	-156.536
-156.536	-156.536	-156.536	-156.536	-156.536	-156.536	-156.536	-156.536	-156.536	-156.536	-156.536	-156.536	-156.536	-156.536	-156.536	-156.536	-156.536	-156.536	-156.536	-156.536	-156.536	-156.536	-156.536	-156.536	-156.536	-156.536	-156.536	-156.536	-156.536	-156.536	-156.536	-156.536	-156.536	-156.536	-156.536	-156.536	-156.536	-156.536	-156.536	-156.536	-156.536	-156.536	-156.536	-156.536	-156.536	-156.536	-156.536	-156.536	-156.536	-156.536
-156.536	-156.536	-156.536	-156.536	-156.536	-156.536	-156.536	-156.536	-156.536	-156.536	-156.536	-156.536	-156.536	-156.536	-156.536	-156.536	-156.536	-156.536	-156.536	-156.536	-156.536	-156.536	-156.536	-156.536	-156.536	-156.536	-156.536	-156.536	-156.536	-156.536	-156.536	-156.536	-156.536	-156.536	-156.536	-156.536	-156.536	-156.536	-156.536	-156.536	-156.536	-156.536	-156.536	-156.536	-156.536	-156.536	-156.536	-156.536	-156.536	-156.536
-156.536	-156.536	-156.536	-156.536	-156.536	-156.536	-156.536	-156.536	-156.536	-156.536	-156.536	-156.536	-156.536	-156.536	-156.536	-156.536	-156.536	-156.536	-156.536	-156.536	-156.536	-156.536	-156.536	-156.536	-156.536	-156.536	-156.536	-156.536	-156.536	-156.536	-156.536	-156.536	-156.536	-156.536	-156.536	-156.536	-156.536	-156.536	-156.536	-156.536	-156.536	-156.536	-156.536	-156.536	-156.536	-156.536	-156.536	-156.536	-156.536	-156.536
-156.536	-156.536	-156.536	-156.536	-156.536	-156.536	-156.536	-156.536	-156.536	-156.536	-156.536	-156.536	-156.536	-156.536	-156.536	-156.536	-156.536	-156.536	-156.536	-156.536	-156.536	-156.536	-156.536	-156.536	-156.536	-156.536	-156.536	-156.536	-156.536	-156.536	-156.536	-156.536	-156.536	-156.536	-156.536	-156.536	-156.536	-156.536	-156.536	-156.536	-156.536	-156.536	-156.536	-156.536	-156.536	-156.536	-156.536	-156.536	-156.536	-156.536
-156.536	-156.536	-156.536	-156.536	-156.536	-156.536	-156.536	-156.536	-156.536	-156.536	-156.536	-156.536	-156.536	-156.536	-156.536	-156.536	-156.536	-156.536	-156.536	-156.536	-156.536	-156.536	-156.536	-156.536	-156.536	-156.536	-156.536	-156.536	-156.536	-156.536	-156.536	-156.536	-156.536	-156.536	-156.536	-156.536	-156.536	-156.536	-156.536	-156.536	-156.536	-156.536	-156.536	-156.536	-156.536	-156.536	-156.536	-156.536	-156.536	-156.536
-156.536	-156.536	-156.536	-156.536	-156.536	-156.536	-156.536	-156.536	-156.536	-156.536	-156.536	-156.536	-156.536	-156.536	-156.536	-156.536	-156.536	-156.536	-156.536	-156.536	-156.536	-156.536	-156.536	-156.536	-156.536	-156.536	-156.536	-156.536	-156.536	-156.536	-156.536	-156.536	-156.536	-156.536	-156.536	-156.536	-156.536	-156.536	-156.536	-156.536	-156.536	-156.536	-156.536	-156.536	-156.536	-156.536	-156.536	-156.536	-156.536	-156.536
-156.536	-156.536	-156.536	-156.536	-156.536	-156.536	-156.536	-156.536	-156.536	-156.536	-156.536	-156.536	-156.536	-156.536	-156.536	-156.536	-156.536	-156.536	-156.536	-156.536	-156.536	-156.536	-156.536	-156.536	-156.536	-156.536	-156.536	-156.536	-156.536	-156.536	-156.536	-156.536	-156.536	-156.536	-156.536	-156.536	-156.536	-156.536	-156.536	-156.536	-156.536	-156.536	-156.536	-156.536	-156.536	-156.536	-156.536	-156.536	-156.536	-156.536
-156.536	-156.536	-156.536	-156.536	-156.536	-156.536	-156.536	-156.536	-156.536	-156.536	-156.536	-156.536	-156.536	-156.536	-156.536	-156.536	-156.536	-156.536	-156.536	-156.536	-156.536	-156.536	-156.536	-156.536	-156.536	-156.536	-156.536	-156.536	-156.536	-156.536	-156.536	-156.536	-156.536	-156.536	-156.536	-156.536	-156.536	-156.536	-156.536	-156.536	-156.536	-156.536	-156.536	-156.536	-156.536	-156.536	-156.536	-156.536	-156.536	-156.536
-156.536	-156.536	-156.536	-156.536	-156.536	-156.536	-156.536	-156.536	-156.536	-156.536	-156.536	-156.536	-156.536	-156.536	-156.536	-156.536	-156.536	-156.536	-156.536	-156.536	-156.536	-156.536	-156.536	-156.536	-156.536	-156.536	-156.536	-156.536	-156.536	-156.536	-156.536	-156.536	-156.536	-156.536	-156.536	-156.536	-156.536	-156.536	-156.536	-156.536	-156.536	-156.536	-156.536	-156.536	-156.536	-156.536	-156.536	-156.536	-156.536	-156.536
-156.536	-156.536	-156.536	-156.536	-156.536	-156.536	-156.536	-156.536	-156.536	-156.536	-156.536	-156.536	-156.536	-156.536	-156.536	-156.536	-156.536	-156.536	-156.536	-156.536	-156.536	-156.536	-156.536	-156.536	-156.536	-156.536	-156.536	-156.536	-156.536	-156.536	-156.536	-156.536	-156.536	-156.536	-156.536	-156.536	-156.536	-156.536	-156.536	-156.536	-156.536	-156.536	-156.536	-156.536	-156.536	-156.536	-156.536	-156.536	-156.536	-156.536
-156.536	-156.536	-156.536	-156.536	-156.536	-156.536	-156.536	-156.536	-156.536	-156.536	-156.536	-156.536	-156.536	-156.536	-156.536	-156.536	-156.536	-156.536	-156.536	-156.536	-156.536	-156.536	-156.536	-156.536	-156.536	-156.536	-156.536	-156.536	-156.536	-156.536	-156.536	-156.536	-156.536	-156.536	-156.536	-156.536	-156.536	-156.536	-156.536	-156.536	-156.536	-156.536	-156.536	-156.536	-156.536	-156.536	-156.536	-156.536	-156.536	-156.536
-156.536	-156.536	-156.536	-156.536	-156.536	-156.536	-156.536	-156.536	-156.536	-156.536	-156.536	-156.536	-156.536	-156.536	-156.536	-156.536	-156.536	-156.536	-156.536	-156.536	-156.536	-156.536	-156.536	-156.536	-156.536	-156.536	-156.536	-156.536	-156.536	-156.536	-156.536	-156.536	-156.536	-156.536	-156.536	-156.536	-156.536	-156.536	-156.536	-156.536	-156.536	-156.536	-156.536	-156.536	-156.536	-156.536	-156.536	-156.536	-156.536	-156.536
-156.536	-156.536	-156.536	-156.536	-156.536	-156.536	-156.536	-156.536	-156.536	-156.536	-156.536	-156.536	-156.536	-156.536	-156.536	-156.536	-156.536	-156.536	-156.536	-156.536	-156.536	-156.536	-156.536	-156.536	-156.536	-156.536	-156.536	-156.536	-156.536	-156.536	-156.536	-156.536	-156.536	-156.536	-156.536	-156.536	-156.536	-156.536	-156.536	-156.536	-156.536	-156.536	-156.536	-156.536	-156.536	-156.536	-156.536	-156.536	-156.536	-156.536
-156.536	-156.536	-156.536	-156.536	-156.536	-156.536	-156.536	-156.536	-156.536	-156.536	-156.536	-156.536	-156.536	-156.536	-156.536	-156.536	-156.536	-156.536	-156.536	-156.536	-156.536	-156.536	-156.536	-156.536	-156.536	-156.536	-156.536	-156.536	-156.536	-156.536	-156.536	-156.536	-156.536	-156.536	-156.536	-156.536	-156.536	-156.536	-156.536	-156.536	-156.536	-156.536	-156.536	-156.536	-156.536	-156.536	-156.536	-156.536	-156.536	-156.536
-156.536	-156.536	-156.536	-156.536	-156.536	-156.536	-156.536	-156.536	-156.536	-156.536	-156.536	-156.536	-156.536	-156.536	-156.536	-156.536	-156.536	-156.536	-156.536	-156.536	-156.536	-156.536	-156.536	-156.536	-156.536	-156.536	-156.536	-156.536	-156.536	-156.536	-156.536	-156.536	-156.536	-156.536	-156.536	-156.536	-156.536	-156.536	-156.536	-156.536	-156.536	-156.536	-156.536	-156.536	-156.536	-156.536	-156.536	-156.536	-156.536	-156.536
-156.536	-156.536	-156.536	-156.536	-156.536	-156.536	-156.536	-156.536	-156.536	-156.536	-156.536	-156.536	-156.536	-156.536	-156.536	-156.536	-156.536	-156.536	-156.536	-156.536	-156.536	-156.536	-156.536	-156.536	-156.536	-156.536	-156.536	-156.536	-156.536	-156.536	-156.536	-156.536	-156.536	-156.536	-156.536	-156.536	-156.536	-156.536	-156.536	-156.536	-156.536	-156.536	-156.536	-156.536	-156.536	-156.536	-156.536	-156.536	-156.536	-156.536
-156.536	-156.536	-156.536	-156.536	-156.536	-156.536	-156.536	-156.536	-156.536	-156.536	-156.536	-156.536	-156.536	-156.536	-156.536	-156.536	-156.536	-156.536	-156.536	-156.536	-156.536	-156.536	-156.536	-156.536	-156.536	-156.536	-156.536	-156.536	-156.536	-156.536	-156.536	-156.536	-156.536	-156.536	-156.536	-156.536	-156.536	-156.536	-156.536	-156.536	-156.536	-156.536	-156.536	-156.536	-156.536	-156.536	-156.536	-156.536	-156.536	-156.536
-156.536	-156.536	-156.536	-156.536	-156.536	-156.536	-156.536	-156.536	-156.536	-156.536	-156.536	-156.536	-156.536	-156.536	-156.536	-156.536	-156.536	-156.536	-156.536	-156.536	-156.536	-156.536	-156.536	-156.536	-156.536	-156.536	-156.536	-156.536	-156.536	-156.536	-156.536	-156.536	-156.536	-156.536	-156.536	-156.536	-156.536	-156.536	-156.536	-156.536	-156.536	-156.536	-156.536	-156.536	-156.536	-156.536	-156.536	-156.536	-156.536	-156.536
-156.536	-156.536	-156.536	-156.536	-156.536	-156.536	-156.536	-156.536	-156.536	-156.536	-156.536	-156.536	-156.536	-156.536	-156.536	-156.536	-156.536	-156.536	-156.536	-156.536	-156.536	-156.536	-156.536	-156.536	-156.536	-156.536	-156.536	-156.536	-156.536	-156.536	-156.536	-156.536	-156.536	-156.536	-156.536	-156.536	-156.536	-156.536	-156.536	-156.536	-156.536	-156.536	-156.536	-156.536	-156.536	-156.536	-156.536	-156.536	-156.536	-156.536
-156.536	-156.536	-156.536	-156.536	-156.536	-156.536	-156.536	-156.536	-156.536	-156.536	-156.536	-156.536	-156.536	-156.536	-156.536	-156.536	-156.536	-156.536	-156.536	-156.536	-156.536	-156.536	-156.536	-156.536	-156.536	-156.536	-156.536	-156.536	-156.536	-156.536	-156.536	-156.536	-156.536	-156.536	-156.536	-156.536	-156.536	-156.536	-156.536	-156.536	-156.536	-156.536	-156.536	-156.536	-156.536	-156.536	-156.536	-156.536	-156.536	-156.536
-156.536	-156.536	-156.536	-156.536	-156.536	-156.536	-156.536	-156.536	-156.536	-156.536	-156.536	-156.536	-156.536	-156.536	-156.536	-156.536	-156.536	-156.536	-156.536	-156.536	-156.536	-156.536	-156.536	-156.536	-156.536	-156.536	-156.536	-156.536	-156.536	-156.536	-156.536	-156.536	-156.536	-156.536	-156.536	-156.536	-156.536	-156.536	-156.536	-156.536	-156.536	-156.536	-156.536	-156.536	-156.536	-156.536	-156.536	-156.536	-156.536	-156.536
-156.536	-156.536	-156.536	-156.536	-156.536	-156.536	-156.536	-156.536	-156.536	-156.536	-156.536	-156.536	-156.536	-156.536	-156.536	-156.536	-156.536	-156.536	-156.536	-156.536	-156.536	-156.536	-156.536	-156.536	-156.536	-156.536	-156.536	-156.536	-156.536	-156.536	-156.536	-156.536	-156.536	-156.536	-156.536	-156.536	-156.536	-156.536	-156.536	-156.536	-156.536	-156.536	-156.536	-156.536	-156.536	-156.536	-156.536	-156.536	-156.536	-156.536
-156.536	-156.536	-156.536	-156.536	-156.536	-156.536	-156.536	-156.536	-156.536	-156.536	-156.536	-156.536	-156.536	-156.536	-156.536	-156.536	-156.536	-156.536	-156.536	-156.536	-156.536	-156.536	-156.536	-156.536	-156.536	-156.536	-156.536	-156.536	-156.536	-156.536	-156.536	-156.536	-156.536	-156.536	-156.536	-156.536	-156.536	-156.536	-156.536	-156.536	-156.536	-156.536	-156.536	-156.536	-156.536	-156.536	-156.536	-156.536	-156.536	-156.536
-156.536	-156.536	-156.536	-156.536	-156.536	-156.536	-156.536	-156.536	-156.536	-156.536	-156.536	-156.536	-156.536	-156.536	-156.536	-156.536	-156.536	-156.536	-156.536	-156.536	-156.536	-156.536	-156.536	-156.536	-156.536	-156.536	-156.536	-156.536	-156.536	-156.536	-156.536	-156.536	-156.536	-156.536	-156.536	-156.536	-156.536	-156.536	-156.536	-156.536	-156.536	-156.536	-156.536	-156.536	-156.536	-156.536	-156.536	-156.536	-156.536	-156.536
-156.536	-156.536	-156.536	-156.536	-156.536	-156.536	-156.536	-156.536	-156.536	-156.536	-156.536	-156.536	-156.536	-156.536	-156.536	-156.536	-156.536	-156.536	-156.536	-156.536	-156.536	-156.536	-156.536	-156.536	-156.536	-156.536	-156.536	-156.536	-156.536	-156.536	-156.536	-156.536	-156.536	-156.536	-156.536	-156.536	-156.536	-156.536	-156.536	-156.536	-156.536	-156.536	-156.536	-156.536	-156.536	-156.536	-156.536	-156.536	-156.536	-156.536
-156.536	-156.536	-156.536	-156.536	-156.536	-156.536	-156.536	-156.536	-156.536	-156.536	-156.536	-156.536	-156.536	-156.536	-156.536	-156.536	-156.536	-156.536	-156.536	-156.536	-156.536	-156.536	-156.536	-156.536	-156.536	-156.536	-156.536	-156.536	-156.536	-156.536	-156.536	-156.536	-156.536	-156.536	-156.536	-156.536	-156.536	-156.536	-156.536	-156.536	-156.536	-156.536	-156.536	-156.536	-156.536	-156.536	-156.536	-156.536	-156.536	-156.536
-156.536	-156.536	-156.536	-156.536	-156.536	-156.536	-156.536	-156.536	-156.536	-156.536	-156.536	-156.536	-156.536	-156.536	-156.536	-156.536	-156.536	-156.536	-156.536	-156.536	-156.536	-156.536	-156.536	-156.536	-156.536	-156.536	-156.536	-156.536	-156.536	-156.536	-156.536	-156.536	-156.536	-156.536	-156.536	-156.536	-156.536	-156.536	-156.536	-156.536	-156.536	-156.536	-156.536	-156.536	-156.536	-156.536	-156.536	-156.536	-156.536	-156.536
-156.536	-156.536	-156.536	-156.536	-156.536	-156.536	-156.536	-156.536	-156.536	-156.536	-156.536	-156.536	-156.536	-156.536	-156.536	-156.536	-156.536	-156.536	-156.536	-156.536	-156.536	-156.536	-156.536	-156.536	-156.536	-156.536	-156.536	-156.536	-156.536	-156.536	-156.536	-156.536	-156.536	-156.536	-156.536	-156.536	-156.536	-156.536	-156.536	-156.536	-156.536	-156.536	-156.536	-156.536	-156.536	-156.536	-156.536	-156.536	-156.536	-156.536
-156.536	-156.536	-156.536	-156.536	-156.536	-156.536	-156.536	-156.536	-156.536	-156.536	-156.536	-156.536	-156.536	-156.536	-156.536	-156.536	-156.536	-156.536	-156.536	-156.536	-156.536	-156.536	-156.536	-156.536	-156.536	-156.536	-156.536	-156.536	-156.536	-156.536	-156.536	-156.536	-156.536	-156.536	-156.536	-156.536	-156.536	-156.536	-156.536	-156.536	-156.536	-156.536	-156.536	-156.536	-156.536	-156.536	-156.536	-156.536	-156.536	-156.536
-156.536	-156.536	-156.536	-156.536	-156.536	-156.536	-156.536	-156.536	-156.536	-156.536	-156.536	-156.536	-156.536	-156.536	-156.536	-156.536	-156.536	-156.536	-156.536	-156.536	-156.536	-156.536	-156.536	-156.536	-156.536	-156.536	-156.536	-156.536	-156.536	-156.536	-156.536	-156.536	-156.536	-156.536	-156.536	-156.536	-156.536	-156.536	-156.536	-156.536	-156.536	-156.536	-156.536	-156.536	-156.536	-156.536	-156.536	-156.536	-156.536	-156.536
-156.536	-156.536	-156.536	-156.536	-156.536	-156.536	-156.536	-156.536	-156.536	-156.536	-156.536	-156.536	-156.536	-156.536	-156.536	-156.536	-156.536	-156.536	-156.536	-156.536	-156.536	-156.536	-156.536	-156.536	-156.536	-156.536	-156.536	-156.536	-156.536	-156.536	-156.536	-156.536	-156.536	-156.536	-156.536	-156.536	-156.536	-156.536	-156.536	-156.536	-156.536	-156.536	-156.536	-156.536	-156.536	-156.536	-156.536	-156.536	-156.536	-156.536
-156.536	-156.536	-156.536	-156.536	-156.536	-156.536	-156.536	-156.536	-156.536	-156.536	-156.536	-156.536	-156.536	-156.536	-156.536	-156.536	-156.536	-156.536	-156.536	-156.536	-156.536	-156.536	-156.536	-156.536	-156.536	-156.536	-156.536	-156.536	-156.536	-156.536	-156.536	-156.536	-156.536	-156.536	-156.536	-156.536	-156.536	-156.536	-156.536	-156.536	-156.536	-156.536	-156.536	-156.536	-156.536	-156.536	-156.536	-156.536	-156.536	-156.536
-156.536	-156.536	-156.536	-156.536	-156.536	-156.536	-156.536	-156.536	-156.536	-156.536	-156.536	-156.536	-156.536	-156.536	-156.536	-156.536	-156.536	-156.536	-156.536	-156.536	-156.536	-156.536	-156.536	-156.536	-156.536	-156.536	-156.536	-156.536	-156.536	-156.536	-156.536	-156.536	-156.536	-156.536	-156.536	-156.536	-156.536	-156.536	-156.536	-156.536	-156.536	-156.536	-156.536	-156.536	-156.536	-156.536	-156.536	-156.536	-156.536	-156.536
-156.536	-156.536	-156.536	-156.536	-156.536	-156.536	-156.536	-156.536	-156.536	-156.536	-156.536	-156.536	-156.536	-156.536	-156.536	-156.536	-156.536	-156.536	-156.536	-156.536	-156.536	-156.536	-156.536	-156.536	-156.536	-156.536	-156.536	-156.536	-156.536	-156.536	-156.536	-156.536	-156.536	-156.536	-156.536	-156.536	-156.536	-156.536	-156.536	-156.536	-156.536	-156.536	-156.536	-156.536	-156.536	-156.536	-156.536	-156.536	-156.536	-156.536
-156.536	-156.536	-156.536	-156.536	-156.536	-156.536	-156.536	-156.536	-156.536	-156.536	-156.536	-156.536	-156.536	-156.536	-156.536	-156.536	-156.536	-156.536	-156.536	-156.536	-156.536	-156.536	-156.536	-156.536	-156.536	-156.536	-156.536	-156.536	-156.536	-156.536	-156.536	-156.536	-156.536	-156.536	-156.536	-156.536	-156.536	-156.536	-156.536	-156.536	-156.536	-156.536	-156.536	-156.536	-156.536	-156.536	-156.536	-156.536	-156.536	-156.536
-156.536	-156.536	-156.536	-156.536	-156.536	-156.536	-156.536	-156.536	-156.536	-156.536	-156.536	-156.536	-156.536	-156.536	-156.536	-156.536	-156.536	-156.536	-156.536	-156.536	-156.536	-156.536	-156.536	-156.536	-156.536	-156.536	-156.536	-156.536	-156.536	-156.536	-156.536	-156.536	-156.536	-156.536	-156.536	-156.536	-156.536	-156.536	-156.536	-156.536	-156.536	-156.536	-156.536	-156.536	-156.536	-156.536	-156.536	-156.536	-156.536	-156.536
-156.536	-156.536	-156.536	-156.536	-156.536	-156.536	-156.536	-156.536	-156.536	-156.536	-156.536	-156.536	-156.536	-156.536	-156.536	-156.536	-156.536	-156.536	-156.536	-156.536	-156.536	-156.536	-156.536	-156.536	-156.536	-156.536	-156.536	-156.536	-156.536	-156.536	-156.536	-156.536	-156.536	-156.536	-156.536	-156.536	-156.536	-156.536	-156.536	-68.8187	-156.536	-156.536	-156.536	-156.536	-156.536	-156.536	-156.536	-156.536	-156.536	-156.536
-156.536	-156.536	-156.536	-156.536	-156.536	-156.536	-156.536	-156.536	-156.536	-156.536	-156.536	-156.536	-156.536	-156.536	-156.536	-156.536	-156.536	-156.536	-156.536	-156.536	-156.536	-156.536	-156.536	-156.536	-156.536	-156.536	-156.536	-156.536	-156.536	-156.536	-156.536	-156.536	-156.536	-156.536	-156.536	-156.536	-156.536	-156.536	-156.536	-66.8924	-69.1872	-156.536	-156.536	-156.536	-156.536	-156.536	-156.536	-156.536	-156.536	-156.536
-156.536	-156.536	-156.536	-156.536	-156.536	-156.536	-156.536	-156.536	-156.536	-156.536	-156.536	-156.536	-156.536	-156.536	-156.536	-156.536	-156.536	-156.536	-156.536	-156.536	-156.536	-156.536	-156.536	-156.536	-156.536	-156.536	-156.536	-69.0463	-156.536	-156.536	-156.536	-156.536	-156.536	-156.536	-156.536	-156.536	-156.536	-156.536	-156.536	-65.1104	-69.8339	-156.536	-156.536	-156.536	-156.536	-156.536	-156.536	-156.536	-156.536	-156.536
-156.536	-156.536	-156.536	-156.536	-156.536	-156.536	-156.536	-156.536	-156.536	-156.536	-156.536	-156.536	-156.536	-156.536	-156.536	-156.536	-156.536	-156.536	-156.536	-156.536	-156.536	-156.536	-156.536	-156.536	-156.536	-156.536	-156.536	-68.2218	-156.536	-156.536	-156.536	-156.536	-156.536	-156.536	-156.536	-156.536	-156.536	-156.536	-156.536	-64.0515	-156.536	-156.536	-156.536	-156.536	-156.536	-156.536	-156.536	-156.536	-156.536	-156.536
-156.536	-156.536	-156.536	-156.536	-156.536	-156.536	-156.536	-156.536	-156.536	-156.536	-156.536	-156.536	-156.536	-156.536	-156.536	-156.536	-156.536	-156.536	-156.536	-156.536	-156.536	-156.536	-156.536	-156.536	-156.536	-156.536	-156.536	-68.1973	-156.536	-156.536	-156.536	-156.536	-156.536	-156.536	-156.536	-156.536	-156.536	-156.536	-156.536	-63.7681	-67.8673	-156.536	-156.536	-156.536	-156.536	-156.536	-156.536	-156.536	-156.536	-156.536
-156.536	-156.536	-156.536	-156.536	-156.536	-156.536	-156.536	-156.536	-156.536	-156.536	-156.536	-156.536	-156.536	-156.536	-156.536	-156.536	-156.536	-156.536	-156.536	-156.536	-156.536	-156.536	-156.536	-156.536	-156.536	-156.536	-156.536	-68.9527	-156.536	-156.536	-156.536	-156.536	-156.536	-156.536	-156.536	-156.536	-156.536	-156.536	-156.536	-64.1402	-65.7447	-156.536	-156.536	-156.536	-156.536	-156.536	-156.536	-156.536	-156.536	-156.536
-156.536	-156.536	-156.536	-156.536	-156.536	-156.536	-156.536	-156.536	-156.536	-156.536	-156.536	-156.536	-156.536	-156.536	-156.536	-156.536	-156.536	-156.536	-156.536	-156.536	-156.536	-156.536	-156.536	-156.536	-156.536	-156.536	-156.536	-156.536	-156.536	-156.536	-156.536	-156.536	-156.536	-156.536	-156.536	-156.536	-156.536	-156.536	-156.536	-64.8675	-66.4384	-156.536	-156.536	-156.536	-156.536	-156.536	-156.536	-156.536	-156.536	-156.536
-156.536	-156.536	-156.536	-156.536	-156.536	-156.536	-156.536	-156.536	-156.536	-156.536	-156.536	-156.536	-156.536	-156.536	-156.536	-156.536	-156.536	-156.536	-156.536	-156.536	-156.536	-156.536	-156.536	-156.536	-156.536	-156.536	-156.536	-156.536	-156.536	-156.536	-156.536	-156.536	-156.536	-156.536	-156.536	-156.536	-156.536	-156.536	-156.536	-65.2542	-69.3246	-156.536	-156.536	-156.536	-156.536	-156.536	-156.536	-156.536	-156.536	-156.536
-156.536	-156.536	-156.536	-156.536	-156.536	-156.536	-156.536	-156.536	-156.536	-156.536	-156.536	-156.536	-156.536	-156.536	-156.536	-156.536	-156.536	-156.536	-156.536	-156.536	-156.536	-156.536	-156.536	-156.536	-156.536	-156.536	-156.536	-156.536	-156.536	-156.536	-156.536	-156.536	-156.536	-156.536	-156.536	-156.536	-156.536	-156.536	-156.536	-64.3544	-156.536	-156.536	-156.536	-156.536	-156.536	-156.536	-156.536	-156.536	-156.536	-156.536
-156.536	-156.536	-156.536	-156.536	-156.536	-156.536	-156.536	-156.536	-156.536	-156.536	-156.536	-156.536	-156.536	-156.536	-156.536	-156.536	-156.536	-156.536	-156.536	-156.536	-156.536	-156.536	-156.536	-156.536	-156.536	-156.536	-156.536	-67.174	-156.536	-156.536	-156.536	-156.536	-156.536	-156.536	-156.536	-156.536	-156.536	-156.536	-156.536	-62.2063	-156.536	-156.536	-156.536	-156.536	-156.536	-156.536	-156.536	-156.536	-156.536	-156.536
-156.536	-156.536	-156.536	-156.536	-156.536	-156.536	-156.536	-156.536	-156.536	-156.536	-156.536	-156.536	-156.536	-156.536	-156.536	-69.1547	-156.536	-156.536	-156.536	-156.536	-156.536	-156.536	-156.536	-156.536	-156.536	-156.536	-156.536	-63.7804	-156.536	-156.536	-156.536	-156.536	-156.536	-156.536	-156.536	-156.536	-156.536	-156.536	-156.536	-59.8155	-156.536	-69.7448	-156.536	-156.536	-156.536	-156.536	-156.536	-156.536	-156.536	-156.536
-156.536	-156.536	-156.536	-156.536	-156.536	-156.536	-156.536	-156.536	-156.536	-156.536	-156.536	-156.536	-156.536	-156.536	-156.536	-66.754	-156.536	-156.536	-156.536	-156.536	-156.536	-156.536	-156.536	-156.536	-156.536	-156.536	-156.536	-60.9117	-156.536	-156.536	-156.536	-156.536	-156.536	-156.536	-156.536	-156.536	-156.536	-156.536	-156.536	-57.6696	-68.427	-68.6589	-156.536	-156.536	-156.536	-156.536	-156.536	-156.536	-156.536	-156.536
-156.536	-156.536	-156.536	-156.536	-156.536	-156.536	-156.536	-156.536	-156.536	-156.536	-156.536	-156.536	-156.536	-156.536	-156.536	-64.6419	-156.536	-156.536	-156.536	-156.536	-156.536	-156.536	-156.536	-156.536	-156.536	-156.536	-156.536	-58.6711	-156.536	-156.536	-156.536	-156.536	-156.536	-156.536	-156.536	-156.536	-156.536	-156.536	-156.536	-55.7751	-65.2352	-68.2822	-156.536	-156.536	-156.536	-156.536	-156.536	-156.536	-156.536	-156.536
-156.536	-156.536	-156.536	-156.536	-156.536	-156.536	-156.536	-156.536	-156.536	-156.536	-156.536	-156.536	-156.536	-156.536	-156.536	-62.8309	-156.536	-156.536	-156.536	-156.536	-156.536	-156.536	-156.536	-156.536	-156.536	-156.536	-156.536	-57.1113	-156.536	-156.536	-156.536	-156.536	-156.536	-156.536	-156.536	-156.536	-156.536	-156.536	-156.536	-54.1689	-65.1997	-69.2829	-156.536	-156.536	-156.536	-156.536	-156.536	-156.536	-156.536	-156.536
-156.536	-156.536	-156.536	-156.536	-156.536	-156.536	-156.536	-156.536	-156.536	-156.536	-156.536	-156.536	-156.536	-156.536	-156.536	-61.5109	-156.536	-156.536	-156.536	-156.536	-156.536	-156.536	-156.536	-156.536	-156.536	-156.536	-156.536	-56.2022	-156.536	-156.536	-156.536	-156.536	-156.536	-156.536	-156.536	-156.536	-156.536	-156.536	-156.536	-52.9739	-65.4529	-156.536	-156.536	-156.536	-156.536	-156.536	-156.536	-156.536	-156.536	-156.536
-156.536	-156.536	-156.536	-156.536	-156.536	-156.536	-156.536	-156.536	-156.536	-156.536	-156.536	-156.536	-156.536	-156.536	-156.536	-60.8109	-156.536	-156.536	-156.536	-156.536	-156.536	-156.536	-156.536	-156.536	-156.536	-156.536	-156.536	-55.8698	-156.536	-156.536	-156.536	-156.536	-156.536	-156.536	-156.536	-156.536	-156.536	-156.536	-156.536	-52.2466	-65.3072	-156.536	-156.536	-156.536	-156.536	-156.536	-156.536	-156.536	-156.536	-156.536
-156.536	-156.536	-156.536	-156.536	-156.536	-156.536	-156.536	-156.536	-156.536	-156.536	-156.536	-156.536	-156.536	-156.536	-156.536	-60.6684	-156.536	-156.536	-156.536	-156.536	-156.536	-156.536	-156.536	-156.536	-156.536	-156.536	-156.536	-55.997	-156.536	-156.536	-156.536	-156.536	-156.536	-156.536	-156.536	-156.536	-156.536	-156.536	-156.536	-51.9467	-67.6385	-156.536	-156.536	-156.536	-156.536	-156.536	-156.536	-156.536	-156.536	-156.536
-156.536	-156.536	-156.536	-156.536	-156.536	-156.536	-156.536	-156.536	-156.536	-156.536	-156.536	-156.536	-156.536	-156.536	-156.536	-60.8517	-156.536	-156.536	-156.536	-156.536	-156.536	-156.536	-156.536	-156.536	-156.536	-156.536	-156.536	-56.4145	-156.536	-156.536	-156.536	-156.536	-156.536	-156.536	-156.536	-156.536	-156.536	-156.536	-156.536	-51.9662	-156.536	-156.536	-156.536	-156.536	-156.536	-156.536	-156.536	-156.536	-156.536	-156.536
-156.536	-156.536	-156.536	-156.536	-156.536	-156.536	-156.536	-156.536	-156.536	-156.536	-156.536	-156.536	-156.536	-156.536	-156.536	-61.0971	-156.536	-156.536	-156.536	-156.536	-156.536	-156.536	-156.536	-156.536	-156.536	-156.536	-156.536	-56.9209	-156.536	-156.536	-156.536	-156.536	-156.536	-156.536	-156.536	-156.536	-156.536	-156.536	-156.536	-52.1586	-156.536	-156.536	-156.536	-156.536	-156.536	-156.536	-156.536	-156.536	-156.536	-156.536
-156.536	-156.536	-156.536	-156.536	-156.536	-156.536	-156.536	-156.536	-156.536	-156.536	-156.536	-156.536	-156.536	-156.536	-156.536	-61.2721	-156.536	-156.536	-156.536	-156.536	-156.536	-156.536	-156.536	-156.536	-156.536	-156.536	-156.536	-57.3579	-156.536	-156.536	-156.536	-156.536	-156.536	-156.536	-156.536	-156.536	-156.536	-156.536	-156.536	-52.4047	-156.536	-69.05	-156.536	-156.536	-156.536	-156.536	-156.536	-156.536	-156.536	-156.536
-156.536	-156.536	-156.536	-156.536	-156.536	-156.536	-156.536	-156.536	-156.536	-156.536	-156.536	-156.536	-156.536	-156.536	-156.536	-61.4169	-156.536	-156.536	-156.536	-156.536	-156.536	-156.536	-156.536	-156.536	-156.536	-156.536	-156.536	-57.7281	-156.536	-156.536	-156.536	-156.536	-156.536	-156.536	-156.536	-156.536	-156.536	-156.536	-156.536	-52.6958	-156.536	-68.4892	-156.536	-156.536	-156.536	-156.536	-156.536	-156.536	-156.536	-156.536
-156.536	-156.536	-156.536	-156.536	-156.536	-156.536	-156.536	-156.536	-156.536	-156.536	-156.536	-156.536	-156.536	-156.536	-156.536	-61.6767	-156.536	-156.536	-156.536	-156.536	-156.536	-156.536	-156.536	-156.536	-156.536	-156.536	-156.536	-58.2259	-156.536	-156.536	-156.536	-156.536	-156.536	-156.536	-156.536	-156.536	-156.536	-156.536	-156.536	-53.123	-156.536	-69.8863	-156.536	-156.536	-156.536	-156.536	-156.536	-156.536	-156.536	-156.536
-156.536	-156.536	-156.536	-156.536	-156.536	-156.536	-156.536	-156.536	-156.536	-156.536	-156.536	-156.536	-156.536	-156.536	-156.536	-62.2182	-156.536	-156.536	-156.536	-156.536	-156.536	-156.536	-156.536	-156.536	-156.536	-156.536	-156.536	-59.1069	-156.536	-156.536	-156.536	-156.536	-156.536	-156.536	-156.536	-156.536	-156.536	-156.536	-156.536	-53.7584	-156.536	-156.536	-156.536	-156.536	-156.536	-156.536	-156.536	-156.536	-156.536	-156.536
-156.536	-156.536	-156.536	-156.536	-156.536	-156.536	-156.536	-156.536	-156.536	-156.536	-156.536	-156.536	-156.536	-156.536	-156.536	-63.1296	-156.536	-156.536	-156.536	-156.536	-156.536	-156.536	-156.536	-156.536	-156.536	-156.536	-156.536	-60.5125	-156.536	-156.536	-156.536	-156.536	-156.536	-156.536	-156.536	-156.536	-156.536	-156.536	-156.536	-54.5596	-156.536	-156.536	-156.536	-156.536	-156.536	-156.536	-156.536	-156.536	-156.536	-156.536
-156.536	-156.536	-156.536	-156.536	-156.536	-156.536	-156.536	-156.536	-156.536	-156.536	-156.536	-156.536	-156.536	-156.536	-156.536	-64.2178	-156.536	-156.536	-156.536	-156.536	-156.536	-156.536	-156.536	-156.536	-156.536	-156.536	-156.536	-62.3136	-156.536	-156.536	-156.536	-156.536	-156.536	-156.536	-156.536	-156.536	-156.536	-156.536	-156.536	-55.3688	-156.536	-156.536	-156.536	-156.536	-156.536	-156.536	-156.536	-156.536	-156.536	-156.536
-156.536	-156.536	-156.536	-156.536	-156.536	-156.536	-156.536	-156.536	-156.536	-156.536	-156.536	-156.536	-156.536	-156.536	-156.536	-64.7802	-156.536	-156.536	-156.536	-156.536	-156.536	-156.536	-156.536	-156.536	-156.536	-156.536	-156.536	-63.7989	-156.536	-156.536	-156.536	-156.536	-156.536	-156.536	-156.536	-156.536	-156.536	-156.536	-156.536	-55.8972	-156.536	-68.4042	-156.536	-68.0916	-156.536	-156.536	-156.536	-156.536	-156.536	-156.536
-156.536	-156.536	-156.536	-156.536	-156.536	-156.536	-156.536	-156.536	-156.536	-156.536	-156.536	-156.536	-156.536	-156.536	-156.536	-64.1394	-156.536	-156.536	-156.536	-156.536	-156.536	-156.536	-156.536	-156.536	-156.536	-156.536	-156.536	-63.6667	-156.536	-156.536	-156.536	-156.536	-156.536	-156.536	-156.536	-156.536	-156.536	-156.536	-156.536	-55.7682	-156.536	-65.4489	-156.536	-67.8505	-156.536	-156.536	-156.536	-156.536	-156.536	-156.536
-156.536	-156.536	-156.536	-156.536	-156.536	-156.536	-156.536	-156.536	-156.536	-156.536	-156.536	-156.536	-156.536	-156.536	-156.536	-62.615	-156.536	-156.536	-156.536	-156.536	-156.536	-156.536	-156.536	-156.536	-156.536	-156.536	-156.536	-61.9595	-156.536	-69.0064	-156.536	-156.536	-156.536	-156.536	-156.536	-156.536	-156.536	-156.536	-156.536	-54.9065	-156.536	-63.3845	-156.536	-156.536	-156.536	-156.536	-156.536	-156.536	-156.536	-156.536
-156.536	-156.536	-156.536	-156.536	-156.536	-156.536	-156.536	-156.536	-156.536	-156.536	-156.536	-156.536	-156.536	-156.536	-156.536	-60.8181	-156.536	-156.536	-156.536	-156.536	-156.536	-156.536	-156.536	-156.536	-156.536	-156.536	-156.536	-59.861	-156.536	-68.0517	-156.536	-156.536	-156.536	-156.536	-156.536	-156.536	-156.536	-156.536	-156.536	-53.6323	-156.536	-62.5315	-156.536	-156.536	-156.536	-156.536	-156.536	-156.536	-156.536	-156.536
-156.536	-156.536	-156.536	-156.536	-156.536	-156.536	-156.536	-156.536	-156.536	-156.536	-156.536	-156.536	-156.536	-156.536	-156.536	-58.9801	-156.536	-156.536	-156.536	-156.536	-156.536	-156.536	-156.536	-156.536	-156.536	-156.536	-156.536	-57.7987	-156.536	-69.3298	-156.536	-156.536	-156.536	-156.536	-156.536	-156.536	-156.536	-156.536	-156.536	-52.2101	-156.536	-63.0284	-156.536	-156.536	-156.536	-68.5942	-156.536	-156.536	-156.536	-156.536
-156.536	-156.536	-156.536	-156.536	-156.536	-156.536	-156.536	-156.536	-156.536	-156.536	-156.536	-156.536	-156.536	-156.536	-156.536	-57.1942	-156.536	-156.536	-156.536	-156.536	-156.536	-156.536	-156.536	-156.536	-156.536	-156.536	-156.536	-55.8204	-156.536	-156.536	-156.536	-156.536	-156.536	-156.536	-156.536	-156.536	-156.536	-156.536	-156.536	-50.7524	-156.536	-64.529	-156.536	-69.0504	-156.536	-67.3941	-156.536	-156.536	-156.536	-156.536
-156.536	-156.536	-156.536	-156.536	-156.536	-156.536	-156.536	-156.536	-156.536	-156.536	-156.536	-156.536	-156.536	-156.536	-156.536	-55.6004	-156.536	-156.536	-156.536	-156.536	-156.536	-156.536	-156.536	-156.536	-156.536	-156.536	-156.536	-54.0226	-156.536	-156.536	-156.536	-69.5464	-156.536	-156.536	-156.536	-156.536	-156.536	-156.536	-156.536	-49.3775	-156.536	-66.3619	-156.536	-66.1852	-69.9056	-67.3187	-156.536	-156.536	-156.536	-156.536
-156.536	-156.536	-156.536	-156.536	-156.536	-156.536	-156.536	-156.536	-156.536	-156.536	-156.536	-156.536	-156.536	-156.536	-156.536	-54.3219	-156.536	-156.536	-156.536	-156.536	-156.536	-156.536	-156.536	-156.536	-156.536	-156.536	-156.536	-52.5151	-156.536	-156.536	-156.536	-69.6836	-156.536	-156.536	-156.536	-156.536	-156.536	-156.536	-156.536	-48.2275	-156.536	-68.5579	-156.536	-66.2481	-66.3322	-68.9859	-156.536	-156.536	-156.536	-156.536
-156.536	-156.536	-156.536	-69.1623	-156.536	-156.536	-156.536	-156.536	-156.536	-156.536	-156.536	-156.536	-156.536	-156.536	-156.536	-53.3811	-156.536	-156.536	-156.536	-156.536	-156.536	-156.536	-156.536	-156.536	-156.536	-156.536	-156.536	-51.3716	-156.536	-156.536	-156.536	-156.536	-69.2134	-156.536	-156.536	-156.536	-156.536	-156.536	-156.536	-47.3932	-156.536	-156.536	-69.5493	-69.2735	-65.023	-156.536	-156.536	-156.536	-156.536	-156.536
-156.536	-156.536	-156.536	-67.9858	-156.536	-156.536	-156.536	-156.536	-156.536	-156.536	-156.536	-156.536	-156.536	-156.536	-156.536	-52.6956	-156.536	-156.536	-156.536	-156.536	-156.536	-156.536	-156.536	-156.536	-156.536	-156.536	-156.536	-50.5792	-156.536	-156.536	-156.536	-156.536	-68.8148	-156.536	-156.536	-156.536	-156.536	-156.536	-156.536	-46.8672	-156.536	-156.536	-156.536	-156.536	-65.1469	-156.536	-156.536	-156.536	-156.536	-156.536
-156.536	-156.536	-156.536	-66.8457	-156.536	-156.536	-156.536	-156.536	-156.536	-156.536	-156.536	-156.536	-156.536	-156.536	-156.536	-52.1623	-156.536	-156.536	-156.536	-156.536	-69.9169	-156.536	-156.536	-156.536	-156.536	-156.536	-67.2356	-50.0036	-156.536	-156.536	-156.536	-156.536	-67.9692	-156.536	-156.536	-156.536	-156.536	-156.536	-68.1263	-46.5573	-156.536	-156.536	-156.536	-156.536	-65.1102	-156.536	-156.536	-156.536	-156.536	-156.536
-156.536	-156.536	-156.536	-65.829	-156.536	-156.536	-156.536	-156.536	-156.536	-156.536	-156.536	-156.536	-156.536	-156.536	-156.536	-51.7719	-156.536	-156.536	-156.536	-156.536	-68.6111	-156.536	-156.536	-156.536	-156.536	-156.536	-65.1523	-49.4961	-156.536	-69.8445	-156.536	-156.536	-66.6556	-156.536	-156.536	-156.536	-156.536	-156.536	-65.7212	-46.3619	-156.536	-69.1123	-156.536	-156.536	-64.3819	-156.536	-156.536	-156.536	-156.536	-156.536
-156.536	-156.536	-156.536	-64.9507	-156.536	-156.536	-156.536	-156.536	-156.536	-156.536	-156.536	-156.536	-156.536	-156.536	-156.536	-51.6173	-156.536	-156.536	-156.536	-156.536	-68.1244	-156.536	-156.536	-156.536	-156.536	-156.536	-65.2947	-49.0587	-156.536	-69.0849	-156.536	-156.536	-66.0863	-156.536	-156.536	-156.536	-156.536	-156.536	-66.7982	-46.256	-156.536	-67.9823	-156.536	-156.536	-64.0318	-156.536	-156.536	-156.536	-156.536	-156.536
-156.536	-156.536	-156.536	-64.1983	-156.536	-156.536	-156.536	-156.536	-156.536	-156.536	-156.536	-156.536	-156.536	-156.536	-156.536	-51.8053	-156.536	-156.536	-156.536	-156.536	-69.1536	-156.536	-156.536	-156.536	-156.536	-156.536	-64.0457	-48.8459	-156.536	-68.839	-156.536	-156.536	-67.0339	-156.536	-156.536	-156.536	-156.536	-156.536	-67.5596	-46.3134	-156.536	-67.3665	-156.536	-69.7988	-65.0311	-156.536	-156.536	-156.536	-156.536	-156.536
-156.536	-156.536	-156.536	-63.5714	-156.536	-156.536	-156.536	-156.536	-156.536	-156.536	-156.536	-156.536	-156.536	-156.536	-69.884	-52.3804	-156.536	-156.536	-156.536	-156.536	-156.536	-156.536	-156.536	-156.536	-156.536	-156.536	-62.3054	-49.0419	-156.536	-69.879	-156.536	-69.829	-156.536	-156.536	-156.536	-156.536	-156.536	-156.536	-62.9986	-46.6408	-156.536	-68.1098	-156.536	-68.0753	-68.0642	-156.536	-156.536	-156.536	-156.536	-156.536
-156.536	-156.536	-156.536	-63.0923	-156.536	-156.536	-156.536	-156.536	-156.536	-156.536	-156.536	-156.536	-156.536	-156.536	-68.5122	-53.2711	-156.536	-156.536	-156.536	-156.536	-156.536	-156.536	-156.536	-156.536	-156.536	-156.536	-61.7511	-49.7426	-156.536	-156.536	-156.536	-67.6552	-156.536	-156.536	-156.536	-156.536	-156.536	-156.536	-60.4485	-47.2786	-156.536	-69.7347	-69.4903	-66.0745	-156.536	-156.536	-156.536	-156.536	-156.536	-156.536
-156.536	-156.536	-156.536	-62.8148	-156.536	-156.536	-156.536	-156.536	-156.536	-156.536	-156.536	-156.536	-156.536	-156.536	-68.2338	-54.3289	-156.536	-156.536	-156.536	-156.536	-156.536	-156.536	-156.536	-156.536	-156.536	-156.536	-60.2596	-50.8967	-156.536	-156.536	-156.536	-66.4409	-156.536	-156.536	-156.536	-156.536	-156.536	-156.536	-59.8726	-48.194	-156.536	-156.536	-69.0807	-64.6828	-156.536	-156.536	-156.536	-156.536	-156.536	-156.536
-156.536	-156.536	-156.536	-62.7701	-156.536	-156.536	-156.536	-156.536	-156.536	-156.536	-156.536	-156.536	-156.536	-156.536	-67.8239	-55.5141	-156.536	-156.536	-156.536	-156.536	-156.536	-156.536	-156.536	-156.536	-156.536	-156.536	-58.1884	-52.3755	-156.536	-156.536	-156.536	-66.1032	-156.536	-156.536	-156.536	-156.536	-156.536	-156.536	-60.0389	-49.3808	-156.536	-156.536	-156.536	-64.2908	-156.536	-156.536	-156.536	-156.536	-156.536	-156.536
-156.536	-156.536	-156.536	-62.9005	-156.536	-156.536	-156.536	-156.536	-156.536	-156.536	-156.536	-156.536	-156.536	-156.536	-66.906	-56.8948	-156.536	-156.536	-156.536	-156.536	-156.536	-156.536	-156.536	-156.536	-156.536	-156.536	-57.1958	-54.0979	-156.536	-156.536	-156.536	-66.2602	-156.536	-156.536	-156.536	-156.536	-156.536	-156.536	-60.0205	-50.8414	-156.536	-156.536	-156.536	-64.7772	-156.536	-156.536	-156.536	-156.536	-156.536	-156.536
-156.536	-156.536	-156.536	-63.0883	-156.536	-156.536	-156.536	-156.536	-156.536	-156.536	-156.536	-156.536	-156.536	-156.536	-66.1291	-58.3698	-156.536	-156.536	-156.536	-156.536	-156.536	-156.536	-156.536	-156.536	-156.536	-156.536	-57.1345	-55.9917	-156.536	-156.536	-156.536	-66.8708	-156.536	-156.536	-156.536	-156.536	-156.536	-156.536	-59.2752	-52.4213	-156.536	-156.536	-156.536	-65.9195	-69.6914	-156.536	-156.536	-156.536	-156.536	-156.536
-156.536	-156.536	-156.536	-63.2606	-156.536	-156.536	-156.536	-156.536	-156.536	-156.536	-156.536	-156.536	-156.536	-156.536	-65.7361	-59.819	-156.536	-156.536	-156.536	-156.536	-156.536	-156.536	-156.536	-156.536	-156.536	-156.536	-57.1782	-57.9502	-156.536	-156.536	-156.536	-68.1298	-68.6135	-156.536	-156.536	-156.536	-156.536	-156.536	-57.8141	-53.9135	-156.536	-156.536	-156.536	-67.422	-67.6596	-156.536	-156.536	-156.536	-156.536	-156.536
-156.536	-156.536	-156.536	-63.4249	-156.536	-156.536	-156.536	-156.536	-156.536	-156.536	-156.536	-156.536	-156.536	-156.536	-65.3227	-61.6267	-156.536	-156.536	-156.536	-156.536	-156.536	-156.536	-156.536	-156.536	-156.536	-156.536	-56.7497	-60.1703	-69.1644	-156.536	-156.536	-156.536	-68.4669	-156.536	-156.536	-156.536	-156.536	-156.536	-56.5495	-55.5681	-69.7225	-156.536	-69.063	-69.5078	-68.2157	-156.536	-156.536	-156.536	-156.536	-156.536
-156.536	-156.536	-156.536	-63.5577	-156.536	-156.536	-156.536	-156.536	-156.536	-156.536	-156.536	-156.536	-156.536	-156.536	-64.3878	-64.424	-156.536	-156.536	-156.536	-156.536	-156.536	-156.536	-156.536	-156.536	-156.536	-156.536	-55.876	-63.2741	-67.3447	-156.536	-68.3954	-156.536	-69.3972	-156.536	-156.536	-156.536	-156.536	-156.536	-56.1219	-58.1895	-69.1249	-156.536	-67.3956	-156.536	-156.536	-156.536	-156.536	-156.536	-156.536	-156.536
-156.536	-156.536	-156.536	-63.4905	-156.536	-156.536	-156.536	-156.536	-156.536	-156.536	-156.536	-156.536	-156.536	-156.536	-63.1438	-68.1283	-156.536	-156.536	-156.536	-156.536	-156.536	-156.536	-156.536	-156.536	-156.536	-156.536	-54.9115	-67.7818	-65.7492	-156.536	-67.7112	-156.536	-69.7552	-156.536	-156.536	-156.536	-156.536	-156.536	-56.0882	-62.4677	-67.3929	-68.6666	-66.8123	-156.536	-156.536	-156.536	-156.536	-156.536	-156.536	-156.536
-156.536	-156.536	-156.536	-63.019	-156.536	-156.536	-156.536	-156.536	-156.536	-156.536	-156.536	-156.536	-156.536	-156.536	-62.055	-68.5969	-156.536	-156.536	-156.536	-156.536	-156.536	-156.536	-156.536	-156.536	-156.536	-156.536	-54.0138	-68.2444	-64.6963	-156.536	-68.6823	-156.536	-68.9985	-156.536	-156.536	-156.536	-156.536	-156.536	-55.4032	-63.4431	-65.6471	-156.536	-67.5814	-156.536	-69.5449	-156.536	-156.536	-156.536	-156.536	-156.536
-156.536	-156.536	-156.536	-62.1618	-156.536	-156.536	-156.536	-156.536	-156.536	-156.536	-156.536	-156.536	-156.536	-156.536	-61.2182	-65.2491	-156.536	-156.536	-156.536	-156.536	-156.536	-156.536	-156.536	-156.536	-156.536	-156.536	-53.0241	-64.976	-64.8079	-156.536	-156.536	-156.536	-68.0943	-156.536	-156.536	-156.536	-156.536	-156.536	-54.1472	-59.3486	-65.4106	-156.536	-69.3719	-69.8287	-68.1089	-156.536	-156.536	-156.536	-156.536	-156.536
-156.536	-156.536	-156.536	-61.178	-156.536	-156.536	-156.536	-156.536	-156.536	-156.536	-156.536	-156.536	-156.536	-156.536	-60.4237	-62.425	-156.536	-156.536	-156.536	-156.536	-156.536	-156.536	-156.536	-156.536	-156.536	-156.536	-51.8992	-62.6349	-66.6638	-156.536	-156.536	-69.7132	-67.5885	-156.536	-156.536	-156.536	-156.536	-156.536	-53.0825	-56.5167	-66.7233	-156.536	-156.536	-68.8477	-67.4121	-156.536	-156.536	-156.536	-156.536	-156.536
-156.536	-156.536	-156.536	-60.3449	-156.536	-156.536	-156.536	-156.536	-156.536	-156.536	-156.536	-156.536	-156.536	-156.536	-59.438	-60.7975	-156.536	-156.536	-156.536	-156.536	-156.536	-156.536	-156.536	-156.536	-156.536	-156.536	-50.8883	-60.2746	-156.536	-156.536	-156.536	-156.536	-67.8009	-156.536	-156.536	-156.536	-156.536	-156.536	-52.2497	-55.0091	-156.536	-156.536	-156.536	-68.763	-67.3998	-156.536	-156.536	-156.536	-156.536	-156.536
-156.536	-156.536	-156.536	-59.8191	-156.536	-156.536	-156.536	-156.536	-156.536	-156.536	-156.536	-156.536	-156.536	-156.536	-58.271	-60.8841	-156.536	-156.536	-156.536	-156.536	-156.536	-156.536	-156.536	-156.536	-156.536	-156.536	-50.186	-60.0648	-156.536	-156.536	-156.536	-156.536	-68.9416	-156.536	-156.536	-156.536	-156.536	-156.536	-51.2966	-55.0693	-156.536	-156.536	-156.536	-69.8596	-68.1795	-156.536	-156.536	-156.536	-69.1631	-69.8323
-156.536	-156.536	-156.536	-59.6254	-156.536	-156.536	-156.536	-156.536	-156.536	-156.536	-156.536	-156.536	-156.536	-156.536	-57.2294	-62.5119	-156.536	-156.536	-156.536	-156.536	-156.536	-156.536	-156.536	-156.536	-156.536	-156.536	-49.7518	-63.8269	-156.536	-156.536	-156.536	-156.536	-156.536	-156.536	-156.536	-156.536	-156.536	-156.536	-50.2146	-56.5588	-156.536	-156.536	-156.536	-69.6608	-69.8285	-156.536	-156.536	-156.536	-67.151	-156.536
-156.536	-156.536	-156.536	-59.7097	-156.536	-156.536	-156.536	-156.536	-156.536	-156.536	-156.536	-156.536	-156.536	-156.536	-56.5078	-63.4531	-156.536	-156.536	-156.536	-156.536	-156.536	-156.536	-156.536	-156.536	-156.536	-156.536	-49.4253	-68.4502	-68.6203	-156.536	-156.536	-69.6693	-156.536	-156.536	-156.536	-156.536	-156.536	-156.536	-49.3273	-57.6921	-68.9299	-156.536	-156.536	-67.1504	-156.536	-156.536	-156.536	-156.536	-66.4161	-156.536
-156.536	-156.536	-156.536	-60.0263	-156.536	-156.536	-156.536	-156.536	-156.536	-156.536	-156.536	-156.536	-156.536	-156.536	-55.9696	-63.6191	-156.536	-156.536	-156.536	-156.536	-156.536	-156.536	-156.536	-156.536	-156.536	-156.536	-49.1131	-65.2111	-69.0445	-156.536	-156.536	-66.6766	-156.536	-156.536	-156.536	-156.536	-156.536	-156.536	-48.8199	-58.3423	-69.51	-156.536	-156.536	-65.2546	-156.536	-156.536	-156.536	-156.536	-67.3776	-156.536
-156.536	-156.536	-156.536	-60.594	-156.536	-156.536	-156.536	-156.536	-156.536	-156.536	-156.536	-156.536	-156.536	-156.536	-55.4498	-65.5031	-156.536	-156.536	-156.536	-69.528	-156.536	-156.536	-156.536	-156.536	-156.536	-156.536	-48.8682	-66.5501	-156.536	-156.536	-156.536	-66.046	-156.536	-156.536	-156.536	-156.536	-156.536	-156.536	-48.6109	-60.7777	-156.536	-156.536	-156.536	-64.7437	-156.536	-156.536	-156.536	-156.536	-69.4845	-156.536
-156.536	-156.536	-156.536	-61.4962	-156.536	-156.536	-156.536	-156.536	-156.536	-156.536	-156.536	-156.536	-156.536	-156.536	-54.9446	-67.9041	-156.536	-156.536	-156.536	-156.536	-156.536	-156.536	-156.536	-156.536	-156.536	-156.536	-48.7826	-156.536	-156.536	-156.536	-156.536	-67.0751	-156.536	-156.536	-156.536	-156.536	-156.536	-156.536	-48.478	-63.4766	-156.536	-156.536	-156.536	-65.7778	-156.536	-156.536	-156.536	-68.3886	-69.4824	-156.536
-156.536	-156.536	-156.536	-62.8412	-156.536	-156.536	-156.536	-156.536	-156.536	-156.536	-156.536	-156.536	-156.536	-156.536	-54.4995	-69.0281	-156.536	-156.536	-156.536	-156.536	-156.536	-156.536	-156.536	-156.536	-156.536	-156.536	-48.8701	-69.7169	-156.536	-156.536	-67.3962	-69.7729	-156.536	-156.536	-156.536	-156.536	-156.536	-156.536	-48.22	-64.2462	-156.536	-156.536	-69.0284	-69.0841	-156.536	-156.536	-156.536	-67.3941	-68.207	-156.536
-156.536	-156.536	-156.536	-64.6087	-156.536	-156.536	-156.536	-156.536	-156.536	-156.536	-156.536	-156.536	-156.536	-156.536	-54.1693	-156.536	-156.536	-156.536	-156.536	-156.536	-156.536	-156.536	-156.536	-156.536	-156.536	-156.536	-49.0575	-156.536	-156.536	-156.536	-66.2352	-156.536	-156.536	-156.536	-156.536	-69.0256	-156.536	-156.536	-47.7378	-68.3505	-68.9095	-156.536	-67.3523	-156.536	-156.536	-156.536	-156.536	-68.053	-69.1105	-156.536
-156.536	-156.536	-156.536	-66.4283	-156.536	-156.536	-156.536	-156.536	-156.536	-156.536	-156.536	-156.536	-156.536	-156.536	-53.9637	-156.536	-156.536	-156.536	-156.536	-156.536	-156.536	-156.536	-156.536	-156.536	-156.536	-156.536	-49.2217	-156.536	-156.536	-156.536	-66.3595	-156.536	-156.536	-156.536	-156.536	-67.9881	-156.536	-156.536	-47.0184	-156.536	-67.808	-156.536	-66.7194	-156.536	-156.536	-156.536	-156.536	-68.3344	-156.536	-156.536
-156.536	-156.536	-156.536	-67.7313	-156.536	-156.536	-156.536	-156.536	-156.536	-156.536	-156.536	-156.536	-156.536	-156.536	-53.773	-156.536	-156.536	-156.536	-156.536	-156.536	-156.536	-156.536	-156.536	-156.536	-156.536	-156.536	-49.2417	-156.536	-156.536	-156.536	-67.5789	-156.536	-156.536	-156.536	-156.536	-67.0435	-156.536	-156.536	-46.1199	-156.536	-67.2193	-67.7154	-67.153	-69.076	-156.536	-156.536	-156.536	-67.2505	-156.536	-156.536
-156.536	-156.536	-156.536	-68.4073	-156.536	-156.536	-156.536	-156.536	-156.536	-156.536	-156.536	-156.536	-156.536	-156.536	-53.4508	-156.536	-156.536	-156.536	-156.536	-156.536	-156.536	-156.536	-156.536	-156.536	-156.536	-156.536	-49.0525	-156.536	-69.7307	-69.221	-69.236	-156.536	-156.536	-156.536	-156.536	-66.2293	-156.536	-156.536	-45.1624	-156.536	-67.4082	-65.2589	-67.167	-69.2952	-69.6837	-156.536	-156.536	-66.0729	-156.536	-156.536
-156.536	-156.536	-156.536	-68.9033	-156.536	-156.536	-156.536	-156.536	-156.536	-156.536	-156.536	-156.536	-156.536	-156.536	-52.9378	-156.536	-156.536	-156.536	-156.536	-156.536	-156.536	-156.536	-156.536	-156.536	-156.536	-156.536	-48.6504	-156.536	-156.536	-67.4915	-69.3141	-156.536	-156.536	-156.536	-156.536	-65.6221	-156.536	-156.536	-44.2852	-156.536	-69.4543	-63.3123	-65.1077	-156.536	-66.3211	-156.536	-156.536	-65.2014	-69.4626	-156.536
-156.536	-156.536	-156.536	-69.5708	-156.536	-156.536	-156.536	-156.536	-156.536	-156.536	-156.536	-156.536	-156.536	-156.536	-52.241	-156.536	-156.536	-156.536	-156.536	-156.536	-156.536	-156.536	-156.536	-156.536	-156.536	-156.536	-48.0401	-156.536	-156.536	-66.8977	-67.0674	-156.536	-67.8812	-156.536	-156.536	-64.923	-156.536	-156.536	-43.576	-156.536	-156.536	-62.7023	-62.219	-156.536	-63.5721	-156.536	-156.536	-64.1853	-64.5377	-66.9747
-156.536	-156.536	-156.536	-69.567	-156.536	-156.536	-156.536	-156.536	-156.536	-156.536	-156.536	-156.536	-156.536	-156.536	-51.3708	-156.536	-156.536	-156.536	-69.1458	-156.536	-69.5039	-156.536	-156.536	-69.9056	-156.536	-69.2106	-47.2086	-156.536	-156.536	-67.9469	-65.2242	-69.3332	-66.4479	-156.536	-156.536	-64.8774	-66.6838	-66.1065	-43.0292	-66.5072	-156.536	-63.874	-60.5151	-66.0836	-62.2331	-69.9411	-156.536	-63.6983	-62.6164	-64.1556
-156.536	-156.536	-68.554	-67.6417	-156.536	-156.536	-156.536	-156.536	-156.536	-156.536	-156.536	-156.536	-156.536	-156.536	-50.385	-156.536	-156.536	-156.536	-68.9513	-156.536	-69.7365	-156.536	-156.536	-156.536	-156.536	-63.7021	-46.2695	-64.9997	-156.536	-69.3895	-64.8389	-68.0334	-66.0919	-156.536	-156.536	-66.1307	-62.8928	-59.8927	-42.6236	-63.468	-156.536	-66.4891	-60.4063	-64.1921	-62.146	-156.536	-156.536	-64.7313	-62.4583	-66.3896
-156.536	-156.536	-65.2585	-65.8016	-156.536	-156.536	-156.536	-156.536	-156.536	-156.536	-156.536	-156.536	-156.536	-156.536	-49.4509	-67.8685	-156.536	-156.536	-69.1103	-156.536	-156.536	-156.536	-156.536	-156.536	-156.536	-59.3947	-45.6051	-61.4241	-156.536	-68.1499	-65.8258	-69.5815	-66.7383	-156.536	-156.536	-66.3903	-60.4492	-56.5592	-42.5104	-60.6968	-156.536	-67.1874	-61.52	-65.0989	-62.9403	-156.536	-156.536	-65.971	-63.2698	-66.5764
-156.536	-156.536	-62.2346	-65.6138	-156.536	-156.536	-156.536	-156.536	-156.536	-156.536	-156.536	-156.536	-156.536	-156.536	-48.8093	-68.1503	-68.5668	-156.536	-69.8891	-156.536	-156.536	-156.536	-156.536	-68.2952	-156.536	-56.1814	-45.633	-60.3595	-66.5772	-65.4187	-68.1379	-156.536	-68.5967	-156.536	-156.536	-64.9111	-59.4048	-54.9676	-43.0179	-60.234	-66.481	-64.7233	-63.4565	-67.0581	-64.4782	-69.1036	-156.536	-65.1965	-65.2154	-59.1465
-156.536	-156.536	-59.9108	-66.5988	-156.536	-156.536	-156.536	-156.536	-156.536	-156.536	-156.536	-156.536	-156.536	-64.1974	-48.6986	-156.536	-65.7531	-67.1005	-156.536	-156.536	-156.536	-156.536	-156.536	-67.4525	-65.6702	-53.4022	-46.4879	-61.7979	-63.7532	-62.9626	-156.536	-156.536	-156.536	-69.2537	-69.8368	-64.0547	-59.2303	-53.6826	-44.3965	-63.6912	-63.0013	-62.3529	-66.7329	-69.087	-66.7672	-67.7053	-156.536	-64.7715	-67.7146	-54.5163
-156.536	-156.536	-58.3604	-67.5839	-156.536	-156.536	-156.536	-156.536	-156.536	-156.536	-156.536	-156.536	-156.536	-61.0332	-49.3535	-156.536	-65.2858	-64.7774	-156.536	-156.536	-156.536	-156.536	-156.536	-69.0225	-63.6635	-51.4076	-48.072	-65.0428	-62.6119	-61.3043	-156.536	-156.536	-156.536	-69.1479	-156.536	-62.857	-59.6498	-52.0043	-46.6469	-156.536	-61.5769	-61.039	-156.536	-156.536	-156.536	-67.3469	-156.536	-64.3542	-68.2844	-51.8355
-156.536	-156.536	-57.5035	-69.0087	-156.536	-156.536	-156.536	-156.536	-156.536	-156.536	-156.536	-156.536	-156.536	-58.8832	-51.0693	-156.536	-68.1479	-64.4099	-156.536	-156.536	-156.536	-156.536	-156.536	-69.2506	-63.9658	-50.0496	-50.581	-156.536	-63.3726	-61.0826	-156.536	-156.536	-156.536	-156.536	-156.536	-61.9335	-60.4638	-49.9146	-49.8034	-67.8093	-62.5389	-61.3922	-156.536	-156.536	-156.536	-68.2188	-156.536	-62.3934	-67.7027	-50.0493
-156.536	-156.536	-57.2618	-156.536	-156.536	-156.536	-156.536	-156.536	-156.536	-156.536	-156.536	-156.536	-156.536	-56.8835	-54.1373	-156.536	-156.536	-66.4599	-156.536	-156.536	-156.536	-156.536	-156.536	-66.4042	-67.054	-48.8786	-55.0066	-156.536	-64.7997	-62.7457	-69.3265	-156.536	-156.536	-156.536	-156.536	-62.8802	-60.0488	-47.8854	-55.0544	-62.4521	-65.3247	-63.7904	-68.022	-156.536	-156.536	-156.536	-156.536	-60.951	-67.8934	-48.5863
-156.536	-156.536	-57.5817	-156.536	-156.536	-156.536	-156.536	-156.536	-156.536	-156.536	-156.536	-156.536	-156.536	-54.7946	-58.1056	-67.3439	-156.536	-156.536	-156.536	-156.536	-156.536	-156.536	-156.536	-64.637	-156.536	-47.9432	-63.6561	-66.931	-64.7084	-66.1919	-68.2912	-156.536	-156.536	-156.536	-156.536	-64.9673	-58.7593	-46.2591	-156.536	-60.3877	-64.8688	-67.7642	-67.3569	-156.536	-156.536	-156.536	-156.536	-61.0021	-69.7648	-47.1265
-156.536	-156.536	-58.4878	-156.536	-156.536	-156.536	-156.536	-156.536	-156.536	-156.536	-156.536	-156.536	-156.536	-52.9356	-61.106	-65.8515	-67.8411	-156.536	-156.536	-156.536	-156.536	-156.536	-156.536	-64.2103	-67.3081	-47.4472	-69.2538	-65.2221	-64.5593	-69.5904	-68.3615	-156.536	-156.536	-156.536	-156.536	-64.1944	-57.1437	-45.0656	-62.3607	-61.0925	-62.3704	-156.536	-67.2898	-156.536	-68.2296	-156.536	-156.536	-61.9054	-64.5884	-45.5707
-156.536	-156.536	-60.1704	-156.536	-156.536	-156.536	-156.536	-156.536	-156.536	-156.536	-156.536	-156.536	-156.536	-51.5838	-64.5905	-67.7045	-67.7102	-156.536	-69.8099	-156.536	-156.536	-156.536	-156.536	-64.8834	-67.4732	-47.3697	-68.0645	-66.8721	-66.0328	-69.7239	-68.0094	-156.536	-156.536	-156.536	-156.536	-62.3115	-54.4067	-44.3025	-59.5931	-64.9623	-61.7044	-68.0903	-65.751	-156.536	-67.2677	-156.536	-156.536	-61.5453	-56.4118	-44.1316
-156.536	-156.536	-63.0082	-156.536	-156.536	-156.536	-156.536	-156.536	-156.536	-156.536	-156.536	-156.536	-156.536	-50.7037	-156.536	-156.536	-156.536	-69.7013	-68.9346	-156.536	-156.536	-156.536	-156.536	-66.1555	-63.1154	-47.5327	-156.536	-156.536	-156.536	-67.7472	-67.1096	-156.536	-156.536	-156.536	-156.536	-62.4341	-53.054	-43.9968	-62.3817	-156.536	-63.5163	-65.3557	-63.8477	-69.1929	-67.1608	-156.536	-156.536	-59.5126	-51.4621	-42.911
-69.6108	-68.596	-67.2442	-156.536	-156.536	-156.536	-156.536	-156.536	-156.536	-156.536	-156.536	-156.536	-69.1679	-50.0751	-156.536	-156.536	-156.536	-68.4603	-68.4866	-156.536	-156.536	-156.536	-156.536	-65.7728	-59.513	-47.6677	-156.536	-156.536	-156.536	-66.5044	-66.6765	-156.536	-156.536	-156.536	-156.536	-64.5131	-51.4062	-44.0571	-66.0472	-156.536	-67.9713	-64.0483	-62.82	-156.536	-67.5793	-156.536	-156.536	-58.2733	-47.1265	-41.7474
-67.478	-66.4528	-69.6887	-156.536	-156.536	-156.536	-156.536	-156.536	-156.536	-156.536	-156.536	-69.4663	-58.1039	-49.5724	-67.0651	-156.536	-156.536	-68.1063	-68.5396	-156.536	-156.536	-156.536	-156.536	-64.2492	-54.7387	-47.5403	-65.9824	-156.536	-156.536	-66.3155	-66.921	-156.536	-156.536	-156.536	-156.536	-65.6292	-46.8532	-44.2208	-64.161	-156.536	-69.4752	-63.4074	-62.6849	-156.536	-68.1111	-156.536	-156.536	-58.7011	-42.7778	-40.6621
-65.3191	-63.4115	-68.3783	-156.536	-156.536	-156.536	-156.536	-156.536	-156.536	-156.536	-156.536	-68.8045	-51.722	-49.4278	-64.1857	-156.536	-156.536	-68.0739	-69.0785	-156.536	-156.536	-156.536	-156.536	-64.0049	-48.7578	-47.301	-62.9501	-156.536	-156.536	-66.5313	-67.5305	-156.536	-156.536	-156.536	-156.536	-65.4364	-43.4222	-44.3939	-61.5776	-156.536	-67.1281	-63.0996	-63.5681	-156.536	-68.7499	-156.536	-156.536	-60.0848	-39.8671	-40.0794
-63.5266	-59.4663	-69.4524	-156.536	-156.536	-156.536	-156.536	-156.536	-156.536	-156.536	-156.536	-156.536	-48.434	-50.2112	-62.576	-156.536	-156.536	-68.5268	-156.536	-156.536	-156.536	-156.536	-156.536	-65.2292	-45.0729	-47.5437	-61.5878	-156.536	-156.536	-67.004	-68.9323	-156.536	-156.536	-156.536	-156.536	-66.3188	-42.1059	-45.1083	-60.4419	-156.536	-67.115	-63.8113	-66.211	-156.536	-156.536	-156.536	-156.536	-61.1057	-38.9511	-40.5782
-62.5295	-56.838	-156.536	-156.536	-156.536	-156.536	-156.536	-156.536	-156.536	-156.536	-156.536	-156.536	-47.4539	-52.3673	-63.0343	-156.536	-156.536	-69.8209	-156.536	-156.536	-156.536	-156.536	-156.536	-67.5424	-43.6727	-48.7272	-62.3661	-156.536	-156.536	-68.1529	-156.536	-68.6366	-156.536	-156.536	-156.536	-68.0315	-42.6179	-47.0687	-61.4625	-156.536	-68.9433	-65.8155	-156.536	-156.536	-156.536	-156.536	-156.536	-61.6563	-40.0683	-42.5709
-62.6742	-56.1245	-156.536	-156.536	-156.536	-156.536	-156.536	-156.536	-156.536	-156.536	-156.536	-156.536	-48.4306	-55.7332	-65.6016	-156.536	-156.536	-156.536	-156.536	-156.536	-156.536	-156.536	-156.536	-156.536	-44.1949	-50.767	-65.051	-68.2063	-156.536	-156.536	-156.536	-68.4561	-156.536	-156.536	-156.536	-156.536	-44.6532	-50.4686	-64.8341	-156.536	-156.536	-68.7828	-156.536	-156.536	-156.536	-156.536	-156.536	-62.7011	-43.2665	-46.0805
-64.2088	-57.2279	-156.536	-156.536	-156.536	-156.536	-156.536	-156.536	-156.536	-156.536	-156.536	-69.7561	-51.2449	-59.7232	-156.536	-156.536	-156.536	-156.536	-156.536	-156.536	-156.536	-156.536	-156.536	-156.536	-46.4333	-53.4226	-68.9854	-67.0416	-156.536	-156.536	-156.536	-156.536	-156.536	-156.536	-156.536	-156.536	-47.9481	-54.8492	-69.7792	-69.4494	-156.536	-156.536	-156.536	-156.536	-156.536	-156.536	-156.536	-65.3439	-48.7425	-50.5754
-67.2781	-60.0114	-156.536	-156.536	-156.536	-156.536	-156.536	-156.536	-156.536	-156.536	-156.536	-156.536	-55.9651	-64.6809	-156.536	-156.536	-156.536	-156.536	-156.536	-156.536	-156.536	-156.536	-156.536	-156.536	-50.3045	-56.9635	-156.536	-68.9416	-156.536	-156.536	-156.536	-156.536	-156.536	-156.536	-156.536	-156.536	-52.2852	-59.6307	-156.536	-156.536	-156.536	-156.536	-156.536	-156.536	-156.536	-156.536	-156.536	-69.6618	-56.5576	-55.2935
-156.536	-64.4148	-156.536	-156.536	-156.536	-156.536	-156.536	-156.536	-156.536	-156.536	-156.536	-156.536	-62.9452	-156.536	-156.536	-156.536	-156.536	-156.536	-156.536	-156.536	-156.536	-156.536	-156.536	-156.536	-55.7542	-62.0454	-156.536	-156.536	-156.536	-156.536	-156.536	-156.536	-156.536	-156.536	-156.536	-156.536	-57.5753	-64.9815	-156.536	-156.536	-156.536	-156.536	-156.536	-156.536	-156.536	-156.536	-156.536	-156.536	-63.5118	-60.2977
-156.536	-156.536	-156.536	-156.536	-156.536	-156.536	-156.536	-156.536	-156.536	-156.536	-156.536	-156.536	-156.536	-156.536	-156.536	-156.536	-156.536	-156.536	-156.536	-156.536	-156.536	-156.536	-156.536	-156.536	-62.4621	-69.6838	-156.536	-156.536	-156.536	-156.536	-156.536	-156.536	-156.536	-156.536	-156.536	-156.536	-63.9693	-156.536	-156.536	-156.536	-156.536	-156.536	-156.536	-156.536	-156.536	-156.536	-156.536	-156.536	-67.2336	-66.3422
-156.536	-156.536	-156.536	-156.536	-156.536	-156.536	-156.536	-156.536	-156.536	-156.536	-156.536	-156.536	-156.536	-156.536	-156.536	-156.536	-156.536	-156.536	-156.536	-156.536	-156.536	-156.536	-156.536	-156.536	-69.1529	-156.536	-156.536	-156.536	-156.536	-156.536	-156.536	-156.536	-156.536	-156.536	-156.536	-156.536	-156.536	-156.536	-156.536	-156.536	-156.536	-156.536	-156.536	-156.536	-156.536	-156.536	-156.536	-69.4334	-156.536	-156.536
-156.536	-156.536	-156.536	-156.536	-156.536	-156.536	-156.536	-156.536	-156.536	-156.536	-156.536	-156.536	-156.536	-156.536	-156.536	-156.536	-156.536	-156.536	-156.536	-156.536	-156.536	-156.536	-156.536	-156.536	-156.536	-156.536	-156.536	-156.536	-156.536	-156.536	-156.536	-156.536	-156.536	-156.536	-156.536	-156.536	-156.536	-156.536	-156.536	-156.536	-156.536	-156.536	-156.536	-156.536	-156.536	-156.536	-156.536	-69.7171	-156.536	-156.536
-156.536	-156.536	-156.536	-156.536	-156.536	-156.536	-156.536	-156.536	-156.536	-156.536	-156.536	-156.536	-156.536	-156.536	-156.536	-156.536	-156.536	-156.536	-156.536	-156.536	-156.536	-156.536	-156.536	-156.536	-156.536	-156.536	-156.536	-156.536	-156.536	-156.536	-156.536	-156.536	-156.536	-156.536	-156.536	-156.536	-156.536	-156.536	-156.536	-156.536	-156.536	-156.536	-156.536	-156.536	-156.536	-156.536	-156.536	-156.536	-156.536	-156.536
-156.536	-156.536	-156.536	-156.536	-156.536	-156.536	-156.536	-156.536	-156.536	-156.536	-156.536	-156.536	-156.536	-156.536	-156.536	-156.536	-156.536	-156.536	-156.536	-156.536	-156.536	-156.536	-156.536	-156.536	-156.536	-156.536	-156.536	-156.536	-156.536	-156.536	-156.536	-156.536	-156.536	-156.536	-156.536	-156.536	-156.536	-156.536	-156.536	-156.536	-156.536	-156.536	-156.536	-156.536	-156.536	-156.536	-156.536	-156.536	-156.536	-156.536
-156.536	-156.536	-156.536	-156.536	-156.536	-156.536	-156.536	-156.536	-156.536	-156.536	-156.536	-156.536	-156.536	-156.536	-156.536	-156.536	-156.536	-156.536	-156.536	-156.536	-156.536	-156.536	-156.536	-156.536	-156.536	-156.536	-156.536	-156.536	-156.536	-156.536	-156.536	-156.536	-156.536	-156.536	-156.536	-156.536	-156.536	-156.536	-156.536	-156.536	-156.536	-156.536	-156.536	-156.536	-156.536	-156.536	-156.536	-156.536	-156.536	-156.536
-156.536	-156.536	-156.536	-156.536	-156.536	-156.536	-156.536	-156.536	-156.536	-156.536	-156.536	-156.536	-156.536	-156.536	-156.536	-156.536	-156.536	-156.536	-156.536	-156.536	-156.536	-156.536	-156.536	-156.536	-156.536	-156.536	-156.536	-156.536	-156.536	-156.536	-156.536	-156.536	-156.536	-156.536	-156.536	-156.536	-156.536	-156.536	-156.536	-156.536	-156.536	-156.536	-156.536	-156.536	-156.536	-156.536	-156.536	-156.536	-156.536	-156.536
-156.536	-156.536	-156.536	-156.536	-156.536	-156.536	-156.536	-156.536	-156.536	-156.536	-156.536	-156.536	-156.536	-156.536	-156.536	-156.536	-156.536	-156.536	-156.536	-156.536	-156.536	-156.536	-156.536	-156.536	-156.536	-156.536	-156.536	-156.536	-156.536	-156.536	-156.536	-156.536	-156.536	-156.536	-156.536	-156.536	-156.536	-156.536	-156.536	-156.536	-156.536	-156.536	-156.536	-156.536	-156.536	-156.536	-156.536	-156.536	-156.536	-156.536
-156.536	-156.536	-156.536	-156.536	-156.536	-156.536	-156.536	-156.536	-156.536	-156.536	-156.536	-156.536	-156.536	-156.536	-156.536	-156.536	-156.536	-156.536	-156.536	-156.536	-156.536	-156.536	-156.536	-156.536	-156.536	-156.536	-156.536	-156.536	-156.536	-156.536	-156.536	-156.536	-156.536	-156.536	-156.536	-156.536	-156.536	-156.536	-156.536	-156.536	-156.536	-156.536	-156.536	-156.536	-156.536	-156.536	-156.536	-156.536	-156.536	-156.536
-156.536	-156.536	-156.536	-156.536	-156.536	-156.536	-156.536	-156.536	-156.536	-156.536	-156.536	-156.536	-156.536	-156.536	-156.536	-156.536	-156.536	-156.536	-156.536	-156.536	-156.536	-156.536	-156.536	-156.536	-156.536	-156.536	-156.536	-156.536	-156.536	-156.536	-156.536	-156.536	-156.536	-156.536	-156.536	-156.536	-156.536	-156.536	-156.536	-156.536	-156.536	-156.536	-156.536	-156.536	-156.536	-156.536	-156.536	-156.536	-156.536	-156.536
-156.536	-156.536	-156.536	-156.536	-156.536	-156.536	-156.536	-156.536	-156.536	-156.536	-156.536	-156.536	-156.536	-156.536	-156.536	-156.536	-156.536	-156.536	-156.536	-156.536	-156.536	-156.536	-156.536	-156.536	-156.536	-156.536	-156.536	-156.536	-156.536	-156.536	-156.536	-156.536	-156.536	-156.536	-156.536	-156.536	-156.536	-156.536	-156.536	-156.536	-156.536	-156.536	-156.536	-156.536	-156.536	-156.536	-156.536	-156.536	-156.536	-156.536
-156.536	-156.536	-156.536	-156.536	-156.536	-156.536	-156.536	-156.536	-156.536	-156.536	-156.536	-156.536	-156.536	-156.536	-156.536	-156.536	-156.536	-156.536	-156.536	-156.536	-156.536	-156.536	-156.536	-156.536	-156.536	-156.536	-156.536	-156.536	-156.536	-156.536	-156.536	-156.536	-156.536	-156.536	-156.536	-156.536	-156.536	-156.536	-156.536	-156.536	-156.536	-156.536	-156.536	-156.536	-156.536	-156.536	-156.536	-156.536	-156.536	-156.536
-156.536	-156.536	-156.536	-156.536	-156.536	-156.536	-156.536	-156.536	-156.536	-156.536	-156.536	-156.536	-156.536	-156.536	-156.536	-156.536	-156.536	-156.536	-156.536	-156.536	-156.536	-156.536	-156.536	-156.536	-156.536	-156.536	-156.536	-156.536	-156.536	-156.536	-156.536	-156.536	-156.536	-156.536	-156.536	-156.536	-156.536	-156.536	-156.536	-156.536	-156.536	-156.536	-156.536	-156.536	-156.536	-156.536	-156.536	-156.536	-156.536	-156.536
-156.536	-156.536	-156.536	-156.536	-156.536	-156.536	-156.536	-156.536	-156.536	-156.536	-156.536	-156.536	-156.536	-156.536	-156.536	-156.536	-156.536	-156.536	-156.536	-156.536	-156.536	-156.536	-156.536	-156.536	-156.536	-156.536	-156.536	-156.536	-156.536	-156.536	-156.536	-156.536	-156.536	-156.536	-156.536	-156.536	-156.536	-156.536	-156.536	-156.536	-156.536	-156.536	-156.536	-156.536	-156.536	-156.536	-156.536	-156.536	-156.536	-156.536
-156.536	-156.536	-156.536	-156.536	-156.536	-156.536	-156.536	-156.536	-156.536	-156.536	-156.536	-156.536	-156.536	-156.536	-156.536	-156.536	-156.536	-156.536	-156.536	-156.536	-156.536	-156.536	-156.536	-156.536	-156.536	-156.536	-156.536	-156.536	-156.536	-156.536	-156.536	-156.536	-156.536	-156.536	-156.536	-156.536	-156.536	-156.536	-156.536	-156.536	-156.536	-156.536	-156.536	-156.536	-156.536	-156.536	-156.536	-156.536	-156.536	-156.536
-156.536	-156.536	-156.536	-156.536	-156.536	-156.536	-156.536	-156.536	-156.536	-156.536	-156.536	-156.536	-156.536	-156.536	-156.536	-156.536	-156.536	-156.536	-156.536	-156.536	-156.536	-156.536	-156.536	-156.536	-156.536	-156.536	-156.536	-156.536	-156.536	-156.536	-156.536	-156.536	-156.536	-156.536	-156.536	-156.536	-156.536	-156.536	-156.536	-156.536	-156.536	-156.536	-156.536	-156.536	-156.536	-156.536	-156.536	-156.536	-156.536	-156.536
-156.536	-156.536	-156.536	-156.536	-156.536	-156.536	-156.536	-156.536	-156.536	-156.536	-156.536	-156.536	-156.536	-156.536	-156.536	-156.536	-156.536	-156.536	-156.536	-156.536	-156.536	-156.536	-156.536	-156.536	-156.536	-156.536	-156.536	-156.536	-156.536	-156.536	-156.536	-156.536	-156.536	-156.536	-156.536	-156.536	-156.536	-156.536	-156.536	-156.536	-156.536	-156.536	-156.536	-156.536	-156.536	-156.536	-156.536	-156.536	-156.536	-156.536
-156.536	-156.536	-156.536	-156.536	-156.536	-156.536	-156.536	-156.536	-156.536	-156.536	-156.536	-156.536	-156.536	-156.536	-156.536	-156.536	-156.536	-156.536	-156.536	-156.536	-156.536	-156.536	-156.536	-156.536	-156.536	-156.536	-156.536	-156.536	-156.536	-156.536	-156.536	-156.536	-156.536	-156.536	-156.536	-156.536	-156.536	-156.536	-156.536	-156.536	-156.536	-156.536	-156.536	-156.536	-156.536	-156.536	-156.536	-156.536	-156.536	-156.536
-156.536	-156.536	-156.536	-156.536	-156.536	-156.536	-156.536	-156.536	-156.536	-156.536	-156.536	-156.536	-156.536	-156.536	-156.536	-156.536	-156.536	-156.536	-156.536	-156.536	-156.536	-156.536	-156.536	-156.536	-156.536	-156.536	-156.536	-156.536	-156.536	-156.536	-156.536	-156.536	-156.536	-156.536	-156.536	-156.536	-156.536	-156.536	-156.536	-156.536	-156.536	-156.536	-156.536	-156.536	-156.536	-156.536	-156.536	-156.536	-156.536	-156.536
-156.536	-156.536	-156.536	-156.536	-156.536	-156.536	-156.536	-156.536	-156.536	-156.536	-156.536	-156.536	-156.536	-156.536	-156.536	-156.536	-156.536	-156.536	-156.536	-156.536	-156.536	-156.536	-156.536	-156.536	-156.536	-156.536	-156.536	-156.536	-156.536	-156.536	-156.536	-156.536	-156.536	-156.536	-156.536	-156.536	-156.536	-156.536	-156.536	-156.536	-156.536	-156.536	-156.536	-156.536	-156.536	-156.536	-156.536	-156.536	-156.536	-156.536
-156.536	-156.536	-156.536	-156.536	-156.536	-156.536	-156.536	-156.536	-156.536	-156.536	-156.536	-156.536	-156.536	-156.536	-156.536	-156.536	-156.536	-156.536	-156.536	-156.536	-156.536	-156.536	-156.536	-156.536	-156.536	-156.536	-156.536	-156.536	-156.536	-156.536	-156.536	-156.536	-156.536	-156.536	-156.536	-156.536	-156.536	-156.536	-156.536	-156.536	-156.536	-156.536	-156.536	-156.536	-156.536	-156.536	-156.536	-156.536	-156.536	-156.536
-156.536	-156.536	-156.536	-156.536	-156.536	-156.536	-156.536	-156.536	-156.536	-156.536	-156.536	-156.536	-156.536	-156.536	-156.536	-156.536	-156.536	-156.536	-156.536	-156.536	-156.536	-156.536	-156.536	-156.536	-156.536	-156.536	-156.536	-156.536	-156.536	-156.536	-156.536	-156.536	-156.536	-156.536	-156.536	-156.536	-156.536	-156.536	-156.536	-156.536	-156.536	-156.536	-156.536	-156.536	-156.536	-156.536	-156.536	-156.536	-156.536	-156.536
-156.536	-156.536	-156.536	-156.536	-156.536	-156.536	-156.536	-156.536	-156.536	-156.536	-156.536	-156.536	-156.536	-156.536	-156.536	-156.536	-156.536	-156.536	-156.536	-156.536	-156.536	-156.536	-156.536	-156.536	-156.536	-156.536	-156.536	-156.536	-156.536	-156.536	-156.536	-156.536	-156.536	-156.536	-156.536	-156.536	-156.536	-156.536	-156.536	-156.536	-156.536	-156.536	-156.536	-156.536	-156.536	-156.536	-156.536	-156.536	-156.536	-156.536
-156.536	-156.536	-156.536	-156.536	-156.536	-156.536	-156.536	-156.536	-156.536	-156.536	-156.536	-156.536	-156.536	-156.536	-156.536	-156.536	-156.536	-156.536	-156.536	-156.536	-156.536	-156.536	-156.536	-156.536	-156.536	-156.536	-156.536	-156.536	-156.536	-156.536	-156.536	-156.536	-156.536	-156.536	-156.536	-156.536	-156.536	-156.536	-156.536	-156.536	-156.536	-156.536	-156.536	-156.536	-156.536	-156.536	-156.536	-156.536	-156.536	-156.536
-156.536	-156.536	-156.536	-156.536	-156.536	-156.536	-156.536	-156.536	-156.536	-156.536	-156.536	-156.536	-156.536	-156.536	-156.536	-156.536	-156.536	-156.536	-156.536	-156.536	-156.536	-156.536	-156.536	-156.536	-156.536	-156.536	-156.536	-156.536	-156.536	-156.536	-156.536	-156.536	-156.536	-156.536	-156.536	-156.536	-156.536	-156.536	-156.536	-156.536	-156.536	-156.536	-156.536	-156.536	-156.536	-156.536	-156.536	-156.536	-156.536	-156.536
-156.536	-156.536	-156.536	-156.536	-156.536	-156.536	-156.536	-156.536	-156.536	-156.536	-156.536	-156.536	-156.536	-156.536	-156.536	-156.536	-156.536	-156.536	-156.536	-156.536	-156.536	-156.536	-156.536	-156.536	-156.536	-156.536	-156.536	-156.536	-156.536	-156.536	-156.536	-156.536	-156.536	-156.536	-156.536	-156.536	-156.536	-156.536	-156.536	-156.536	-156.536	-156.536	-156.536	-156.536	-156.536	-156.536	-156.536	-156.536	-156.536	-156.536
-156.536	-156.536	-156.536	-156.536	-156.536	-156.536	-156.536	-156.536	-156.536	-156.536	-156.536	-156.536	-156.536	-156.536	-156.536	-156.536	-156.536	-156.536	-156.536	-156.536	-156.536	-156.536	-156.536	-156.536	-156.536	-156.536	-156.536	-156.536	-156.536	-156.536	-156.536	-156.536	-156.536	-156.536	-156.536	-156.536	-156.536	-156.536	-156.536	-156.536	-156.536	-156.536	-156.536	-156.536	-156.536	-156.536	-156.536	-156.536	-156.536	-156.536
-156.536	-156.536	-156.536	-156.536	-156.536	-156.536	-156.536	-156.536	-156.536	-156.536	-156.536	-156.536	-156.536	-156.536	-156.536	-156.536	-156.536	-156.536	-156.536	-156.536	-156.536	-156.536	-156.536	-156.536	-156.536	-156.536	-156.536	-156.536	-156.536	-156.536	-156.536	-156.536	-156.536	-156.536	-156.536	-156.536	-156.536	-156.536	-156.536	-156.536	-156.536	-156.536	-156.536	-156.536	-156.536	-156.536	-156.536	-156.536	-156.536	-156.536
-156.536	-156.536	-156.536	-156.536	-156.536	-156.536	-156.536	-156.536	-156.536	-156.536	-156.536	-156.536	-156.536	-156.536	-156.536	-156.536	-156.536	-156.536	-156.536	-156.536	-156.536	-156.536	-156.536	-156.536	-156.536	-156.536	-156.536	-156.536	-156.536	-156.536	-156.536	-156.536	-156.536	-156.536	-156.536	-156.536	-156.536	-156.536	-156.536	-156.536	-156.536	-156.536	-156.536	-156.536	-156.536	-156.536	-156.536	-156.536	-156.536	-156.536
-156.536	-156.536	-156.536	-156.536	-156.536	-156.536	-156.536	-156.536	-156.536	-156.536	-156.536	-156.536	-156.536	-156.536	-156.536	-156.536	-156.536	-156.536	-156.536	-156.536	-156.536	-156.536	-156.536	-156.536	-156.536	-156.536	-156.536	-156.536	-156.536	-156.536	-156.536	-156.536	-156.536	-156.536	-156.536	-156.536	-156.536	-156.536	-156.536	-156.536	-156.536	-156.536	-156.536	-156.536	-156.536	-156.536	-156.536	-156.536	-156.536	-156.536
-156.536	-156.536	-156.536	-156.536	-156.536	-156.536	-156.536	-156.536	-156.536	-156.536	-156.536	-156.536	-156.536	-156.536	-156.536	-156.536	-156.536	-156.536	-156.536	-156.536	-156.536	-156.536	-156.536	-156.536	-156.536	-156.536	-156.536	-156.536	-156.536	-156.536	-156.536	-156.536	-156.536	-156.536	-156.536	-156.536	-156.536	-156.536	-156.536	-156.536	-156.536	-156.536	-156.536	-156.536	-156.536	-156.536	-156.536	-156.536	-156.536	-156.536
-156.536	-156.536	-156.536	-156.536	-156.536	-156.536	-156.536	-156.536	-156.536	-156.536	-156.536	-156.536	-156.536	-156.536	-156.536	-156.536	-156.536	-156.536	-156.536	-156.536	-156.536	-156.536	-156.536	-156.536	-156.536	-156.536	-156.536	-156.536	-156.536	-156.536	-156.536	-156.536	-156.536	-156.536	-156.536	-156.536	-156.536	-156.536	-156.536	-156.536	-156.536	-156.536	-156.536	-156.536	-156.536	-156.536	-156.536	-156.536	-156.536	-156.536
-156.536	-156.536	-156.536	-156.536	-156.536	-156.536	-156.536	-156.536	-156.536	-156.536	-156.536	-156.536	-156.536	-156.536	-156.536	-156.536	-156.536	-156.536	-156.536	-156.536	-156.536	-156.536	-156.536	-156.536	-156.536	-156.536	-156.536	-156.536	-156.536	-156.536	-156.536	-156.536	-156.536	-156.536	-156.536	-156.536	-156.536	-156.536	-156.536	-156.536	-156.536	-156.536	-156.536	-156.536	-156.536	-156.536	-156.536	-156.536	-156.536	-156.536
-156.536	-156.536	-156.536	-156.536	-156.536	-156.536	-156.536	-156.536	-156.536	-156.536	-156.536	-156.536	-156.536	-156.536	-156.536	-156.536	-156.536	-156.536	-156.536	-156.536	-156.536	-156.536	-156.536	-156.536	-156.536	-156.536	-156.536	-156.536	-156.536	-156.536	-156.536	-156.536	-156.536	-156.536	-156.536	-156.536	-156.536	-156.536	-156.536	-156.536	-156.536	-156.536	-156.536	-156.536	-156.536	-156.536	-156.536	-156.536	-156.536	-156.536
-156.536	-156.536	-156.536	-156.536	-156.536	-156.536	-156.536	-156.536	-156.536	-156.536	-156.536	-156.536	-156.536	-156.536	-156.536	-156.536	-156.536	-156.536	-156.536	-156.536	-156.536	-156.536	-156.536	-156.536	-156.536	-156.536	-156.536	-156.536	-156.536	-156.536	-156.536	-156.536	-156.536	-156.536	-156.536	-156.536	-156.536	-156.536	-156.536	-156.536	-156.536	-156.536	-156.536	-156.536	-156.536	-156.536	-156.536	-156.536	-156.536	-156.536
-156.536	-156.536	-156.536	-156.536	-156.536	-156.536	-156.536	-156.536	-156.536	-156.536	-156.536	-156.536	-156.536	-156.536	-156.536	-156.536	-156.536	-156.536	-156.536	-156.536	-156.536	-156.536	-156.536	-156.536	-156.536	-156.536	-156.536	-156.536	-156.536	-156.536	-156.536	-156.536	-156.536	-156.536	-156.536	-156.536	-156.536	-156.536	-156.536	-156.536	-156.536	-156.536	-156.536	-156.536	-156.536	-156.536	-156.536	-156.536	-156.536	-156.536
-156.536	-156.536	-156.536	-156.536	-156.536	-156.536	-156.536	-156.536	-156.536	-156.536	-156.536	-156.536	-156.536	-156.536	-156.536	-156.536	-156.536	-156.536	-156.536	-156.536	-156.536	-156.536	-156.536	-156.536	-156.536	-156.536	-156.536	-156.536	-156.536	-156.536	-156.536	-156.536	-156.536	-156.536	-156.536	-156.536	-156.536	-156.536	-156.536	-156.536	-156.536	-156.536	-156.536	-156.536	-156.536	-156.536	-156.536	-156.536	-156.536	-156.536
-156.536	-156.536	-156.536	-156.536	-156.536	-156.536	-156.536	-156.536	-156.536	-156.536	-156.536	-156.536	-156.536	-156.536	-156.536	-156.536	-156.536	-156.536	-156.536	-156.536	-156.536	-156.536	-156.536	-156.536	-156.536	-156.536	-156.536	-156.536	-156.536	-156.536	-156.536	-156.536	-156.536	-156.536	-156.536	-156.536	-156.536	-156.536	-156.536	-156.536	-156.536	-156.536	-156.536	-156.536	-156.536	-156.536	-156.536	-156.536	-156.536	-156.536
-156.536	-156.536	-156.536	-156.536	-156.536	-156.536	-156.536	-156.536	-156.536	-156.536	-156.536	-156.536	-156.536	-156.536	-156.536	-156.536	-156.536	-156.536	-156.536	-156.536	-156.536	-156.536	-156.536	-156.536	-156.536	-156.536	-156.536	-156.536	-156.536	-156.536	-156.536	-156.536	-156.536	-156.536	-156.536	-156.536	-156.536	-156.536	-156.536	-156.536	-156.536	-156.536	-156.536	-156.536	-156.536	-156.536	-156.536	-156.536	-156.536	-156.536
-156.536	-156.536	-156.536	-156.536	-156.536	-156.536	-156.536	-156.536	-156.536	-156.536	-156.536	-156.536	-156.536	-156.536	-156.536	-156.536	-156.536	-156.536	-156.536	-156.536	-156.536	-156.536	-156.536	-156.536	-156.536	-156.536	-156.536	-156.536	-156.536	-156.536	-156.536	-156.536	-156.536	-156.536	-156.536	-156.536	-156.536	-156.536	-156.536	-156.536	-156.536	-156.536	-156.536	-156.536	-156.536	-156.536	-156.536	-156.536	-156.536	-156.536
-156.536	-156.536	-156.536	-156.536	-156.536	-156.536	-156.536	-156.536	-156.536	-156.536	-156.536	-156.536	-156.536	-156.536	-156.536	-156.536	-156.536	-156.536	-156.536	-156.536	-156.536	-156.536	-156.536	-156.536	-156.536	-156.536	-156.536	-156.536	-156.536	-156.536	-156.536	-156.536	-156.536	-156.536	-156.536	-156.536	-156.536	-156.536	-156.536	-156.536	-156.536	-156.536	-156.536	-156.536	-156.536	-156.536	-156.536	-156.536	-156.536	-156.536
-156.536	-156.536	-156.536	-156.536	-156.536	-156.536	-156.536	-156.536	-156.536	-156.536	-156.536	-156.536	-156.536	-156.536	-156.536	-156.536	-156.536	-156.536	-156.536	-156.536	-156.536	-156.536	-156.536	-156.536	-156.536	-156.536	-156.536	-156.536	-156.536	-156.536	-156.536	-156.536	-156.536	-156.536	-156.536	-156.536	-156.536	-156.536	-156.536	-156.536	-156.536	-156.536	-156.536	-156.536	-156.536	-156.536	-156.536	-156.536	-156.536	-156.536
-156.536	-156.536	-156.536	-156.536	-156.536	-156.536	-156.536	-156.536	-156.536	-156.536	-156.536	-156.536	-156.536	-156.536	-156.536	-156.536	-156.536	-156.536	-156.536	-156.536	-156.536	-156.536	-156.536	-156.536	-156.536	-156.536	-156.536	-156.536	-156.536	-156.536	-156.536	-156.536	-156.536	-156.536	-156.536	-156.536	-156.536	-156.536	-156.536	-156.536	-156.536	-156.536	-156.536	-156.536	-156.536	-156.536	-156.536	-156.536	-156.536	-156.536
-156.536	-156.536	-156.536	-156.536	-156.536	-156.536	-156.536	-156.536	-156.536	-156.536	-156.536	-156.536	-156.536	-156.536	-156.536	-156.536	-156.536	-156.536	-156.536	-156.536	-156.536	-156.536	-156.536	-156.536	-156.536	-156.536	-156.536	-156.536	-156.536	-156.536	-156.536	-156.536	-156.536	-156.536	-156.536	-156.536	-156.536	-156.536	-156.536	-156.536	-156.536	-156.536	-156.536	-156.536	-156.536	-156.536	-156.536	-156.536	-156.536	-156.536
-156.536	-156.536	-156.536	-156.536	-156.536	-156.536	-156.536	-156.536	-156.536	-156.536	-156.536	-156.536	-156.536	-156.536	-156.536	-156.536	-156.536	-156.536	-156.536	-156.536	-156.536	-156.536	-156.536	-156.536	-156.536	-156.536	-156.536	-156.536	-156.536	-156.536	-156.536	-156.536	-156.536	-156.536	-156.536	-156.536	-156.536	-156.536	-156.536	-156.536	-156.536	-156.536	-156.536	-156.536	-156.536	-156.536	-156.536	-156.536	-156.536	-156.536
-156.536	-156.536	-156.536	-156.536	-156.536	-156.536	-156.536	-156.536	-156.536	-156.536	-156.536	-156.536	-156.536	-156.536	-156.536	-156.536	-156.536	-156.536	-156.536	-156.536	-156.536	-156.536	-156.536	-156.536	-156.536	-156.536	-156.536	-156.536	-156.536	-156.536	-156.536	-156.536	-156.536	-156.536	-156.536	-156.536	-156.536	-156.536	-156.536	-156.536	-156.536	-156.536	-156.536	-156.536	-156.536	-156.536	-156.536	-156.536	-156.536	-156.536
-156.536	-156.536	-156.536	-156.536	-156.536	-156.536	-156.536	-156.536	-156.536	-156.536	-156.536	-156.536	-156.536	-156.536	-156.536	-156.536	-156.536	-156.536	-156.536	-156.536	-156.536	-156.536	-156.536	-156.536	-156.536	-156.536	-156.536	-156.536	-156.536	-156.536	-156.536	-156.536	-156.536	-156.536	-156.536	-156.536	-156.536	-156.536	-156.536	-156.536	-156.536	-156.536	-156.536	-156.536	-156.536	-156.536	-156.536	-156.536	-156.536	-156.536
-156.536	-156.536	-156.536	-156.536	-156.536	-156.536	-156.536	-156.536	-156.536	-156.536	-156.536	-156.536	-156.536	-156.536	-156.536	-156.536	-156.536	-156.536	-156.536	-156.536	-156.536	-156.536	-156.536	-156.536	-156.536	-156.536	-156.536	-156.536	-156.536	-156.536	-156.536	-156.536	-156.536	-156.536	-156.536	-156.536	-156.536	-156.536	-156.536	-156.536	-156.536	-156.536	-156.536	-156.536	-156.536	-156.536	-156.536	-156.536	-156.536	-156.536
-156.536	-156.536	-156.536	-156.536	-156.536	-156.536	-156.536	-156.536	-156.536	-156.536	-156.536	-156.536	-156.536	-156.536	-156.536	-156.536	-156.536	-156.536	-156.536	-156.536	-156.536	-156.536	-156.536	-156.536	-156.536	-156.536	-156.536	-156.536	-156.536	-156.536	-156.536	-156.536	-156.536	-156.536	-156.536	-156.536	-156.536	-156.536	-156.536	-156.536	-156.536	-156.536	-156.536	-156.536	-156.536	-156.536	-156.536	-156.536	-156.536	-156.536
-156.536	-156.536	-156.536	-156.536	-156.536	-156.536	-156.536	-156.536	-156.536	-156.536	-156.536	-156.536	-156.536	-156.536	-156.536	-156.536	-156.536	-156.536	-156.536	-156.536	-156.536	-156.536	-156.536	-156.536	-156.536	-156.536	-156.536	-156.536	-156.536	-156.536	-156.536	-156.536	-156.536	-156.536	-156.536	-156.536	-156.536	-156.536	-156.536	-156.536	-156.536	-156.536	-156.536	-156.536	-156.536	-156.536	-156.536	-156.536	-156.536	-156.536
-156.536	-156.536	-156.536	-156.536	-156.536	-156.536	-156.536	-156.536	-156.536	-156.536	-156.536	-156.536	-156.536	-156.536	-156.536	-156.536	-156.536	-156.536	-156.536	-156.536	-156.536	-156.536	-156.536	-156.536	-156.536	-156.536	-156.536	-156.536	-156.536	-156.536	-156.536	-156.536	-156.536	-156.536	-156.536	-156.536	-156.536	-156.536	-156.536	-156.536	-156.536	-156.536	-156.536	-156.536	-156.536	-156.536	-156.536	-156.536	-156.536	-156.536
-156.536	-156.536	-156.536	-156.536	-156.536	-156.536	-156.536	-156.536	-156.536	-156.536	-156.536	-156.536	-156.536	-156.536	-156.536	-156.536	-156.536	-156.536	-156.536	-156.536	-156.536	-156.536	-156.536	-156.536	-156.536	-156.536	-156.536	-156.536	-156.536	-156.536	-156.536	-156.536	-156.536	-156.536	-156.536	-156.536	-156.536	-156.536	-156.536	-156.536	-156.536	-156.536	-156.536	-156.536	-156.536	-156.536	-156.536	-156.536	-156.536	-156.536
-156.536	-156.536	-156.536	-156.536	-156.536	-156.536	-156.536	-156.536	-156.536	-156.536	-156.536	-156.536	-156.536	-156.536	-156.536	-156.536	-156.536	-156.536	-156.536	-156.536	-156.536	-156.536	-156.536	-156.536	-156.536	-156.536	-156.536	-156.536	-156.536	-156.536	-156.536	-156.536	-156.536	-156.536	-156.536	-156.536	-156.536	-156.536	-156.536	-156.536	-156.536	-156.536	-156.536	-156.536	-156.536	-156.536	-156.536	-156.536	-156.536	-156.536
-156.536	-156.536	-156.536	-156.536	-156.536	-156.536	-156.536	-156.536	-156.536	-156.536	-156.536	-156.536	-156.536	-156.536	-156.536	-156.536	-156.536	-156.536	-156.536	-156.536	-156.536	-156.536	-156.536	-156.536	-156.536	-156.536	-156.536	-156.536	-156.536	-156.536	-156.536	-156.536	-156.536	-156.536	-156.536	-156.536	-156.536	-156.536	-156.536	-156.536	-156.536	-156.536	-156.536	-156.536	-156.536	-156.536	-156.536	-156.536	-156.536	-156.536
-156.536	-156.536	-156.536	-156.536	-156.536	-156.536	-156.536	-156.536	-156.536	-156.536	-156.536	-156.536	-156.536	-156.536	-156.536	-156.536	-156.536	-156.536	-156.536	-156.536	-156.536	-156.536	-156.536	-156.536	-156.536	-156.536	-156.536	-156.536	-156.536	-156.536	-156.536	-156.536	-156.536	-156.536	-156.536	-156.536	-156.536	-156.536	-156.536	-156.536	-156.536	-156.536	-156.536	-156.536	-156.536	-156.536	-156.536	-156.536	-156.536	-156.536
-156.536	-156.536	-156.536	-156.536	-156.536	-156.536	-156.536	-156.536	-156.536	-156.536	-156.536	-156.536	-156.536	-156.536	-156.536	-156.536	-156.536	-156.536	-156.536	-156.536	-156.536	-156.536	-156.536	-156.536	-156.536	-156.536	-156.536	-156.536	-156.536	-156.536	-156.536	-156.536	-156.536	-156.536	-156.536	-156.536	-156.536	-156.536	-156.536	-156.536	-156.536	-156.536	-156.536	-156.536	-156.536	-156.536	-156.536	-156.536	-156.536	-156.536
-156.536	-156.536	-156.536	-156.536	-156.536	-156.536	-156.536	-156.536	-156.536	-156.536	-156.536	-156.536	-156.536	-156.536	-156.536	-156.536	-156.536	-156.536	-156.536	-156.536	-156.536	-156.536	-156.536	-156.536	-156.536	-156.536	-156.536	-156.536	-156.536	-156.536	-156.536	-156.536	-156.536	-156.536	-156.536	-156.536	-156.536	-156.536	-156.536	-156.536	-156.536	-156.536	-156.536	-156.536	-156.536	-156.536	-156.536	-156.536	-156.536	-156.536
-156.536	-156.536	-156.536	-156.536	-156.536	-156.536	-156.536	-156.536	-156.536	-156.536	-156.536	-156.536	-156.536	-156.536	-156.536	-156.536	-156.536	-156.536	-156.536	-156.536	-156.536	-156.536	-156.536	-156.536	-156.536	-156.536	-156.536	-156.536	-156.536	-156.536	-156.536	-156.536	-156.536	-156.536	-156.536	-156.536	-156.536	-156.536	-156.536	-156.536	-156.536	-156.536	-156.536	-156.536	-156.536	-156.536	-156.536	-156.536	-156.536	-156.536
-156.536	-156.536	-156.536	-156.536	-156.536	-156.536	-156.536	-156.536	-156.536	-156.536	-156.536	-156.536	-156.536	-156.536	-156.536	-156.536	-156.536	-156.536	-156.536	-156.536	-156.536	-156.536	-156.536	-156.536	-156.536	-156.536	-156.536	-156.536	-156.536	-156.536	-156.536	-156.536	-156.536	-156.536	-156.536	-156.536	-156.536	-156.536	-156.536	-156.536	-156.536	-156.536	-156.536	-156.536	-156.536	-156.536	-156.536	-156.536	-156.536	-156.536
-156.536	-156.536	-156.536	-156.536	-156.536	-156.536	-156.536	-156.536	-156.536	-156.536	-156.536	-156.536	-156.536	-156.536	-156.536	-156.536	-156.536	-156.536	-156.536	-156.536	-156.536	-156.536	-156.536	-156.536	-156.536	-156.536	-156.536	-156.536	-156.536	-156.536	-156.536	-156.536	-156.536	-156.536	-156.536	-156.536	-156.536	-156.536	-156.536	-156.536	-156.536	-156.536	-156.536	-156.536	-156.536	-156.536	-156.536	-156.536	-156.536	-156.536
-156.536	-156.536	-156.536	-156.536	-156.536	-156.536	-156.536	-156.536	-156.536	-156.536	-156.536	-156.536	-156.536	-156.536	-156.536	-156.536	-156.536	-156.536	-156.536	-156.536	-156.536	-156.536	-156.536	-156.536	-156.536	-156.536	-156.536	-156.536	-156.536	-156.536	-156.536	-156.536	-156.536	-156.536	-156.536	-156.536	-156.536	-156.536	-156.536	-156.536	-156.536	-156.536	-156.536	-156.536	-156.536	-156.536	-156.536	-156.536	-156.536	-156.536
-156.536	-156.536	-156.536	-156.536	-156.536	-156.536	-156.536	-156.536	-156.536	-156.536	-156.536	-156.536	-156.536	-156.536	-156.536	-156.536	-156.536	-156.536	-156.536	-156.536	-156.536	-156.536	-156.536	-156.536	-156.536	-156.536	-156.536	-156.536	-156.536	-156.536	-156.536	-156.536	-156.536	-156.536	-156.536	-156.536	-156.536	-156.536	-156.536	-156.536	-156.536	-156.536	-156.536	-156.536	-156.536	-156.536	-156.536	-156.536	-156.536	-156.536
-156.536	-156.536	-156.536	-156.536	-156.536	-156.536	-156.536	-156.536	-156.536	-156.536	-156.536	-156.536	-156.536	-156.536	-156.536	-156.536	-156.536	-156.536	-156.536	-156.536	-156.536	-156.536	-156.536	-156.536	-156.536	-156.536	-156.536	-156.536	-156.536	-156.536	-156.536	-156.536	-156.536	-156.536	-156.536	-156.536	-156.536	-156.536	-156.536	-156.536	-156.536	-156.536	-156.536	-156.536	-156.536	-156.536	-156.536	-156.536	-156.536	-156.536
-156.536	-156.536	-156.536	-156.536	-156.536	-156.536	-156.536	-156.536	-156.536	-156.536	-156.536	-156.536	-156.536	-156.536	-156.536	-156.536	-156.536	-156.536	-156.536	-156.536	-156.536	-156.536	-156.536	-156.536	-156.536	-156.536	-156.536	-156.536	-156.536	-156.536	-156.536	-156.536	-156.536	-156.536	-156.536	-156.536	-156.536	-156.536	-156.536	-156.536	-156.536	-156.536	-156.536	-156.536	-156.536	-156.536	-156.536	-156.536	-156.536	-156.536
-156.536	-156.536	-156.536	-156.536	-156.536	-156.536	-156.536	-156.536	-156.536	-156.536	-156.536	-156.536	-156.536	-156.536	-156.536	-156.536	-156.536	-156.536	-156.536	-156.536	-156.536	-156.536	-156.536	-156.536	-156.536	-156.536	-156.536	-156.536	-156.536	-156.536	-156.536	-156.536	-156.536	-156.536	-156.536	-156.536	-156.536	-156.536	-156.536	-156.536	-156.536	-156.536	-156.536	-156.536	-156.536	-156.536	-156.536	-156.536	-156.536	-156.536
-156.536	-156.536	-156.536	-156.536	-156.536	-156.536	-156.536	-156.536	-156.536	-156.536	-156.536	-156.536	-156.536	-156.536	-156.536	-156.536	-156.536	-156.536	-156.536	-156.536	-156.536	-156.536	-156.536	-156.536	-156.536	-156.536	-156.536	-156.536	-156.536	-156.536	-156.536	-156.536	-156.536	-156.536	-156.536	-156.536	-156.536	-156.536	-156.536	-156.536	-156.536	-156.536	-156.536	-156.536	-156.536	-156.536	-156.536	-156.536	-156.536	-156.536
-156.536	-156.536	-156.536	-156.536	-156.536	-156.536	-156.536	-156.536	-156.536	-156.536	-156.536	-156.536	-156.536	-156.536	-156.536	-156.536	-156.536	-156.536	-156.536	-156.536	-156.536	-156.536	-156.536	-156.536	-156.536	-156.536	-156.536	-156.536	-156.536	-156.536	-156.536	-156.536	-156.536	-156.536	-156.536	-156.536	-156.536	-156.536	-156.536	-156.536	-156.536	-156.536	-156.536	-156.536	-156.536	-156.536	-156.536	-156.536	-156.536	-156.536
-156.536	-156.536	-156.536	-156.536	-156.536	-156.536	-156.536	-156.536	-156.536	-156.536	-156.536	-156.536	-156.536	-156.536	-156.536	-156.536	-156.536	-156.536	-156.536	-156.536	-156.536	-156.536	-156.536	-156.536	-156.536	-156.536	-156.536	-156.536	-156.536	-156.536	-156.536	-156.536	-156.536	-156.536	-156.536	-156.536	-156.536	-156.536	-156.536	-156.536	-156.536	-156.536	-156.536	-156.536	-156.536	-156.536	-156.536	-156.536	-156.536	-156.536
-156.536	-156.536	-156.536	-156.536	-156.536	-156.536	-156.536	-156.536	-156.536	-156.536	-156.536	-156.536	-156.536	-156.536	-156.536	-156.536	-156.536	-156.536	-156.536	-156.536	-156.536	-156.536	-156.536	-156.536	-156.536	-156.536	-156.536	-156.536	-156.536	-156.536	-156.536	-156.536	-156.536	-156.536	-156.536	-156.536	-156.536	-156.536	-156.536	-156.536	-156.536	-156.536	-156.536	-156.536	-156.536	-156.536	-156.536	-156.536	-156.536	-156.536
-156.536	-156.536	-156.536	-156.536	-156.536	-156.536	-156.536	-156.536	-156.536	-156.536	-156.536	-156.536	-156.536	-156.536	-156.536	-156.536	-156.536	-156.536	-156.536	-156.536	-156.536	-156.536	-156.536	-156.536	-156.536	-156.536	-156.536	-156.536	-156.536	-156.536	-156.536	-156.536	-156.536	-156.536	-156.536	-156.536	-156.536	-156.536	-156.536	-156.536	-156.536	-156.536	-156.536	-156.536	-156.536	-156.536	-156.536	-156.536	-156.536	-156.536
-156.536	-156.536	-156.536	-156.536	-156.536	-156.536	-156.536	-156.536	-156.536	-156.536	-156.536	-156.536	-156.536	-156.536	-156.536	-156.536	-156.536	-156.536	-156.536	-156.536	-156.536	-156.536	-156.536	-156.536	-156.536	-156.536	-156.536	-156.536	-156.536	-156.536	-156.536	-156.536	-156.536	-156.536	-156.536	-156.536	-156.536	-156.536	-156.536	-156.536	-156.536	-156.536	-156.536	-156.536	-156.536	-156.536	-156.536	-156.536	-156.536	-156.536
-156.536	-156.536	-156.536	-156.536	-156.536	-156.536	-156.536	-156.536	-156.536	-156.536	-156.536	-156.536	-156.536	-156.536	-156.536	-156.536	-156.536	-156.536	-156.536	-156.536	-156.536	-156.536	-156.536	-156.536	-156.536	-156.536	-156.536	-156.536	-156.536	-156.536	-156.536	-156.536	-156.536	-156.536	-156.536	-156.536	-156.536	-156.536	-156.536	-156.536	-156.536	-156.536	-156.536	-156.536	-156.536	-156.536	-156.536	-156.536	-156.536	-156.536
-156.536	-156.536	-156.536	-156.536	-156.536	-156.536	-156.536	-156.536	-156.536	-156.536	-156.536	-156.536	-156.536	-156.536	-156.536	-156.536	-156.536	-156.536	-156.536	-156.536	-156.536	-156.536	-156.536	-156.536	-156.536	-156.536	-156.536	-156.536	-156.536	-156.536	-156.536	-156.536	-156.536	-156.536	-156.536	-156.536	-156.536	-156.536	-156.536	-156.536	-156.536	-156.536	-156.536	-156.536	-156.536	-156.536	-156.536	-156.536	-156.536	-156.536
-156.536	-156.536	-156.536	-156.536	-156.536	-156.536	-156.536	-156.536	-156.536	-156.536	-156.536	-156.536	-156.536	-156.536	-156.536	-156.536	-156.536	-156.536	-156.536	-156.536	-156.536	-156.536	-156.536	-156.536	-156.536	-156.536	-156.536	-156.536	-156.536	-156.536	-156.536	-156.536	-156.536	-156.536	-156.536	-156.536	-156.536	-156.536	-156.536	-156.536	-156.536	-156.536	-156.536	-156.536	-156.536	-156.536	-156.536	-156.536	-156.536	-156.536
-156.536	-156.536	-156.536	-156.536	-156.536	-156.536	-156.536	-156.536	-156.536	-156.536	-156.536	-156.536	-156.536	-156.536	-156.536	-156.536	-156.536	-156.536	-156.536	-156.536	-156.536	-156.536	-156.536	-156.536	-156.536	-156.536	-156.536	-156.536	-156.536	-156.536	-156.536	-156.536	-156.536	-156.536	-156.536	-156.536	-156.536	-156.536	-156.536	-156.536	-156.536	-156.536	-156.536	-156.536	-156.536	-156.536	-156.536	-156.536	-156.536	-156.536
-156.536	-156.536	-156.536	-156.536	-156.536	-156.536	-156.536	-156.536	-156.536	-156.536	-156.536	-156.536	-156.536	-156.536	-156.536	-156.536	-156.536	-156.536	-156.536	-156.536	-156.536	-156.536	-156.536	-156.536	-156.536	-156.536	-156.536	-156.536	-156.536	-156.536	-156.536	-156.536	-156.536	-156.536	-156.536	-156.536	-156.536	-156.536	-156.536	-156.536	-156.536	-156.536	-156.536	-156.536	-156.536	-156.536	-156.536	-156.536	-156.536	-156.536
-156.536	-156.536	-156.536	-156.536	-156.536	-156.536	-156.536	-156.536	-156.536	-156.536	-156.536	-156.536	-156.536	-156.536	-156.536	-156.536	-156.536	-156.536	-156.536	-156.536	-156.536	-156.536	-156.536	-156.536	-156.536	-156.536	-156.536	-156.536	-156.536	-156.536	-156.536	-156.536	-156.536	-156.536	-156.536	-156.536	-156.536	-156.536	-156.536	-156.536	-156.536	-156.536	-156.536	-156.536	-156.536	-156.536	-156.536	-156.536	-156.536	-156.536
-156.536	-156.536	-156.536	-156.536	-156.536	-156.536	-156.536	-156.536	-156.536	-156.536	-156.536	-156.536	-156.536	-156.536	-156.536	-156.536	-156.536	-156.536	-156.536	-156.536	-156.536	-156.536	-156.536	-156.536	-156.536	-156.536	-156.536	-156.536	-156.536	-156.536	-156.536	-156.536	-156.536	-156.536	-156.536	-156.536	-156.536	-156.536	-156.536	-156.536	-156.536	-156.536	-156.536	-156.536	-156.536	-156.536	-156.536	-156.536	-156.536	-156.536
-156.536	-156.536	-156.536	-156.536	-156.536	-156.536	-156.536	-156.536	-156.536	-156.536	-156.536	-156.536	-156.536	-156.536	-156.536	-156.536	-156.536	-156.536	-156.536	-156.536	-156.536	-156.536	-156.536	-156.536	-156.536	-156.536	-156.536	-156.536	-156.536	-156.536	-156.536	-156.536	-156.536	-156.536	-156.536	-156.536	-156.536	-156.536	-156.536	-156.536	-156.536	-156.536	-156.536	-156.536	-156.536	-156.536	-156.536	-156.536	-156.536	-156.536
-156.536	-156.536	-156.536	-156.536	-156.536	-156.536	-156.536	-156.536	-156.536	-156.536	-156.536	-156.536	-156.536	-156.536	-156.536	-156.536	-156.536	-156.536	-156.536	-156.536	-156.536	-156.536	-156.536	-156.536	-156.536	-156.536	-156.536	-156.536	-156.536	-156.536	-156.536	-156.536	-156.536	-156.536	-156.536	-156.536	-156.536	-156.536	-156.536	-156.536	-156.536	-156.536	-156.536	-156.536	-156.536	-156.536	-156.536	-156.536	-156.536	-156.536
-156.536	-156.536	-156.536	-156.536	-156.536	-156.536	-156.536	-156.536	-156.536	-156.536	-156.536	-156.536	-156.536	-156.536	-156.536	-156.536	-156.536	-156.536	-156.536	-156.536	-156.536	-156.536	-156.536	-156.536	-156.536	-156.536	-156.536	-156.536	-156.536	-156.536	-156.536	-156.536	-156.536	-156.536	-156.536	-156.536	-156.536	-156.536	-156.536	-156.536	-156.536	-156.536	-156.536	-156.536	-156.536	-156.536	-156.536	-156.536	-156.536	-156.536
-156.536	-156.536	-156.536	-156.536	-156.536	-156.536	-156.536	-156.536	-156.536	-156.536	-156.536	-156.536	-156.536	-156.536	-156.536	-156.536	-156.536	-156.536	-156.536	-156.536	-156.536	-156.536	-156.536	-156.536	-156.536	-156.536	-156.536	-156.536	-156.536	-156.536	-156.536	-156.536	-156.536	-156.536	-156.536	-156.536	-156.536	-156.536	-156.536	-156.536	-156.536	-156.536	-156.536	-156.536	-156.536	-156.536	-156.536	-156.536	-156.536	-156.536
-156.536	-156.536	-156.536	-156.536	-156.536	-156.536	-156.536	-156.536	-156.536	-156.536	-156.536	-156.536	-156.536	-156.536	-156.536	-156.536	-156.536	-156.536	-156.536	-156.536	-156.536	-156.536	-156.536	-156.536	-156.536	-156.536	-156.536	-156.536	-156.536	-156.536	-156.536	-156.536	-156.536	-156.536	-156.536	-156.536	-156.536	-156.536	-156.536	-156.536	-156.536	-156.536	-156.536	-156.536	-156.536	-156.536	-156.536	-156.536	-156.536	-156.536
-156.536	-156.536	-156.536	-156.536	-156.536	-156.536	-156.536	-156.536	-156.536	-156.536	-156.536	-156.536	-156.536	-156.536	-156.536	-156.536	-156.536	-156.536	-156.536	-156.536	-156.536	-156.536	-156.536	-156.536	-156.536	-156.536	-156.536	-156.536	-156.536	-156.536	-156.536	-156.536	-156.536	-156.536	-156.536	-156.536	-156.536	-156.536	-156.536	-156.536	-156.536	-156.536	-156.536	-156.536	-156.536	-156.536	-156.536	-156.536	-156.536	-156.536
-156.536	-156.536	-156.536	-156.536	-156.536	-156.536	-156.536	-156.536	-156.536	-156.536	-156.536	-156.536	-156.536	-156.536	-156.536	-156.536	-156.536	-156.536	-156.536	-156.536	-156.536	-156.536	-156.536	-156.536	-156.536	-156.536	-156.536	-156.536	-156.536	-156.536	-156.536	-156.536	-156.536	-156.536	-156.536	-156.536	-156.536	-156.536	-156.536	-156.536	-156.536	-156.536	-156.536	-156.536	-156.536	-156.536	-156.536	-156.536	-156.536	-156.536
-156.536	-156.536	-156.536	-156.536	-156.536	-156.536	-156.536	-156.536	-156.536	-156.536	-156.536	-156.536	-156.536	-156.536	-156.536	-156.536	-156.536	-156.536	-156.536	-156.536	-156.536	-156.536	-156.536	-156.536	-156.536	-156.536	-156.536	-156.536	-156.536	-156.536	-156.536	-156.536	-156.536	-156.536	-156.536	-156.536	-156.536	-156.536	-156.536	-156.536	-156.536	-156.536	-156.536	-156.536	-156.536	-156.536	-156.536	-156.536	-156.536	-156.536
-156.536	-156.536	-156.536	-156.536	-156.536	-156.536	-156.536	-156.536	-156.536	-156.536	-156.536	-156.536	-156.536	-156.536	-156.536	-156.536	-156.536	-156.536	-156.536	-156.536	-156.536	-156.536	-156.536	-156.536	-156.536	-156.536	-156.536	-156.536	-156.536	-156.536	-156.536	-156.536	-156.536	-156.536	-156.536	-156.536	-156.536	-156.536	-156.536	-156.536	-156.536	-156.536	-156.536	-156.536	-156.536	-156.536	-156.536	-156.536	-156.536	-156.536
-156.536	-156.536	-156.536	-156.536	-156.536	-156.536	-156.536	-156.536	-156.536	-156.536	-156.536	-156.536	-156.536	-156.536	-156.536	-156.536	-156.536	-156.536	-156.536	-156.536	-156.536	-156.536	-156.536	-156.536	-156.536	-156.536	-156.536	-156.536	-156.536	-156.536	-156.536	-156.536	-156.536	-156.536	-156.536	-156.536	-156.536	-156.536	-156.536	-156.536	-156.536	-156.536	-156.536	-156.536	-156.536	-156.536	-156.536	-156.536	-156.536	-156.536
-156.536	-156.536	-156.536	-156.536	-156.536	-156.536	-156.536	-156.536	-156.536	-156.536	-156.536	-156.536	-156.536	-156.536	-156.536	-156.536	-156.536	-156.536	-156.536	-156.536	-156.536	-156.536	-156.536	-156.536	-156.536	-156.536	-156.536	-156.536	-156.536	-156.536	-156.536	-156.536	-156.536	-156.536	-156.536	-156.536	-156.536	-156.536	-156.536	-156.536	-156.536	-156.536	-156.536	-156.536	-156.536	-156.536	-156.536	-156.536	-156.536	-156.536
-156.536	-156.536	-156.536	-156.536	-156.536	-156.536	-156.536	-156.536	-156.536	-156.536	-156.536	-156.536	-156.536	-156.536	-156.536	-156.536	-156.536	-156.536	-156.536	-156.536	-156.536	-156.536	-156.536	-156.536	-156.536	-156.536	-156.536	-156.536	-156.536	-156.536	-156.536	-156.536	-156.536	-156.536	-156.536	-156.536	-156.536	-156.536	-156.536	-156.536	-156.536	-156.536	-156.536	-156.536	-156.536	-156.536	-156.536	-156.536	-156.536	-156.536
-156.536	-156.536	-156.536	-156.536	-156.536	-156.536	-156.536	-156.536	-156.536	-156.536	-156.536	-156.536	-156.536	-156.536	-156.536	-156.536	-156.536	-156.536	-156.536	-156.536	-156.536	-156.536	-156.536	-156.536	-156.536	-156.536	-156.536	-156.536	-156.536	-156.536	-156.536	-156.536	-156.536	-156.536	-156.536	-156.536	-156.536	-156.536	-156.536	-156.536	-156.536	-156.536	-156.536	-156.536	-156.536	-156.536	-156.536	-156.536	-156.536	-156.536
-156.536	-156.536	-156.536	-156.536	-156.536	-156.536	-156.536	-156.536	-156.536	-156.536	-156.536	-156.536	-156.536	-156.536	-156.536	-156.536	-156.536	-156.536	-156.536	-156.536	-156.536	-156.536	-156.536	-156.536	-156.536	-156.536	-156.536	-156.536	-156.536	-156.536	-156.536	-156.536	-156.536	-156.536	-156.536	-156.536	-156.536	-156.536	-156.536	-156.536	-156.536	-156.536	-156.536	-156.536	-156.536	-156.536	-156.536	-156.536	-156.536	-156.536
-156.536	-156.536	-156.536	-156.536	-156.536	-156.536	-156.536	-156.536	-156.536	-156.536	-156.536	-156.536	-156.536	-156.536	-156.536	-156.536	-156.536	-156.536	-156.536	-156.536	-156.536	-156.536	-156.536	-156.536	-156.536	-156.536	-156.536	-156.536	-156.536	-156.536	-156.536	-156.536	-156.536	-156.536	-156.536	-156.536	-156.536	-156.536	-156.536	-156.536	-156.536	-156.536	-156.536	-156.536	-156.536	-156.536	-156.536	-156.536	-156.536	-156.536
-156.536	-156.536	-156.536	-156.536	-156.536	-156.536	-156.536	-156.536	-156.536	-156.536	-156.536	-156.536	-156.536	-156.536	-156.536	-156.536	-156.536	-156.536	-156.536	-156.536	-156.536	-156.536	-156.536	-156.536	-156.536	-156.536	-156.536	-156.536	-156.536	-156.536	-156.536	-156.536	-156.536	-156.536	-156.536	-156.536	-156.536	-156.536	-156.536	-156.536	-156.536	-156.536	-156.536	-156.536	-156.536	-156.536	-156.536	-156.536	-156.536	-156.536
-156.536	-156.536	-156.536	-156.536	-156.536	-156.536	-156.536	-156.536	-156.536	-156.536	-156.536	-156.536	-156.536	-156.536	-156.536	-156.536	-156.536	-156.536	-156.536	-156.536	-156.536	-156.536	-156.536	-156.536	-156.536	-156.536	-156.536	-156.536	-156.536	-156.536	-156.536	-156.536	-156.536	-156.536	-156.536	-156.536	-156.536	-156.536	-156.536	-156.536	-156.536	-156.536	-156.536	-156.536	-156.536	-156.536	-156.536	-156.536	-156.536	-156.536
-156.536	-156.536	-156.536	-156.536	-156.536	-156.536	-156.536	-156.536	-156.536	-156.536	-156.536	-156.536	-156.536	-156.536	-156.536	-156.536	-156.536	-156.536	-156.536	-156.536	-156.536	-156.536	-156.536	-156.536	-156.536	-156.536	-156.536	-156.536	-156.536	-156.536	-156.536	-156.536	-156.536	-156.536	-156.536	-156.536	-156.536	-156.536	-156.536	-156.536	-156.536	-156.536	-156.536	-156.536	-156.536	-156.536	-156.536	-156.536	-156.536	-156.536
-156.536	-156.536	-156.536	-156.536	-156.536	-156.536	-156.536	-156.536	-156.536	-156.536	-156.536	-156.536	-156.536	-156.536	-156.536	-156.536	-156.536	-156.536	-156.536	-156.536	-156.536	-156.536	-156.536	-156.536	-156.536	-156.536	-156.536	-156.536	-156.536	-156.536	-156.536	-156.536	-156.536	-156.536	-156.536	-156.536	-156.536	-156.536	-156.536	-156.536	-156.536	-156.536	-156.536	-156.536	-156.536	-156.536	-156.536	-156.536	-156.536	-156.536
-156.536	-156.536	-156.536	-156.536	-156.536	-156.536	-156.536	-156.536	-156.536	-156.536	-156.536	-156.536	-156.536	-156.536	-156.536	-156.536	-156.536	-156.536	-156.536	-156.536	-156.536	-156.536	-156.536	-156.536	-156.536	-156.536	-156.536	-156.536	-156.536	-156.536	-156.536	-156.536	-156.536	-156.536	-156.536	-156.536	-156.536	-156.536	-156.536	-156.536	-156.536	-156.536	-156.536	-156.536	-156.536	-156.536	-156.536	-156.536	-156.536	-156.536
-156.536	-156.536	-156.536	-156.536	-156.536	-156.536	-156.536	-156.536	-156.536	-156.536	-156.536	-156.536	-156.536	-156.536	-156.536	-156.536	-156.536	-156.536	-156.536	-156.536	-156.536	-156.536	-156.536	-156.536	-156.536	-156.536	-156.536	-156.536	-156.536	-156.536	-156.536	-156.536	-156.536	-156.536	-156.536	-156.536	-156.536	-156.536	-156.536	-156.536	-156.536	-156.536	-156.536	-156.536	-156.536	-156.536	-156.536	-156.536	-156.536	-156.536
-156.536	-156.536	-156.536	-156.536	-156.536	-156.536	-156.536	-156.536	-156.536	-156.536	-156.536	-156.536	-156.536	-156.536	-156.536	-156.536	-156.536	-156.536	-156.536	-156.536	-156.536	-156.536	-156.536	-156.536	-156.536	-156.536	-156.536	-156.536	-156.536	-156.536	-156.536	-156.536	-156.536	-156.536	-156.536	-156.536	-156.536	-156.536	-156.536	-156.536	-156.536	-156.536	-156.536	-156.536	-156.536	-156.536	-156.536	-156.536	-156.536	-156.536
-156.536	-156.536	-156.536	-156.536	-156.536	-156.536	-156.536	-156.536	-156.536	-156.536	-156.536	-156.536	-156.536	-156.536	-156.536	-156.536	-156.536	-156.536	-156.536	-156.536	-156.536	-156.536	-156.536	-156.536	-156.536	-156.536	-156.536	-156.536	-156.536	-156.536	-156.536	-156.536	-156.536	-156.536	-156.536	-156.536	-156.536	-156.536	-156.536	-156.536	-156.536	-156.536	-156.536	-156.536	-156.536	-156.536	-156.536	-156.536	-156.536	-156.536
-156.536	-156.536	-156.536	-156.536	-156.536	-156.536	-156.536	-156.536	-156.536	-156.536	-156.536	-156.536	-156.536	-156.536	-156.536	-156.536	-156.536	-156.536	-156.536	-156.536	-156.536	-156.536	-156.536	-156.536	-156.536	-156.536	-156.536	-156.536	-156.536	-156.536	-156.536	-156.536	-156.536	-156.536	-156.536	-156.536	-156.536	-156.536	-156.536	-69.5301	-156.536	-156.536	-156.536	-156.536	-156.536	-156.536	-156.536	-156.536	-156.536	-156.536
-156.536	-156.536	-156.536	-156.536	-156.536	-156.536	-156.536	-156.536	-156.536	-156.536	-156.536	-156.536	-156.536	-156.536	-156.536	-156.536	-156.536	-156.536	-156.536	-156.536	-156.536	-156.536	-156.536	-156.536	-156.536	-156.536	-156.536	-156.536	-156.536	-156.536	-156.536	-156.536	-156.536	-156.536	-156.536	-156.536	-156.536	-156.536	-156.536	-68.4108	-156.536	-156.536	-156.536	-156.536	-156.536	-156.536	-156.536	-156.536	-156.536	-156.536
-156.536	-156.536	-156.536	-156.536	-156.536	-156.536	-156.536	-156.536	-156.536	-156.536	-156.536	-156.536	-156.536	-156.536	-156.536	-156.536	-156.536	-156.536	-156.536	-156.536	-156.536	-156.536	-156.536	-156.536	-156.536	-156.536	-156.536	-156.536	-156.536	-156.536	-156.536	-156.536	-156.536	-156.536	-156.536	-156.536	-156.536	-156.536	-156.536	-68.0802	-156.536	-156.536	-156.536	-156.536	-156.536	-156.536	-156.536	-156.536	-156.536	-156.536
-156.536	-156.536	-156.536	-156.536	-156.536	-156.536	-156.536	-156.536	-156.536	-156.536	-156.536	-156.536	-156.536	-156.536	-156.536	-156.536	-156.536	-156.536	-156.536	-156.536	-156.536	-156.536	-156.536	-156.536	-156.536	-156.536	-156.536	-156.536	-156.536	-156.536	-156.536	-156.536	-156.536	-156.536	-156.536	-156.536	-156.536	-156.536	-156.536	-68.5703	-156.536	-156.536	-156.536	-156.536	-156.536	-156.536	-156.536	-156.536	-156.536	-156.536
-156.536	-156.536	-156.536	-156.536	-156.536	-156.536	-156.536	-156.536	-156.536	-156.536	-156.536	-156.536	-156.536	-156.536	-156.536	-156.536	-156.536	-156.536	-156.536	-156.536	-156.536	-156.536	-156.536	-156.536	-156.536	-156.536	-156.536	-156.536	-156.536	-156.536	-156.536	-156.536	-156.536	-156.536	-156.536	-156.536	-156.536	-156.536	-156.536	-69.5102	-156.536	-156.536	-156.536	-156.536	-156.536	-156.536	-156.536	-156.536	-156.536	-156.536
-156.536	-156.536	-156.536	-156.536	-156.536	-156.536	-156.536	-156.536	-156.536	-156.536	-156.536	-156.536	-156.536	-156.536	-156.536	-156.536	-156.536	-156.536	-156.536	-156.536	-156.536	-156.536	-156.536	-156.536	-156.536	-156.536	-156.536	-156.536	-156.536	-156.536	-156.536	-156.536	-156.536	-156.536	-156.536	-156.536	-156.536	-156.536	-156.536	-156.536	-156.536	-156.536	-156.536	-156.536	-156.536	-156.536	-156.536	-156.536	-156.536	-156.536
-156.536	-156.536	-156.536	-156.536	-156.536	-156.536	-156.536	-156.536	-156.536	-156.536	-156.536	-156.536	-156.536	-156.536	-156.536	-156.536	-156.536	-156.536	-156.536	-156.536	-156.536	-156.536	-156.536	-156.536	-156.536	-156.536	-156.536	-156.536	-156.536	-156.536	-156.536	-156.536	-156.536	-156.536	-156.536	-156.536	-156.536	-156.536	-156.536	-69.6555	-156.536	-156.536	-156.536	-156.536	-156.536	-156.536	-156.536	-156.536	-156.536	-156.536
-156.536	-156.536	-156.536	-156.536	-156.536	-156.536	-156.536	-156.536	-156.536	-156.536	-156.536	-156.536	-156.536	-156.536	-156.536	-156.536	-156.536	-156.536	-156.536	-156.536	-156.536	-156.536	-156.536	-156.536	-156.536	-156.536	-156.536	-156.536	-156.536	-156.536	-156.536	-156.536	-156.536	-156.536	-156.536	-156.536	-156.536	-156.536	-156.536	-68.7994	-156.536	-156.536	-156.536	-156.536	-156.536	-156.536	-156.536	-156.536	-156.536	-156.536
-156.536	-156.536	-156.536	-156.536	-156.536	-156.536	-156.536	-156.536	-156.536	-156.536	-156.536	-156.536	-156.536	-156.536	-156.536	-156.536	-156.536	-156.536	-156.536	-156.536	-156.536	-156.536	-156.536	-156.536	-156.536	-156.536	-156.536	-156.536	-156.536	-156.536	-156.536	-156.536	-156.536	-156.536	-156.536	-156.536	-156.536	-156.536	-156.536	-68.1676	-156.536	-156.536	-156.536	-156.536	-156.536	-156.536	-156.536	-156.536	-156.536	-156.536
-156.536	-156.536	-156.536	-156.536	-156.536	-156.536	-156.536	-156.536	-156.536	-156.536	-156.536	-156.536	-156.536	-156.536	-156.536	-156.536	-156.536	-156.536	-156.536	-156.536	-156.536	-156.536	-156.536	-156.536	-156.536	-156.536	-156.536	-156.536	-156.536	-156.536	-156.536	-156.536	-156.536	-156.536	-156.536	-156.536	-156.536	-156.536	-156.536	-68.1568	-156.536	-156.536	-156.536	-156.536	-156.536	-156.536	-156.536	-156.536	-156.536	-156.536
-156.536	-156.536	-156.536	-156.536	-156.536	-156.536	-156.536	-156.536	-156.536	-156.536	-156.536	-156.536	-156.536	-156.536	-156.536	-156.536	-156.536	-156.536	-156.536	-156.536	-156.536	-156.536	-156.536	-156.536	-156.536	-156.536	-156.536	-156.536	-156.536	-156.536	-156.536	-156.536	-156.536	-156.536	-156.536	-156.536	-156.536	-156.536	-156.536	-68.7088	-156.536	-156.536	-156.536	-156.536	-156.536	-156.536	-156.536	-156.536	-156.536	-156.536
-156.536	-156.536	-156.536	-156.536	-156.536	-156.536	-156.536	-156.536	-156.536	-156.536	-156.536	-156.536	-156.536	-156.536	-156.536	-156.536	-156.536	-156.536	-156.536	-156.536	-156.536	-156.536	-156.536	-156.536	-156.536	-156.536	-156.536	-156.536	-156.536	-156.536	-156.536	-156.536	-156.536	-156.536	-156.536	-156.536	-156.536	-156.536	-156.536	-69.6808	-156.536	-156.536	-156.536	-156.536	-156.536	-156.536	-156.536	-156.536	-156.536	-156.536
-156.536	-156.536	-156.536	-156.536	-156.536	-156.536	-156.536	-156.536	-156.536	-156.536	-156.536	-156.536	-156.536	-156.536	-156.536	-156.536	-156.536	-156.536	-156.536	-156.536	-156.536	-156.536	-156.536	-156.536	-156.536	-156.536	-156.536	-156.536	-156.536	-156.536	-156.536	-156.536	-156.536	-156.536	-156.536	-156.536	-156.536	-156.536	-156.536	-156.536	-156.536	-156.536	-156.536	-156.536	-156.536	-156.536	-156.536	-156.536	-156.536	-156.536
-156.536	-156.536	-156.536	-156.536	-156.536	-156.536	-156.536	-156.536	-156.536	-156.536	-156.536	-156.536	-156.536	-156.536	-156.536	-156.536	-156.536	-156.536	-156.536	-156.536	-156.536	-156.536	-156.536	-156.536	-156.536	-156.536	-156.536	-156.536	-156.536	-156.536	-156.536	-156.536	-156.536	-156.536	-156.536	-156.536	-156.536	-156.536	-156.536	-156.536	-156.536	-156.536	-156.536	-156.536	-156.536	-156.536	-156.536	-156.536	-156.536	-156.536
-156.536	-156.536	-156.536	-156.536	-156.536	-156.536	-156.536	-156.536	-156.536	-156.536	-156.536	-156.536	-156.536	-156.536	-156.536	-156.536	-156.536	-156.536	-156.536	-156.536	-156.536	-156.536	-156.536	-156.536	-156.536	-156.536	-156.536	-156.536	-156.536	-156.536	-156.536	-156.536	-156.536	-156.536	-156.536	-156.536	-156.536	-156.536	-156.536	-156.536	-156.536	-156.536	-156.536	-156.536	-156.536	-156.536	-156.536	-156.536	-156.536	-156.536
-156.536	-156.536	-156.536	-156.536	-156.536	-156.536	-156.536	-156.536	-156.536	-156.536	-156.536	-156.536	-156.536	-156.536	-156.536	-156.536	-156.536	-156.536	-156.536	-156.536	-156.536	-156.536	-156.536	-156.536	-156.536	-156.536	-156.536	-156.536	-156.536	-156.536	-156.536	-156.536	-156.536	-156.536	-156.536	-156.536	-156.536	-156.536	-156.536	-67.8326	-156.536	-156.536	-156.536	-156.536	-156.536	-156.536	-156.536	-156.536	-156.536	-156.536
-156.536	-156.536	-156.536	-156.536	-156.536	-156.536	-156.536	-156.536	-156.536	-156.536	-156.536	-156.536	-156.536	-156.536	-156.536	-156.536	-156.536	-156.536	-156.536	-156.536	-156.536	-156.536	-156.536	-156.536	-156.536	-156.536	-156.536	-156.536	-156.536	-156.536	-156.536	-156.536	-156.536	-156.536	-156.536	-156.536	-156.536	-156.536	-156.536	-66.9043	-156.536	-156.536	-156.536	-156.536	-156.536	-156.536	-156.536	-156.536	-156.536	-156.536
-156.536	-156.536	-156.536	-156.536	-156.536	-156.536	-156.536	-156.536	-156.536	-156.536	-156.536	-156.536	-156.536	-156.536	-156.536	-156.536	-156.536	-156.536	-156.536	-156.536	-156.536	-156.536	-156.536	-156.536	-156.536	-156.536	-156.536	-156.536	-156.536	-156.536	-156.536	-156.536	-156.536	-156.536	-156.536	-156.536	-156.536	-156.536	-69.7321	-67.4039	-156.536	-156.536	-156.536	-156.536	-156.536	-156.536	-156.536	-156.536	-156.536	-156.536
-156.536	-156.536	-156.536	-156.536	-156.536	-156.536	-156.536	-156.536	-156.536	-156.536	-156.536	-156.536	-156.536	-156.536	-156.536	-156.536	-156.536	-156.536	-156.536	-156.536	-156.536	-156.536	-156.536	-156.536	-156.536	-156.536	-68.8799	-156.536	-156.536	-156.536	-156.536	-156.536	-156.536	-156.536	-156.536	-156.536	-156.536	-156.536	-68.7472	-68.2421	-156.536	-156.536	-156.536	-156.536	-156.536	-156.536	-156.536	-156.536	-156.536	-156.536
-156.536	-156.536	-156.536	-156.536	-156.536	-156.536	-156.536	-156.536	-156.536	-156.536	-156.536	-156.536	-156.536	-156.536	-156.536	-156.536	-156.536	-156.536	-156.536	-156.536	-156.536	-156.536	-156.536	-156.536	-156.536	-156.536	-67.7413	-156.536	-156.536	-156.536	-156.536	-156.536	-156.536	-156.536	-156.536	-156.536	-156.536	-156.536	-68.1187	-67.9808	-156.536	-156.536	-156.536	-156.536	-156.536	-156.536	-156.536	-156.536	-156.536	-156.536
-156.536	-156.536	-156.536	-156.536	-156.536	-156.536	-156.536	-156.536	-156.536	-156.536	-156.536	-156.536	-156.536	-156.536	-156.536	-156.536	-156.536	-156.536	-156.536	-156.536	-156.536	-156.536	-156.536	-156.536	-156.536	-156.536	-67.0945	-156.536	-156.536	-156.536	-156.536	-156.536	-156.536	-156.536	-156.536	-156.536	-156.536	-156.536	-68.0384	-67.0886	-156.536	-156.536	-156.536	-156.536	-156.536	-156.536	-156.536	-156.536	-156.536	-156.536
-156.536	-156.536	-156.536	-156.536	-156.536	-156.536	-156.536	-156.536	-156.536	-156.536	-156.536	-156.536	-156.536	-156.536	-156.536	-156.536	-156.536	-156.536	-156.536	-156.536	-156.536	-156.536	-156.536	-156.536	-156.536	-156.536	-66.3117	-156.536	-156.536	-156.536	-156.536	-156.536	-156.536	-156.536	-156.536	-156.536	-156.536	-156.536	-68.525	-66.4341	-156.536	-156.536	-156.536	-156.536	-156.536	-156.536	-156.536	-156.536	-156.536	-156.536
-156.536	-156.536	-156.536	-156.536	-156.536	-156.536	-156.536	-156.536	-156.536	-156.536	-156.536	-156.536	-156.536	-156.536	-156.536	-156.536	-156.536	-156.536	-156.536	-156.536	-156.536	-156.536	-156.536	-156.536	-156.536	-156.536	-65.729	-69.2151	-156.536	-156.536	-156.536	-156.536	-156.536	-156.536	-156.536	-156.536	-156.536	-156.536	-68.622	-65.6669	-156.536	-156.536	-156.536	-156.536	-156.536	-156.536	-156.536	-156.536	-156.536	-156.536
-156.536	-156.536	-156.536	-156.536	-156.536	-156.536	-156.536	-156.536	-156.536	-156.536	-156.536	-156.536	-156.536	-156.536	-156.536	-156.536	-156.536	-156.536	-156.536	-156.536	-156.536	-156.536	-156.536	-156.536	-156.536	-156.536	-65.4978	-69.7232	-156.536	-156.536	-156.536	-156.536	-156.536	-156.536	-156.536	-156.536	-156.536	-156.536	-67.16	-64.8187	-156.536	-156.536	-156.536	-156.536	-156.536	-156.536	-156.536	-156.536	-156.536	-156.536
-156.536	-156.536	-156.536	-156.536	-156.536	-156.536	-156.536	-156.536	-156.536	-156.536	-156.536	-156.536	-156.536	-156.536	-156.536	-156.536	-156.536	-156.536	-156.536	-156.536	-156.536	-156.536	-156.536	-156.536	-156.536	-156.536	-65.0633	-156.536	-156.536	-156.536	-156.536	-156.536	-156.536	-156.536	-156.536	-156.536	-156.536	-156.536	-65.4929	-64.5508	-156.536	-156.536	-156.536	-156.536	-156.536	-156.536	-156.536	-156.536	-156.536	-156.536
-156.536	-156.536	-156.536	-156.536	-156.536	-156.536	-156.536	-156.536	-156.536	-156.536	-156.536	-156.536	-156.536	-156.536	-156.536	-156.536	-156.536	-156.536	-156.536	-156.536	-156.536	-156.536	-156.536	-156.536	-156.536	-156.536	-64.0911	-156.536	-156.536	-156.536	-156.536	-156.536	-156.536	-156.536	-156.536	-156.536	-156.536	-156.536	-64.3937	-64.9174	-156.536	-156.536	-156.536	-156.536	-156.536	-156.536	-156.536	-156.536	-156.536	-156.536
-156.536	-156.536	-156.536	-156.536	-156.536	-156.536	-156.536	-156.536	-156.536	-156.536	-156.536	-156.536	-156.536	-156.536	-156.536	-156.536	-156.536	-156.536	-156.536	-156.536	-156.536	-156.536	-156.536	-156.536	-156.536	-156.536	-63.1475	-156.536	-156.536	-156.536	-156.536	-156.536	-156.536	-156.536	-156.536	-156.536	-156.536	-156.536	-63.4504	-64.9616	-156.536	-156.536	-156.536	-156.536	-156.536	-156.536	-156.536	-156.536	-156.536	-156.536
-156.536	-156.536	-156.536	-156.536	-156.536	-156.536	-156.536	-156.536	-156.536	-156.536	-156.536	-156.536	-156.536	-156.536	-156.536	-156.536	-156.536	-156.536	-156.536	-156.536	-156.536	-156.536	-156.536	-156.536	-156.536	-156.536	-62.8279	-156.536	-156.536	-156.536	-156.536	-156.536	-156.536	-156.536	-156.536	-156.536	-156.536	-156.536	-62.425	-64.8523	-156.536	-156.536	-156.536	-156.536	-156.536	-156.536	-156.536	-156.536	-156.536	-156.536
-156.536	-156.536	-156.536	-156.536	-156.536	-156.536	-156.536	-156.536	-156.536	-156.536	-156.536	-156.536	-156.536	-156.536	-156.536	-156.536	-156.536	-156.536	-156.536	-156.536	-156.536	-156.536	-156.536	-156.536	-156.536	-156.536	-62.8158	-156.536	-156.536	-156.536	-156.536	-156.536	-156.536	-156.536	-156.536	-156.536	-156.536	-156.536	-61.1292	-66.7072	-156.536	-156.536	-156.536	-156.536	-156.536	-156.536	-156.536	-156.536	-156.536	-156.536
-156.536	-156.536	-156.536	-156.536	-156.536	-156.536	-156.536	-156.536	-156.536	-156.536	-156.536	-156.536	-156.536	-156.536	-156.536	-156.536	-156.536	-156.536	-156.536	-156.536	-156.536	-156.536	-156.536	-156.536	-156.536	-156.536	-61.8634	-156.536	-156.536	-156.536	-156.536	-156.536	-156.536	-156.536	-156.536	-156.536	-156.536	-156.536	-59.4731	-156.536	-156.536	-156.536	-156.536	-156.536	-156.536	-156.536	-156.536	-156.536	-156.536	-156.536
-156.536	-156.536	-156.536	-69.371	-156.536	-156.536	-156.536	-156.536	-156.536	-156.536	-156.536	-156.536	-156.536	-156.536	-69.2333	-156.536	-156.536	-156.536	-156.536	-156.536	-156.536	-156.536	-156.536	-156.536	-156.536	-156.536	-59.989	-156.536	-156.536	-156.536	-156.536	-156.536	-156.536	-156.536	-156.536	-156.536	-156.536	-156.536	-57.9518	-66.2729	-156.536	-156.536	-156.536	-156.536	-156.536	-156.536	-156.536	-156.536	-156.536	-156.536
-156.536	-156.536	-156.536	-68.6376	-156.536	-156.536	-156.536	-156.536	-156.536	-156.536	-156.536	-156.536	-156.536	-156.536	-67.4548	-156.536	-156.536	-156.536	-156.536	-156.536	-156.536	-156.536	-156.536	-156.536	-156.536	-156.536	-58.4207	-156.536	-156.536	-156.536	-156.536	-156.536	-156.536	-156.536	-156.536	-156.536	-156.536	-156.536	-57.0543	-62.6728	-156.536	-156.536	-156.536	-156.536	-156.536	-156.536	-156.536	-156.536	-156.536	-156.536
-156.536	-156.536	-156.536	-67.9919	-156.536	-156.536	-156.536	-156.536	-156.536	-156.536	-156.536	-156.536	-156.536	-156.536	-66.2791	-156.536	-156.536	-156.536	-156.536	-156.536	-156.536	-156.536	-156.536	-156.536	-156.536	-156.536	-57.5587	-156.536	-156.536	-156.536	-156.536	-156.536	-156.536	-156.536	-156.536	-156.536	-156.536	-156.536	-56.8826	-61.4755	-156.536	-156.536	-156.536	-156.536	-156.536	-156.536	-156.536	-156.536	-156.536	-156.536
-156.536	-156.536	-156.536	-67.514	-156.536	-156.536	-156.536	-156.536	-156.536	-156.536	-156.536	-156.536	-156.536	-156.536	-65.6426	-156.536	-156.536	-156.536	-156.536	-156.536	-156.536	-156.536	-156.536	-156.536	-156.536	-156.536	-57.0763	-156.536	-156.536	-156.536	-156.536	-156.536	-156.536	-156.536	-156.536	-156.536	-156.536	-156.536	-57.1498	-61.8086	-156.536	-156.536	-156.536	-156.536	-156.536	-156.536	-156.536	-156.536	-156.536	-156.536
-156.536	-156.536	-156.536	-67.2607	-156.536	-156.536	-156.536	-156.536	-156.536	-156.536	-156.536	-156.536	-156.536	-156.536	-65.3098	-69.6741	-156.536	-156.536	-156.536	-156.536	-156.536	-156.536	-156.536	-156.536	-156.536	-156.536	-56.4906	-69.928	-156.536	-156.536	-156.536	-156.536	-156.536	-156.536	-156.536	-156.536	-156.536	-156.536	-57.3445	-62.413	-156.536	-156.536	-156.536	-156.536	-156.536	-156.536	-156.536	-156.536	-156.536	-156.536
-156.536	-156.536	-156.536	-67.2344	-156.536	-156.536	-156.536	-156.536	-156.536	-156.536	-156.536	-156.536	-156.536	-156.536	-64.867	-156.536	-156.536	-156.536	-156.536	-156.536	-156.536	-156.536	-156.536	-156.536	-156.536	-156.536	-55.6953	-67.628	-156.536	-156.536	-156.536	-156.536	-156.536	-156.536	-156.536	-156.536	-156.536	-156.536	-57.1433	-63.4724	-68.1563	-156.536	-156.536	-156.536	-156.536	-156.536	-156.536	-156.536	-156.536	-156.536
-156.536	-156.536	-156.536	-67.3224	-156.536	-156.536	-156.536	-156.536	-156.536	-156.536	-156.536	-156.536	-156.536	-156.536	-64.1716	-156.536	-156.536	-156.536	-156.536	-156.536	-156.536	-156.536	-156.536	-156.536	-156.536	-156.536	-54.9036	-156.536	-156.536	-156.536	-156.536	-156.536	-156.536	-156.536	-156.536	-156.536	-156.536	-156.536	-56.4679	-68.3939	-65.9816	-156.536	-156.536	-156.536	-156.536	-156.536	-156.536	-156.536	-156.536	-156.536
-156.536	-156.536	-156.536	-67.3324	-156.536	-156.536	-156.536	-156.536	-156.536	-156.536	-156.536	-156.536	-156.536	-156.536	-63.498	-156.536	-156.536	-156.536	-156.536	-156.536	-156.536	-156.536	-156.536	-156.536	-156.536	-156.536	-54.28	-156.536	-69.9328	-156.536	-156.536	-156.536	-156.536	-156.536	-156.536	-156.536	-156.536	-156.536	-55.4296	-156.536	-64.8751	-156.536	-156.536	-156.536	-156.536	-156.536	-156.536	-156.536	-156.536	-156.536
-156.536	-156.536	-156.536	-67.1132	-156.536	-156.536	-156.536	-156.536	-156.536	-156.536	-156.536	-156.536	-156.536	-156.536	-62.8058	-156.536	-156.536	-156.536	-156.536	-156.536	-156.536	-156.536	-156.536	-156.536	-156.536	-156.536	-53.8246	-156.536	-156.536	-156.536	-156.536	-156.536	-156.536	-156.536	-156.536	-156.536	-156.536	-156.536	-54.3334	-69.5621	-64.2708	-156.536	-156.536	-156.536	-156.536	-156.536	-156.536	-156.536	-156.536	-156.536
-156.536	-156.536	-156.536	-66.4981	-156.536	-156.536	-156.536	-156.536	-156.536	-156.536	-156.536	-156.536	-156.536	-156.536	-61.8317	-156.536	-156.536	-156.536	-156.536	-156.536	-156.536	-156.536	-156.536	-156.536	-156.536	-156.536	-53.3582	-156.536	-69.1561	-156.536	-156.536	-156.536	-156.536	-156.536	-156.536	-156.536	-156.536	-156.536	-53.3445	-156.536	-63.681	-156.536	-68.5837	-156.536	-156.536	-156.536	-156.536	-156.536	-156.536	-156.536
-156.536	-156.536	-156.536	-65.3945	-156.536	-156.536	-156.536	-156.536	-156.536	-156.536	-156.536	-156.536	-156.536	-156.536	-60.7202	-156.536	-156.536	-156.536	-156.536	-156.536	-156.536	-156.536	-156.536	-156.536	-156.536	-156.536	-52.6665	-156.536	-67.4244	-156.536	-68.6864	-156.536	-156.536	-156.536	-156.536	-156.536	-156.536	-156.536	-52.3574	-65.7664	-63.0945	-156.536	-66.6447	-156.536	-156.536	-156.536	-156.536	-156.536	-156.536	-156.536
-156.536	-156.536	-156.536	-64.1531	-156.536	-156.536	-156.536	-156.536	-156.536	-156.536	-156.536	-156.536	-156.536	-156.536	-59.8239	-67.708	-156.536	-156.536	-156.536	-156.536	-156.536	-156.536	-156.536	-156.536	-156.536	-156.536	-51.8147	-68.4138	-66.2164	-156.536	-68.1098	-156.536	-156.536	-156.536	-156.536	-156.536	-156.536	-156.536	-51.2955	-59.823	-62.7384	-156.536	-66.0981	-156.536	-156.536	-156.536	-156.536	-156.536	-156.536	-156.536
-156.536	-156.536	-156.536	-63.331	-156.536	-156.536	-156.536	-156.536	-156.536	-156.536	-156.536	-156.536	-156.536	-156.536	-59.2335	-65.3366	-156.536	-156.536	-156.536	-156.536	-156.536	-156.536	-156.536	-156.536	-156.536	-156.536	-51.1275	-65.0481	-66.13	-156.536	-69.6714	-156.536	-156.536	-156.536	-156.536	-156.536	-69.9898	-156.536	-50.4119	-56.3667	-63.1343	-156.536	-67.4482	-69.0964	-156.536	-156.536	-156.536	-69.41	-156.536	-156.536
-156.536	-156.536	-156.536	-63.2862	-156.536	-156.536	-156.536	-156.536	-156.536	-156.536	-156.536	-156.536	-156.536	-156.536	-58.7826	-64.2761	-156.536	-156.536	-156.536	-156.536	-156.536	-156.536	-156.536	-156.536	-156.536	-156.536	-50.8418	-63.1051	-67.3998	-156.536	-156.536	-156.536	-156.536	-156.536	-156.536	-156.536	-156.536	-156.536	-50.0417	-54.8901	-65.3732	-156.536	-156.536	-69.9295	-156.536	-156.536	-156.536	-156.536	-156.536	-156.536
-156.536	-156.536	-156.536	-64.1532	-156.536	-156.536	-156.536	-156.536	-156.536	-156.536	-156.536	-156.536	-156.536	-156.536	-58.373	-65.3118	-156.536	-156.536	-156.536	-156.536	-156.536	-156.536	-156.536	-156.536	-156.536	-156.536	-50.9754	-64.3807	-69.2884	-156.536	-156.536	-156.536	-156.536	-156.536	-156.536	-156.536	-156.536	-156.536	-50.1813	-55.7587	-156.536	-156.536	-156.536	-156.536	-156.536	-156.536	-156.536	-156.536	-156.536	-156.536
[truncated: 166 more rows]
[truncated: 188 more columns]

## Sheet: Fig2B_chut1
-156.536	-156.536	-156.536	-156.536	-156.536	-156.536	-156.536	-156.536	-156.536	-156.536	-156.536	-156.536	-156.536	-156.536	-156.536	-156.536	-156.536	-156.536	-156.536	-156.536	-156.536	-156.536	-156.536	-156.536	-156.536	-156.536	-156.536	-156.536	-156.536	-156.536	-156.536	-156.536	-156.536	-156.536	-156.536	-156.536	-156.536	-156.536	-156.536	-156.536	-156.536	-156.536	-156.536	-156.536	-156.536	-156.536	-156.536	-156.536	-156.536	-156.536
[truncated: 512 more rows]
[truncated: 30 more columns]

[truncated: 14 more sheets: Fig2B_chut2, Fig2B_other1, Fig2B_other2, Fig2B_purr1, Fig2B_purr2, Fig2B_rumble1, Fig2B_rumble2, Fig2B_tchat1, Fig2B_tchat2, Fig2B_wheek1, Fig2B_wheek2, Fig2B_whine1, Fig2B_whine2, Sheet3]
