# Supplementary material for: Neuronal selectivity to complex vocalization features emerges in the superficial layers of primary auditory cortex
Source: PLoS Biol. 2021 Jun 16;19(6):e3001299. doi: 10.1371/journal.pbio.3001299 (PMC8238193; doi:10.1371/journal.pbio.3001299)
Supplement: S3 Data — (XLSX) [file pbio.3001299.s004.xlsx]

## Sheet: Fig3A_MGB_response_wins
		Win# 1	Win# 2	Win# 3	Win# 4	Win# 5	Win# 6	Win# 7	Win# 8
	Example 1
call1	win_start (ms)	50	1950	2500	NaN	NaN	NaN	NaN	NaN
	win_end (ms)	300	2300	2650	NaN	NaN	NaN	NaN	NaN
call2	win_start (ms)	50	1050	1950	NaN	NaN	NaN	NaN	NaN
	win_end (ms)	550	1350	2600	NaN	NaN	NaN	NaN	NaN
call3	win_start (ms)	50	NaN	NaN	NaN	NaN	NaN	NaN	NaN
	win_end (ms)	750	NaN	NaN	NaN	NaN	NaN	NaN	NaN
call4	win_start (ms)	400	1600	1900	2550	NaN	NaN	NaN	NaN
	win_end (ms)	750	1850	2050	2700	NaN	NaN	NaN	NaN
call5	win_start (ms)	50	NaN	NaN	NaN	NaN	NaN	NaN	NaN
	win_end (ms)	300	NaN	NaN	NaN	NaN	NaN	NaN	NaN
call6	win_start (ms)	800	1400	NaN	NaN	NaN	NaN	NaN	NaN
	win_end (ms)	1000	1650	NaN	NaN	NaN	NaN	NaN	NaN
call7	win_start (ms)	200	550	NaN	NaN	NaN	NaN	NaN	NaN
	win_end (ms)	500	750	NaN	NaN	NaN	NaN	NaN	NaN
call8	win_start (ms)	NaN	NaN	NaN	NaN	NaN	NaN	NaN	NaN
	win_end (ms)	NaN	NaN	NaN	NaN	NaN	NaN	NaN	NaN
call9	win_start (ms)	300	700	NaN	NaN	NaN	NaN	NaN	NaN
	win_end (ms)	600	1200	NaN	NaN	NaN	NaN	NaN	NaN
call10	win_start (ms)	1450	NaN	NaN	NaN	NaN	NaN	NaN	NaN
	win_end (ms)	1800	NaN	NaN	NaN	NaN	NaN	NaN	NaN
call11	win_start (ms)	50	NaN	NaN	NaN	NaN	NaN	NaN	NaN
	win_end (ms)	1400	NaN	NaN	NaN	NaN	NaN	NaN	NaN
call12	win_start (ms)	50	1600	NaN	NaN	NaN	NaN	NaN	NaN
	win_end (ms)	1350	1750	NaN	NaN	NaN	NaN	NaN	NaN
call13	win_start (ms)	50	400	700	1150	1950	2400	NaN	NaN
	win_end (ms)	350	550	850	1350	2200	2550	NaN	NaN
call14	win_start (ms)	50	400	1050	1750	NaN	NaN	NaN	NaN
	win_end (ms)	250	650	1350	1950	NaN	NaN	NaN	NaN
call15	win_start (ms)	50	1100	1650	NaN	NaN	NaN	NaN	NaN
	win_end (ms)	500	1550	1950	NaN	NaN	NaN	NaN	NaN
call16	win_start (ms)	50	1250	1800	2000	2650	NaN	NaN	NaN
	win_end (ms)	500	1750	1950	2600	2800	NaN	NaN	NaN
	Example 2
call1	win_start (ms)	800	NaN	NaN	NaN	NaN	NaN	NaN	NaN
	win_end (ms)	1100	NaN	NaN	NaN	NaN	NaN	NaN	NaN
call2	win_start (ms)	50	1700	2800	NaN	NaN	NaN	NaN	NaN
	win_end (ms)	600	1950	3150	NaN	NaN	NaN	NaN	NaN
call3	win_start (ms)	NaN	NaN	NaN	NaN	NaN	NaN	NaN	NaN
	win_end (ms)	NaN	NaN	NaN	NaN	NaN	NaN	NaN	NaN
call4	win_start (ms)	2300	NaN	NaN	NaN	NaN	NaN	NaN	NaN
	win_end (ms)	2450	NaN	NaN	NaN	NaN	NaN	NaN	NaN
call5	win_start (ms)	50	NaN	NaN	NaN	NaN	NaN	NaN	NaN
	win_end (ms)	550	NaN	NaN	NaN	NaN	NaN	NaN	NaN
call6	win_start (ms)	NaN	NaN	NaN	NaN	NaN	NaN	NaN	NaN
	win_end (ms)	NaN	NaN	NaN	NaN	NaN	NaN	NaN	NaN
call7	win_start (ms)	NaN	NaN	NaN	NaN	NaN	NaN	NaN	NaN
	win_end (ms)	NaN	NaN	NaN	NaN	NaN	NaN	NaN	NaN
call8	win_start (ms)	NaN	NaN	NaN	NaN	NaN	NaN	NaN	NaN
	win_end (ms)	NaN	NaN	NaN	NaN	NaN	NaN	NaN	NaN
call9	win_start (ms)	NaN	NaN	NaN	NaN	NaN	NaN	NaN	NaN
	win_end (ms)	NaN	NaN	NaN	NaN	NaN	NaN	NaN	NaN
call10	win_start (ms)	NaN	NaN	NaN	NaN	NaN	NaN	NaN	NaN
	win_end (ms)	NaN	NaN	NaN	NaN	NaN	NaN	NaN	NaN
call11	win_start (ms)	50	NaN	NaN	NaN	NaN	NaN	NaN	NaN
	win_end (ms)	300	NaN	NaN	NaN	NaN	NaN	NaN	NaN
call12	win_start (ms)	NaN	NaN	NaN	NaN	NaN	NaN	NaN	NaN
	win_end (ms)	NaN	NaN	NaN	NaN	NaN	NaN	NaN	NaN
call13	win_start (ms)	50	600	1800	NaN	NaN	NaN	NaN	NaN
	win_end (ms)	550	1550	3100	NaN	NaN	NaN	NaN	NaN
call14	win_start (ms)	50	1100	1750	NaN	NaN	NaN	NaN	NaN
	win_end (ms)	750	1700	2300	NaN	NaN	NaN	NaN	NaN
call15	win_start (ms)	200	1800	NaN	NaN	NaN	NaN	NaN	NaN
	win_end (ms)	400	2050	NaN	NaN	NaN	NaN	NaN	NaN
call16	win_start (ms)	100	750	NaN	NaN	NaN	NaN	NaN	NaN
	win_end (ms)	650	2050	NaN	NaN	NaN	NaN	NaN	NaN
	Example 3
call1	win_start (ms)	NaN	NaN	NaN	NaN	NaN	NaN	NaN	NaN
	win_end (ms)	NaN	NaN	NaN	NaN	NaN	NaN	NaN	NaN
call2	win_start (ms)	NaN	NaN	NaN	NaN	NaN	NaN	NaN	NaN
	win_end (ms)	NaN	NaN	NaN	NaN	NaN	NaN	NaN	NaN
call3	win_start (ms)	50	NaN	NaN	NaN	NaN	NaN	NaN	NaN
	win_end (ms)	1050	NaN	NaN	NaN	NaN	NaN	NaN	NaN
call4	win_start (ms)	150	2000	2300	NaN	NaN	NaN	NaN	NaN
	win_end (ms)	1950	2250	2650	NaN	NaN	NaN	NaN	NaN
call5	win_start (ms)	50	NaN	NaN	NaN	NaN	NaN	NaN	NaN
	win_end (ms)	350	NaN	NaN	NaN	NaN	NaN	NaN	NaN
call6	win_start (ms)	50	250	550	950	1550	1750	NaN	NaN
	win_end (ms)	150	400	750	1450	1700	2050	NaN	NaN
call7	win_start (ms)	50	NaN	NaN	NaN	NaN	NaN	NaN	NaN
	win_end (ms)	800	NaN	NaN	NaN	NaN	NaN	NaN	NaN
call8	win_start (ms)	50	NaN	NaN	NaN	NaN	NaN	NaN	NaN
	win_end (ms)	700	NaN	NaN	NaN	NaN	NaN	NaN	NaN
call9	win_start (ms)	50	NaN	NaN	NaN	NaN	NaN	NaN	NaN
	win_end (ms)	1750	NaN	NaN	NaN	NaN	NaN	NaN	NaN
call10	win_start (ms)	50	NaN	NaN	NaN	NaN	NaN	NaN	NaN
	win_end (ms)	2250	NaN	NaN	NaN	NaN	NaN	NaN	NaN
call11	win_start (ms)	50	NaN	NaN	NaN	NaN	NaN	NaN	NaN
	win_end (ms)	1400	NaN	NaN	NaN	NaN	NaN	NaN	NaN
call12	win_start (ms)	50	NaN	NaN	NaN	NaN	NaN	NaN	NaN
	win_end (ms)	1800	NaN	NaN	NaN	NaN	NaN	NaN	NaN
call13	win_start (ms)	1450	NaN	NaN	NaN	NaN	NaN	NaN	NaN
	win_end (ms)	1600	NaN	NaN	NaN	NaN	NaN	NaN	NaN
call14	win_start (ms)	350	1000	1700	NaN	NaN	NaN	NaN	NaN
	win_end (ms)	700	1250	1850	NaN	NaN	NaN	NaN	NaN
call15	win_start (ms)	50	400	900	NaN	NaN	NaN	NaN	NaN
	win_end (ms)	200	850	2500	NaN	NaN	NaN	NaN	NaN
call16	win_start (ms)	550	1050	1800	2400	2900	NaN	NaN	NaN
	win_end (ms)	700	1600	2050	2700	3100	NaN	NaN	NaN

## Sheet: Fig3B_L4_response_wins
		Win# 1	Win# 2	Win# 3	Win# 4	Win# 5	Win# 6	Win# 7	Win# 8
	Example 1
call1	win_start (ms)	50	300	1750	2150	3050	NaN	NaN	NaN
	win_end (ms)	150	1600	1950	3000	3200	NaN	NaN	NaN
call2	win_start (ms)	50	NaN	NaN	NaN	NaN	NaN	NaN	NaN
	win_end (ms)	2700	NaN	NaN	NaN	NaN	NaN	NaN	NaN
call3	win_start (ms)	50	NaN	NaN	NaN	NaN	NaN	NaN	NaN
	win_end (ms)	1100	NaN	NaN	NaN	NaN	NaN	NaN	NaN
call4	win_start (ms)	50	NaN	NaN	NaN	NaN	NaN	NaN	NaN
	win_end (ms)	3100	NaN	NaN	NaN	NaN	NaN	NaN	NaN
call5	win_start (ms)	50	NaN	NaN	NaN	NaN	NaN	NaN	NaN
	win_end (ms)	500	NaN	NaN	NaN	NaN	NaN	NaN	NaN
call6	win_start (ms)	50	750	1050	1750	2000	NaN	NaN	NaN
	win_end (ms)	700	950	1700	1950	2350	NaN	NaN	NaN
call7	win_start (ms)	50	NaN	NaN	NaN	NaN	NaN	NaN	NaN
	win_end (ms)	850	NaN	NaN	NaN	NaN	NaN	NaN	NaN
call8	win_start (ms)	50	NaN	NaN	NaN	NaN	NaN	NaN	NaN
	win_end (ms)	650	NaN	NaN	NaN	NaN	NaN	NaN	NaN
call9	win_start (ms)	50	NaN	NaN	NaN	NaN	NaN	NaN	NaN
	win_end (ms)	2300	NaN	NaN	NaN	NaN	NaN	NaN	NaN
call10	win_start (ms)	50	NaN	NaN	NaN	NaN	NaN	NaN	NaN
	win_end (ms)	2400	NaN	NaN	NaN	NaN	NaN	NaN	NaN
call11	win_start (ms)	50	NaN	NaN	NaN	NaN	NaN	NaN	NaN
	win_end (ms)	1700	NaN	NaN	NaN	NaN	NaN	NaN	NaN
call12	win_start (ms)	50	NaN	NaN	NaN	NaN	NaN	NaN	NaN
	win_end (ms)	1700	NaN	NaN	NaN	NaN	NaN	NaN	NaN
call13	win_start (ms)	50	350	1000	2100	2900	NaN	NaN	NaN
	win_end (ms)	150	900	1900	2750	3550	NaN	NaN	NaN
call14	win_start (ms)	50	300	700	1400	2050	NaN	NaN	NaN
	win_end (ms)	250	650	1200	1950	2250	NaN	NaN	NaN
call15	win_start (ms)	50	NaN	NaN	NaN	NaN	NaN	NaN	NaN
	win_end (ms)	2800	NaN	NaN	NaN	NaN	NaN	NaN	NaN
call16	win_start (ms)	50	1250	NaN	NaN	NaN	NaN	NaN	NaN
	win_end (ms)	1200	3300	NaN	NaN	NaN	NaN	NaN	NaN
	Example 2
call1	win_start (ms)	NaN	NaN	NaN	NaN	NaN	NaN	NaN	NaN
	win_end (ms)	NaN	NaN	NaN	NaN	NaN	NaN	NaN	NaN
call2	win_start (ms)	NaN	NaN	NaN	NaN	NaN	NaN	NaN	NaN
	win_end (ms)	NaN	NaN	NaN	NaN	NaN	NaN	NaN	NaN
call3	win_start (ms)	NaN	NaN	NaN	NaN	NaN	NaN	NaN	NaN
	win_end (ms)	NaN	NaN	NaN	NaN	NaN	NaN	NaN	NaN
call4	win_start (ms)	550	850	NaN	NaN	NaN	NaN	NaN	NaN
	win_end (ms)	800	2400	NaN	NaN	NaN	NaN	NaN	NaN
call5	win_start (ms)	NaN	NaN	NaN	NaN	NaN	NaN	NaN	NaN
	win_end (ms)	NaN	NaN	NaN	NaN	NaN	NaN	NaN	NaN
call6	win_start (ms)	150	NaN	NaN	NaN	NaN	NaN	NaN	NaN
	win_end (ms)	500	NaN	NaN	NaN	NaN	NaN	NaN	NaN
call7	win_start (ms)	NaN	NaN	NaN	NaN	NaN	NaN	NaN	NaN
	win_end (ms)	NaN	NaN	NaN	NaN	NaN	NaN	NaN	NaN
call8	win_start (ms)	NaN	NaN	NaN	NaN	NaN	NaN	NaN	NaN
	win_end (ms)	NaN	NaN	NaN	NaN	NaN	NaN	NaN	NaN
call9	win_start (ms)	950	NaN	NaN	NaN	NaN	NaN	NaN	NaN
	win_end (ms)	1800	NaN	NaN	NaN	NaN	NaN	NaN	NaN
call10	win_start (ms)	750	NaN	NaN	NaN	NaN	NaN	NaN	NaN
	win_end (ms)	1250	NaN	NaN	NaN	NaN	NaN	NaN	NaN
call11	win_start (ms)	100	NaN	NaN	NaN	NaN	NaN	NaN	NaN
	win_end (ms)	1700	NaN	NaN	NaN	NaN	NaN	NaN	NaN
call12	win_start (ms)	600	NaN	NaN	NaN	NaN	NaN	NaN	NaN
	win_end (ms)	1250	NaN	NaN	NaN	NaN	NaN	NaN	NaN
call13	win_start (ms)	600	1800	2500	NaN	NaN	NaN	NaN	NaN
	win_end (ms)	900	2150	2800	NaN	NaN	NaN	NaN	NaN
call14	win_start (ms)	1250	1900	NaN	NaN	NaN	NaN	NaN	NaN
	win_end (ms)	1650	2350	NaN	NaN	NaN	NaN	NaN	NaN
call15	win_start (ms)	NaN	NaN	NaN	NaN	NaN	NaN	NaN	NaN
	win_end (ms)	NaN	NaN	NaN	NaN	NaN	NaN	NaN	NaN
call16	win_start (ms)	700	1700	2200	NaN	NaN	NaN	NaN	NaN
	win_end (ms)	1450	2150	2550	NaN	NaN	NaN	NaN	NaN
	Example 3
call1	win_start (ms)	NaN	NaN	NaN	NaN	NaN	NaN	NaN	NaN
	win_end (ms)	NaN	NaN	NaN	NaN	NaN	NaN	NaN	NaN
call2	win_start (ms)	NaN	NaN	NaN	NaN	NaN	NaN	NaN	NaN
	win_end (ms)	NaN	NaN	NaN	NaN	NaN	NaN	NaN	NaN
call3	win_start (ms)	50	NaN	NaN	NaN	NaN	NaN	NaN	NaN
	win_end (ms)	1100	NaN	NaN	NaN	NaN	NaN	NaN	NaN
call4	win_start (ms)	100	300	600	850	1150	1600	2500	2750
	win_end (ms)	250	550	800	1100	1550	2400	2650	3100
call5	win_start (ms)	NaN	NaN	NaN	NaN	NaN	NaN	NaN	NaN
	win_end (ms)	NaN	NaN	NaN	NaN	NaN	NaN	NaN	NaN
call6	win_start (ms)	150	550	800	1350	NaN	NaN	NaN	NaN
	win_end (ms)	350	650	950	1900	NaN	NaN	NaN	NaN
call7	win_start (ms)	50	NaN	NaN	NaN	NaN	NaN	NaN	NaN
	win_end (ms)	850	NaN	NaN	NaN	NaN	NaN	NaN	NaN
call8	win_start (ms)	NaN	NaN	NaN	NaN	NaN	NaN	NaN	NaN
	win_end (ms)	NaN	NaN	NaN	NaN	NaN	NaN	NaN	NaN
call9	win_start (ms)	200	1300	1500	NaN	NaN	NaN	NaN	NaN
	win_end (ms)	850	1450	1900	NaN	NaN	NaN	NaN	NaN
call10	win_start (ms)	50	1350	1950	NaN	NaN	NaN	NaN	NaN
	win_end (ms)	850	1900	2250	NaN	NaN	NaN	NaN	NaN
call11	win_start (ms)	100	850	1300	NaN	NaN	NaN	NaN	NaN
	win_end (ms)	550	1050	1600	NaN	NaN	NaN	NaN	NaN
call12	win_start (ms)	50	250	650	NaN	NaN	NaN	NaN	NaN
	win_end (ms)	200	600	1600	NaN	NaN	NaN	NaN	NaN
call13	win_start (ms)	700	1200	1700	2400	3050	NaN	NaN	NaN
	win_end (ms)	850	1450	2000	2700	3250	NaN	NaN	NaN
call14	win_start (ms)	50	400	950	1750	NaN	NaN	NaN	NaN
	win_end (ms)	150	650	1300	2000	NaN	NaN	NaN	NaN
call15	win_start (ms)	50	1000	2250	NaN	NaN	NaN	NaN	NaN
	win_end (ms)	850	2100	2600	NaN	NaN	NaN	NaN	NaN
call16	win_start (ms)	200	600	1150	1400	2100	2700	3150	NaN
	win_end (ms)	550	1000	1350	1800	2350	3050	3400	NaN

## Sheet: Fig3C_L2-3_response_wins
		Win# 1	Win# 2	Win# 3	Win# 4	Win# 5	Win# 6	Win# 7	Win# 8
	Example 1
call1	win_start (ms)	2000	NaN	NaN	NaN	NaN	NaN	NaN	NaN
	win_end (ms)	2350	NaN	NaN	NaN	NaN	NaN	NaN	NaN
call2	win_start (ms)	NaN	NaN	NaN	NaN	NaN	NaN	NaN	NaN
	win_end (ms)	NaN	NaN	NaN	NaN	NaN	NaN	NaN	NaN
call3	win_start (ms)	NaN	NaN	NaN	NaN	NaN	NaN	NaN	NaN
	win_end (ms)	NaN	NaN	NaN	NaN	NaN	NaN	NaN	NaN
call4	win_start (ms)	NaN	NaN	NaN	NaN	NaN	NaN	NaN	NaN
	win_end (ms)	NaN	NaN	NaN	NaN	NaN	NaN	NaN	NaN
call5	win_start (ms)	NaN	NaN	NaN	NaN	NaN	NaN	NaN	NaN
	win_end (ms)	NaN	NaN	NaN	NaN	NaN	NaN	NaN	NaN
call6	win_start (ms)	NaN	NaN	NaN	NaN	NaN	NaN	NaN	NaN
	win_end (ms)	NaN	NaN	NaN	NaN	NaN	NaN	NaN	NaN
call7	win_start (ms)	NaN	NaN	NaN	NaN	NaN	NaN	NaN	NaN
	win_end (ms)	NaN	NaN	NaN	NaN	NaN	NaN	NaN	NaN
call8	win_start (ms)	NaN	NaN	NaN	NaN	NaN	NaN	NaN	NaN
	win_end (ms)	NaN	NaN	NaN	NaN	NaN	NaN	NaN	NaN
call9	win_start (ms)	NaN	NaN	NaN	NaN	NaN	NaN	NaN	NaN
	win_end (ms)	NaN	NaN	NaN	NaN	NaN	NaN	NaN	NaN
call10	win_start (ms)	NaN	NaN	NaN	NaN	NaN	NaN	NaN	NaN
	win_end (ms)	NaN	NaN	NaN	NaN	NaN	NaN	NaN	NaN
call11	win_start (ms)	NaN	NaN	NaN	NaN	NaN	NaN	NaN	NaN
	win_end (ms)	NaN	NaN	NaN	NaN	NaN	NaN	NaN	NaN
call12	win_start (ms)	NaN	NaN	NaN	NaN	NaN	NaN	NaN	NaN
	win_end (ms)	NaN	NaN	NaN	NaN	NaN	NaN	NaN	NaN
call13	win_start (ms)	NaN	NaN	NaN	NaN	NaN	NaN	NaN	NaN
	win_end (ms)	NaN	NaN	NaN	NaN	NaN	NaN	NaN	NaN
call14	win_start (ms)	NaN	NaN	NaN	NaN	NaN	NaN	NaN	NaN
	win_end (ms)	NaN	NaN	NaN	NaN	NaN	NaN	NaN	NaN
call15	win_start (ms)	50	NaN	NaN	NaN	NaN	NaN	NaN	NaN
	win_end (ms)	400	NaN	NaN	NaN	NaN	NaN	NaN	NaN
call16	win_start (ms)	NaN	NaN	NaN	NaN	NaN	NaN	NaN	NaN
	win_end (ms)	NaN	NaN	NaN	NaN	NaN	NaN	NaN	NaN
	Example 2
call1	win_start (ms)	NaN	NaN	NaN	NaN	NaN	NaN	NaN	NaN
	win_end (ms)	NaN	NaN	NaN	NaN	NaN	NaN	NaN	NaN
call2	win_start (ms)	NaN	NaN	NaN	NaN	NaN	NaN	NaN	NaN
	win_end (ms)	NaN	NaN	NaN	NaN	NaN	NaN	NaN	NaN
call3	win_start (ms)	NaN	NaN	NaN	NaN	NaN	NaN	NaN	NaN
	win_end (ms)	NaN	NaN	NaN	NaN	NaN	NaN	NaN	NaN
call4	win_start (ms)	1850	2700	NaN	NaN	NaN	NaN	NaN	NaN
	win_end (ms)	2000	3100	NaN	NaN	NaN	NaN	NaN	NaN
call5	win_start (ms)	NaN	NaN	NaN	NaN	NaN	NaN	NaN	NaN
	win_end (ms)	NaN	NaN	NaN	NaN	NaN	NaN	NaN	NaN
call6	win_start (ms)	1300	1950	NaN	NaN	NaN	NaN	NaN	NaN
	win_end (ms)	1500	2350	NaN	NaN	NaN	NaN	NaN	NaN
call7	win_start (ms)	NaN	NaN	NaN	NaN	NaN	NaN	NaN	NaN
	win_end (ms)	NaN	NaN	NaN	NaN	NaN	NaN	NaN	NaN
call8	win_start (ms)	NaN	NaN	NaN	NaN	NaN	NaN	NaN	NaN
	win_end (ms)	NaN	NaN	NaN	NaN	NaN	NaN	NaN	NaN
call9	win_start (ms)	200	1150	NaN	NaN	NaN	NaN	NaN	NaN
	win_end (ms)	650	2350	NaN	NaN	NaN	NaN	NaN	NaN
call10	win_start (ms)	NaN	NaN	NaN	NaN	NaN	NaN	NaN	NaN
	win_end (ms)	NaN	NaN	NaN	NaN	NaN	NaN	NaN	NaN
call11	win_start (ms)	NaN	NaN	NaN	NaN	NaN	NaN	NaN	NaN
	win_end (ms)	NaN	NaN	NaN	NaN	NaN	NaN	NaN	NaN
call12	win_start (ms)	NaN	NaN	NaN	NaN	NaN	NaN	NaN	NaN
	win_end (ms)	NaN	NaN	NaN	NaN	NaN	NaN	NaN	NaN
call13	win_start (ms)	NaN	NaN	NaN	NaN	NaN	NaN	NaN	NaN
	win_end (ms)	NaN	NaN	NaN	NaN	NaN	NaN	NaN	NaN
call14	win_start (ms)	NaN	NaN	NaN	NaN	NaN	NaN	NaN	NaN
	win_end (ms)	NaN	NaN	NaN	NaN	NaN	NaN	NaN	NaN
call15	win_start (ms)	NaN	NaN	NaN	NaN	NaN	NaN	NaN	NaN
	win_end (ms)	NaN	NaN	NaN	NaN	NaN	NaN	NaN	NaN
call16	win_start (ms)	NaN	NaN	NaN	NaN	NaN	NaN	NaN	NaN
	win_end (ms)	NaN	NaN	NaN	NaN	NaN	NaN	NaN	NaN
	Example 3
call1	win_start (ms)	NaN	NaN	NaN	NaN	NaN	NaN	NaN	NaN
	win_end (ms)	NaN	NaN	NaN	NaN	NaN	NaN	NaN	NaN
call2	win_start (ms)	NaN	NaN	NaN	NaN	NaN	NaN	NaN	NaN
	win_end (ms)	NaN	NaN	NaN	NaN	NaN	NaN	NaN	NaN
call3	win_start (ms)	NaN	NaN	NaN	NaN	NaN	NaN	NaN	NaN
	win_end (ms)	NaN	NaN	NaN	NaN	NaN	NaN	NaN	NaN
call4	win_start (ms)	NaN	NaN	NaN	NaN	NaN	NaN	NaN	NaN
	win_end (ms)	NaN	NaN	NaN	NaN	NaN	NaN	NaN	NaN
call5	win_start (ms)	NaN	NaN	NaN	NaN	NaN	NaN	NaN	NaN
	win_end (ms)	NaN	NaN	NaN	NaN	NaN	NaN	NaN	NaN
call6	win_start (ms)	NaN	NaN	NaN	NaN	NaN	NaN	NaN	NaN
	win_end (ms)	NaN	NaN	NaN	NaN	NaN	NaN	NaN	NaN
call7	win_start (ms)	NaN	NaN	NaN	NaN	NaN	NaN	NaN	NaN
	win_end (ms)	NaN	NaN	NaN	NaN	NaN	NaN	NaN	NaN
call8	win_start (ms)	NaN	NaN	NaN	NaN	NaN	NaN	NaN	NaN
	win_end (ms)	NaN	NaN	NaN	NaN	NaN	NaN	NaN	NaN
call9	win_start (ms)	NaN	NaN	NaN	NaN	NaN	NaN	NaN	NaN
	win_end (ms)	NaN	NaN	NaN	NaN	NaN	NaN	NaN	NaN
call10	win_start (ms)	NaN	NaN	NaN	NaN	NaN	NaN	NaN	NaN
	win_end (ms)	NaN	NaN	NaN	NaN	NaN	NaN	NaN	NaN
call11	win_start (ms)	NaN	NaN	NaN	NaN	NaN	NaN	NaN	NaN
	win_end (ms)	NaN	NaN	NaN	NaN	NaN	NaN	NaN	NaN
call12	win_start (ms)	NaN	NaN	NaN	NaN	NaN	NaN	NaN	NaN
	win_end (ms)	NaN	NaN	NaN	NaN	NaN	NaN	NaN	NaN
call13	win_start (ms)	2100	NaN	NaN	NaN	NaN	NaN	NaN	NaN
	win_end (ms)	2350	NaN	NaN	NaN	NaN	NaN	NaN	NaN
call14	win_start (ms)	NaN	NaN	NaN	NaN	NaN	NaN	NaN	NaN
	win_end (ms)	NaN	NaN	NaN	NaN	NaN	NaN	NaN	NaN
call15	win_start (ms)	NaN	NaN	NaN	NaN	NaN	NaN	NaN	NaN
	win_end (ms)	NaN	NaN	NaN	NaN	NaN	NaN	NaN	NaN
call16	win_start (ms)	NaN	NaN	NaN	NaN	NaN	NaN	NaN	NaN
	win_end (ms)	NaN	NaN	NaN	NaN	NaN	NaN	NaN	NaN
