# Supplementary material for: Neuronal selectivity to complex vocalization features emerges in the superficial layers of primary auditory cortex
Source: PLoS Biol. 2021 Jun 16;19(6):e3001299. doi: 10.1371/journal.pbio.3001299 (PMC8238193; doi:10.1371/journal.pbio.3001299)
Supplement: S4 Data — (XLSX) [file pbio.3001299.s005.xlsx]

## Sheet: Fig4A_selectivity
vMGB	A1 L4	A1 L2/3
8	6	8
7	7	5
7	2	2
7	6	8
8	8	7
7	7	6
1	6	7
8	8	5
8	8	7
7	7	6
6	6	6
8	8	6
5	7	4
8	7	7
2	3	1
6	7	5
7	8	6
7	5	5
7	8	6
6	6	1
6	7	8
6	7	8
8	7	7
8	8	3
8	7	7
7	8	4
8	8	8
4	1	5
6	8	1
8	6	1
3	8	5
3	7	2
8	8	3
	7	3
	8	2
	8	1
	8	1
	8	1
	7	3
	8	3
	7	3
	8	2
	8	2
	1	1
	1	1
	6
	2
	3
	3
	4
	6
	7
	8
	3
	3
	4
	3
	7
	5
	7
	8
	5
	4
	7
	4
	8
	4

## Sheet: Fig4B_2D_mat_vMGB
	# resp windows	1	2	3	4	5	6	7	8
fraction call length
0-0.1		33	3	0	0	0	0	0	0
0.1-0.2		36	24	5	1	0	0	0	0
0.2-0.3		14	22	13	1	0	0	0	0
0.3-0.4		9	6	10	6	1	1	0	0
0.4-0.5		7	4	12	5	6	3	0	0
0.5-0.6		5	3	7	6	3	1	0	0
0.6-0.7		9	7	10	2	0	0	0	0
0.7-0.8		14	8	5	4	0	0	0	0
0.8-0.9		23	0	4	0	2	0	0	0
0.9-0.10		19	2	0	0	0	0	0	0
0.10-0.11		5	0	0	0	0	0	0	0
0.11-0.12		1	0	0	0	0	0	0	0
0.12-0.13		1	0	0	0	0	0	0	0
0.13-0.14		0	0	0	0	0	0	0	0

## Sheet: Fig4B_2D_mat_A1_L4
	# resp windows	1	2	3	4	5	6	7	8
fraction call length
0-0.1		60	5	0	0	0	0	0	0
0.1-0.2		51	24	5	2	0	0	0	0
0.2-0.3		17	24	21	7	1	0	0	0
0.3-0.4		20	20	11	6	12	1	0	0
0.4-0.5		14	6	9	4	5	2	1	0
0.5-0.6		13	9	9	7	4	1	0	2
0.6-0.7		4	8	6	6	2	1	2	1
0.7-0.8		9	6	2	2	5	2	0	0
0.8-0.9		9	3	9	1	4	0	0	1
0.9-0.10		21	7	1	0	0	0	0	0
0.10-0.11		29	3	0	0	0	0	0	0
0.11-0.12		1	0	0	0	0	0	0	0
0.12-0.13		0	0	0	0	0	0	0	0
0.13-0.14		1	0	0	0	0	0	0	0

## Sheet: Fig4B_2D_mat_A1_L2-3
	# resp windows	1	2	3	4	5	6	7	8
fraction call length
0-0.1		31	3	0	0	0	0	0	0
0.1-0.2		30	12	3	0	0	0	0	0
0.2-0.3		5	12	7	5	0	0	0	0
0.3-0.4		4	2	2	0	1	0	0	0
0.4-0.5		8	4	4	1	2	0	0	0
0.5-0.6		5	2	1	2	1	1	0	0
0.6-0.7		2	7	0	2	1	0	0	0
0.7-0.8		2	2	1	1	0	0	0	0
0.8-0.9		3	0	0	0	0	0	0	0
0.9-0.10		3	0	0	0	0	0	0	0
0.10-0.11		0	0	0	0	0	0	0	0
0.11-0.12		3	0	0	0	0	0	0	0
0.12-0.13		0	0	0	0	0	0	0	0
0.13-0.14		0	0	0	0	0	0	0	0

## Sheet: Fig4C_example_cells_FRs
stim #	vMGB	L4	L2/3
1	10.1493	17.3134	0.298507
2	8.0597	48.0597	0.597015
3	6.86567	23.8806	0.298507
4	7.16418	28.6567	0.895522
5	9.55224	11.9403	0.298507
6	18.209	29.5522	1.19403
7	21.4925	27.1642	0
8	38.209	54.0299	0
9	37.0149	39.7015	1.79104
10	37.9104	38.209	0
11	5.39683	35.873	0.31746
12	8.88889	54.6032	0
13	10.7937	34.2857	0.952381
14	13.6508	62.2222	0.31746
15	12.0635	45.3968	0.31746
16	28.5714	21.9048	0.31746
17	24.7619	22.8571	0.31746
18	26.3492	52.0635	0.31746
19	44.7619	33.0159	0.31746
20	44.7619	34.6032	0.952381
21	11.3043	42.6087	0
22	9.56522	55.6522	3.47826
23	13.913	59.1304	0.869565
24	12.1739	21.7391	0
25	12.1739	28.6957	0
26	31.3043	58.2609	1.73913
27	28.6957	22.6087	5.21739
28	33.913	43.4783	0.869565
29	49.5652	57.3913	1.73913
30	36.5217	77.3913	0.869565
31	7.93651	47.619	1.90476
32	14.6032	47.9365	0.31746
33	8.88889	49.8413	1.26984
34	8.57143	42.8571	0.634921
35	13.9683	31.1111	0
36	22.8571	26.3492	0.952381
37	15.873	46.3492	0.634921
38	45.7143	31.1111	0.634921
39	28.5714	67.619	1.5873
40	38.4127	44.4444	0.31746
41	1.81818	30.9091	0
42	21.8182	49.0909	0
43	5.45455	49.0909	0
44	18.1818	32.7273	0
45	20	47.2727	0
46	52.7273	29.0909	0
47	32.7273	27.2727	0
48	30.9091	27.2727	0
49	34.5455	52.7273	0
50	50.9091	43.6364	0
51	8.62745	43.1373	2.7451
52	3.92157	36.0784	4.70588
53	10.1961	39.2157	3.52941
54	9.01961	39.6078	1.17647
55	7.05882	22.7451	4.70588
56	22.7451	23.9216	3.92157
57	26.2745	36.0784	1.17647
58	23.5294	33.3333	2.35294
59	29.4118	38.8235	0.784314
60	29.4118	39.2157	1.17647
61	18.8235	34.1176	3.52941
62	12.9412	58.8235	0
63	8.23529	40	0
64	15.2941	22.3529	0
65	14.1176	38.8235	0
66	23.5294	47.0588	0
67	24.7059	56.4706	1.17647
68	45.8824	38.8235	0
69	48.2353	51.7647	0
70	32.9412	71.7647	0
71	5.33333	45.3333	0
72	8	70.6667	2.66667
73	16	28	1.33333
74	4	34.6667	0
75	14.6667	21.3333	2.66667
76	20	41.3333	1.33333
77	21.3333	33.3333	0
78	46.6667	20	0
79	20	68	2.66667
80	26.6667	46.6667	0
81	4.4898	57.1429	6.53061
82	10.2041	59.1837	8.57143
83	5.30612	43.2653	3.67347
84	8.97959	43.2653	3.67347
85	15.9184	34.6939	4.08163
86	26.5306	44.4898	6.12245
87	22.449	25.3061	7.7551
88	24.4898	50.2041	2.44898
89	35.102	65.3061	5.30612
90	36.3265	63.6735	1.22449
91	8.57143	45.7143	0.408163
92	6.53061	55.102	0.816327
93	4.4898	61.6327	2.04082
94	10.6122	55.9184	0
95	14.6939	43.6735	0
96	20	31.0204	1.63265
97	21.6327	25.7143	0.408163
98	31.8367	39.1837	0
99	39.1837	48.9796	0
100	28.9796	62.0408	0.408163
101	6.28571	53.1429	0
102	13.1429	60.5714	0
103	6.85714	56	0.571429
104	8.57143	60	0
105	24	27.4286	0
106	21.1429	45.7143	0
107	38.8571	26.8571	0.571429
108	34.2857	34.2857	0
109	50.8571	62.8571	0
110	49.7143	60.5714	0
111	10.2439	37.0732	0
112	13.1707	63.4146	0
113	12.1951	67.3171	0
114	7.80488	33.6585	0
115	14.1463	39.0244	0
116	24.3902	33.1707	0
117	27.3171	30.7317	0
118	55.6098	41.9512	0
119	55.122	38.5366	0
120	53.1707	33.1707	0
121	5.91549	38.0282	0.84507
122	6.19718	45.6338	0.28169
123	10.4225	27.6056	0
124	9.01408	22.8169	0
125	9.85915	20.8451	0
126	23.662	32.3944	0
127	26.1972	33.2394	0
128	23.9437	35.493	0
129	38.0282	39.4366	0.28169
130	30.4225	52.6761	0.28169
131	8.44444	30.6667	0
132	9.33333	48.4444	0
133	8.44444	29.7778	0
134	16.8889	46.2222	0
135	4.44444	23.5556	0.444444
136	18.2222	31.5556	0
137	32.4444	36	0
138	38.2222	64	0
139	35.1111	56.8889	0
140	28.4444	41.3333	1.77778
141	17.5439	46.6667	0.350877
142	5.26316	54.386	0
143	8.07018	48.7719	0.701754
144	9.82456	44.9123	0.350877
145	8.42105	37.8947	1.05263
146	32.6316	30.1754	1.05263
147	28.7719	35.4386	0.350877
148	28.0702	50.8772	1.40351
149	43.5088	57.193	0
150	41.7544	51.5789	0
151	11.2676	58.5915	0
152	9.85915	47.3239	0.84507
153	12.9577	48.7324	0.28169
154	15.2113	44.2254	0.28169
155	13.2394	47.6056	0
156	27.8873	44.507	0.28169
157	27.8873	37.4648	0.28169
158	31.5493	46.1972	0.56338
159	42.2535	63.662	1.40845
160	33.5211	47.0423	0

## Sheet: Fig4D_kurtosis
vMGB	A1 L4	A1 L2/3
-0.13	1.99	1.84
1.88	1.23	6.3
1.36	17.86	1.94
1.48	2.75	3.33
4.07	0.39	1.02
-0.22	0.82	0.36
97.42	8.99	1.55
-0.14	0.76	2.82
-0.17	0.79	1.85
2.31	-0.45	1.61
2.58	0.06	1.6
-0.1	-0.12	38.49
2.27	0.56	4.96
0.39	0.76	-0.01
-0.3	2.72	18.89
-0.14	0.97	7.83
0.14	0.98	4.28
0.35	3.13	3.82
5.36	-0.58	4.06
7.1	33.68	16.71
10.93	-0.16	0.89
0.1	0.02	2.4
0.29	0.34	2.68
6.71	0.55	5.07
0.36	-0.21	0.77
1.66	0.61	6.93
-0.54	-1.23	5.76
2.62	4.77	1.07
2.98	1.06	8.05
5.52	2.03	1.44
2.75	3.51	6.97
1.47	0.12	8.43
3.01	0.1	7.09
	-0.63	4.46
	1.52	31.99
	0.39	0.98
	-0.41	14.24
	-0.58	3.99
	6.51	31.36
	0.07	3.67
	4.24	18.44
	1.46	13.59
	-0.94	6.82
	9.83	16.56
	3.99	28.28
	5.45
	53.76
	12.66
	16.23
	3.17
	7.53
	1.33
	1.35
	14.52
	0.89
	0.39
	12.79
	1.32
	0.31
	3.23
	1.67
	0.63
	5.86
	0.38
	9.76
	0.42
	3.66

## Sheet: Fig4E_activity_fraction
vMGB	A1 L4	A1 L2/3
0.732115	0.503799	0.794143
0.666048	0.648758	0.508871
0.599283	0.205561	0.352166
0.773979	0.701571	0.733426
0.752095	0.735634	0.755637
0.760803	0.736789	0.616918
0.21936	0.460123	0.653961
0.876563	0.640496	0.656958
0.875379	0.82034	0.77815
0.774604	0.813851	0.710378
0.807211	0.893417	0.719321
0.888387	0.858355	0.563085
0.733943	0.906604	0.370516
0.845389	0.693192	0.900597
0.760979	0.622809	0.160447
0.864334	0.662003	0.459027
0.863543	0.880721	0.674429
0.757594	0.430611	0.566434
0.708086	0.821074	0.793008
0.456938	0.91699	0.305003
0.61655	0.80529	0.771104
0.707179	0.836381	0.91081
0.771133	0.838559	0.796139
0.49321	0.941386	0.776496
0.680322	0.91592	0.726988
0.570328	0.898472	0.539915
0.719072	0.693478	0.586809
0.523612	0.40759	0.463556
0.53712	0.870676	0.252891
0.635619	0.750841	0.470382
0.549298	0.42018	0.398919
0.645277	0.777772	0.218727
0.731651	0.741355	0.252835
	0.906701	0.328566
	0.574765	0.339184
	0.870967	0.356097
	0.802431	0.217486
	0.913094	0.388102
	0.62849	0.273243
	0.971011	0.413563
	0.530086	0.195259
	0.826974	0.357475
	0.640538	0.211913
	0.136553	0.145288
	0.335657	0.0875822
	0.569158
	0.142493
	0.315438
	0.487505
	0.676555
	0.59626
	0.543891
	0.641344
	0.194909
	0.455393
	0.750691
	0.255732
	0.741886
	0.622755
	0.64036
	0.599518
	0.36689
	0.386209
	0.672167
	0.476856
	0.734494
	0.388012
