# Supplementary material for: Neuronal selectivity to complex vocalization features emerges in the superficial layers of primary auditory cortex
Source: PLoS Biol. 2021 Jun 16;19(6):e3001299. doi: 10.1371/journal.pbio.3001299 (PMC8238193; doi:10.1371/journal.pbio.3001299)
Supplement: S5 Data — (XLSX) [file pbio.3001299.s006.xlsx]

## Sheet: Fig5_stim_cochleagram
0	0.001619	0.098351	0.031443	0.10689	0.10846	0.014169	0.053393	0.00022531	0.020641	0.089127	0.0088652	0.016893	0.023121	0.013641	0.04443	0.099529	0.23216	0.52626	0.60799	0.30797	0.00049477	0	0	0	0	0	0	0	0	0
0	0.10331	0.10719	0.0072002	0	0.010237	0.013411	0.066065	0.060035	0.040707	0.058283	0	0	0.03887	0.15561	0.47077	0.70057	0.76162	0.75138	0.6831	0.21235	0.42865	0.49412	0.37737	0	0	0	0	0	0	0
0.044768	0.00079001	0.13192	0.1217	0.13718	0.075371	0.1839	0.17233	0.082622	0.12196	0.23068	0.34607	0.34377	0.44477	0.46683	0.59131	0.70364	0.72945	0.65358	0.53084	0.44643	0.49334	0.45386	0.29289	0	0	0	0	0	0	0
0.11469	0.17207	0.2165	0.34701	0.214	0.15012	0.16206	0.14311	0.13985	0.32868	0.38031	0.26929	0.1569	0.17529	0.33516	0.50961	0.55425	0.55183	0.47027	0.33611	0.20757	0.32528	0.27616	0.05488	0	0	0	0	0	0	0
0.00090819	0.17092	0.24503	0.20337	0.21223	0.22923	0.26984	0.11013	0.099278	0.12437	0.17961	0.13971	0.094248	0.086921	0.17074	0.27078	0.36583	0.41401	0.36249	0.13791	0.11852	0.13125	0.035284	0	0	0	0	0	0	0	0
0.032796	0.13321	0.25379	0.28974	0.33099	0.24307	0.1321	0.24856	0.25435	0.23961	0.24106	0.16456	0.13109	0.15485	0.15996	0.15843	0.20705	0.30104	0.29977	0.12493	0.11522	0.070728	0.0056897	0	0	0	0	0	0	0	0
0.096047	0.33636	0.3788	0.40018	0.37244	0.26712	0.22976	0.20605	0.078017	0.13944	0.16398	0.1479	0.048757	0.15503	0.15883	0.14448	0.15953	0.15407	0.13533	0.089071	0.10576	0.0401	0	0	0	0	0	0	0	0	0
0.062943	0.34974	0.36396	0.35012	0.3763	0.42113	0.29494	0.17931	0.30309	0.30177	0.30257	0.25164	0.19884	0.2263	0.14092	0.1013	0.17175	0.18631	0.25651	0.43048	0.22671	0.13356	0.024211	0	0	0	0	0	0	0	0
0.2144	0.30544	0.30953	0.2708	0.30146	0.27217	0.25685	0.31187	0.28537	0.23011	0.29729	0.25494	0.29089	0.25691	0.31034	0.33292	0.45807	0.73082	0.76674	0.74741	0.48619	0.2676	0.40744	0.29596	0	0	0	0	0	0	0
0.2147	0.29542	0.33726	0.25745	0.20147	0.30134	0.33255	0.27887	0.27879	0.25417	0.32086	0.31207	0.28925	0.42393	0.49128	0.64099	0.75588	0.81556	0.80186	0.70573	0.54031	0.64522	0.67743	0.60748	0.2662	0	0	0	0	0	0
0.13325	0.25831	0.25365	0.26844	0.3173	0.27693	0.28921	0.28674	0.24222	0.33235	0.46356	0.51228	0.53062	0.55879	0.51575	0.58387	0.68273	0.72709	0.70453	0.60105	0.53075	0.56872	0.5299	0.41128	0.094481	0	0	0	0	0	0
0.27142	0.33274	0.33022	0.37312	0.22341	0.31988	0.35731	0.31022	0.32943	0.32106	0.44123	0.40304	0.37307	0.35673	0.35677	0.38477	0.47483	0.53903	0.52069	0.35641	0.28816	0.38053	0.30501	0.11364	0	0	0	0	0	0	0
0.21981	0.42425	0.42086	0.26182	0.30888	0.32733	0.26048	0.21881	0.30169	0.30406	0.21401	0.32194	0.28603	0.36857	0.33171	0.28368	0.3589	0.4855	0.46168	0.29799	0.28223	0.24948	0.15928	0.0019277	0	0	0	0	0	0	0
0.23871	0.33773	0.3988	0.41441	0.36204	0.45586	0.46346	0.379	0.38217	0.40358	0.3219	0.2433	0.30752	0.29301	0.31229	0.25724	0.26813	0.39359	0.33164	0.20149	0.23422	0.21003	0.1611	0.014267	0	0	0	0	0	0	0
0.30073	0.40417	0.3764	0.46887	0.43432	0.49538	0.46939	0.38347	0.4201	0.3929	0.39602	0.35967	0.3677	0.3526	0.35056	0.27909	0.30339	0.34163	0.31135	0.2854	0.26585	0.23745	0.16639	0.0076694	0	0	0	0	0	0	0
0.090658	0.29107	0.39919	0.45061	0.44901	0.39534	0.3736	0.4052	0.36347	0.40887	0.33451	0.38407	0.33204	0.24077	0.34044	0.2927	0.31116	0.29316	0.29681	0.30688	0.24624	0.21583	0.13714	0	0	0	0	0	0	0	0
0.29316	0.33847	0.37731	0.43008	0.40999	0.45575	0.39345	0.43144	0.41173	0.41411	0.41858	0.39923	0.39782	0.397	0.41046	0.4316	0.48142	0.56058	0.73965	0.76049	0.58449	0.4488	0.36144	0.20373	0.068669	0.01545	0	0	0	0	0
0.17533	0.26359	0.465	0.47666	0.38268	0.42986	0.42391	0.39529	0.36336	0.38962	0.37204	0.34479	0.39231	0.3712	0.44945	0.64434	0.79767	0.84012	0.829	0.7897	0.48614	0.61365	0.69399	0.62897	0.2389	0	0	0	0	0	0
0.33187	0.37277	0.41664	0.3816	0.42364	0.42388	0.40707	0.43537	0.38448	0.40759	0.42716	0.44088	0.49117	0.59699	0.66202	0.7523	0.80622	0.8143	0.74059	0.66666	0.60356	0.67087	0.65548	0.56974	0.31525	0.01681	1.8207e-07	0	0	0	0
0.22065	0.33606	0.38858	0.48103	0.47067	0.40953	0.3834	0.39427	0.44646	0.39308	0.44311	0.4524	0.4659	0.47185	0.49484	0.61422	0.66065	0.66945	0.62284	0.50905	0.44537	0.56102	0.48122	0.33028	0.071868	0	0	0	0	0	0
0.29313	0.408	0.39231	0.43045	0.42823	0.38306	0.34428	0.43652	0.4387	0.30879	0.32752	0.34367	0.34581	0.3963	0.40392	0.4654	0.53643	0.58764	0.52248	0.41135	0.34819	0.32879	0.25647	0.080524	0	0	0	0	0	0	0
0.35399	0.48628	0.46231	0.38869	0.45921	0.45684	0.39596	0.41791	0.39954	0.3988	0.39346	0.36207	0.32846	0.34604	0.34412	0.41161	0.41164	0.46869	0.44755	0.3796	0.30923	0.32039	0.27244	0.1029	0	0	0	0	0	0	0
0.3787	0.37702	0.38492	0.44359	0.44384	0.43283	0.45695	0.39166	0.38834	0.43759	0.47887	0.40622	0.38999	0.40387	0.3857	0.39031	0.40286	0.38312	0.34509	0.27861	0.27297	0.27954	0.16374	0.001985	0	0	0	0	0	0	0
0.31918	0.4606	0.44124	0.43651	0.45716	0.4637	0.41032	0.37799	0.35088	0.40749	0.40058	0.36601	0.396	0.42477	0.42989	0.35279	0.3405	0.36731	0.38737	0.35092	0.28452	0.2724	0.21246	0.026061	0	0	0	0	0	0	0
0.32795	0.41495	0.48274	0.45451	0.46879	0.53858	0.48435	0.44587	0.46162	0.41071	0.42973	0.44245	0.39543	0.38816	0.43877	0.44083	0.51407	0.60575	0.75996	0.77996	0.62821	0.36721	0.31752	0.20435	0.099716	0.052911	0.021714	0.0033244	0	0	0
0.24462	0.42807	0.45941	0.49977	0.49041	0.44414	0.42264	0.44549	0.38539	0.41569	0.46155	0.40344	0.34695	0.39863	0.53088	0.71106	0.81711	0.84217	0.83789	0.79292	0.54323	0.6579	0.67914	0.60959	0.30007	0	0	0	0	0	0
0.32185	0.45424	0.51957	0.48669	0.52293	0.45708	0.42118	0.44084	0.47947	0.40701	0.38978	0.52244	0.5593	0.6156	0.67765	0.75838	0.80779	0.81282	0.77265	0.68945	0.61412	0.67779	0.6571	0.57438	0.34994	0.054066	0.021746	0.0034171	0	0	0
0.31707	0.36075	0.47276	0.48758	0.46953	0.4336	0.4942	0.41767	0.44462	0.41164	0.47926	0.53778	0.49281	0.42999	0.50784	0.64503	0.71325	0.6951	0.63616	0.56813	0.48619	0.60061	0.53281	0.36458	0.17753	0	0	0	0	0	0
0.30453	0.39919	0.43796	0.46289	0.50594	0.50746	0.45779	0.46342	0.43092	0.41307	0.40011	0.4018	0.38211	0.42147	0.4386	0.49068	0.57402	0.58821	0.54192	0.43163	0.38768	0.36627	0.29224	0.11333	0	0	0	0	0	0	0
0.21743	0.44263	0.42716	0.42558	0.4272	0.42902	0.46033	0.39066	0.37124	0.38126	0.37588	0.39369	0.37262	0.31675	0.38924	0.40392	0.43576	0.43869	0.39798	0.32846	0.31734	0.34479	0.21161	0.010337	0	0	0	0	0	0	0
0.073123	0.33841	0.3748	0.38124	0.44775	0.46839	0.34357	0.33515	0.33843	0.36121	0.39076	0.41282	0.33813	0.36222	0.36763	0.36488	0.35861	0.38044	0.37424	0.32054	0.3139	0.27989	0.22627	0.043219	0	0	0	0	0	0	0
0.21639	0.38036	0.38726	0.38816	0.47208	0.35303	0.41209	0.41308	0.40133	0.35878	0.35762	0.31447	0.34057	0.28904	0.30644	0.2825	0.32293	0.34273	0.29007	0.28947	0.31904	0.32577	0.24976	0.045045	0	0	0	0	0	0	0
0.3912	0.44604	0.4519	0.56154	0.55534	0.47532	0.50438	0.47838	0.48566	0.45083	0.41198	0.41595	0.41306	0.41768	0.41737	0.47502	0.5336	0.65384	0.78219	0.79002	0.56638	0.41352	0.33952	0.26271	0.20879	0.16961	0.1342	0.10159	0.073054	0.04943	0.031171
0.32946	0.4386	0.47546	0.50004	0.57111	0.47135	0.52143	0.53698	0.4882	0.46098	0.41973	0.4398	0.41912	0.45591	0.51226	0.70276	0.81626	0.84493	0.84275	0.78821	0.53276	0.65571	0.66388	0.57651	0.29085	0	0	0	0	0	0
0.35837	0.45379	0.4331	0.43843	0.44097	0.40674	0.45634	0.47466	0.42684	0.43511	0.46004	0.5267	0.55703	0.64128	0.66194	0.73195	0.79348	0.80502	0.76708	0.70144	0.63003	0.65468	0.60829	0.49845	0.31172	0.17137	0.13418	0.1015	0.073016	0.049406	0.031161
0.32887	0.38693	0.51029	0.4685	0.45845	0.46959	0.48813	0.47818	0.37789	0.4145	0.49711	0.49269	0.48616	0.46472	0.44324	0.53815	0.66104	0.68458	0.6315	0.53396	0.47112	0.52839	0.47297	0.2927	0.048405	0	0	0	0	0	0
0.2199	0.36863	0.53252	0.48831	0.48355	0.45373	0.4192	0.42135	0.38822	0.31382	0.43257	0.44101	0.44174	0.44899	0.40813	0.43896	0.54881	0.58959	0.58188	0.44641	0.40609	0.38844	0.31648	0.14582	0	0	0	0	0	0	0
0.4332	0.45073	0.44612	0.48397	0.46416	0.50907	0.50775	0.54912	0.46165	0.40687	0.43048	0.44184	0.32904	0.43697	0.41157	0.38005	0.44659	0.4875	0.48112	0.41069	0.36958	0.36028	0.30804	0.14301	0	0	0	0	0	0	0
0.36139	0.48935	0.44533	0.50013	0.50482	0.49411	0.49784	0.45824	0.4685	0.46923	0.46684	0.45421	0.4142	0.45004	0.43435	0.40332	0.40536	0.38462	0.37534	0.36953	0.37541	0.32986	0.23824	0.051157	0	0	0	0	0	0	0
0.36259	0.51187	0.50249	0.53712	0.44053	0.53142	0.51519	0.49065	0.49286	0.51107	0.4377	0.45934	0.45522	0.43937	0.42	0.35988	0.37219	0.45372	0.42046	0.4287	0.3818	0.30896	0.26821	0.082826	0	0	0	0	0	0	0
0.35411	0.40377	0.43256	0.49338	0.48815	0.52679	0.45447	0.40291	0.40189	0.47445	0.43168	0.42779	0.45367	0.43085	0.43344	0.39661	0.42662	0.459	0.66747	0.69706	0.46488	0.37586	0.29867	0.1646	0.022465	0.00049326	0	0	0	0	0
0.43358	0.46685	0.52489	0.46851	0.47546	0.45338	0.42955	0.47622	0.48152	0.50296	0.4834	0.48174	0.49152	0.50042	0.52157	0.57321	0.71843	0.8081	0.83585	0.80956	0.51848	0.46193	0.57224	0.49438	0.073144	0.020604	0.00020778	0	0	0	0
0.36614	0.469	0.49771	0.53332	0.49817	0.48504	0.44506	0.50003	0.44151	0.45153	0.419	0.42168	0.49674	0.60751	0.6724	0.76354	0.83318	0.85298	0.83444	0.73878	0.6382	0.70239	0.71077	0.64874	0.39498	0.046657	0	0	0	0	0
0.48848	0.45007	0.51703	0.57882	0.55198	0.55078	0.52545	0.5063	0.5157	0.51962	0.61303	0.60221	0.59154	0.62064	0.62854	0.70656	0.78508	0.79468	0.77334	0.69572	0.60994	0.65927	0.60678	0.49254	0.29999	0.018721	0	0	0	0	0
0.24257	0.395	0.55167	0.5202	0.54004	0.50881	0.455	0.42646	0.4316	0.45891	0.50402	0.49721	0.48667	0.45103	0.44907	0.58483	0.64279	0.64172	0.62251	0.52388	0.45102	0.51215	0.45061	0.25448	0.010581	0	0	0	0	0	0
0.18464	0.43376	0.52206	0.55655	0.50311	0.52378	0.50743	0.48897	0.50924	0.4462	0.42624	0.47269	0.51227	0.44251	0.44321	0.48706	0.5391	0.56744	0.5549	0.44246	0.43879	0.42306	0.31218	0.12125	0	0	0	0	0	0	0
0.32944	0.44056	0.46679	0.50442	0.50755	0.5096	0.50102	0.42891	0.45283	0.47282	0.48822	0.41055	0.44304	0.40817	0.3837	0.44817	0.42979	0.49445	0.47243	0.43315	0.37928	0.37492	0.34876	0.16085	0	0	0	0	0	0	0
0.32816	0.53668	0.59697	0.58343	0.53869	0.52773	0.54261	0.47842	0.49999	0.50145	0.45012	0.45796	0.44937	0.42152	0.37079	0.38212	0.35824	0.39859	0.40383	0.43377	0.38059	0.31926	0.34979	0.15525	0	0	0	0	0	0	0
0.3452	0.49971	0.53333	0.51868	0.52962	0.56405	0.55066	0.57409	0.4981	0.39771	0.41677	0.45298	0.48348	0.44752	0.44876	0.45289	0.46093	0.49885	0.68597	0.70419	0.47864	0.40735	0.33704	0.23188	0.15436	0.11034	0.074015	0.044268	0.022064	0.0077113	0.00075343
0.49138	0.52223	0.56225	0.56513	0.56884	0.51633	0.52675	0.51743	0.52581	0.49164	0.5052	0.50189	0.5073	0.51173	0.54961	0.56891	0.63911	0.82688	0.85364	0.81389	0.49279	0.40334	0.59241	0.53264	0.22461	0.14308	0.081921	0.043634	0.013463	0.00063045	0
0.24578	0.32718	0.47497	0.57665	0.5187	0.55218	0.53385	0.50833	0.45726	0.47937	0.42996	0.46549	0.46847	0.57621	0.63163	0.73757	0.82048	0.86145	0.85071	0.72671	0.63008	0.69706	0.73977	0.68788	0.40579	0.1285	0.087348	0.12664	0.082287	0.058052	0.0099711
0.44565	0.46967	0.48872	0.54021	0.53151	0.58142	0.5461	0.51771	0.51843	0.54404	0.57869	0.57815	0.57624	0.61681	0.63189	0.71116	0.76497	0.78429	0.77505	0.72289	0.61138	0.63329	0.58197	0.46757	0.29835	0.13895	0.075253	0.029734	0.0044625	0	0
0.31535	0.38537	0.45734	0.51009	0.4729	0.49681	0.4966	0.4072	0.47624	0.52344	0.5266	0.47644	0.43967	0.50066	0.4879	0.53861	0.58941	0.66447	0.66542	0.51888	0.43044	0.46535	0.42083	0.23348	0	0	0	0	0	0	0
0.28727	0.45554	0.4974	0.5812	0.56301	0.54101	0.47435	0.43727	0.48642	0.51087	0.49082	0.45093	0.46366	0.48393	0.44423	0.46678	0.50255	0.60196	0.60234	0.47029	0.42179	0.42162	0.37441	0.18878	0	0	0	0	0	0	0
0.3264	0.40462	0.5154	0.45756	0.5133	0.50069	0.53592	0.50228	0.42437	0.4381	0.49624	0.49668	0.47699	0.43031	0.49776	0.4514	0.47838	0.54052	0.50957	0.42378	0.45498	0.41103	0.3263	0.15965	0	0	0	0	0	0	0
0.35413	0.38944	0.50595	0.56432	0.57448	0.52748	0.52263	0.53197	0.49728	0.42305	0.48716	0.47547	0.48832	0.45405	0.44565	0.46275	0.46857	0.471	0.49383	0.41043	0.39613	0.3873	0.3248	0.13286	0	0	0	0	0	0	0
0.19926	0.3553	0.41978	0.52922	0.56689	0.53975	0.49172	0.52154	0.52586	0.4455	0.47717	0.45306	0.50578	0.42207	0.39174	0.46234	0.43445	0.37682	0.40879	0.40639	0.41533	0.40062	0.30879	0.13398	0	0	0	0	0	0	0
0.47116	0.54392	0.56487	0.61233	0.55708	0.57394	0.53265	0.53045	0.51167	0.49682	0.51406	0.51697	0.51682	0.50993	0.53402	0.55203	0.61217	0.74326	0.81162	0.79213	0.58132	0.52103	0.51956	0.46513	0.24678	0.15188	0.083265	0.030178	0.0025351	0	0
0.3363	0.50842	0.51982	0.52748	0.56073	0.5242	0.55198	0.50443	0.51373	0.53266	0.44887	0.47307	0.44971	0.41601	0.49398	0.7257	0.84077	0.86123	0.84493	0.77832	0.49884	0.6668	0.76905	0.72909	0.34759	0.074774	0	0	0	0	0
0.44692	0.47302	0.50249	0.48755	0.55418	0.60893	0.58535	0.53733	0.50945	0.51545	0.51962	0.54582	0.60011	0.67991	0.71079	0.79763	0.83207	0.82115	0.73134	0.71979	0.65295	0.66613	0.64301	0.55713	0.3466	0.15574	0.083355	0.029819	0.0024177	0	0
0.22977	0.47929	0.53368	0.53846	0.54612	0.53634	0.51404	0.5177	0.53376	0.50941	0.48923	0.52354	0.54723	0.5799	0.53654	0.67849	0.71823	0.69271	0.64317	0.55795	0.49747	0.57423	0.54853	0.42131	0.11149	0	0	0	0	0	0
0.38821	0.49879	0.56064	0.53379	0.48676	0.48359	0.51086	0.49707	0.51814	0.50409	0.44073	0.44673	0.51402	0.50056	0.43514	0.54482	0.61959	0.62067	0.57357	0.46538	0.47143	0.42385	0.40106	0.22692	0	0	0	0	0	0	0
0.38164	0.44714	0.506	0.57309	0.59162	0.53461	0.52763	0.49685	0.4832	0.50157	0.48272	0.44689	0.41566	0.47296	0.49344	0.47578	0.50939	0.55506	0.50531	0.43818	0.45593	0.43766	0.35837	0.17013	0	0	0	0	0	0	0
0.3751	0.52489	0.53108	0.51981	0.53637	0.56503	0.53547	0.57884	0.51183	0.49646	0.52538	0.49802	0.40237	0.46802	0.45493	0.45919	0.46334	0.42512	0.42775	0.42393	0.36712	0.35567	0.28978	0.10527	0	0	0	0	0	0	0
0.42973	0.50197	0.56567	0.58242	0.51843	0.53026	0.51017	0.50717	0.56359	0.53154	0.4893	0.49327	0.43256	0.41455	0.39471	0.39629	0.42189	0.41864	0.41293	0.39889	0.37616	0.36532	0.29235	0.094194	0	0	0	0	0	0	0
0.44663	0.52657	0.48324	0.57073	0.53855	0.54967	0.54926	0.5004	0.56857	0.53602	0.5275	0.50768	0.51717	0.4888	0.46199	0.50451	0.51244	0.53268	0.71087	0.74239	0.52518	0.41425	0.36701	0.2183	0.017428	0	0	0	0	0	0
0.37477	0.34692	0.47752	0.54579	0.50161	0.52136	0.54922	0.50736	0.49864	0.4876	0.53377	0.51311	0.51637	0.46496	0.48321	0.61035	0.77123	0.83225	0.84623	0.81873	0.54013	0.55906	0.62859	0.56309	0.099902	0	0	0	0	0	0
0.3967	0.42948	0.40744	0.50402	0.53687	0.53454	0.51873	0.50613	0.54957	0.52609	0.47191	0.51256	0.54805	0.65173	0.69098	0.76776	0.8333	0.8498	0.82481	0.73994	0.65208	0.70438	0.69183	0.62095	0.3755	0.010362	0	0	0	0	0
0.33704	0.51569	0.50414	0.52219	0.53527	0.48528	0.41208	0.47455	0.52226	0.57821	0.62201	0.57487	0.54863	0.57739	0.60942	0.70778	0.75991	0.77221	0.74133	0.66049	0.58329	0.63693	0.55411	0.4236	0.22359	0	0	0	0	0	0
0.42383	0.51385	0.4702	0.50929	0.54621	0.55514	0.56896	0.46254	0.50892	0.49476	0.47964	0.4784	0.43045	0.45771	0.50241	0.57832	0.62119	0.64868	0.63393	0.49589	0.44236	0.48833	0.42712	0.28242	0	0	0	0	0	0	0
0.27459	0.48852	0.54012	0.56361	0.57349	0.52611	0.52413	0.46295	0.52563	0.50979	0.51723	0.51268	0.44348	0.46061	0.45412	0.42734	0.50874	0.54947	0.55906	0.47094	0.43624	0.42459	0.32585	0.14793	0	0	0	0	0	0	0
0.34079	0.48573	0.59694	0.62021	0.57633	0.53959	0.50769	0.51701	0.49848	0.51333	0.45938	0.49737	0.44107	0.42696	0.44305	0.43166	0.49085	0.51998	0.48358	0.40604	0.39335	0.4127	0.35617	0.20174	0	0	0	0	0	0	0
0.4072	0.51468	0.51225	0.56866	0.5866	0.60368	0.57854	0.4953	0.53395	0.51191	0.51397	0.51835	0.48537	0.48817	0.46279	0.43966	0.46573	0.48424	0.42401	0.40397	0.44307	0.40905	0.327	0.14521	0	0	0	0	0	0	0
0.41292	0.44439	0.48127	0.44777	0.48182	0.56899	0.53954	0.45262	0.4984	0.48733	0.46718	0.4511	0.45636	0.51562	0.44373	0.48503	0.47659	0.45337	0.43793	0.41251	0.42393	0.42341	0.35756	0.20093	0	0	0	0	0	0	0
0.44819	0.52611	0.54623	0.55742	0.49821	0.46698	0.53515	0.55248	0.49231	0.4652	0.50025	0.49843	0.47648	0.46922	0.48353	0.4553	0.44636	0.49257	0.46727	0.44918	0.40013	0.37883	0.35739	0.18997	0	0	0	0	0	0	0
0.34716	0.43414	0.51645	0.5807	0.53221	0.53585	0.57776	0.57736	0.52329	0.5281	0.51432	0.49056	0.49789	0.5142	0.51578	0.50581	0.53175	0.64528	0.78205	0.76998	0.52292	0.44778	0.40321	0.32923	0.26642	0.22831	0.19485	0.16378	0.13508	0.10909	0.086701
0.38133	0.44339	0.52465	0.56595	0.5377	0.56633	0.54451	0.50763	0.48251	0.4882	0.47845	0.48982	0.45678	0.46004	0.54288	0.68562	0.81771	0.85193	0.84763	0.79846	0.53928	0.66833	0.68274	0.61782	0.30918	0	0	0	0	0	0
0.30009	0.45559	0.56734	0.51701	0.528	0.57925	0.54376	0.52302	0.49396	0.54775	0.59547	0.5802	0.6034	0.67454	0.68996	0.75157	0.81305	0.82263	0.77547	0.70494	0.66402	0.68864	0.65711	0.55975	0.37566	0.22901	0.19495	0.16409	0.13511	0.10901	0.086508
0.31828	0.49186	0.47824	0.49065	0.496	0.50453	0.51741	0.48848	0.55491	0.56147	0.59952	0.51079	0.51171	0.5484	0.59769	0.6644	0.70797	0.71394	0.65948	0.55466	0.51312	0.56844	0.51745	0.39203	0.083542	0	0	0	0	0	0
0.39992	0.49834	0.51531	0.51374	0.43923	0.45391	0.5284	0.50856	0.5209	0.51245	0.52391	0.46749	0.45479	0.46969	0.47522	0.50316	0.55951	0.6193	0.6012	0.4806	0.48775	0.45394	0.41485	0.24694	0	0	0	0	0	0	0
0.42384	0.5147	0.55201	0.62115	0.57311	0.56855	0.56426	0.5019	0.54174	0.49912	0.55002	0.4524	0.46009	0.47591	0.47831	0.46979	0.48687	0.53071	0.5275	0.43985	0.44156	0.44482	0.3813	0.1883	0	0	0	0	0	0	0
0.39009	0.44222	0.54893	0.60826	0.52492	0.54057	0.56897	0.56213	0.4965	0.51372	0.51368	0.50495	0.51447	0.50506	0.46171	0.47569	0.47227	0.49497	0.47151	0.44596	0.41852	0.40632	0.35429	0.17778	0	0	0	0	0	0	0
0.38556	0.46587	0.52352	0.54376	0.48554	0.52558	0.5161	0.51653	0.53745	0.47796	0.49603	0.53723	0.5041	0.49368	0.45882	0.50368	0.49347	0.48674	0.48192	0.47391	0.46415	0.45263	0.3598	0.17512	0	0	0	0	0	0	0
0.46652	0.4874	0.5735	0.59208	0.56979	0.55008	0.55269	0.56628	0.49838	0.50125	0.51456	0.53277	0.54204	0.53052	0.54666	0.55989	0.61352	0.78789	0.81811	0.75951	0.51134	0.47918	0.46993	0.39225	0.26905	0.21941	0.17947	0.14287	0.10999	0.081673	0.058584
0.3721	0.48753	0.56516	0.60957	0.67091	0.65912	0.57255	0.55481	0.55773	0.51286	0.55565	0.52457	0.43402	0.46891	0.48204	0.67077	0.81546	0.86648	0.85438	0.70684	0.53742	0.70856	0.76208	0.71622	0.40857	0	0	0	0	0	0
0.51591	0.48347	0.52705	0.56753	0.56732	0.59144	0.5819	0.54553	0.54602	0.55607	0.54555	0.57139	0.5948	0.67053	0.69788	0.76826	0.81788	0.82958	0.78571	0.72678	0.68565	0.73964	0.71845	0.63895	0.48207	0.21962	0.17971	0.14324	0.11019	0.081888	0.058713
0.47571	0.56148	0.5373	0.48667	0.4829	0.53046	0.57248	0.52598	0.50992	0.54568	0.61969	0.58954	0.56171	0.58269	0.58536	0.69697	0.73587	0.73863	0.7036	0.6129	0.53875	0.60558	0.56463	0.44615	0.14258	0	0	0	0	0	0
0.45251	0.47266	0.48053	0.55813	0.57569	0.54734	0.54879	0.45282	0.46376	0.55174	0.50559	0.51012	0.50145	0.49736	0.47513	0.51975	0.59801	0.65011	0.60462	0.44816	0.43071	0.45513	0.40441	0.22979	0	0	0	0	0	0	0
0.47361	0.57805	0.59444	0.62405	0.58286	0.54471	0.5147	0.54178	0.52141	0.51195	0.52554	0.54114	0.51349	0.46393	0.48867	0.49409	0.51678	0.56377	0.50512	0.44121	0.45176	0.42203	0.37839	0.22367	0	0	0	0	0	0	0
0.40807	0.52493	0.55787	0.52449	0.52513	0.48945	0.47757	0.53493	0.52295	0.46055	0.50952	0.54102	0.53213	0.47355	0.47861	0.47344	0.47049	0.52421	0.49579	0.46374	0.44103	0.43	0.41293	0.24321	0	0	0	0	0	0	0
0.36516	0.48935	0.54627	0.55312	0.58442	0.57298	0.53278	0.53348	0.53839	0.52078	0.52914	0.48863	0.46214	0.50826	0.51125	0.49501	0.47822	0.45688	0.45822	0.43987	0.43757	0.41137	0.35197	0.17137	0	0	0	0	0	0	0
0.32777	0.48163	0.51721	0.54177	0.50651	0.55016	0.56819	0.53111	0.54137	0.53319	0.47332	0.43083	0.50447	0.47097	0.50338	0.44608	0.48294	0.47599	0.55812	0.53201	0.43488	0.45484	0.36982	0.19486	0.0076569	0	0	0	0	0	0
0.51777	0.51925	0.53743	0.54819	0.52821	0.55693	0.53878	0.53741	0.53717	0.55984	0.53835	0.53226	0.53526	0.54186	0.56085	0.60078	0.74087	0.82799	0.83532	0.78193	0.55035	0.56192	0.71195	0.65819	0.22038	0.11218	0.048332	0.0078448	0	0	0
0.3562	0.48266	0.52902	0.45636	0.58393	0.5457	0.52291	0.52031	0.49469	0.50517	0.49862	0.47449	0.48622	0.60638	0.69682	0.79379	0.84903	0.86341	0.82336	0.68018	0.69063	0.75058	0.77946	0.73643	0.51145	0.043603	0	0	0	0	0
0.4989	0.51471	0.51963	0.52708	0.51898	0.52016	0.52244	0.55141	0.5411	0.53952	0.57833	0.6026	0.63531	0.69574	0.70541	0.7424	0.77925	0.80086	0.77841	0.70904	0.65017	0.67653	0.65884	0.57872	0.33789	0.10996	0.0456	0.0064358	0	0	0
0.42149	0.52693	0.52495	0.52838	0.56783	0.51848	0.48416	0.50654	0.44281	0.47608	0.53187	0.53149	0.50885	0.54209	0.53983	0.61051	0.65241	0.67819	0.62429	0.50615	0.50404	0.53866	0.50244	0.37164	0.018594	0	0	0	0	0	0
0.46257	0.56334	0.54456	0.53163	0.52419	0.50237	0.49542	0.52457	0.52919	0.51252	0.49879	0.47242	0.50108	0.46044	0.48095	0.51663	0.57227	0.59328	0.53363	0.44909	0.45462	0.43303	0.42334	0.27912	0	0	0	0	0	0	0
0.42621	0.4872	0.48442	0.46253	0.47413	0.48125	0.54975	0.50814	0.49121	0.48734	0.49555	0.49378	0.51363	0.49441	0.51189	0.49937	0.51981	0.56502	0.5078	0.43915	0.44771	0.40661	0.3245	0.16306	0	0	0	0	0	0	0
0.36228	0.47666	0.50349	0.53557	0.51141	0.5903	0.53605	0.52299	0.54818	0.57119	0.53262	0.43042	0.46799	0.51835	0.48849	0.49157	0.52115	0.51603	0.45753	0.45059	0.42804	0.41377	0.35353	0.17846	0	0	0	0	0	0	0
0.49895	0.56963	0.54533	0.48208	0.50002	0.56804	0.59608	0.47498	0.4877	0.5171	0.53524	0.48803	0.48945	0.51883	0.50575	0.4792	0.51649	0.53491	0.73467	0.75406	0.53273	0.45319	0.41266	0.29674	0.17874	0.13374	0.095472	0.064033	0.037319	0.019757	0.0065028
0.52148	0.52262	0.57469	0.56741	0.51218	0.54927	0.5414	0.51098	0.52472	0.57187	0.53741	0.55104	0.54588	0.5566	0.58596	0.62331	0.75682	0.83937	0.85525	0.82257	0.55901	0.56478	0.6815	0.62796	0.3347	0.32392	0.24982	0.17952	0.20474	0.20728	0.073274
0.52824	0.60091	0.59175	0.58977	0.57033	0.59324	0.5609	0.56744	0.55682	0.59225	0.57861	0.52844	0.5084	0.6007	0.71249	0.80069	0.85538	0.86892	0.83948	0.72734	0.68286	0.74394	0.75745	0.70926	0.53276	0.55209	0.45243	0.3528	0.45778	0.46623	0.2421
0.52599	0.52753	0.51829	0.57547	0.54717	0.53225	0.5296	0.55797	0.57012	0.57278	0.63537	0.6502	0.64901	0.65162	0.68035	0.74298	0.80172	0.81403	0.78614	0.71613	0.63803	0.67494	0.66296	0.58424	0.34841	0.1972	0.15185	0.10823	0.075259	0.057528	0.025299
0.48092	0.49301	0.54252	0.57972	0.54161	0.51594	0.53862	0.53506	0.55325	0.58245	0.59342	0.51209	0.48816	0.48307	0.57485	0.63996	0.67277	0.68422	0.66723	0.55536	0.51211	0.57862	0.56131	0.4355	0.11727	0	0	0	0	0	0
0.40645	0.49375	0.5494	0.47638	0.47753	0.45012	0.4031	0.47243	0.48201	0.50102	0.50263	0.46025	0.48708	0.50098	0.4843	0.53839	0.59731	0.63008	0.57657	0.4458	0.43107	0.4157	0.3847	0.24416	0	0	0	0	0	0	0
0.31649	0.35746	0.3872	0.49668	0.52988	0.51757	0.48706	0.5303	0.49742	0.5038	0.51286	0.43621	0.46523	0.4657	0.44428	0.48527	0.52662	0.56704	0.48904	0.44164	0.42761	0.41209	0.34468	0.18063	0	0	0	0	0	0	0
0.39865	0.48404	0.5185	0.55382	0.53656	0.5527	0.53052	0.59255	0.49294	0.46326	0.4664	0.46171	0.45458	0.46209	0.45043	0.46099	0.4852	0.49928	0.44335	0.42395	0.39517	0.39695	0.3684	0.19413	0	0	0	0	0	0	0
0.40144	0.46941	0.52966	0.51125	0.54894	0.52869	0.50623	0.54103	0.55308	0.52841	0.48558	0.49774	0.51243	0.46423	0.443	0.39731	0.4402	0.44482	0.46881	0.44115	0.42216	0.41608	0.36339	0.18073	0	0	0	0	0	0	0
0.36127	0.517	0.56333	0.54401	0.58305	0.51263	0.52694	0.56599	0.52883	0.51175	0.52242	0.46883	0.46771	0.44657	0.48682	0.48194	0.51648	0.64925	0.7952	0.78195	0.55059	0.46455	0.41611	0.33633	0.27716	0.2414	0.2089	0.17832	0.15011	0.12393	0.10119
0.46145	0.49245	0.54203	0.55059	0.52892	0.51316	0.42148	0.53305	0.47788	0.49264	0.5009	0.43041	0.42925	0.4827	0.51054	0.67375	0.82368	0.85883	0.85468	0.79859	0.52984	0.63781	0.72686	0.678	0.30743	0.11197	0.0011874	0	0	0	0
0.33613	0.29534	0.45599	0.53345	0.59293	0.54304	0.45502	0.50981	0.48448	0.46408	0.47313	0.52594	0.56494	0.62809	0.71813	0.79668	0.84794	0.85322	0.79722	0.73804	0.66666	0.72098	0.70987	0.64279	0.4463	0.25424	0.21163	0.17854	0.14978	0.12406	0.10119
0.38002	0.49465	0.51886	0.55395	0.56172	0.49267	0.4996	0.51402	0.48308	0.53948	0.58796	0.57519	0.55582	0.52798	0.59146	0.70905	0.77271	0.7649	0.71996	0.65746	0.56989	0.63602	0.5933	0.47408	0.23858	0	0	0	0	0	0
0.28892	0.31777	0.49968	0.59421	0.54532	0.46001	0.48777	0.45006	0.45658	0.47165	0.5427	0.4999	0.41231	0.35788	0.44282	0.56902	0.63577	0.66476	0.63042	0.48881	0.45376	0.50034	0.41793	0.22632	0.00028877	0	0	0	0	0	0
0.27385	0.43294	0.50281	0.55149	0.52098	0.51571	0.47018	0.39822	0.44027	0.47911	0.47395	0.48491	0.44319	0.40942	0.42332	0.47879	0.54599	0.5771	0.52892	0.44724	0.41558	0.42051	0.35902	0.19073	0	0	0	0	0	0	0
0.2084	0.46891	0.57437	0.52767	0.4599	0.52055	0.52941	0.49092	0.48766	0.47362	0.45202	0.50199	0.51087	0.42325	0.37227	0.42323	0.48396	0.48885	0.47642	0.45296	0.40994	0.40404	0.3076	0.1233	0	0	0	0	0	0	0
0.36075	0.52577	0.5444	0.55745	0.53259	0.51333	0.49232	0.41808	0.49503	0.48369	0.48746	0.45209	0.49097	0.45076	0.4662	0.48718	0.47146	0.41152	0.44293	0.42227	0.38736	0.37942	0.34942	0.1914	0	0	0	0	0	0	0
0.45005	0.37949	0.39866	0.58478	0.57746	0.57337	0.53653	0.4417	0.46224	0.51288	0.5254	0.48757	0.48169	0.44352	0.45856	0.468	0.47157	0.46715	0.55246	0.57849	0.45849	0.40432	0.34084	0.17675	0	0	0	0	0	0	0
0.39246	0.50971	0.54723	0.51875	0.5549	0.53951	0.48422	0.48578	0.48393	0.49981	0.46675	0.49053	0.48092	0.48575	0.50745	0.55845	0.64278	0.78057	0.82731	0.80816	0.57567	0.47961	0.5009	0.3843	0.27743	0.24238	0.21199	0.18325	0.15608	0.13106	0.1088
0.4108	0.48768	0.53952	0.55423	0.49965	0.47495	0.41189	0.48644	0.49866	0.47864	0.48546	0.46523	0.46509	0.53327	0.62181	0.74883	0.83599	0.85806	0.84347	0.76019	0.6163	0.70852	0.71885	0.65242	0.41257	0.002064	0	0	0	0	0
0.38632	0.48724	0.58232	0.52642	0.4793	0.53844	0.52931	0.46967	0.48737	0.56198	0.62002	0.59907	0.58975	0.63922	0.66818	0.74419	0.79679	0.79632	0.77857	0.72509	0.62969	0.65363	0.61085	0.50936	0.34368	0.2423	0.21149	0.18299	0.15595	0.13086	0.10871
0.26909	0.51904	0.53716	0.527	0.49254	0.49198	0.54729	0.48379	0.46725	0.50945	0.5658	0.49088	0.43426	0.47875	0.5321	0.62096	0.66323	0.68406	0.63135	0.53875	0.48254	0.52471	0.48528	0.34507	0.065738	0	0	0	0	0	0
0.18641	0.41162	0.42668	0.48771	0.53366	0.54809	0.50323	0.4399	0.37996	0.47387	0.48082	0.47886	0.40835	0.44978	0.45152	0.47779	0.55669	0.61244	0.57272	0.44002	0.42668	0.42027	0.34727	0.14779	0	0	0	0	0	0	0
0.34894	0.49349	0.51982	0.51672	0.48636	0.45773	0.53578	0.49122	0.43676	0.46321	0.48943	0.48139	0.4754	0.44049	0.4447	0.48506	0.46229	0.52516	0.49486	0.41174	0.40862	0.3926	0.33107	0.17243	0	0	0	0	0	0	0
0.38777	0.51308	0.51249	0.43873	0.45792	0.53088	0.51449	0.50572	0.49862	0.49263	0.5105	0.4442	0.42887	0.46128	0.48601	0.46031	0.46667	0.49414	0.47732	0.45639	0.40562	0.41219	0.32815	0.13758	0	0	0	0	0	0	0
0.27905	0.51946	0.52929	0.50881	0.52693	0.47156	0.49851	0.54639	0.42732	0.49558	0.46632	0.4042	0.46837	0.46966	0.41298	0.41741	0.41574	0.35785	0.36957	0.37226	0.35092	0.36839	0.33149	0.15841	0	0	0	0	0	0	0
0.36743	0.46054	0.54557	0.50472	0.55849	0.51349	0.46524	0.52021	0.50497	0.47883	0.4438	0.49635	0.46016	0.41887	0.4389	0.39612	0.38801	0.40756	0.50167	0.56271	0.45659	0.38959	0.33566	0.19903	0.012386	0	0	0	0	0	0
0.45345	0.42764	0.50091	0.54479	0.55505	0.49667	0.53637	0.49297	0.4892	0.47855	0.48342	0.49504	0.49526	0.48716	0.50185	0.55018	0.6109	0.70906	0.80256	0.80991	0.58786	0.44896	0.3797	0.19989	0.068795	0.019331	8.3342e-05	0	0	0	0
0.21638	0.35038	0.47939	0.52109	0.5022	0.52079	0.5152	0.46424	0.47141	0.40207	0.43189	0.45116	0.42152	0.47401	0.57658	0.7232	0.82463	0.85131	0.84346	0.78602	0.57517	0.67883	0.71282	0.65036	0.4013	0.17688	0.0032594	0	0	0	0
0.43511	0.48882	0.56693	0.53909	0.51533	0.53582	0.55693	0.50132	0.46614	0.48809	0.54881	0.5517	0.57362	0.62563	0.66509	0.73429	0.79318	0.80204	0.77586	0.71729	0.62166	0.64112	0.61539	0.52202	0.2735	0.040971	0	0	0	0	0
0.45728	0.45013	0.45625	0.52911	0.51537	0.49726	0.49378	0.46089	0.42587	0.48557	0.52108	0.48295	0.46868	0.46435	0.52775	0.64338	0.68886	0.68956	0.63134	0.51199	0.48251	0.54391	0.48777	0.35036	0.038128	0	0	0	0	0	0
0.26351	0.36066	0.34002	0.51449	0.49232	0.47217	0.50132	0.48147	0.42795	0.44798	0.44483	0.47585	0.4607	0.46083	0.42386	0.45906	0.5591	0.59438	0.55024	0.42957	0.3584	0.36218	0.28696	0.078552	0	0	0	0	0	0	0
0.22624	0.35533	0.42269	0.56406	0.52451	0.52582	0.46605	0.46751	0.48064	0.4335	0.40691	0.50717	0.47591	0.43188	0.41784	0.42103	0.44998	0.51492	0.44947	0.39284	0.3869	0.3803	0.30859	0.13143	0	0	0	0	0	0	0
0.35369	0.48594	0.55139	0.48954	0.41528	0.52436	0.48153	0.44193	0.45376	0.4595	0.39002	0.4446	0.44474	0.45638	0.4046	0.37139	0.41132	0.39148	0.41786	0.37952	0.36133	0.32141	0.26158	0.09633	0	0	0	0	0	0	0
0.38339	0.51979	0.54567	0.55322	0.47326	0.44528	0.48715	0.44913	0.43805	0.50215	0.46447	0.48057	0.43907	0.44728	0.4366	0.44097	0.42685	0.41417	0.5578	0.56363	0.40966	0.37188	0.2957	0.15049	0.019819	0.0004708	0	0	0	0	0
0.43395	0.47895	0.47564	0.47338	0.49002	0.47872	0.47976	0.46853	0.4886	0.48421	0.45556	0.48113	0.47895	0.48478	0.5128	0.55403	0.6454	0.78934	0.82591	0.79574	0.52582	0.41671	0.4785	0.39211	0.16182	0.068749	0.019872	0.00012849	0	0	0
0.38243	0.47622	0.41779	0.48442	0.49781	0.41946	0.42833	0.34928	0.4092	0.46157	0.42389	0.36956	0.37785	0.47707	0.6196	0.76037	0.83516	0.85629	0.83889	0.71848	0.61289	0.69913	0.70734	0.64099	0.39463	0.015791	0.0013324	0	0	0	0
0.45376	0.42678	0.51145	0.48142	0.45915	0.45861	0.46636	0.50906	0.50265	0.51031	0.55268	0.56733	0.5648	0.60004	0.66593	0.7427	0.78189	0.7898	0.76021	0.71214	0.62036	0.6387	0.62001	0.54009	0.28213	0.065703	0.019255	9.0452e-05	0	0	0
0.35329	0.22719	0.34728	0.4474	0.41525	0.40615	0.43699	0.36967	0.42867	0.45476	0.47781	0.41749	0.37283	0.39074	0.47602	0.60698	0.65715	0.67853	0.62782	0.50321	0.43567	0.51472	0.45899	0.27487	0.035545	0	0	0	0	0	0
0.17744	0.39911	0.47882	0.47524	0.48666	0.47793	0.3488	0.4361	0.41849	0.39476	0.38263	0.35861	0.38336	0.38497	0.35377	0.43403	0.54169	0.57281	0.50887	0.39747	0.35808	0.35618	0.31926	0.12682	0	0	0	0	0	0	0
0.068991	0.40785	0.46751	0.43204	0.46436	0.49709	0.43646	0.45448	0.32942	0.40609	0.3672	0.37341	0.34119	0.34849	0.39626	0.42896	0.4154	0.49143	0.47215	0.39285	0.3821	0.34379	0.26559	0.096605	0	0	0	0	0	0	0
0.35045	0.45541	0.5042	0.51005	0.43613	0.44774	0.49424	0.3847	0.33507	0.38789	0.43375	0.41899	0.39699	0.39611	0.32201	0.42777	0.45052	0.40355	0.38416	0.36056	0.32923	0.31672	0.21989	0.030127	0	0	0	0	0	0	0
0.25231	0.46361	0.51619	0.522	0.5447	0.44832	0.52265	0.47048	0.42762	0.41171	0.42652	0.38846	0.41496	0.4264	0.39544	0.4051	0.40028	0.40247	0.36321	0.33877	0.28903	0.267	0.23199	0.042937	0	0	0	0	0	0	0
0.29754	0.43842	0.52416	0.51491	0.41007	0.43315	0.36815	0.42775	0.46107	0.39014	0.3692	0.43759	0.42909	0.4058	0.39713	0.42958	0.51492	0.57074	0.76544	0.76826	0.49536	0.36842	0.28555	0.18884	0.12192	0.081856	0.049866	0.024936	0.0083882	0.00054332	0
0.31261	0.45261	0.46393	0.36021	0.35592	0.47707	0.43014	0.40906	0.4434	0.3973	0.35597	0.34253	0.40917	0.36766	0.41843	0.6569	0.80121	0.83563	0.83342	0.78207	0.45964	0.61247	0.67092	0.61141	0.23512	0	0	0	0	0	0
0.20926	0.30154	0.32245	0.40086	0.46787	0.45824	0.46793	0.4107	0.37968	0.38753	0.45454	0.44763	0.47193	0.55709	0.66948	0.76119	0.81646	0.82101	0.76642	0.70948	0.62082	0.65947	0.6405	0.55283	0.31066	0.087433	0.050614	0.024811	0.0083806	0.00055462	0
0.25994	0.34901	0.3513	0.40183	0.39397	0.45614	0.47057	0.38853	0.42264	0.48632	0.5427	0.48285	0.42145	0.40947	0.5236	0.6469	0.71088	0.71063	0.64488	0.5529	0.45459	0.5506	0.5039	0.34502	0.086918	0	0	0	0	0	0
0.28282	0.37183	0.38191	0.39309	0.35916	0.43441	0.4057	0.42225	0.39295	0.36034	0.37963	0.30456	0.36379	0.25946	0.28709	0.42255	0.55044	0.56506	0.49457	0.37025	0.3432	0.32828	0.2273	0.047455	0	0	0	0	0	0	0
0.24076	0.27846	0.26245	0.3588	0.48052	0.44023	0.45361	0.36967	0.39161	0.40432	0.40047	0.36198	0.36941	0.30217	0.27775	0.37511	0.45013	0.46101	0.40849	0.33216	0.28118	0.2839	0.20508	0.035652	0	0	0	0	0	0	0
0.35263	0.45846	0.43443	0.43286	0.50175	0.46844	0.45133	0.32047	0.34883	0.33438	0.3314	0.31852	0.29548	0.32715	0.27957	0.33011	0.34004	0.39939	0.3221	0.30581	0.22801	0.24011	0.16907	0.0015052	0	0	0	0	0	0	0
0.32403	0.47126	0.46246	0.4701	0.47418	0.38586	0.40055	0.37109	0.29771	0.33472	0.39046	0.33714	0.27016	0.28717	0.27777	0.26289	0.24439	0.25273	0.26371	0.23247	0.23072	0.17594	0.09644	0	0	0	0	0	0	0	0
0.12967	0.33435	0.44061	0.43205	0.41024	0.35898	0.42508	0.36585	0.33887	0.40617	0.34016	0.36897	0.29545	0.2623	0.30546	0.29725	0.24938	0.2715	0.25106	0.25481	0.2721	0.21555	0.15139	0.0046824	0	0	0	0	0	0	0
0.12688	0.42412	0.43837	0.36457	0.41505	0.41558	0.42619	0.35064	0.42598	0.33792	0.33213	0.33238	0.35551	0.35635	0.27537	0.24339	0.27936	0.26395	0.2821	0.2449	0.18508	0.18155	0.1011	0	0	0	0	0	0	0	0
0.18197	0.34213	0.41681	0.42529	0.31507	0.42121	0.41504	0.3698	0.32126	0.3154	0.37196	0.28695	0.3141	0.33098	0.3145	0.28473	0.25647	0.31896	0.52481	0.52491	0.23995	0.17742	0.11364	0	0	0	0	0	0	0	0
0.21454	0.37743	0.33476	0.33957	0.40313	0.33834	0.29545	0.33377	0.33634	0.28853	0.34942	0.33459	0.33445	0.32191	0.35079	0.43578	0.59665	0.76418	0.79342	0.75628	0.39866	0.27993	0.38293	0.28403	0.033194	0.0084641	2.7836e-05	0	0	0	0
0.061202	0.16783	0.39924	0.42076	0.37025	0.34448	0.37441	0.29255	0.3287	0.29037	0.29045	0.32837	0.32759	0.47625	0.57375	0.68455	0.78806	0.81976	0.79455	0.64098	0.4815	0.54984	0.56048	0.46862	0.060137	0	0	0	0	0	0
0.13806	0.28824	0.40394	0.38327	0.34054	0.33209	0.23805	0.31026	0.33052	0.44085	0.49253	0.38563	0.40172	0.4847	0.55665	0.61648	0.68596	0.71074	0.66926	0.59283	0.455	0.46674	0.45566	0.29363	0.046822	0.0082932	4.5095e-06	0	0	0	0
0.022607	0.18428	0.30682	0.31853	0.28923	0.21996	0.28212	0.27377	0.2567	0.27275	0.23393	0.28307	0.21755	0.27401	0.28474	0.32872	0.49457	0.55349	0.48683	0.3231	0.1868	0.19663	0.17589	0.0072872	0	0	0	0	0	0	0
0.042974	0.31656	0.36892	0.26605	0.12407	0.18292	0.17654	0.31551	0.25391	0.31996	0.28199	0.20049	0.23473	0.27474	0.2224	0.16334	0.32493	0.37453	0.32532	0.2138	0.16277	0.12605	0.045466	0	0	0	0	0	0	0	0
0.018696	0.2713	0.19862	0.20743	0.31734	0.32522	0.2142	0.31766	0.31037	0.16398	0.19963	0.12476	0.11433	0.17336	0.16689	0.16676	0.19589	0.28175	0.22971	0.15085	0.13729	0.11403	0.044917	0	0	0	0	0	0	0	0
0.24719	0.25782	0.292	0.3155	0.27351	0.21129	0.19964	0.14656	0.21597	0.344	0.33878	0.38165	0.34375	0.29446	0.27949	0.28284	0.28696	0.28612	0.2205	0.22157	0.21571	0.092785	0.046945	0	0	0	0	0	0	0	0
0.16489	0.2233	0.25723	0.24532	0.30911	0.23321	0.26196	0.13753	0.24468	0.17083	0.17328	0.2043	0.17312	0.086403	0.053438	0.1137	0.13811	0.11537	0.030246	0.042042	0.053849	0.011028	0	0	0	0	0	0	0	0	0
0.074074	0.21182	0.11368	0.025343	0.22661	0.21494	0.1568	0.18868	0.095686	0.075793	0.11206	0.042962	0.10374	0.1185	0.07433	0.074075	0.12831	0.22781	0.59579	0.60011	0.15686	0.049978	0.0031968	0	0	0	0	0	0	0	0
0	0.013748	0.2255	0.26545	0.23692	0.33333	0.17059	0.16368	0.059443	0.11343	0.045659	0.045386	0.069116	0.040504	0.057357	0.26942	0.64323	0.75043	0.76578	0.7115	0.20642	0.25955	0.37076	0.23444	0	0	0	0	0	0	0
0	0.091633	0.20647	0.22786	0.18703	0.074036	0.020919	0.002499	0.048245	0.10147	0.06505	0.043927	0.11502	0.34573	0.47308	0.60144	0.72803	0.75718	0.70027	0.52029	0.35331	0.45179	0.44115	0.28517	0	0	0	0	0	0	0
0.021966	0.18206	0.17082	0.17651	0.088095	0.1983	0.16803	0.034683	0.0027137	0.043559	0.043238	0.016085	0.034546	0.053733	0.019436	0.11874	0.11535	0.22648	0.3458	0.6228	0.64282	0.151	0.06733	0.20022	0.61413	0.6439	0.52744	0	0	0	0
0.072905	0.19802	0.16106	0.15886	0.21522	0.17158	0.1699	0.25278	0.12548	0.11419	0.074183	0.12248	0.095614	0.13905	0.12015	0.1846	0.19282	0.23861	0.35127	0.7043	0.71908	0.20816	0.18436	0.30171	0.69554	0.71517	0.62457	0	0	0	0
0	0.12535	0.15943	0.17936	0.10913	0.26272	0.26227	0.14583	0.17978	0.14429	0.14296	0.18027	0.16174	0.1478	0.15055	0.17962	0.44918	0.62589	0.71823	0.73853	0.67624	0.19972	0.24316	0.63551	0.72515	0.67464	0.59279	0.14592	0	0	0
0.16589	0.097316	0.18622	0.21256	0.10005	0.077891	0.068928	0.0033366	0.033372	0.064342	0.0041906	0.04749	0.1504	0.19311	0.12123	0.26998	0.52153	0.6083	0.64785	0.6164	0.56999	0.25945	0.21689	0.47811	0.59063	0.56012	0.43743	0.0032882	0	0	0
0.084341	0.17197	0.15337	0.051567	0.21173	0.20029	0.16819	0.20567	0.10751	0.021353	0.082662	0.012393	0.019697	0.043912	0.080967	0.096195	0.30378	0.47965	0.53934	0.59563	0.54243	0.11282	0.14118	0.41269	0.55892	0.53477	0.38502	0	0	0	0
0.090508	0.25588	0.33764	0.20027	0.12623	0.12499	0.20553	0.15688	0.11275	0.15201	0.15756	0.04265	0.02999	0.073525	0.076051	0.087388	0.30024	0.48252	0.57051	0.58457	0.53059	0.068896	0.065884	0.44041	0.58332	0.56183	0.42685	0	0	0	0
0.16881	0.25304	0.23428	0.28362	0.22635	0.15786	0.30932	0.18541	0.11033	0.11617	0.1356	0.17607	0.012201	0.085159	0.11724	0.092549	0.23013	0.47786	0.56952	0.58425	0.52128	0.040391	0.068164	0.34652	0.5476	0.52634	0.37432	0	0	0	0
0.23856	0.33562	0.36862	0.2553	0.25712	0.29248	0.21949	0.24818	0.13207	0.11771	0.18114	0.16592	0.061998	0.18396	0.19042	0.18406	0.30095	0.42992	0.50064	0.62358	0.61903	0.27746	0.19932	0.36594	0.60261	0.60934	0.48713	0	0	0	0
0.18914	0.25848	0.28087	0.30889	0.37022	0.4233	0.2721	0.2261	0.13947	0.21474	0.31146	0.33317	0.3104	0.29303	0.31174	0.31945	0.35961	0.44099	0.52267	0.75961	0.77353	0.45868	0.35953	0.48843	0.74454	0.76581	0.69347	0.076202	0	0	0
0	0.28403	0.3758	0.30746	0.32676	0.36169	0.27034	0.29766	0.33009	0.27772	0.39197	0.35107	0.34531	0.32982	0.31247	0.32005	0.43434	0.62265	0.7328	0.78865	0.76154	0.38546	0.38203	0.66966	0.7821	0.76071	0.69695	0.20641	0	0	0
0.2727	0.33093	0.29207	0.34154	0.32678	0.35379	0.23266	0.22241	0.25756	0.20212	0.26311	0.28304	0.33254	0.41386	0.36079	0.47557	0.69063	0.75246	0.77502	0.73579	0.65383	0.47453	0.46616	0.66056	0.71379	0.63819	0.55452	0.18083	0	0	0
0.23652	0.15723	0.18675	0.34031	0.42497	0.34881	0.33696	0.32707	0.34571	0.36043	0.39795	0.42978	0.35766	0.3705	0.37869	0.41069	0.54554	0.62703	0.64811	0.67149	0.63685	0.40269	0.32478	0.5183	0.63499	0.59723	0.48693	0.0082449	0	0	0
0.16757	0.20971	0.28234	0.30025	0.31668	0.2077	0.20336	0.14869	0.24236	0.21297	0.28332	0.22614	0.22275	0.1584	0.24579	0.32301	0.46946	0.58107	0.63318	0.66163	0.61095	0.27028	0.23381	0.51993	0.65337	0.61947	0.51239	0	0	0	0
0.17851	0.3901	0.30867	0.16002	0.15264	0.30359	0.31726	0.26522	0.23537	0.23785	0.26917	0.26123	0.22118	0.15845	0.17929	0.28425	0.46615	0.61408	0.65621	0.64356	0.56577	0.23727	0.17762	0.47275	0.61909	0.58394	0.46035	0	0	0	0
0.27428	0.38635	0.34773	0.29007	0.31135	0.2678	0.31216	0.22844	0.33513	0.33199	0.27135	0.24021	0.28237	0.28711	0.14523	0.17253	0.47455	0.57012	0.58459	0.60842	0.55263	0.24854	0.16839	0.45046	0.59159	0.54002	0.41246	0	0	0	0
0.16822	0.25298	0.37105	0.3757	0.34951	0.28061	0.45518	0.38204	0.294	0.3007	0.33856	0.38744	0.36458	0.34912	0.31937	0.35684	0.46099	0.53204	0.58195	0.73525	0.74049	0.45278	0.37221	0.48454	0.72789	0.74076	0.66151	0.047261	0	0	0
0.010929	0.18224	0.43194	0.41943	0.45389	0.37293	0.44098	0.42728	0.36321	0.37983	0.43417	0.37648	0.43665	0.4497	0.40981	0.42481	0.45938	0.51616	0.58056	0.79218	0.79891	0.51779	0.49039	0.5371	0.78144	0.7928	0.73233	0.20627	0.040975	0.0099817	0
0.15673	0.34162	0.33843	0.43774	0.48668	0.47454	0.39804	0.41212	0.42344	0.40701	0.43764	0.3684	0.36787	0.42928	0.44801	0.43738	0.65845	0.74862	0.80033	0.80946	0.76151	0.50206	0.49297	0.74582	0.79811	0.7509	0.6955	0.41172	0	0	0
0.13924	0.23281	0.38492	0.36808	0.36745	0.37922	0.36146	0.36181	0.28602	0.30658	0.27289	0.30359	0.39211	0.46678	0.39526	0.55218	0.70503	0.73995	0.75343	0.71214	0.6666	0.50805	0.41301	0.61919	0.69645	0.65175	0.57235	0.25587	0.018203	0.0027465	0
0.20575	0.37239	0.36323	0.34951	0.38001	0.34209	0.28895	0.29485	0.286	0.2637	0.33198	0.20695	0.23557	0.30711	0.27982	0.36454	0.56543	0.64419	0.66845	0.702	0.66262	0.39276	0.32769	0.56181	0.66757	0.63817	0.53306	0.096494	0	0	0
0.25863	0.29783	0.29071	0.35556	0.30869	0.3366	0.45277	0.4098	0.30087	0.2045	0.31765	0.41128	0.36475	0.3196	0.44646	0.47321	0.57441	0.63746	0.68498	0.68499	0.62411	0.40056	0.39315	0.58352	0.67582	0.64203	0.54068	0.03033	0	0	0
0.36899	0.44942	0.353	0.32171	0.27103	0.37261	0.42244	0.40082	0.25269	0.32362	0.33249	0.39476	0.28431	0.25681	0.3408	0.40936	0.51599	0.61745	0.66701	0.66921	0.60617	0.31556	0.28929	0.51677	0.63871	0.60188	0.4831	0	0	0	0
0.13178	0.36276	0.43967	0.39395	0.37938	0.38943	0.36743	0.34952	0.27517	0.26888	0.32615	0.32055	0.36795	0.36867	0.32233	0.30506	0.49887	0.56076	0.60999	0.63871	0.57799	0.34372	0.30135	0.49419	0.62501	0.56427	0.45193	0	0	0	0
0.28627	0.42045	0.46069	0.43708	0.45688	0.3949	0.49916	0.4836	0.36267	0.44334	0.43916	0.43108	0.48256	0.47317	0.44569	0.48809	0.5255	0.53957	0.61469	0.78418	0.78693	0.50663	0.48905	0.56736	0.78354	0.79176	0.73142	0.27789	0.079439	0.010816	0
0.15129	0.35339	0.4698	0.49371	0.50475	0.43868	0.4592	0.3848	0.38059	0.48034	0.43518	0.41987	0.48506	0.43972	0.45593	0.48289	0.53275	0.56888	0.69139	0.81354	0.80513	0.51311	0.49778	0.65169	0.8104	0.80674	0.75489	0.35059	0	0	0
0.33337	0.41539	0.41348	0.42609	0.47912	0.43324	0.38246	0.3344	0.40125	0.42968	0.38198	0.36795	0.43553	0.43654	0.44701	0.58499	0.73784	0.79073	0.81587	0.80757	0.73776	0.51858	0.56223	0.75949	0.79738	0.72628	0.68555	0.45215	0.075635	0.0094109	0
0.26483	0.45944	0.46644	0.50608	0.40682	0.35808	0.38582	0.37804	0.35373	0.37341	0.36748	0.35539	0.35317	0.40619	0.41811	0.59948	0.71569	0.72937	0.71695	0.71625	0.68152	0.52064	0.48162	0.63443	0.71622	0.67314	0.58561	0.14645	0	0	0
0.27361	0.48317	0.45711	0.41067	0.36489	0.34622	0.45483	0.37611	0.32281	0.39174	0.38818	0.27513	0.26929	0.34483	0.40642	0.42778	0.6106	0.66627	0.68089	0.71924	0.67768	0.49363	0.46626	0.6031	0.69892	0.64968	0.55766	0.1194	0	0	0
0.22974	0.35883	0.35991	0.42009	0.3989	0.36322	0.3468	0.46701	0.41207	0.38333	0.34129	0.33624	0.2307	0.31786	0.36045	0.46832	0.62257	0.6839	0.70665	0.70674	0.65171	0.54798	0.49141	0.58458	0.6924	0.6457	0.55134	0.077402	0	0	0
0.27578	0.44552	0.45913	0.48741	0.4933	0.44484	0.39595	0.43515	0.42172	0.38633	0.34701	0.28383	0.38594	0.4413	0.41617	0.43143	0.57711	0.65289	0.66235	0.67472	0.63238	0.50123	0.44904	0.53581	0.66742	0.62256	0.51619	0.0017996	0	0	0
0.41642	0.44989	0.52965	0.49934	0.46709	0.45779	0.39525	0.42525	0.38465	0.38945	0.36851	0.41434	0.42718	0.43928	0.45913	0.46164	0.58641	0.60979	0.63372	0.70345	0.69333	0.53601	0.49959	0.54228	0.69828	0.69417	0.60195	0.1019	0	0	0
0.23667	0.43446	0.50992	0.49998	0.53764	0.38066	0.47101	0.48074	0.53351	0.50813	0.46726	0.46548	0.45841	0.49509	0.50873	0.52241	0.58986	0.58258	0.64566	0.80694	0.81493	0.5718	0.54079	0.58003	0.80388	0.81586	0.76416	0.27444	0.12864	0.091033	0.06
0.35119	0.50876	0.49981	0.47319	0.42489	0.47802	0.41378	0.38309	0.47611	0.49397	0.46637	0.50734	0.5118	0.48884	0.50823	0.49668	0.56531	0.69819	0.78338	0.82621	0.80674	0.54365	0.54771	0.74015	0.8205	0.80652	0.75849	0.41663	0.005851	0	0
0.26744	0.48717	0.47881	0.43375	0.48872	0.46981	0.49548	0.48825	0.37919	0.39519	0.36679	0.42393	0.46771	0.4855	0.52043	0.63741	0.76976	0.80649	0.81681	0.78286	0.71016	0.58757	0.59491	0.73596	0.76592	0.70752	0.64553	0.38327	0.11898	0.085999	0.059027
0.44602	0.5001	0.52642	0.43292	0.4397	0.4066	0.46419	0.40756	0.39893	0.33569	0.33282	0.34528	0.34954	0.41991	0.43562	0.55074	0.68334	0.71856	0.72313	0.73035	0.70081	0.53089	0.49802	0.62982	0.70853	0.67509	0.58285	0.29409	0	0	0
0.4451	0.47377	0.45443	0.52096	0.45686	0.35484	0.35942	0.43306	0.38484	0.3931	0.48044	0.39222	0.36892	0.4122	0.36724	0.46484	0.61971	0.68226	0.70385	0.72138	0.68521	0.45	0.43563	0.6181	0.70804	0.67234	0.58177	0.064837	0	0	0
0.39129	0.43961	0.46747	0.44507	0.49663	0.47997	0.39079	0.35257	0.39017	0.40817	0.43091	0.40789	0.37487	0.38496	0.34851	0.46323	0.61455	0.69135	0.71408	0.70888	0.64042	0.4566	0.40432	0.58176	0.68529	0.64907	0.56073	0.048067	0	0	0
0.34045	0.42806	0.4487	0.44226	0.52137	0.4592	0.44525	0.41477	0.40925	0.46035	0.4276	0.40415	0.3965	0.34281	0.35635	0.41837	0.60999	0.66051	0.66097	0.6745	0.61399	0.42477	0.39755	0.54735	0.6522	0.59682	0.49705	0.0019898	0	0	0
0.40996	0.55592	0.50786	0.43288	0.47984	0.48921	0.50263	0.43467	0.43213	0.41944	0.48743	0.45316	0.51186	0.54605	0.52286	0.52069	0.59986	0.63	0.65824	0.78103	0.78702	0.51452	0.4882	0.58759	0.77579	0.78802	0.72581	0.2575	0.10865	0.018241	0
0.49229	0.56466	0.58732	0.55686	0.47862	0.5182	0.5249	0.5654	0.56591	0.56399	0.5499	0.52688	0.54131	0.52732	0.54973	0.56351	0.5975	0.60024	0.64601	0.82119	0.82468	0.53165	0.54178	0.617	0.81754	0.82395	0.77627	0.33108	0.0048322	3.6041e-05	0
0.3184	0.36432	0.42523	0.50928	0.53163	0.4929	0.53541	0.45965	0.51276	0.50468	0.49553	0.51191	0.53882	0.55624	0.54432	0.5865	0.73246	0.79867	0.82645	0.82846	0.78674	0.50494	0.59662	0.78159	0.82415	0.78886	0.74297	0.4762	0.10501	0.017279	0
0.24333	0.34562	0.40075	0.48654	0.43502	0.48211	0.52257	0.38723	0.43207	0.41081	0.49399	0.4727	0.46543	0.45405	0.49344	0.68385	0.77572	0.79255	0.77788	0.74876	0.70927	0.47402	0.55994	0.678	0.73405	0.699	0.62483	0.3314	0.0044409	0	0
0.3635	0.38434	0.38111	0.45568	0.45213	0.30456	0.47003	0.44178	0.42608	0.34675	0.40564	0.37502	0.36354	0.37686	0.37166	0.53758	0.67904	0.71918	0.71595	0.73111	0.70075	0.40469	0.47198	0.64206	0.71901	0.67924	0.6068	0.31133	0	0	0
0.34374	0.53484	0.52729	0.46204	0.45468	0.39075	0.44878	0.39593	0.45021	0.39887	0.45746	0.38238	0.34346	0.3622	0.38205	0.52639	0.66309	0.70832	0.72147	0.71221	0.6514	0.40915	0.44216	0.63054	0.71304	0.67878	0.59465	0.18153	0	0	0
0.43851	0.56934	0.55511	0.50447	0.53576	0.45749	0.36912	0.4385	0.46524	0.43937	0.42653	0.46909	0.44296	0.41242	0.31745	0.50666	0.62394	0.68627	0.70079	0.70292	0.64273	0.38202	0.41139	0.58845	0.68129	0.64118	0.55313	0.11112	0	0	0
0.45921	0.48277	0.47983	0.48446	0.50117	0.47509	0.40194	0.4779	0.3785	0.48123	0.51653	0.43428	0.44377	0.41751	0.36938	0.44942	0.62147	0.66153	0.6658	0.68035	0.63265	0.43955	0.42826	0.5742	0.67992	0.64734	0.55135	0.19731	0.049538	0.0031466	0
0.47768	0.5532	0.54074	0.53065	0.54804	0.52738	0.59053	0.54398	0.54183	0.52739	0.56039	0.50259	0.53243	0.52954	0.52276	0.55094	0.61049	0.63264	0.66586	0.81554	0.8135	0.57051	0.51606	0.61855	0.81979	0.82268	0.77632	0.35944	0.15686	0.081964	0.045417
0.36775	0.39942	0.5482	0.5801	0.54697	0.53907	0.51933	0.56349	0.55455	0.53626	0.54219	0.51933	0.53278	0.53266	0.5502	0.57347	0.6321	0.68203	0.77786	0.8359	0.81484	0.5889	0.56488	0.75473	0.83566	0.823	0.77917	0.48569	0.10539	0.048078	0.01654
0.28563	0.28624	0.4589	0.47454	0.38102	0.44519	0.49095	0.49391	0.51468	0.4984	0.54721	0.52721	0.51184	0.54704	0.54925	0.67393	0.79291	0.8218	0.83376	0.81172	0.72354	0.59554	0.64011	0.78056	0.80508	0.71595	0.68747	0.47885	0.11971	0.070924	0.03818
0.2824	0.34597	0.45861	0.46525	0.40336	0.46222	0.44407	0.43768	0.39302	0.41846	0.42418	0.41545	0.49227	0.51203	0.50028	0.65385	0.74571	0.74947	0.7182	0.73789	0.70378	0.57778	0.54787	0.6624	0.74782	0.68424	0.62005	0.33533	0.006445	0.0001117	0
0.28623	0.44121	0.52221	0.45888	0.49546	0.49531	0.44813	0.39776	0.37238	0.46153	0.53581	0.36927	0.40998	0.41718	0.38065	0.53489	0.68648	0.70837	0.725	0.73109	0.68825	0.46094	0.46224	0.64335	0.72573	0.6693	0.59113	0.1622	0	0	0
0.25219	0.38447	0.50562	0.48696	0.47845	0.4717	0.48414	0.48583	0.43403	0.39986	0.48093	0.40505	0.37983	0.39743	0.4202	0.55099	0.67828	0.70491	0.72545	0.73417	0.64972	0.40281	0.40257	0.63333	0.70522	0.65802	0.5713	0.128	0	0	0
0.49734	0.53299	0.50622	0.46982	0.47385	0.46236	0.48846	0.50703	0.44981	0.43996	0.42785	0.44209	0.42059	0.43274	0.41915	0.52139	0.66572	0.69233	0.70703	0.69942	0.62008	0.32907	0.40695	0.61652	0.70258	0.64986	0.56672	0.14576	0	0	0
0.45071	0.4657	0.44851	0.37239	0.48906	0.46819	0.4287	0.45856	0.46689	0.4332	0.43768	0.42902	0.4678	0.44025	0.451	0.50207	0.64181	0.66176	0.67172	0.73236	0.70724	0.49437	0.41361	0.60417	0.72325	0.7136	0.63194	0.17658	0.056599	0.027872	0.0091494
0.48703	0.49151	0.57946	0.54263	0.4797	0.50434	0.60952	0.59998	0.55051	0.50323	0.52865	0.56005	0.56979	0.56157	0.53229	0.53898	0.62864	0.62949	0.68547	0.82703	0.8237	0.58546	0.50996	0.63079	0.833	0.8345	0.79136	0.24951	0.077408	0.013672	0
0.43399	0.51442	0.51457	0.4782	0.56308	0.62045	0.51901	0.49821	0.51392	0.48168	0.55325	0.55407	0.54473	0.52146	0.54067	0.56441	0.66427	0.76165	0.81981	0.84479	0.80615	0.56392	0.60005	0.79772	0.84375	0.80486	0.7704	0.5503	0.098207	0.058687	0.030147
0.22334	0.2905	0.40489	0.41151	0.42223	0.48155	0.51755	0.42663	0.44333	0.43574	0.48787	0.45949	0.48897	0.54933	0.55324	0.74212	0.81249	0.8278	0.82575	0.79096	0.71964	0.59316	0.63665	0.75534	0.77956	0.72033	0.67004	0.46848	0	0	0
0.24232	0.40022	0.39704	0.44943	0.49445	0.48107	0.51206	0.49721	0.47613	0.44051	0.50745	0.43085	0.44726	0.511	0.5427	0.65406	0.74246	0.7451	0.73115	0.74602	0.70203	0.54717	0.5538	0.68625	0.75269	0.67466	0.63569	0.41201	0	0	0
0.41971	0.54099	0.52908	0.43797	0.47869	0.4576	0.49287	0.4529	0.42434	0.45895	0.4727	0.39319	0.35944	0.45179	0.41803	0.61179	0.71447	0.71678	0.73107	0.73223	0.67446	0.4837	0.4969	0.66316	0.73621	0.67186	0.60165	0.27446	0	0	0
0.34866	0.5274	0.56674	0.51431	0.45788	0.49643	0.52145	0.5049	0.47718	0.435	0.47881	0.33043	0.39699	0.39849	0.41953	0.60753	0.68885	0.71053	0.72422	0.73328	0.64549	0.3343	0.42028	0.63498	0.69683	0.61947	0.54254	0.16143	0	0	0
0.42817	0.53292	0.54542	0.50421	0.50741	0.49877	0.46096	0.49013	0.50908	0.44205	0.47607	0.4295	0.4387	0.47793	0.45379	0.56179	0.68449	0.70322	0.70124	0.69847	0.63742	0.29396	0.39944	0.63107	0.71087	0.63977	0.56641	0.11266	0	0	0
0.43264	0.5101	0.45272	0.51342	0.52021	0.52468	0.54645	0.50675	0.47884	0.49428	0.55022	0.46417	0.4901	0.52905	0.53077	0.53476	0.66641	0.6628	0.66594	0.78126	0.77048	0.54785	0.50553	0.62791	0.77913	0.77286	0.71094	0.16871	0	0	0
0.46871	0.45781	0.52837	0.52328	0.56798	0.60615	0.55755	0.51578	0.52249	0.51691	0.55338	0.5411	0.56995	0.55355	0.559	0.56574	0.63381	0.6659	0.66742	0.83269	0.82673	0.58849	0.5621	0.64163	0.83097	0.8277	0.78392	0.31402	0.14216	0.055154	0.00098562
0.46339	0.46618	0.53691	0.5726	0.59123	0.51523	0.47168	0.46942	0.53534	0.51968	0.52212	0.50239	0.53351	0.55142	0.55392	0.57155	0.72275	0.78863	0.82774	0.8405	0.80085	0.58323	0.61685	0.79913	0.839	0.79775	0.76134	0.53546	0	0	0
0.44396	0.53757	0.53006	0.49716	0.46586	0.45519	0.50376	0.47734	0.4674	0.46226	0.50987	0.50348	0.54506	0.56339	0.56387	0.73551	0.80782	0.81856	0.8061	0.77348	0.73857	0.62126	0.62092	0.72343	0.76404	0.71155	0.65398	0.43787	0.14276	0.051724	0.001459
0.44455	0.54927	0.56706	0.53692	0.53573	0.50164	0.48118	0.4468	0.51326	0.46002	0.51981	0.44879	0.39528	0.40077	0.50654	0.60699	0.73772	0.74944	0.72055	0.74377	0.69762	0.53653	0.54981	0.67931	0.75306	0.71221	0.64317	0.3706	0	0	0
0.46159	0.52267	0.4508	0.51116	0.45308	0.49332	0.52942	0.52217	0.51335	0.48054	0.57538	0.49684	0.44088	0.45341	0.46386	0.59045	0.71378	0.71693	0.73728	0.73834	0.6882	0.48139	0.46486	0.64777	0.7343	0.67372	0.60778	0.18851	0	0	0
0.51159	0.56425	0.50869	0.4568	0.41972	0.47621	0.48035	0.51762	0.46246	0.47354	0.5149	0.43402	0.40093	0.45579	0.43345	0.59379	0.67736	0.70677	0.71444	0.72694	0.652	0.41579	0.45663	0.62953	0.7199	0.69179	0.61479	0.1739	0	0	0
0.52285	0.52518	0.47853	0.46778	0.49449	0.464	0.54188	0.47752	0.5449	0.51076	0.52309	0.45674	0.43887	0.41037	0.48683	0.55476	0.68151	0.69354	0.69606	0.7007	0.65409	0.38646	0.38795	0.61309	0.70296	0.66178	0.57995	0.13119	0	0	0
0.3846	0.56951	0.57444	0.56355	0.56954	0.56008	0.56162	0.60372	0.55838	0.50943	0.49405	0.49735	0.50783	0.53045	0.53089	0.53463	0.65284	0.65612	0.6991	0.80832	0.79478	0.56468	0.50382	0.65018	0.80496	0.79586	0.7408	0.30484	0.10389	0.026557	0.0011655
0.48735	0.56884	0.572	0.60053	0.6	0.54046	0.59654	0.57576	0.5044	0.55212	0.53566	0.55023	0.54896	0.52843	0.56493	0.59306	0.63252	0.66606	0.73128	0.8399	0.82696	0.60513	0.61459	0.71704	0.83664	0.82619	0.78485	0.4987	0.09644	0.05868	0.029867
0.41297	0.45832	0.44929	0.33071	0.39419	0.43677	0.46667	0.50835	0.55685	0.56151	0.57684	0.5817	0.54366	0.56019	0.56379	0.67865	0.80172	0.82683	0.84039	0.83579	0.77356	0.63636	0.67835	0.8096	0.83457	0.76887	0.74392	0.5828	0.09345	0.027257	0.0010335
0.32197	0.47665	0.48987	0.44664	0.43436	0.48602	0.52684	0.47524	0.50184	0.41055	0.53323	0.51516	0.51936	0.55114	0.55682	0.74731	0.80833	0.8067	0.76759	0.75256	0.70616	0.63955	0.62479	0.68897	0.76903	0.71856	0.66086	0.40867	0.095271	0.055314	0.029304
0.32519	0.48443	0.49359	0.39481	0.47892	0.45783	0.47749	0.44498	0.41675	0.45671	0.42392	0.37269	0.41611	0.38451	0.41784	0.63533	0.75384	0.75307	0.72107	0.74244	0.68642	0.51924	0.51837	0.68134	0.7462	0.6962	0.6285	0.33398	0	0	0
0.24334	0.54686	0.59705	0.57402	0.54929	0.52458	0.47247	0.46846	0.46042	0.4432	0.5083	0.462	0.43292	0.41833	0.44489	0.63253	0.74613	0.74258	0.74426	0.7483	0.68368	0.45105	0.45925	0.66881	0.74384	0.70179	0.62631	0.22088	0	0	0
0.37267	0.49747	0.57045	0.54546	0.51802	0.54558	0.58631	0.53763	0.43689	0.48696	0.52903	0.48666	0.48997	0.3939	0.44249	0.63174	0.71689	0.71553	0.7087	0.717	0.64103	0.42726	0.45972	0.64543	0.72024	0.672	0.59055	0.18644	0	0	0
0.56169	0.59768	0.54777	0.52474	0.51463	0.58855	0.61468	0.52613	0.47456	0.52654	0.46477	0.50023	0.47682	0.46473	0.46437	0.5955	0.71198	0.69535	0.69531	0.71579	0.68309	0.46147	0.46595	0.63955	0.71937	0.67841	0.59603	0.30196	0.14751	0.048656	0
0.58436	0.63483	0.59967	0.51681	0.47238	0.58414	0.6006	0.53942	0.59573	0.57414	0.55135	0.56169	0.59319	0.59274	0.56381	0.60689	0.69165	0.67659	0.6818	0.81984	0.82039	0.58899	0.59181	0.64992	0.8298	0.83479	0.79063	0.2759	0.16793	0.011044	0
0.42965	0.54203	0.52054	0.34437	0.41872	0.55669	0.48504	0.5114	0.51193	0.52835	0.5637	0.544	0.55479	0.56048	0.56626	0.55052	0.60654	0.69528	0.78119	0.83623	0.81324	0.54728	0.5768	0.75666	0.83363	0.81857	0.77449	0.45229	0.20746	0.087061	0.0020075
0.46804	0.59462	0.55933	0.40373	0.45862	0.47625	0.41411	0.42174	0.47191	0.50015	0.45802	0.45658	0.54097	0.52903	0.53568	0.6964	0.79809	0.8243	0.82888	0.80518	0.72833	0.60218	0.64725	0.77367	0.80318	0.72337	0.69183	0.47215	0	0	0
0.55552	0.60082	0.53628	0.4866	0.43391	0.5155	0.53638	0.4689	0.41011	0.41543	0.46156	0.46263	0.46887	0.47734	0.51548	0.67554	0.7477	0.75523	0.7336	0.74144	0.70076	0.53933	0.55843	0.67217	0.75671	0.70762	0.64134	0.35001	0	0	0
0.58749	0.595	0.58678	0.46572	0.36659	0.42773	0.51761	0.44303	0.41445	0.4663	0.50977	0.42446	0.4099	0.36216	0.42719	0.59496	0.70365	0.72738	0.72621	0.74635	0.71191	0.45542	0.4768	0.65042	0.73288	0.6802	0.60871	0.29819	0	0	0
0.56385	0.6616	0.63625	0.44073	0.29297	0.42852	0.49403	0.47875	0.46428	0.49257	0.57492	0.47797	0.41683	0.38782	0.42052	0.58889	0.68629	0.71992	0.72702	0.74196	0.67156	0.31308	0.43539	0.62863	0.71709	0.67268	0.5861	0.033151	0	0	0
0.49568	0.54233	0.48754	0.50173	0.50134	0.55289	0.48094	0.42027	0.39913	0.44922	0.52158	0.51427	0.45512	0.3919	0.4047	0.56031	0.67985	0.69634	0.69619	0.69908	0.629	0.24517	0.39463	0.59494	0.70373	0.65984	0.5807	0.057896	0	0	0
0.62691	0.63231	0.53423	0.34032	0.53651	0.58232	0.56334	0.50488	0.41448	0.48594	0.47965	0.49795	0.47201	0.45681	0.46855	0.53821	0.66014	0.67498	0.68129	0.67826	0.63959	0.42245	0.44204	0.61706	0.69479	0.60804	0.53593	0.16201	0	0	0
0.62413	0.58709	0.54396	0.56273	0.50325	0.49475	0.53654	0.47697	0.5209	0.55992	0.57561	0.52146	0.50545	0.54208	0.48858	0.55013	0.62945	0.6446	0.6997	0.82655	0.81107	0.58432	0.55744	0.6707	0.82331	0.81032	0.76207	0.38846	0.18885	0.071735	0.002295
0.57381	0.55575	0.47157	0.48569	0.50085	0.53876	0.61239	0.56277	0.56993	0.58849	0.53765	0.54032	0.5853	0.57426	0.56811	0.5979	0.65697	0.71744	0.80635	0.84864	0.8187	0.59534	0.57855	0.79946	0.8462	0.81245	0.77858	0.56359	0.041353	0.00065681	0
0.52015	0.50566	0.46367	0.46516	0.54592	0.45862	0.53692	0.56943	0.51048	0.51315	0.53037	0.54451	0.54908	0.54681	0.62392	0.7764	0.82647	0.8344	0.83437	0.81359	0.71352	0.69607	0.67651	0.79973	0.81111	0.72055	0.69611	0.55984	0.15137	0.05357	0.0019363
0.5255	0.5951	0.64447	0.60233	0.54592	0.57894	0.54176	0.50749	0.46965	0.45298	0.55245	0.49596	0.51464	0.5045	0.62149	0.73925	0.78301	0.76552	0.74542	0.75559	0.70916	0.59554	0.57645	0.71982	0.76623	0.68399	0.64474	0.46273	0	0	0
0.51888	0.644	0.66702	0.65158	0.60404	0.58103	0.60073	0.57145	0.54553	0.48558	0.53212	0.46591	0.43868	0.42768	0.56013	0.68019	0.74649	0.74124	0.73248	0.74238	0.65699	0.51991	0.50614	0.69597	0.7496	0.67802	0.61905	0.34505	0	0	0
0.48992	0.6012	0.60375	0.60361	0.60986	0.59655	0.61018	0.56289	0.55516	0.50199	0.4763	0.50068	0.49536	0.47141	0.48903	0.68238	0.73887	0.73191	0.73493	0.74508	0.65546	0.49211	0.50438	0.66824	0.7317	0.64281	0.58847	0.22208	0	0	0
0.56276	0.55672	0.60189	0.60986	0.546	0.55415	0.56883	0.54284	0.53131	0.45891	0.52298	0.49826	0.4634	0.49193	0.50057	0.6572	0.73429	0.7167	0.70428	0.71028	0.63039	0.48533	0.49667	0.6278	0.72007	0.65747	0.58732	0.18434	0	0	0
0.58033	0.60906	0.62781	0.58263	0.4652	0.57634	0.53554	0.5027	0.45273	0.47227	0.53141	0.4983	0.48096	0.48775	0.4705	0.63111	0.70857	0.67765	0.68598	0.70069	0.65587	0.4654	0.46544	0.64823	0.70914	0.66215	0.57828	0.30474	0.13415	0.047414	0.0013866
0.50707	0.58717	0.61534	0.58814	0.62267	0.56733	0.52292	0.5202	0.54765	0.56224	0.61569	0.59247	0.56225	0.55853	0.54145	0.61505	0.68808	0.68323	0.6815	0.8165	0.81476	0.57402	0.50107	0.64144	0.83008	0.83256	0.78951	0.37058	0.22428	0.14504	0.073197
0.47245	0.5988	0.59813	0.57523	0.57756	0.5197	0.61677	0.57675	0.56784	0.55819	0.52247	0.53211	0.54792	0.56938	0.56668	0.60603	0.66095	0.71703	0.79618	0.84083	0.81608	0.56945	0.55902	0.78225	0.83952	0.81636	0.77619	0.52656	0.16491	0.07165	0.0093353
0.45565	0.48429	0.53997	0.59424	0.56133	0.52797	0.4882	0.53074	0.5189	0.50467	0.53101	0.49622	0.52414	0.53271	0.5361	0.74876	0.81417	0.82914	0.82767	0.80394	0.71139	0.64877	0.65473	0.78395	0.80549	0.7163	0.6889	0.51394	0.16618	0.10948	0.067948
0.47605	0.57531	0.63075	0.5851	0.57743	0.54492	0.50154	0.507	0.46379	0.46385	0.5212	0.40091	0.46145	0.54222	0.55188	0.72406	0.77085	0.76344	0.74386	0.74299	0.69257	0.56967	0.58249	0.69936	0.7566	0.68083	0.61866	0.33948	0	0	0
0.53428	0.51336	0.59568	0.62792	0.56547	0.54988	0.5033	0.49737	0.43685	0.44708	0.48482	0.42181	0.4403	0.45527	0.5164	0.6583	0.72744	0.72982	0.72334	0.74748	0.70684	0.48337	0.50917	0.6676	0.73855	0.65937	0.5959	0.27226	0	0	0
0.51842	0.54353	0.57753	0.57667	0.5632	0.46858	0.49149	0.52514	0.50718	0.43973	0.5054	0.40822	0.38872	0.43822	0.46966	0.64844	0.72605	0.73105	0.71991	0.7346	0.68038	0.4319	0.4707	0.65168	0.72259	0.65184	0.5741	0.23609	0	0	0
0.49655	0.48928	0.56482	0.57906	0.48953	0.51951	0.56752	0.50174	0.43853	0.43229	0.45356	0.45141	0.37635	0.45239	0.48646	0.62414	0.71763	0.71127	0.69976	0.69228	0.62087	0.38956	0.43237	0.60874	0.7049	0.65033	0.57128	0.10299	0	0	0
0.50777	0.49851	0.51158	0.56458	0.47841	0.41311	0.45177	0.44635	0.47044	0.4309	0.50588	0.43794	0.38463	0.42508	0.49194	0.58881	0.68343	0.66473	0.68163	0.69291	0.64786	0.45208	0.4461	0.62226	0.6973	0.63501	0.5542	0.2647	0.12359	0.041338	0.0029643
0.47679	0.4718	0.50732	0.48247	0.47166	0.41275	0.45317	0.43822	0.49942	0.52021	0.54077	0.51848	0.51805	0.54644	0.5054	0.58928	0.66292	0.67492	0.66626	0.81892	0.8142	0.57588	0.54751	0.61286	0.81945	0.81948	0.7736	0.34324	0.15987	0.12065	0.084904
0.49985	0.52696	0.49236	0.5455	0.56679	0.52107	0.58247	0.56925	0.58526	0.52032	0.53336	0.53226	0.53701	0.55935	0.55408	0.58591	0.65382	0.7174	0.80124	0.84154	0.81788	0.61294	0.61372	0.79079	0.83961	0.8178	0.77676	0.55876	0.14045	0.065007	0.017461
0.45944	0.54201	0.47566	0.47383	0.51599	0.51006	0.4895	0.54033	0.52133	0.51138	0.474	0.55161	0.55774	0.55172	0.60608	0.76678	0.82391	0.83216	0.82957	0.80842	0.70631	0.67968	0.66618	0.79102	0.807	0.73473	0.70211	0.541	0.15951	0.11797	0.084293
0.35539	0.4189	0.34595	0.37538	0.46208	0.48328	0.46928	0.45661	0.4246	0.43383	0.46053	0.47296	0.45719	0.51316	0.64507	0.74542	0.78611	0.76529	0.7491	0.74597	0.69551	0.58756	0.5752	0.70252	0.75108	0.68437	0.63644	0.40398	0	0	0
0.34527	0.42531	0.50667	0.52063	0.50631	0.49437	0.54042	0.47481	0.45852	0.42901	0.44938	0.40617	0.45215	0.43835	0.55097	0.68638	0.74193	0.73324	0.72795	0.74009	0.69788	0.50895	0.5105	0.67232	0.7329	0.66	0.59923	0.28966	0	0	0
0.47384	0.46295	0.47614	0.47641	0.55339	0.47753	0.56098	0.51354	0.47325	0.52015	0.4742	0.39853	0.39974	0.41245	0.45985	0.67479	0.74115	0.73245	0.71885	0.73325	0.68933	0.48722	0.43881	0.65295	0.71465	0.64658	0.57102	0.19331	0	0	0
0.4489	0.41948	0.31337	0.44874	0.49545	0.53071	0.48753	0.49004	0.41864	0.35372	0.45584	0.49028	0.45015	0.42114	0.47384	0.66072	0.73714	0.72199	0.69752	0.69028	0.61127	0.44455	0.392	0.62026	0.69725	0.62757	0.54136	0.12353	0	0	0
0.45315	0.47612	0.50038	0.54587	0.53067	0.49126	0.5025	0.46995	0.45027	0.46626	0.45857	0.4378	0.45873	0.4621	0.476	0.6392	0.70814	0.66749	0.67992	0.68687	0.64223	0.39612	0.39913	0.62727	0.68851	0.61242	0.53011	0.14791	0	0	0
0.40872	0.55036	0.52423	0.50639	0.49494	0.47289	0.49075	0.49633	0.47657	0.53508	0.50342	0.52719	0.49842	0.51537	0.53953	0.62338	0.68707	0.67919	0.66242	0.79727	0.80296	0.56123	0.49814	0.61862	0.80384	0.81412	0.76319	0.2242	0.035399	0.0043312	0
0.48104	0.57682	0.52312	0.42597	0.48976	0.54603	0.42801	0.51853	0.57444	0.53442	0.50295	0.53614	0.52447	0.51396	0.54273	0.57879	0.64705	0.65983	0.7201	0.82609	0.81995	0.52578	0.55992	0.70528	0.82224	0.82264	0.77641	0.46116	0.023577	0.0048262	0
0.33517	0.44046	0.41281	0.47015	0.42492	0.50592	0.50717	0.50811	0.47907	0.52249	0.49367	0.47687	0.50971	0.45522	0.5283	0.70331	0.79626	0.81941	0.82869	0.82247	0.7599	0.62261	0.63798	0.79729	0.82109	0.74505	0.7194	0.54285	0.034842	0.001669	0
0.35303	0.46544	0.48164	0.46693	0.51323	0.4807	0.45933	0.46677	0.43724	0.43066	0.40461	0.44606	0.48836	0.54799	0.61087	0.7561	0.80144	0.78967	0.73785	0.72683	0.67838	0.60725	0.5625	0.68233	0.74397	0.68385	0.60696	0.3168	0.014213	0	0
0.3353	0.45673	0.45986	0.39553	0.43268	0.44737	0.38318	0.45438	0.4272	0.46116	0.48396	0.45079	0.39788	0.41733	0.51377	0.66011	0.73288	0.73391	0.70703	0.72948	0.6726	0.44034	0.43794	0.65282	0.72709	0.6676	0.58876	0.19691	0	0	0
0.3803	0.44037	0.51796	0.49059	0.4516	0.53062	0.51672	0.5069	0.45317	0.43435	0.43938	0.38988	0.37212	0.39941	0.48654	0.65015	0.73493	0.73079	0.70946	0.72131	0.66489	0.41254	0.42573	0.64463	0.70037	0.65541	0.56562	0.18254	0	0	0
0.44975	0.495	0.53969	0.48271	0.46841	0.48738	0.45991	0.46309	0.45426	0.42596	0.44658	0.41565	0.36615	0.37653	0.46706	0.64204	0.71129	0.70021	0.68814	0.68511	0.62649	0.30722	0.31354	0.60891	0.69352	0.65422	0.5611	0.11707	0	0	0
0.39373	0.54548	0.54195	0.47844	0.52365	0.51042	0.4631	0.48058	0.39229	0.37238	0.42099	0.41232	0.37575	0.39731	0.44257	0.59823	0.69178	0.67254	0.67307	0.67349	0.61115	0.3362	0.35735	0.60309	0.67818	0.60094	0.50945	0.066082	0	0	0
0.43532	0.5392	0.54841	0.48029	0.51998	0.4901	0.53178	0.5064	0.48712	0.46314	0.47935	0.42018	0.42373	0.40975	0.46259	0.60416	0.66455	0.65068	0.62881	0.74376	0.75585	0.50316	0.4705	0.56075	0.73008	0.75345	0.67241	0.23617	0.084518	0.012565	0
0.31252	0.50727	0.51666	0.55771	0.59238	0.5042	0.45924	0.56941	0.50807	0.54557	0.53232	0.54074	0.51189	0.48816	0.51871	0.55099	0.63215	0.65693	0.63496	0.80485	0.82095	0.57818	0.53442	0.58414	0.80038	0.82117	0.76676	0.20664	0.055917	0.014063	0
0.44251	0.55195	0.55327	0.49553	0.43456	0.48079	0.54336	0.47761	0.37449	0.44785	0.51852	0.47768	0.4513	0.50464	0.54627	0.60522	0.69115	0.7552	0.8031	0.82691	0.80037	0.54492	0.54118	0.7631	0.82041	0.79871	0.75111	0.41795	0.083103	0.012687	0
0.44288	0.56795	0.55037	0.52131	0.50056	0.47328	0.46051	0.45438	0.39008	0.43803	0.47365	0.3865	0.43697	0.53634	0.55071	0.7126	0.77508	0.78542	0.78448	0.74965	0.71142	0.53261	0.52715	0.69555	0.7503	0.70738	0.64067	0.27199	0.011847	0.00020177	0
0.33984	0.47993	0.56714	0.52069	0.49032	0.43268	0.42526	0.49459	0.47418	0.36936	0.43375	0.3557	0.37784	0.42364	0.43541	0.59151	0.67994	0.7058	0.70975	0.71793	0.67413	0.48865	0.45545	0.60682	0.71253	0.6703	0.59011	0.095775	0	0	0
0.34704	0.40268	0.49615	0.46206	0.46265	0.44175	0.43659	0.47762	0.41947	0.41936	0.42722	0.40904	0.38243	0.41884	0.42288	0.56765	0.66669	0.67572	0.68803	0.70695	0.66249	0.40612	0.40747	0.58365	0.6845	0.65637	0.55969	0.0043734	0	0	0
0.36413	0.52829	0.52522	0.49827	0.44055	0.39687	0.45451	0.44918	0.49061	0.42629	0.46122	0.42656	0.41123	0.40497	0.39168	0.57196	0.62651	0.64881	0.66893	0.68604	0.65844	0.44168	0.40077	0.58042	0.68299	0.65798	0.55086	0	0	0	0
0.40237	0.49674	0.53565	0.57092	0.513	0.50514	0.55232	0.51308	0.43789	0.46272	0.44828	0.44643	0.4666	0.43593	0.44893	0.5045	0.62811	0.63233	0.64692	0.64347	0.58468	0.44371	0.42347	0.53262	0.65187	0.60723	0.49906	0	0	0	0
0.50515	0.61565	0.58543	0.53459	0.56334	0.60952	0.62242	0.58265	0.49685	0.51905	0.56461	0.5834	0.58756	0.52572	0.56348	0.54108	0.58823	0.59282	0.628	0.71591	0.72534	0.5256	0.50906	0.56237	0.7003	0.72023	0.62916	0	0	0	0
0.37173	0.55493	0.56268	0.56772	0.53993	0.60747	0.58036	0.56214	0.56498	0.45081	0.53667	0.56713	0.56249	0.49371	0.56775	0.55968	0.58713	0.60761	0.60394	0.80191	0.81145	0.57646	0.53869	0.59679	0.79557	0.81058	0.75482	0.232	0.10477	0.068034	0.036833
0.32075	0.5071	0.52617	0.54998	0.60052	0.5775	0.57827	0.54538	0.52447	0.51465	0.51256	0.48151	0.50383	0.49796	0.52042	0.58914	0.71743	0.76869	0.80392	0.82099	0.78916	0.56515	0.59166	0.76534	0.81478	0.78307	0.73387	0.44689	0	0	0
0.42227	0.45339	0.50604	0.54949	0.53394	0.54322	0.54038	0.50345	0.47086	0.45405	0.50565	0.50547	0.49325	0.48073	0.54159	0.74018	0.80161	0.79986	0.77348	0.72645	0.68053	0.59685	0.59158	0.67894	0.72998	0.68304	0.61812	0.30563	0.088103	0.058231	0.035187
0.49303	0.57759	0.54481	0.4697	0.4945	0.55153	0.53835	0.47749	0.4666	0.42728	0.46569	0.51912	0.50741	0.43705	0.5094	0.64702	0.72037	0.71986	0.70041	0.7042	0.65533	0.53816	0.51821	0.6057	0.70327	0.66531	0.57845	0.20619	0	0	0
0.27642	0.52893	0.52366	0.38735	0.48234	0.55309	0.53776	0.46548	0.36803	0.37716	0.45704	0.49364	0.39419	0.46806	0.49048	0.62156	0.70962	0.70114	0.68129	0.69437	0.62848	0.48686	0.48972	0.5968	0.67885	0.64005	0.54609	0.13384	0	0	0
0.46861	0.54568	0.50257	0.42196	0.48943	0.50091	0.48916	0.43683	0.47244	0.41986	0.42306	0.48125	0.4398	0.48668	0.4684	0.60612	0.67234	0.66592	0.65828	0.66694	0.62959	0.5001	0.46871	0.5796	0.67077	0.61186	0.51113	0.0051199	0	0	0
0.35036	0.53688	0.52038	0.37758	0.45961	0.4179	0.43567	0.38628	0.44414	0.41528	0.43707	0.47401	0.437	0.44474	0.42724	0.5383	0.66005	0.64685	0.63917	0.63707	0.5874	0.53341	0.47424	0.52528	0.63903	0.59124	0.49112	0	0	0	0
0.41055	0.51931	0.48357	0.50919	0.48745	0.4688	0.37785	0.36029	0.45445	0.4198	0.39616	0.40598	0.45529	0.48617	0.49927	0.54084	0.6203	0.60105	0.60088	0.70492	0.70798	0.51376	0.47583	0.50993	0.68463	0.69977	0.60148	0.10016	0.00097204	0	0
0.30982	0.48936	0.51797	0.5006	0.50723	0.43494	0.52913	0.53592	0.46908	0.48669	0.4832	0.42791	0.46716	0.51372	0.47988	0.51226	0.60791	0.61509	0.59779	0.78865	0.79901	0.54416	0.53688	0.56094	0.78436	0.80068	0.74143	0.27802	0.038255	0.016675	0.0018831
0.31867	0.39597	0.32993	0.40414	0.48545	0.49501	0.48622	0.47879	0.30593	0.36106	0.41037	0.43011	0.43844	0.50129	0.49586	0.56213	0.70353	0.7533	0.78919	0.8128	0.77964	0.55642	0.56021	0.75768	0.80776	0.77368	0.72139	0.4084	0.0034547	0	0
0.33082	0.46932	0.42854	0.20085	0.32463	0.49557	0.43097	0.31834	0.38066	0.39947	0.45124	0.43185	0.40594	0.43967	0.51936	0.71304	0.78665	0.79054	0.76341	0.72322	0.66124	0.585	0.56542	0.68322	0.7212	0.66035	0.59354	0.26694	0.03042	0.011695	0.00167
0.21335	0.43509	0.39739	0.40012	0.43811	0.49718	0.45819	0.39513	0.3856	0.41496	0.35863	0.34199	0.28348	0.31272	0.39886	0.58345	0.69425	0.70287	0.69182	0.69602	0.64036	0.42075	0.43666	0.59566	0.6891	0.63939	0.53754	0.070531	0	0	0
0.20637	0.41838	0.43061	0.38655	0.38813	0.38353	0.39096	0.25571	0.29645	0.38819	0.2897	0.27468	0.25797	0.30406	0.33144	0.57451	0.68191	0.68386	0.65898	0.68013	0.61144	0.39127	0.4029	0.57595	0.66426	0.60233	0.50164	0.0018866	0	0	0
0.12944	0.41853	0.43729	0.43378	0.3894	0.41209	0.4559	0.45384	0.41017	0.33339	0.27263	0.35637	0.27761	0.30576	0.3578	0.55168	0.64105	0.64747	0.63403	0.6502	0.6008	0.38498	0.32997	0.57506	0.66053	0.58295	0.48867	0	0	0	0
0.2606	0.40151	0.38061	0.39063	0.44228	0.42926	0.40393	0.39547	0.37169	0.32281	0.28666	0.28554	0.33595	0.28602	0.374	0.48032	0.63036	0.62302	0.61535	0.60872	0.53035	0.34279	0.30438	0.50324	0.61542	0.55304	0.43581	0	0	0	0
0.25195	0.36631	0.27971	0.37596	0.36805	0.36941	0.40553	0.36446	0.36197	0.25201	0.26204	0.2985	0.33267	0.33228	0.33678	0.48666	0.57013	0.55321	0.57176	0.60724	0.59438	0.34567	0.30206	0.47985	0.58915	0.56556	0.43665	0.026969	0	0	0
0.22468	0.2006	0.20793	0.22825	0.24817	0.35256	0.411	0.41416	0.26631	0.36135	0.40115	0.36153	0.38968	0.36054	0.35703	0.43112	0.54319	0.57628	0.53883	0.7392	0.7815	0.48389	0.43802	0.46463	0.7156	0.76923	0.67777	0.040089	0	0	0
0.14255	0.33677	0.24531	0.39289	0.38512	0.36482	0.3767	0.37189	0.37241	0.40253	0.37925	0.35713	0.38374	0.37041	0.38415	0.40828	0.51456	0.61296	0.71677	0.78348	0.77286	0.44145	0.44297	0.67014	0.77695	0.77282	0.70628	0.30631	0	0	0
0.12847	0.3274	0.4596	0.46317	0.42175	0.38714	0.40608	0.32666	0.31968	0.2564	0.28228	0.29075	0.33131	0.34155	0.36867	0.59715	0.73835	0.77297	0.77478	0.74161	0.67043	0.45479	0.53881	0.69306	0.73078	0.65381	0.58221	0.30067	0	0	0
0.14112	0.39228	0.39035	0.32846	0.34719	0.32647	0.30712	0.30267	0.33633	0.26813	0.23099	0.27182	0.35666	0.3553	0.27913	0.52853	0.65946	0.67113	0.66288	0.64959	0.60087	0.38089	0.4065	0.53643	0.64676	0.59863	0.49584	0.10299	0	0	0
0.14413	0.27268	0.39054	0.36188	0.14068	0.37518	0.43389	0.37173	0.28125	0.23813	0.22741	0.16342	0.25541	0.22929	0.22983	0.39307	0.58222	0.62071	0.62248	0.62906	0.54798	0.23593	0.26235	0.51879	0.62706	0.56849	0.45387	0.0023796	0	0	0
0.24163	0.41718	0.36801	0.30387	0.2194	0.31904	0.38175	0.27259	0.18652	0.21794	0.21906	0.089531	0.23721	0.22557	0.20514	0.34517	0.55825	0.6103	0.5879	0.59997	0.55338	0.082897	0.14993	0.48124	0.58455	0.53594	0.39416	0	0	0	0
0.2423	0.46078	0.42966	0.3167	0.18835	0.34169	0.37661	0.24912	0.19745	0.19142	0.24215	0.19527	0.27363	0.19435	0.17172	0.28296	0.52044	0.54282	0.54539	0.52759	0.47334	0.071974	0.084596	0.39946	0.54121	0.49084	0.34915	0	0	0	0
0.20515	0.34384	0.34901	0.33361	0.29402	0.22251	0.28447	0.24676	0.1871	0.18223	0.1406	0.11273	0.20878	0.13179	0.11149	0.26088	0.40007	0.47497	0.50502	0.50163	0.44968	0.032745	0.056229	0.32381	0.49839	0.41932	0.24155	0	0	0	0
0.11129	0.25095	0.23286	0.10168	0.051085	0.20971	0.25486	0.24469	0.21033	0.24848	0.20148	0.11973	0.15142	0.22108	0.22386	0.1974	0.40467	0.4693	0.40179	0.66625	0.70227	0.29142	0.20899	0.28531	0.64012	0.69151	0.57769	0	0	0	0
0.047081	0.24031	0.22462	0.206	0.20261	0.11433	0.27761	0.19242	0.13784	0.24856	0.21728	0.18473	0.24488	0.19148	0.21909	0.2893	0.34887	0.40951	0.47084	0.71987	0.73911	0.35413	0.29881	0.4086	0.70924	0.73376	0.64316	0	0	0	0
0.07784	0.19976	0.14819	0.17146	0.1545	0.072614	0.17096	0.1607	0.047725	0.13891	0.1592	0.092436	0.18388	0.1936	0.1564	0.41419	0.60922	0.67831	0.71739	0.71889	0.65434	0.3253	0.36235	0.63775	0.70922	0.65169	0.56719	0.12968	0	0	0
0.70064	0.73874	0.76905	0.79246	0.79653	0.83317	0.82471	0.76326	0.76229	0.75391	0.73869	0.73685	0.71984	0.70886	0.67403	0.66236	0.63556	0.59153	0.56622	0.58806	0.51824	0.43119	0.41258	0.3046	0.28624	0.28349	0.33884	0.37325	0.23941	0.12158	0.11887
0.70286	0.77093	0.76491	0.75391	0.80563	0.85308	0.8602	0.78603	0.76172	0.77441	0.77514	0.80027	0.75533	0.74372	0.73049	0.72835	0.7084	0.66335	0.65236	0.66133	0.59099	0.49212	0.46886	0.3962	0.35763	0.38832	0.39018	0.42399	0.3619	0.30082	0.21301
0.75378	0.76461	0.78674	0.82606	0.84813	0.85568	0.82767	0.80139	0.79527	0.78554	0.79409	0.81006	0.82071	0.77591	0.73442	0.71877	0.70602	0.68825	0.65884	0.65939	0.57439	0.47503	0.47869	0.4557	0.44782	0.46246	0.42382	0.44117	0.46333	0.41076	0.31139
0.74982	0.72802	0.78229	0.8053	0.81825	0.826	0.77032	0.74125	0.70955	0.71533	0.72663	0.79697	0.82485	0.78992	0.70781	0.66504	0.62912	0.6871	0.62571	0.57205	0.54516	0.4675	0.45887	0.39512	0.35433	0.40514	0.37996	0.38828	0.4447	0.39737	0.32562
0.77489	0.77372	0.78103	0.76268	0.75068	0.73665	0.73177	0.72938	0.71592	0.69227	0.68223	0.64217	0.60711	0.59002	0.53099	0.5551	0.54649	0.47937	0.50546	0.524	0.51589	0.4489	0.42794	0.42051	0.407	0.44516	0.52644	0.56966	0.61557	0.56733	0.48037
0.72319	0.7695	0.77135	0.78221	0.82585	0.84376	0.85185	0.82309	0.82529	0.83272	0.80398	0.79384	0.77823	0.77546	0.75884	0.7277	0.65187	0.67477	0.6682	0.7032	0.65824	0.5392	0.45593	0.4326	0.38946	0.43636	0.46477	0.41275	0.384	0.33012	0.28845
0.77953	0.80004	0.78193	0.81383	0.82986	0.83087	0.81936	0.82238	0.82444	0.81491	0.82452	0.81563	0.80363	0.76532	0.74943	0.73226	0.6907	0.67652	0.70281	0.71556	0.67319	0.5787	0.54358	0.52466	0.48479	0.50473	0.52253	0.46239	0.39407	0.35742	0.30399
0.72244	0.74349	0.74772	0.73683	0.76444	0.81021	0.7599	0.7161	0.73027	0.71856	0.78036	0.83756	0.82995	0.70826	0.61528	0.63143	0.68268	0.6327	0.60677	0.69686	0.63072	0.53877	0.5541	0.52115	0.45187	0.45418	0.46004	0.40725	0.34295	0.3271	0.28678
0.73261	0.79102	0.77404	0.74334	0.717	0.72422	0.71618	0.67345	0.6451	0.66347	0.66667	0.66021	0.62003	0.56863	0.53785	0.51021	0.49958	0.49118	0.46846	0.52764	0.54125	0.4166	0.44295	0.4485	0.44304	0.41964	0.41994	0.36785	0.35203	0.31493	0.2778
0.76557	0.76057	0.76304	0.76369	0.74685	0.71489	0.72028	0.67286	0.66167	0.64042	0.66878	0.63846	0.58624	0.54042	0.56151	0.55263	0.56292	0.53301	0.47478	0.54613	0.5351	0.4351	0.40989	0.37852	0.3813	0.372	0.35307	0.34191	0.33137	0.29442	0.26926
0.76751	0.79609	0.7723	0.76418	0.7552	0.73825	0.69487	0.67924	0.65077	0.62852	0.63731	0.62282	0.57458	0.5384	0.5373	0.55324	0.54253	0.46776	0.47579	0.48892	0.48895	0.4501	0.4263	0.39637	0.36099	0.34377	0.34497	0.32684	0.30332	0.2897	0.28308
0.74446	0.80238	0.79482	0.74575	0.73619	0.72542	0.67085	0.66569	0.7042	0.65513	0.63883	0.6213	0.57303	0.56831	0.5694	0.59295	0.56663	0.49998	0.48505	0.47948	0.4675	0.45484	0.41845	0.4094	0.377	0.37882	0.35081	0.30486	0.30791	0.28995	0.29331
0.80356	0.80162	0.76956	0.76166	0.73943	0.71302	0.7196	0.6839	0.66077	0.67334	0.67257	0.5865	0.54514	0.52049	0.51833	0.52783	0.54844	0.49639	0.46457	0.44674	0.45412	0.44465	0.39955	0.38363	0.35497	0.33227	0.31812	0.3058	0.31395	0.2684	0.25991
0.80969	0.80646	0.79736	0.78522	0.75249	0.70983	0.68815	0.64431	0.65118	0.64715	0.67145	0.64519	0.57835	0.56442	0.52088	0.53568	0.54499	0.48008	0.46086	0.46767	0.42969	0.41796	0.38854	0.41822	0.37054	0.40911	0.43743	0.40208	0.39809	0.31158	0.28619
0.79529	0.78114	0.80449	0.80954	0.83573	0.82708	0.81494	0.82184	0.81077	0.82151	0.79833	0.78831	0.75683	0.75039	0.74078	0.70925	0.64966	0.6781	0.674	0.68158	0.62836	0.51748	0.47626	0.46216	0.39467	0.36897	0.39682	0.35258	0.34052	0.30684	0.25495
0.79258	0.8033	0.80296	0.81117	0.83884	0.8461	0.82554	0.82766	0.85112	0.83647	0.82678	0.79372	0.77686	0.79815	0.79114	0.75643	0.68535	0.7263	0.69981	0.72661	0.65996	0.56043	0.49095	0.53465	0.48794	0.45031	0.46609	0.41864	0.42047	0.39987	0.36405
0.78897	0.81078	0.79748	0.74628	0.80065	0.83875	0.82771	0.76974	0.84698	0.83933	0.82428	0.81211	0.77233	0.78091	0.78511	0.76459	0.68153	0.72598	0.70445	0.71445	0.65358	0.51494	0.45456	0.4379	0.41365	0.41686	0.39371	0.36987	0.34126	0.30269	0.29785
0.75841	0.79479	0.78161	0.76429	0.80417	0.81499	0.7261	0.72073	0.74191	0.78118	0.79366	0.80113	0.7827	0.70736	0.67176	0.66189	0.64262	0.59919	0.60619	0.61456	0.56968	0.46361	0.46254	0.42616	0.39399	0.41379	0.39174	0.41026	0.40453	0.37489	0.3198
0.8016	0.81687	0.79204	0.76001	0.75985	0.71693	0.74062	0.75786	0.76721	0.74119	0.6919	0.68039	0.61804	0.56517	0.57388	0.57393	0.56015	0.51928	0.54457	0.49753	0.45502	0.40656	0.46836	0.41468	0.41237	0.41916	0.41644	0.4436	0.41843	0.37827	0.30783
0.77607	0.79844	0.78213	0.73984	0.72799	0.72706	0.71875	0.67483	0.71571	0.7637	0.70485	0.63576	0.56454	0.59051	0.6316	0.53663	0.56969	0.5642	0.5009	0.49775	0.45168	0.47314	0.46494	0.40117	0.37987	0.36712	0.37545	0.32207	0.33745	0.30371	0.28739
0.77339	0.79641	0.80152	0.77741	0.74628	0.74694	0.73627	0.73676	0.73254	0.71258	0.69065	0.67412	0.65095	0.64119	0.62474	0.6147	0.60977	0.58861	0.57323	0.56194	0.54575	0.53713	0.52392	0.51053	0.49147	0.46976	0.46135	0.44425	0.4302	0.41626	0.40095
0.74339	0.79244	0.83099	0.82584	0.81425	0.79922	0.79372	0.79107	0.78207	0.77191	0.76326	0.761	0.75024	0.74296	0.73256	0.72338	0.71863	0.70682	0.69758	0.68975	0.67968	0.67191	0.65809	0.64799	0.63876	0.6233	0.61319	0.60174	0.5913	0.58331	0.5744
0.75524	0.78504	0.78948	0.73489	0.7252	0.75727	0.75401	0.70737	0.68641	0.64765	0.60823	0.61671	0.55345	0.51837	0.52118	0.51126	0.55086	0.49964	0.4883	0.46717	0.47158	0.45854	0.40044	0.42906	0.38617	0.36483	0.35649	0.30592	0.29824	0.27232	0.26686
0.74271	0.8118	0.81833	0.7649	0.75904	0.77509	0.82236	0.82287	0.74103	0.67154	0.64733	0.65186	0.63556	0.58169	0.53699	0.53551	0.52575	0.49681	0.49743	0.49102	0.42066	0.40905	0.42806	0.42954	0.41023	0.40346	0.39925	0.34862	0.34214	0.31023	0.28574
0.80823	0.82822	0.81682	0.79982	0.83326	0.85406	0.86169	0.83906	0.81979	0.83629	0.80942	0.79478	0.78993	0.79551	0.75758	0.70779	0.71425	0.65435	0.69036	0.69314	0.66453	0.56283	0.55482	0.50696	0.45558	0.46019	0.43971	0.40022	0.38218	0.37338	0.35212
0.76038	0.8179	0.80926	0.79877	0.8507	0.87694	0.87542	0.82179	0.78501	0.80323	0.82285	0.83109	0.78472	0.79123	0.77618	0.74737	0.75803	0.71452	0.71788	0.72381	0.67304	0.56431	0.4907	0.45126	0.44278	0.47615	0.47965	0.44042	0.4191	0.40227	0.37279
0.75578	0.80019	0.80581	0.82266	0.86103	0.87131	0.84522	0.81638	0.81953	0.80775	0.82409	0.83078	0.81595	0.78746	0.75764	0.75093	0.75074	0.70214	0.7116	0.72023	0.6832	0.55587	0.47501	0.46383	0.47153	0.4754	0.46574	0.45637	0.43506	0.38625	0.36782
0.68579	0.69037	0.7787	0.78486	0.77105	0.78046	0.76472	0.71076	0.71576	0.73122	0.75363	0.80802	0.80568	0.71343	0.61408	0.65584	0.67271	0.62296	0.57055	0.60859	0.57763	0.47831	0.47856	0.44093	0.44762	0.44631	0.41066	0.39435	0.36954	0.33154	0.32148
0.75496	0.79629	0.79796	0.75683	0.7352	0.72429	0.67218	0.64813	0.66133	0.62905	0.67602	0.64361	0.54581	0.52182	0.5225	0.53885	0.52894	0.50556	0.52541	0.48929	0.46498	0.43592	0.42238	0.42049	0.38707	0.4002	0.37532	0.36435	0.38225	0.32693	0.29783
0.74796	0.80521	0.79307	0.76582	0.74545	0.76935	0.73907	0.70784	0.71092	0.70593	0.69895	0.6889	0.68367	0.65779	0.63934	0.61754	0.61012	0.58385	0.59085	0.58592	0.57823	0.58952	0.53893	0.53986	0.51312	0.46985	0.47777	0.46594	0.45462	0.42089	0.39834
0.73862	0.81317	0.81874	0.76894	0.70892	0.7307	0.68475	0.68098	0.68516	0.68453	0.66588	0.63635	0.60459	0.59869	0.57825	0.56245	0.55186	0.52908	0.54095	0.52405	0.49918	0.49479	0.48428	0.46105	0.43156	0.39913	0.39151	0.38041	0.38326	0.34729	0.3275
0.77756	0.78272	0.80172	0.75267	0.72559	0.70518	0.68601	0.68121	0.67563	0.65623	0.63801	0.59059	0.52432	0.49222	0.54583	0.53652	0.53636	0.50738	0.5201	0.48847	0.46459	0.46895	0.42617	0.4059	0.39341	0.41417	0.39617	0.36876	0.36744	0.35057	0.29883
0.76535	0.77512	0.77515	0.79699	0.8037	0.82412	0.80566	0.79681	0.78378	0.78004	0.72421	0.70787	0.7263	0.72375	0.67657	0.63131	0.59809	0.58471	0.55256	0.54582	0.51274	0.45071	0.51209	0.53525	0.50846	0.48315	0.47911	0.45938	0.43932	0.42254	0.36844
0.74458	0.80721	0.8107	0.82956	0.86022	0.85845	0.83618	0.81811	0.79944	0.79748	0.78691	0.79018	0.78724	0.77087	0.76535	0.72251	0.70164	0.67619	0.67777	0.69022	0.64501	0.52917	0.44896	0.4172	0.39172	0.39225	0.37339	0.35677	0.32207	0.2945	0.25599
0.77616	0.81344	0.82636	0.80246	0.83141	0.82987	0.83005	0.84824	0.82205	0.82023	0.81473	0.79195	0.8008	0.79933	0.78403	0.72776	0.71957	0.68932	0.7017	0.6931	0.67263	0.5436	0.44017	0.39294	0.38183	0.39948	0.3802	0.35197	0.31789	0.29124	0.27679
0.77066	0.81801	0.81263	0.78448	0.7567	0.72381	0.75839	0.76983	0.78848	0.80949	0.81471	0.80053	0.74502	0.74481	0.72767	0.71721	0.69173	0.61302	0.64186	0.61168	0.58406	0.4709	0.42381	0.40936	0.37357	0.3493	0.34934	0.31742	0.34446	0.30144	0.28949
0.77063	0.80289	0.80713	0.76455	0.72927	0.74009	0.77136	0.76444	0.70216	0.63301	0.66566	0.63319	0.53115	0.53148	0.52581	0.55044	0.51981	0.45232	0.44474	0.44365	0.42804	0.39729	0.39623	0.37483	0.35542	0.32874	0.34889	0.34807	0.29527	0.27973	0.27396
0.76077	0.81442	0.80914	0.77665	0.79691	0.79843	0.77802	0.74444	0.69993	0.67626	0.69623	0.68796	0.62599	0.62999	0.59544	0.53468	0.54222	0.50154	0.47637	0.47564	0.42731	0.44465	0.41281	0.38366	0.34292	0.34417	0.30929	0.30263	0.29478	0.26658	0.26563
0.79743	0.79512	0.79366	0.81012	0.85185	0.85204	0.82684	0.79983	0.78114	0.76391	0.77111	0.77948	0.76571	0.74382	0.72566	0.69023	0.66786	0.6386	0.63089	0.6539	0.59865	0.47638	0.43011	0.40166	0.36172	0.35603	0.35286	0.33945	0.31494	0.29704	0.27929
0.77798	0.78767	0.781	0.79283	0.83564	0.85573	0.83236	0.78263	0.79607	0.77739	0.77414	0.77423	0.77826	0.75917	0.73483	0.70664	0.67143	0.65855	0.66213	0.67913	0.64658	0.50515	0.41519	0.42198	0.39593	0.4235	0.42738	0.39096	0.37476	0.33958	0.29167
0.80435	0.82834	0.80328	0.78354	0.79597	0.79844	0.78375	0.74658	0.76869	0.78551	0.79417	0.79367	0.77925	0.75739	0.71101	0.66083	0.65655	0.65542	0.64604	0.67253	0.62124	0.46429	0.42652	0.41986	0.41817	0.4248	0.41425	0.3876	0.35781	0.32653	0.29104
0.75911	0.79683	0.80329	0.76846	0.73668	0.74476	0.70536	0.69547	0.665	0.63657	0.6644	0.64327	0.68411	0.74348	0.67674	0.52531	0.52661	0.52403	0.51723	0.51013	0.47183	0.44601	0.44164	0.41199	0.40592	0.38485	0.39384	0.41461	0.3829	0.40241	0.34405
0.72368	0.78264	0.78227	0.79424	0.77203	0.70395	0.72391	0.7036	0.67598	0.67193	0.68116	0.61339	0.52894	0.48246	0.47444	0.55219	0.51222	0.49738	0.48556	0.45362	0.45985	0.44249	0.42437	0.38418	0.37222	0.33576	0.35133	0.35266	0.34053	0.32656	0.30098
0.76969	0.81843	0.80942	0.75558	0.74881	0.74545	0.78573	0.82653	0.8028	0.71578	0.69758	0.66797	0.69635	0.66926	0.58249	0.64522	0.59588	0.53291	0.50487	0.49383	0.49546	0.51119	0.43774	0.42588	0.40415	0.38721	0.36189	0.31662	0.31659	0.2858	0.2651
0.69173	0.7723	0.79041	0.79735	0.82525	0.81063	0.80952	0.79864	0.75635	0.72539	0.71317	0.70157	0.65314	0.61836	0.59372	0.57361	0.57266	0.54705	0.52369	0.49756	0.49409	0.51142	0.46404	0.44657	0.42965	0.40182	0.37676	0.34452	0.3512	0.30144	0.30649
0.76202	0.80307	0.81793	0.7837	0.77774	0.77191	0.78212	0.77948	0.7951	0.79326	0.72074	0.64638	0.63057	0.67186	0.66551	0.57797	0.59559	0.57943	0.52724	0.51427	0.51569	0.48889	0.49151	0.44574	0.40402	0.43725	0.3842	0.36699	0.3663	0.30845	0.27994
0.74216	0.76806	0.76411	0.75174	0.70555	0.6939	0.67545	0.62615	0.60529	0.66183	0.66261	0.62877	0.54384	0.50231	0.47971	0.51884	0.4847	0.51177	0.49639	0.4257	0.41541	0.43468	0.42285	0.40286	0.33932	0.3478	0.34193	0.31754	0.29321	0.28528	0.24875
0.76253	0.77028	0.72295	0.73631	0.69677	0.7026	0.70537	0.6639	0.64233	0.58227	0.58919	0.56401	0.52418	0.48409	0.46075	0.47875	0.48047	0.44509	0.46638	0.42989	0.42784	0.35722	0.32157	0.3542	0.31128	0.34808	0.36776	0.28935	0.26963	0.25439	0.21295
0.70781	0.75808	0.75532	0.74087	0.67909	0.66748	0.67667	0.6434	0.57212	0.5631	0.57521	0.56791	0.4794	0.38378	0.40987	0.43935	0.48605	0.41933	0.39213	0.40222	0.38235	0.34723	0.32818	0.31117	0.30996	0.28237	0.28187	0.2348	0.23292	0.19395	0.18146
0.72547	0.78164	0.7714	0.74546	0.74234	0.74776	0.7734	0.74999	0.74561	0.73443	0.70196	0.62768	0.63943	0.64231	0.58672	0.50634	0.51385	0.52418	0.50716	0.48046	0.40049	0.31868	0.30046	0.25014	0.25345	0.24751	0.23965	0.19242	0.15612	0.11082	0.10351
0.65005	0.70724	0.72418	0.75601	0.74548	0.76058	0.75147	0.77129	0.80214	0.78842	0.72448	0.66331	0.66372	0.72395	0.67099	0.55063	0.58437	0.55383	0.56661	0.5198	0.45417	0.28568	0.24044	0.2224	0.19926	0.18408	0.15761	0.14663	0.11266	0.086717	0.05755
0.55129	0.63549	0.68901	0.69288	0.6616	0.64813	0.61484	0.53608	0.73567	0.77078	0.693	0.53132	0.44345	0.569	0.58665	0.43452	0.43548	0.44529	0.3226	0.33549	0.24749	0.22353	0.37432	0.26721	0.25828	0.18063	0.20469	0.12911	0.15873	0.13676	0.051285
0.42694	0.54556	0.60169	0.53305	0.50628	0.52814	0.51639	0.50307	0.463	0.43709	0.32491	0.35684	0.3189	0.27233	0.1739	0.13582	0.16419	0.13781	0.12034	0.13333	0.12301	0.047855	0.0039258	0	0	0.0025381	0.0010785	0	0	0	0
0.56728	0.57246	0.56356	0.63528	0.56886	0.57723	0.55653	0.55014	0.52114	0.46103	0.34236	0.28486	0.34145	0.34081	0.27155	0.22165	0.21213	0.16973	0.12559	0.17533	0.1418	0.067304	0.050806	0.05517	0.011334	0.019779	0.021486	0.0071459	0.0072927	0	0
0.57287	0.64884	0.66201	0.66204	0.56733	0.57941	0.61642	0.60335	0.53373	0.53617	0.51861	0.43799	0.39435	0.39063	0.32057	0.2658	0.27218	0.26156	0.27001	0.27204	0.18329	0.12097	0.13556	0.11275	0.1061	0.086559	0.07958	0.044496	0.042208	0.015292	0
0.61329	0.69214	0.67368	0.63367	0.59518	0.64463	0.62905	0.5769	0.53043	0.52652	0.49811	0.49908	0.45556	0.44668	0.38038	0.30301	0.30021	0.31344	0.29227	0.28022	0.25387	0.2212	0.1813	0.19372	0.19297	0.18757	0.17085	0.13782	0.11367	0.065415	0.03293
0.60711	0.62725	0.70346	0.68634	0.62887	0.6398	0.60394	0.59208	0.60425	0.58101	0.49856	0.4297	0.47416	0.46307	0.40738	0.39325	0.37638	0.32199	0.31494	0.31647	0.33027	0.24304	0.25045	0.21463	0.18954	0.20522	0.23877	0.19294	0.18464	0.14233	0.086522
0.62422	0.67065	0.71404	0.71058	0.65185	0.61819	0.59499	0.59256	0.61308	0.59139	0.50054	0.50651	0.50426	0.41967	0.39577	0.36017	0.39179	0.32919	0.329	0.3689	0.3437	0.28117	0.24951	0.23701	0.2215	0.21346	0.21307	0.20407	0.18484	0.14346	0.09067
0.68233	0.70803	0.71794	0.68479	0.64569	0.68129	0.63086	0.60994	0.60252	0.58882	0.52701	0.5533	0.43757	0.48122	0.49838	0.43277	0.41216	0.38378	0.37458	0.38199	0.32879	0.30226	0.2634	0.25647	0.19768	0.20487	0.20613	0.15557	0.14149	0.14173	0.11139
0.62681	0.7393	0.7589	0.71197	0.65209	0.71152	0.66807	0.67024	0.77602	0.76159	0.72769	0.64527	0.6012	0.58257	0.66769	0.64731	0.57763	0.41883	0.47412	0.48781	0.43641	0.34622	0.33097	0.2452	0.23111	0.19837	0.23299	0.17905	0.16484	0.15916	0.11932
0.65593	0.69689	0.76545	0.75742	0.7073	0.74891	0.76232	0.76542	0.80453	0.78916	0.7627	0.73133	0.70216	0.67186	0.71048	0.72852	0.66431	0.56081	0.59358	0.58811	0.52295	0.37718	0.30304	0.27176	0.21786	0.22701	0.22205	0.20711	0.18821	0.17369	0.12753
0.6186	0.68689	0.72338	0.71452	0.68402	0.73195	0.73332	0.71754	0.756	0.7586	0.76662	0.77553	0.77832	0.72268	0.65286	0.69016	0.69139	0.59808	0.56567	0.60854	0.49703	0.41467	0.31849	0.27738	0.26082	0.2828	0.26092	0.25121	0.19577	0.17559	0.15752
0.67264	0.72523	0.73912	0.73979	0.67788	0.67478	0.6848	0.67377	0.64475	0.63251	0.67529	0.72781	0.72917	0.6885	0.55086	0.51777	0.51223	0.49626	0.42625	0.42206	0.45226	0.41244	0.38684	0.34687	0.36023	0.32915	0.32011	0.26126	0.19054	0.1793	0.1812
0.69237	0.75186	0.7528	0.74606	0.68153	0.69047	0.64306	0.67296	0.68351	0.65635	0.57818	0.5308	0.54729	0.5524	0.51551	0.49096	0.4597	0.43678	0.4433	0.46114	0.42445	0.37036	0.36194	0.31261	0.29352	0.29149	0.27355	0.25689	0.21211	0.20578	0.19347
0.69022	0.75207	0.77901	0.76742	0.71731	0.72083	0.65966	0.63435	0.60461	0.56936	0.59309	0.57898	0.56301	0.53749	0.55723	0.51872	0.49859	0.46039	0.4107	0.43325	0.36679	0.36571	0.35138	0.34287	0.29799	0.25121	0.30114	0.27336	0.24608	0.22568	0.18973
0.6856	0.71529	0.75274	0.75205	0.69266	0.70831	0.68102	0.68058	0.65022	0.64332	0.62627	0.53409	0.5464	0.55813	0.51544	0.49941	0.48548	0.45776	0.44682	0.4351	0.42193	0.43896	0.36681	0.36658	0.33095	0.31477	0.31009	0.25606	0.27439	0.2437	0.21046
0.62874	0.72043	0.77809	0.7611	0.71935	0.69487	0.64437	0.65955	0.66881	0.62611	0.60377	0.57092	0.54044	0.53956	0.57254	0.48746	0.49565	0.48395	0.49579	0.48237	0.44437	0.4275	0.41973	0.35375	0.35905	0.34741	0.33716	0.32672	0.27724	0.26249	0.2424
0.67192	0.76213	0.76361	0.75512	0.73739	0.72622	0.71046	0.7104	0.66138	0.62155	0.60334	0.60853	0.5934	0.59491	0.57611	0.53114	0.52093	0.50024	0.49426	0.49066	0.4777	0.44984	0.44805	0.42441	0.41539	0.43743	0.45417	0.42663	0.38146	0.35335	0.30964
0.72224	0.74581	0.76156	0.72406	0.70209	0.70077	0.70363	0.71751	0.70239	0.65607	0.63776	0.6017	0.59739	0.57389	0.58139	0.53603	0.54437	0.50516	0.5161	0.51245	0.46018	0.44602	0.47013	0.45603	0.42556	0.45032	0.43687	0.40389	0.36551	0.31231	0.28286
0.72124	0.77407	0.75893	0.75969	0.72773	0.71342	0.70432	0.71236	0.69046	0.65903	0.63126	0.59293	0.56594	0.54685	0.52715	0.52597	0.50026	0.50488	0.51821	0.51688	0.48207	0.44428	0.43953	0.44057	0.40368	0.42875	0.4164	0.34652	0.32033	0.30872	0.28477
0.71923	0.77757	0.79287	0.77852	0.72935	0.72228	0.69078	0.70211	0.75949	0.75565	0.68143	0.63411	0.61148	0.60861	0.62812	0.60788	0.55089	0.49884	0.52118	0.49599	0.48161	0.45904	0.43358	0.45025	0.4249	0.44254	0.43653	0.39763	0.38239	0.3314	0.30804
0.7172	0.78368	0.79823	0.77887	0.74432	0.73697	0.76722	0.79333	0.8406	0.83198	0.77745	0.73335	0.73187	0.73456	0.73724	0.73037	0.67217	0.6214	0.65733	0.62474	0.54216	0.49367	0.44346	0.45277	0.43551	0.47151	0.46577	0.46078	0.41703	0.3663	0.32446
0.69412	0.71258	0.74331	0.73822	0.71973	0.71725	0.77469	0.77323	0.79086	0.79026	0.80216	0.79944	0.78902	0.73299	0.67591	0.70451	0.6803	0.59848	0.60515	0.57424	0.50305	0.47047	0.46305	0.45701	0.44225	0.43554	0.44393	0.42985	0.39951	0.38018	0.31898
0.66896	0.75686	0.79838	0.77941	0.72774	0.70771	0.69471	0.70925	0.69773	0.67962	0.71066	0.73783	0.71688	0.66446	0.58385	0.55205	0.54076	0.5132	0.51301	0.53379	0.51114	0.48904	0.4671	0.44432	0.44037	0.434	0.40101	0.42166	0.3739	0.3349	0.30493
0.7391	0.77512	0.76423	0.76739	0.74696	0.75625	0.71032	0.73109	0.73422	0.71785	0.65997	0.71592	0.67747	0.69913	0.66993	0.62718	0.60725	0.59621	0.57471	0.54942	0.56466	0.53877	0.55145	0.51873	0.46026	0.46868	0.49378	0.51598	0.4497	0.41636	0.39684
0.75336	0.78207	0.80472	0.79761	0.75582	0.71067	0.67938	0.70682	0.70488	0.68829	0.63947	0.62	0.64649	0.64817	0.60353	0.54758	0.5189	0.50573	0.52705	0.53584	0.54017	0.5195	0.51807	0.50194	0.45434	0.4609	0.46277	0.46668	0.4364	0.37693	0.34706
0.67951	0.78453	0.76989	0.74796	0.72412	0.78369	0.77435	0.75434	0.70255	0.68213	0.67267	0.65491	0.62484	0.6133	0.60408	0.59046	0.57431	0.51718	0.50862	0.57137	0.58991	0.55776	0.54023	0.5673	0.52646	0.54423	0.5407	0.52625	0.42612	0.35479	0.33559
0.77506	0.82119	0.82192	0.82421	0.78973	0.78647	0.8113	0.79828	0.72931	0.74028	0.70361	0.67653	0.686	0.65198	0.59827	0.58121	0.57818	0.57211	0.56397	0.58737	0.57545	0.53484	0.53774	0.51658	0.47838	0.51016	0.51784	0.48514	0.41718	0.36667	0.33195
0.73296	0.79095	0.80129	0.76587	0.75712	0.75477	0.78391	0.76156	0.71488	0.67668	0.66663	0.66637	0.68844	0.65877	0.63185	0.61969	0.60171	0.56882	0.57848	0.58719	0.57889	0.55073	0.54403	0.5377	0.50801	0.544	0.50071	0.48888	0.41636	0.37192	0.32681
0.72457	0.79706	0.79538	0.76327	0.69819	0.71544	0.70381	0.71096	0.70747	0.67275	0.65593	0.64609	0.66158	0.65696	0.63614	0.61498	0.55915	0.55639	0.57058	0.5526	0.52482	0.51189	0.47934	0.43729	0.41477	0.4203	0.39737	0.40318	0.39243	0.34681	0.31831
0.73644	0.79132	0.79189	0.76112	0.73371	0.74071	0.73862	0.74875	0.70207	0.67188	0.63506	0.61754	0.62725	0.62615	0.58965	0.57892	0.55016	0.53436	0.53638	0.53775	0.50585	0.49285	0.47281	0.44644	0.42012	0.39159	0.38191	0.38094	0.33673	0.34993	0.3368
0.74439	0.80293	0.80469	0.78782	0.77609	0.76523	0.75101	0.73019	0.69126	0.69301	0.67791	0.58403	0.61539	0.58843	0.57305	0.51422	0.53769	0.53504	0.56367	0.54079	0.53033	0.48812	0.45398	0.41021	0.41538	0.39056	0.37754	0.38593	0.35466	0.3468	0.31365
0.70883	0.7076	0.76351	0.75841	0.73659	0.73438	0.72611	0.70128	0.72154	0.72095	0.69059	0.62717	0.63263	0.62166	0.58231	0.58765	0.53837	0.54878	0.54418	0.55711	0.52353	0.46194	0.45816	0.4347	0.42391	0.40032	0.38776	0.3776	0.36381	0.35617	0.3317
0.73444	0.80068	0.79402	0.7908	0.75792	0.78579	0.8014	0.8163	0.80738	0.82178	0.80347	0.74312	0.74435	0.72249	0.72478	0.70869	0.64689	0.61558	0.62182	0.61824	0.54339	0.48765	0.48016	0.43742	0.40422	0.40486	0.40835	0.3847	0.36478	0.34416	0.35104
0.76642	0.78701	0.78466	0.77588	0.78108	0.80967	0.83213	0.82733	0.83373	0.83287	0.82247	0.79224	0.78707	0.74049	0.76055	0.76705	0.72279	0.68044	0.70372	0.68924	0.62676	0.52346	0.48161	0.46821	0.43266	0.41506	0.44723	0.40983	0.37446	0.36168	0.34793
0.73594	0.78084	0.80149	0.79734	0.75368	0.80359	0.80011	0.79407	0.82462	0.82558	0.83191	0.83456	0.82375	0.74927	0.75252	0.75458	0.74615	0.68916	0.70151	0.68296	0.60679	0.54933	0.49725	0.46752	0.437	0.39657	0.41393	0.3958	0.36335	0.36126	0.35524
0.72941	0.76017	0.76296	0.77443	0.74339	0.7661	0.76054	0.73123	0.71961	0.7256	0.76484	0.79658	0.77894	0.66748	0.61997	0.61312	0.63375	0.60718	0.58408	0.56343	0.54023	0.53085	0.4833	0.47746	0.42405	0.42839	0.40725	0.40617	0.39535	0.35242	0.34614
0.73932	0.76804	0.80323	0.77596	0.73187	0.76884	0.76456	0.76349	0.72038	0.69147	0.67497	0.68473	0.64442	0.62543	0.59521	0.56127	0.59368	0.59856	0.5939	0.56155	0.54615	0.51355	0.48917	0.47828	0.46747	0.47105	0.45389	0.44847	0.42104	0.3835	0.37266
0.74787	0.7775	0.79326	0.77827	0.7414	0.73231	0.74159	0.72837	0.71975	0.71834	0.65926	0.63078	0.61222	0.64425	0.5962	0.59182	0.59979	0.59682	0.5649	0.56001	0.53854	0.52974	0.4805	0.46293	0.46432	0.45812	0.45452	0.42788	0.3802	0.38964	0.39296
0.74102	0.78006	0.76209	0.75712	0.72667	0.72295	0.70311	0.73855	0.74628	0.71887	0.65648	0.65495	0.64107	0.63058	0.61755	0.60716	0.59034	0.55601	0.55337	0.55506	0.51991	0.51771	0.48529	0.47273	0.45467	0.45175	0.43845	0.41536	0.39057	0.39109	0.3818
0.69947	0.74906	0.80775	0.79116	0.73162	0.75522	0.74785	0.73028	0.70891	0.69562	0.69705	0.68133	0.6809	0.66559	0.67083	0.64001	0.6073	0.58149	0.58945	0.58252	0.55382	0.5424	0.50147	0.45848	0.4526	0.44197	0.43357	0.40246	0.38065	0.38698	0.35959
0.71738	0.78521	0.79412	0.79077	0.75817	0.74232	0.72974	0.74225	0.72802	0.73247	0.70325	0.67939	0.67429	0.65248	0.61625	0.58163	0.56543	0.5584	0.57411	0.54838	0.54821	0.5377	0.49129	0.49172	0.46296	0.43728	0.44072	0.39632	0.37687	0.38212	0.34076
0.74735	0.75855	0.79694	0.7991	0.76718	0.75664	0.72428	0.73406	0.72344	0.70498	0.71735	0.6685	0.64514	0.62374	0.61914	0.61925	0.60288	0.61359	0.59191	0.5668	0.53699	0.52567	0.50182	0.47722	0.44337	0.43538	0.43162	0.40291	0.39306	0.37639	0.36059
0.76455	0.7475	0.75533	0.76419	0.74575	0.75659	0.72366	0.7369	0.7418	0.70618	0.69687	0.67583	0.66845	0.6527	0.59749	0.60272	0.57313	0.58637	0.57539	0.56431	0.54379	0.5234	0.50158	0.46954	0.45916	0.4429	0.42635	0.40154	0.38682	0.38081	0.36073
0.7726	0.78997	0.79696	0.79648	0.78032	0.74163	0.71192	0.73079	0.71256	0.67596	0.64358	0.65892	0.63846	0.62472	0.62647	0.56352	0.55833	0.57666	0.57373	0.57192	0.56822	0.49972	0.47622	0.4728	0.43315	0.41881	0.41546	0.41955	0.38679	0.36912	0.3825
0.74848	0.72731	0.77109	0.78112	0.74386	0.77002	0.75007	0.7272	0.68812	0.67514	0.69882	0.676	0.64996	0.63318	0.61755	0.58657	0.58634	0.56328	0.59086	0.59504	0.57944	0.54472	0.48863	0.48332	0.47185	0.46775	0.43376	0.41113	0.39789	0.38107	0.38673
0.77743	0.80782	0.8016	0.77909	0.75156	0.76604	0.75205	0.74232	0.72366	0.71763	0.70129	0.67152	0.65815	0.66965	0.64426	0.63069	0.627	0.63012	0.59902	0.56214	0.56468	0.53889	0.5018	0.47887	0.4721	0.46888	0.45351	0.44022	0.42406	0.39458	0.37491
0.77989	0.80702	0.78475	0.77202	0.78013	0.79757	0.83043	0.82591	0.84687	0.82695	0.8124	0.78745	0.76586	0.73982	0.74265	0.7434	0.67357	0.62536	0.63454	0.62282	0.56718	0.53379	0.51709	0.49738	0.45085	0.45846	0.45849	0.45181	0.41524	0.4191	0.38107
0.76671	0.80818	0.79937	0.80291	0.81473	0.83299	0.83815	0.83812	0.83515	0.82777	0.82046	0.80866	0.79026	0.7825	0.77131	0.77047	0.72042	0.69146	0.6927	0.66811	0.6022	0.54722	0.53523	0.48667	0.46997	0.49794	0.51133	0.46964	0.43239	0.40611	0.37097
0.73391	0.77678	0.80902	0.79937	0.79269	0.8152	0.83034	0.83203	0.83524	0.83657	0.84471	0.84301	0.82678	0.76207	0.75229	0.77282	0.74558	0.68727	0.69015	0.66113	0.58949	0.57229	0.51921	0.49837	0.44857	0.4852	0.49487	0.45528	0.41946	0.40004	0.39547
0.73642	0.77517	0.7994	0.78346	0.7477	0.74489	0.7316	0.74894	0.71563	0.70551	0.77552	0.80151	0.76634	0.68095	0.63909	0.59583	0.635	0.6059	0.59432	0.59074	0.56195	0.53575	0.50987	0.46903	0.46723	0.46721	0.4652	0.43977	0.42885	0.40967	0.38858
0.78239	0.81666	0.79162	0.7762	0.75977	0.74458	0.74089	0.73638	0.73415	0.71923	0.7034	0.69802	0.67434	0.66303	0.63122	0.5948	0.59542	0.59653	0.55418	0.55202	0.53731	0.53948	0.51854	0.50303	0.4726	0.45364	0.46286	0.44176	0.42123	0.4148	0.37693
0.74849	0.82191	0.82445	0.80212	0.7938	0.78528	0.80433	0.83142	0.83958	0.82299	0.82961	0.80337	0.76589	0.72914	0.73547	0.71926	0.62806	0.6059	0.59299	0.62592	0.61346	0.56061	0.5278	0.51298	0.49137	0.50537	0.48889	0.47069	0.42989	0.39725	0.39854
0.75076	0.77363	0.805	0.7816	0.78962	0.80368	0.79733	0.82011	0.83385	0.82574	0.82426	0.80514	0.77906	0.72686	0.72377	0.7096	0.64303	0.64179	0.64934	0.65308	0.64548	0.59112	0.59617	0.59746	0.60961	0.62839	0.60027	0.56245	0.52578	0.48967	0.45047
0.75666	0.80521	0.81606	0.7953	0.76641	0.75506	0.75268	0.75597	0.7942	0.79689	0.81794	0.81767	0.80032	0.72338	0.64945	0.65373	0.66158	0.62084	0.58911	0.61913	0.59766	0.5774	0.58302	0.55603	0.55135	0.56613	0.5638	0.55788	0.5107	0.46023	0.44561
0.74753	0.79309	0.80232	0.77997	0.77345	0.76871	0.76207	0.72241	0.7559	0.75713	0.70377	0.71788	0.67934	0.62112	0.61642	0.57089	0.61675	0.56083	0.57239	0.5939	0.59781	0.56911	0.55083	0.53544	0.51995	0.54209	0.55027	0.52223	0.48095	0.45399	0.42593
0.7711	0.76304	0.77783	0.78458	0.77611	0.77573	0.749	0.73835	0.72831	0.71122	0.68241	0.6625	0.66247	0.65275	0.63209	0.6286	0.58205	0.61197	0.58317	0.5896	0.5819	0.54456	0.47555	0.51124	0.49983	0.49274	0.49687	0.49527	0.43982	0.421	0.43026
0.74382	0.79707	0.81711	0.79657	0.76528	0.76564	0.74336	0.72992	0.72756	0.69902	0.67298	0.68155	0.66494	0.65497	0.61772	0.63977	0.60457	0.59226	0.59232	0.60412	0.56046	0.53696	0.51638	0.50551	0.48769	0.51577	0.50096	0.5013	0.48139	0.44031	0.41718
0.77732	0.77926	0.79425	0.7926	0.74902	0.75782	0.75797	0.74703	0.73068	0.72662	0.68714	0.67685	0.66999	0.64715	0.62484	0.5932	0.60999	0.57646	0.57272	0.57803	0.53854	0.55107	0.53759	0.51779	0.51468	0.51449	0.50599	0.50809	0.47613	0.44598	0.41555
0.75143	0.79263	0.80876	0.79567	0.74917	0.7755	0.7821	0.77327	0.73896	0.72125	0.69123	0.69671	0.65326	0.64885	0.62827	0.61266	0.63325	0.60483	0.5771	0.58741	0.5751	0.54993	0.54003	0.53947	0.53467	0.55273	0.54077	0.52892	0.49218	0.50262	0.48762
0.72003	0.80515	0.82745	0.81075	0.76329	0.76001	0.79013	0.78307	0.75362	0.74287	0.73073	0.70023	0.66193	0.658	0.64229	0.64037	0.61716	0.58178	0.58345	0.59888	0.58072	0.5625	0.52394	0.52344	0.50425	0.53998	0.51016	0.51283	0.48918	0.46904	0.44227
0.73771	0.8047	0.8341	0.82638	0.8063	0.81594	0.81325	0.82712	0.8636	0.85664	0.84407	0.81747	0.80701	0.76689	0.734	0.67995	0.66845	0.67679	0.68344	0.66643	0.65173	0.62594	0.57335	0.5609	0.54586	0.57603	0.56969	0.55628	0.50778	0.49505	0.4804
0.69095	0.77196	0.84908	0.8471	0.80846	0.81311	0.81606	0.85297	0.86671	0.85401	0.85258	0.84105	0.80446	0.78684	0.78051	0.73367	0.68266	0.706	0.70621	0.67657	0.66286	0.6033	0.56545	0.53761	0.53373	0.54513	0.56112	0.55761	0.51182	0.48702	0.44438
0.79703	0.82191	0.83367	0.83073	0.78711	0.76908	0.81671	0.81178	0.83862	0.83972	0.84494	0.84385	0.8367	0.78601	0.74338	0.71125	0.71224	0.69315	0.65719	0.66105	0.6067	0.58133	0.54758	0.52343	0.51052	0.5227	0.51813	0.51054	0.47464	0.44928	0.44337
0.78936	0.82738	0.84383	0.82203	0.76184	0.7796	0.77414	0.76438	0.76026	0.75414	0.76415	0.78128	0.76591	0.69842	0.6472	0.64231	0.6318	0.61671	0.59924	0.60764	0.57845	0.53922	0.51681	0.48315	0.46777	0.49474	0.47849	0.46734	0.44725	0.4447	0.41185
0.74601	0.80088	0.82316	0.80677	0.76779	0.76281	0.74796	0.76425	0.7407	0.72916	0.69089	0.68157	0.6588	0.66674	0.60914	0.58872	0.59197	0.60295	0.59918	0.59105	0.56745	0.54379	0.52017	0.50227	0.49396	0.465	0.45588	0.45933	0.43945	0.44148	0.42168
0.70484	0.76775	0.78472	0.77964	0.76109	0.76532	0.75485	0.73262	0.73803	0.72046	0.70087	0.64854	0.65821	0.68574	0.65501	0.59372	0.59222	0.58647	0.5947	0.60781	0.57643	0.53482	0.52559	0.49761	0.50713	0.49954	0.48977	0.46971	0.45388	0.44431	0.41101
0.76685	0.79576	0.79701	0.79664	0.76121	0.76021	0.80806	0.77589	0.74458	0.73744	0.69052	0.73972	0.7125	0.66957	0.60282	0.58457	0.6072	0.61553	0.59716	0.60128	0.57794	0.57363	0.5415	0.49999	0.49697	0.52789	0.50572	0.45943	0.4506	0.43808	0.40526
0.76465	0.75953	0.82364	0.82063	0.775	0.77727	0.79324	0.77517	0.73016	0.72931	0.66439	0.71962	0.69051	0.66758	0.63205	0.62635	0.62199	0.6117	0.61348	0.60387	0.59045	0.56715	0.57304	0.53919	0.54546	0.57544	0.54638	0.51365	0.47634	0.45581	0.40813
0.7773	0.82285	0.83639	0.80802	0.76014	0.76192	0.73372	0.74189	0.74626	0.73278	0.64933	0.64205	0.65922	0.66295	0.61689	0.61409	0.62802	0.60301	0.59582	0.57434	0.56308	0.5482	0.53536	0.5	0.49267	0.4767	0.47185	0.46208	0.46423	0.44508	0.41919
0.71569	0.77899	0.79619	0.78403	0.73477	0.75046	0.72991	0.74181	0.74249	0.73235	0.68298	0.69253	0.6836	0.6743	0.63422	0.63927	0.61344	0.59372	0.60286	0.58859	0.59086	0.5663	0.53652	0.49389	0.50011	0.50549	0.47876	0.48632	0.47423	0.4663	0.42656
0.71887	0.78913	0.81436	0.79172	0.77245	0.75713	0.74188	0.7463	0.75343	0.71828	0.72333	0.6577	0.64707	0.66809	0.64497	0.60526	0.60094	0.59493	0.58905	0.56565	0.5693	0.54503	0.54132	0.51494	0.51893	0.50787	0.51525	0.50781	0.48475	0.47271	0.45776
0.72978	0.79362	0.82794	0.82536	0.78185	0.82168	0.8075	0.82205	0.84783	0.84667	0.83354	0.80756	0.78744	0.73608	0.71968	0.69149	0.66724	0.64786	0.66467	0.65361	0.64757	0.60213	0.51231	0.52234	0.52672	0.54024	0.53793	0.52255	0.51288	0.48365	0.44071
0.74359	0.76902	0.84368	0.8466	0.81971	0.80828	0.84144	0.85966	0.86652	0.84647	0.83795	0.83093	0.8091	0.78644	0.7857	0.74524	0.70256	0.71822	0.7381	0.71263	0.69433	0.62479	0.58974	0.55919	0.51042	0.51581	0.55235	0.53817	0.48054	0.47141	0.4461
0.79355	0.79975	0.8241	0.82285	0.81701	0.83313	0.84883	0.84785	0.85323	0.85361	0.84064	0.84166	0.83296	0.77236	0.76151	0.744	0.73736	0.73191	0.73117	0.74549	0.68248	0.63998	0.58132	0.53377	0.51534	0.51239	0.56016	0.54897	0.50794	0.42503	0.41707
0.73076	0.74772	0.79954	0.81265	0.78484	0.76755	0.75394	0.76249	0.76065	0.77234	0.77972	0.80138	0.78715	0.70485	0.69086	0.68103	0.63619	0.62373	0.63735	0.63153	0.56755	0.55546	0.54641	0.53514	0.52173	0.52513	0.51413	0.50895	0.48895	0.45049	0.42502
0.77428	0.77567	0.78203	0.76563	0.74021	0.76935	0.75088	0.71944	0.73956	0.73	0.6943	0.6917	0.65485	0.63901	0.63838	0.63154	0.61798	0.59354	0.60541	0.61139	0.59093	0.56205	0.5458	0.5145	0.51651	0.52392	0.50856	0.49809	0.46866	0.44394	0.4323
0.7921	0.82732	0.81694	0.80064	0.77977	0.76135	0.72162	0.75832	0.7537	0.73093	0.69208	0.66528	0.66468	0.65039	0.60102	0.58264	0.57359	0.60211	0.6015	0.58132	0.58039	0.57154	0.53155	0.52164	0.5101	0.49579	0.50151	0.47944	0.46883	0.46124	0.43518
0.73856	0.80914	0.81634	0.78429	0.76357	0.76445	0.74822	0.76431	0.74671	0.73106	0.70686	0.69993	0.67401	0.68248	0.61842	0.60489	0.6106	0.58656	0.61081	0.58182	0.56929	0.52819	0.51918	0.51253	0.50331	0.48073	0.49515	0.47318	0.44755	0.44805	0.41343
0.77603	0.78651	0.75924	0.77759	0.75205	0.76474	0.79154	0.76593	0.73129	0.72616	0.70537	0.66493	0.6697	0.67493	0.6206	0.60928	0.60333	0.58714	0.61405	0.62969	0.60505	0.59542	0.58928	0.57859	0.58777	0.58702	0.59232	0.56706	0.47759	0.45724	0.4301
0.78749	0.79527	0.80586	0.78861	0.78141	0.7725	0.78451	0.7661	0.73693	0.72938	0.66929	0.68521	0.67268	0.65643	0.63137	0.60884	0.59703	0.60589	0.5904	0.59316	0.56684	0.55341	0.55761	0.55213	0.55829	0.5704	0.56834	0.53387	0.46292	0.44756	0.44417
0.7623	0.7882	0.80026	0.78281	0.73515	0.76318	0.77023	0.77403	0.73778	0.72208	0.69304	0.6537	0.67249	0.64571	0.62959	0.58764	0.57787	0.57479	0.58793	0.59073	0.56674	0.53978	0.51963	0.51497	0.49834	0.48166	0.48227	0.46486	0.4411	0.43389	0.42338
0.75608	0.80516	0.81553	0.78332	0.77817	0.75698	0.75665	0.75832	0.73806	0.71336	0.69687	0.64478	0.65832	0.66081	0.62702	0.61699	0.62517	0.58403	0.57432	0.59736	0.56219	0.56237	0.51209	0.49054	0.48005	0.47378	0.47388	0.46024	0.43828	0.4465	0.41923
0.7603	0.79468	0.81125	0.78511	0.79733	0.8147	0.81224	0.82636	0.82785	0.8238	0.80653	0.77051	0.73269	0.71395	0.71686	0.71569	0.66181	0.62395	0.64034	0.67088	0.63991	0.55893	0.53268	0.51871	0.48866	0.4976	0.50097	0.47697	0.43211	0.43409	0.41066
0.72882	0.77194	0.82136	0.8224	0.81635	0.84252	0.83796	0.83223	0.83214	0.82891	0.80767	0.77603	0.77756	0.74819	0.75262	0.7561	0.70408	0.70102	0.6897	0.72199	0.67837	0.59841	0.52701	0.51158	0.47107	0.50868	0.52688	0.48902	0.43467	0.43249	0.41794
0.71757	0.76689	0.81758	0.8285	0.7963	0.81868	0.80615	0.80451	0.82401	0.82123	0.81883	0.82531	0.81809	0.74449	0.73303	0.72813	0.74155	0.7369	0.68392	0.72883	0.65599	0.58071	0.54504	0.51434	0.48405	0.50422	0.5202	0.48953	0.45646	0.42877	0.41833
0.77598	0.76344	0.80898	0.79839	0.74735	0.76124	0.75099	0.75437	0.75943	0.74006	0.73114	0.74167	0.71499	0.66839	0.61443	0.61101	0.63821	0.60166	0.58357	0.59962	0.5507	0.52286	0.52545	0.5096	0.49318	0.48979	0.48407	0.45529	0.44935	0.41644	0.41118
0.73966	0.78397	0.80172	0.79625	0.75583	0.76216	0.78332	0.76232	0.72565	0.71616	0.71913	0.66535	0.65813	0.65972	0.63556	0.62826	0.62186	0.5891	0.59298	0.60015	0.56546	0.52834	0.50255	0.49482	0.49459	0.4902	0.47301	0.44732	0.45405	0.43674	0.40981
0.75913	0.78902	0.82341	0.80293	0.75782	0.74793	0.76926	0.76888	0.69135	0.71753	0.73672	0.72414	0.71062	0.71384	0.70783	0.6854	0.64357	0.64172	0.63655	0.62131	0.62078	0.60525	0.58036	0.54284	0.52806	0.564	0.60041	0.54158	0.50052	0.47044	0.43187
0.74545	0.78649	0.78427	0.76493	0.74149	0.77004	0.78631	0.77913	0.72232	0.7274	0.70538	0.70067	0.70221	0.68129	0.64147	0.64698	0.636	0.61456	0.6132	0.61696	0.59975	0.56374	0.55728	0.53725	0.53026	0.55118	0.55293	0.54025	0.52183	0.46619	0.44335
0.74921	0.76147	0.78444	0.77291	0.7688	0.78203	0.76677	0.72034	0.73182	0.72396	0.6796	0.68451	0.68066	0.67284	0.63056	0.62587	0.63007	0.63999	0.62004	0.609	0.57878	0.56807	0.58331	0.56465	0.55929	0.59285	0.58005	0.5353	0.49061	0.46749	0.43558
0.77124	0.78358	0.81406	0.80904	0.78496	0.75259	0.73547	0.73261	0.73439	0.7211	0.69621	0.71156	0.66469	0.66272	0.64186	0.59917	0.57392	0.58471	0.58817	0.58958	0.55473	0.53883	0.52847	0.49632	0.4913	0.50338	0.46667	0.4553	0.43689	0.43287	0.41692
0.74256	0.80197	0.79217	0.77934	0.75937	0.76158	0.75188	0.77519	0.73272	0.71935	0.70156	0.70076	0.6775	0.65255	0.63483	0.61511	0.59272	0.60044	0.61017	0.58671	0.57883	0.54231	0.5095	0.49479	0.47445	0.48207	0.47902	0.45305	0.4552	0.42875	0.40838
0.71301	0.7814	0.80326	0.79198	0.78482	0.74504	0.72624	0.71871	0.71722	0.71068	0.67573	0.66482	0.69749	0.68131	0.61824	0.61129	0.59919	0.61724	0.61057	0.56847	0.57109	0.54509	0.52216	0.51011	0.51439	0.48692	0.48537	0.47465	0.44514	0.41756	0.40502
0.77261	0.81141	0.8313	0.80866	0.77093	0.77698	0.82265	0.81094	0.7104	0.69892	0.69156	0.71214	0.69061	0.63074	0.62268	0.60926	0.60613	0.59226	0.5901	0.58289	0.55323	0.55387	0.54115	0.49538	0.49839	0.49574	0.48958	0.48411	0.45225	0.44117	0.42205
0.77056	0.7702	0.80904	0.81006	0.74958	0.79142	0.83202	0.80588	0.74721	0.73544	0.67399	0.72583	0.70162	0.67533	0.6262	0.59891	0.59651	0.6074	0.59288	0.59405	0.5737	0.53143	0.53584	0.50388	0.49053	0.48201	0.48762	0.46949	0.43642	0.4373	0.4103
0.73138	0.81273	0.82096	0.80366	0.75912	0.78204	0.81012	0.81074	0.76327	0.72187	0.70629	0.72256	0.72024	0.68539	0.66956	0.6407	0.62573	0.6254	0.61511	0.60875	0.59248	0.55878	0.52871	0.51814	0.51257	0.5079	0.54901	0.51783	0.49768	0.4603	0.42596
0.75829	0.77178	0.80466	0.79739	0.76597	0.76225	0.78492	0.76986	0.7439	0.73111	0.73136	0.70022	0.67785	0.69109	0.68294	0.64491	0.62372	0.62935	0.60156	0.59971	0.5696	0.56147	0.54622	0.53454	0.5205	0.53896	0.54537	0.52396	0.49153	0.4516	0.44399
0.77376	0.81198	0.81054	0.81996	0.79513	0.78863	0.80563	0.84791	0.84474	0.83827	0.78632	0.73103	0.77068	0.76739	0.73014	0.72456	0.70123	0.71152	0.68987	0.71314	0.65548	0.60822	0.56143	0.53123	0.50257	0.50723	0.53738	0.52216	0.48808	0.45773	0.42234
0.73582	0.82276	0.82775	0.79116	0.80116	0.81763	0.82015	0.8301	0.83156	0.83273	0.79656	0.75118	0.76457	0.76186	0.75174	0.74682	0.70857	0.72714	0.71397	0.72187	0.6764	0.60031	0.53543	0.53064	0.50181	0.52042	0.54767	0.51861	0.44627	0.43149	0.41175
0.74742	0.81228	0.82737	0.8169	0.78126	0.7836	0.80875	0.7928	0.79215	0.78536	0.76806	0.8194	0.83627	0.79572	0.71671	0.70466	0.74844	0.7494	0.68062	0.71	0.66368	0.59313	0.53112	0.4912	0.48569	0.49714	0.50836	0.48354	0.44199	0.42609	0.40896
0.68911	0.77542	0.79996	0.7974	0.78182	0.7572	0.79166	0.77935	0.74972	0.72399	0.69092	0.7162	0.73714	0.70121	0.62581	0.59579	0.60371	0.61615	0.59677	0.57197	0.55705	0.51633	0.49237	0.48984	0.47965	0.46082	0.46649	0.43901	0.43376	0.41405	0.40206
0.7542	0.81473	0.82068	0.79956	0.74286	0.7577	0.74136	0.74864	0.74142	0.726	0.69776	0.67549	0.65871	0.65144	0.60846	0.60885	0.59511	0.56609	0.58031	0.58054	0.57927	0.52904	0.50473	0.47566	0.4635	0.45606	0.47181	0.45306	0.42427	0.42259	0.41147
0.74441	0.78386	0.81563	0.79589	0.75362	0.79165	0.82173	0.82896	0.82601	0.7633	0.75918	0.70179	0.73981	0.71897	0.66467	0.64448	0.67279	0.64734	0.64356	0.64026	0.58318	0.54211	0.51621	0.48824	0.45942	0.45167	0.45613	0.44385	0.43118	0.41941	0.40994
0.75343	0.78872	0.7975	0.7934	0.7729	0.78509	0.81612	0.82758	0.86358	0.85051	0.77335	0.72829	0.74784	0.76113	0.71793	0.69177	0.69082	0.68112	0.67185	0.67498	0.63342	0.56716	0.51097	0.50386	0.47607	0.47138	0.47702	0.44783	0.43511	0.40825	0.39202
0.74517	0.7794	0.78696	0.78024	0.76419	0.76085	0.75871	0.75492	0.78596	0.78628	0.66733	0.65718	0.66146	0.67341	0.64526	0.62125	0.59626	0.59036	0.61103	0.596	0.58266	0.56169	0.54412	0.52894	0.50748	0.47981	0.46097	0.4766	0.4583	0.43704	0.40506
0.74882	0.79949	0.82035	0.79142	0.75013	0.74544	0.7468	0.76575	0.73945	0.70636	0.70297	0.67508	0.66664	0.64832	0.61105	0.60905	0.59623	0.60076	0.59379	0.60032	0.5594	0.55381	0.51432	0.53373	0.52478	0.51848	0.50263	0.50068	0.50751	0.46583	0.42413
0.77195	0.80089	0.79753	0.78317	0.74087	0.76427	0.73542	0.74297	0.68622	0.71428	0.63818	0.66403	0.65936	0.65406	0.64359	0.63904	0.57355	0.58674	0.61298	0.61228	0.57841	0.56503	0.55629	0.5613	0.51926	0.50971	0.5079	0.5183	0.50029	0.45542	0.43679
0.74002	0.79977	0.79495	0.76685	0.75789	0.76313	0.76969	0.75506	0.73422	0.72868	0.69359	0.66276	0.6381	0.63434	0.59156	0.60177	0.59628	0.59106	0.58559	0.5844	0.57286	0.5336	0.5255	0.49841	0.44697	0.46745	0.45525	0.43274	0.41263	0.40968	0.3808
0.72776	0.78551	0.7877	0.7789	0.74736	0.76783	0.73348	0.73338	0.72823	0.6991	0.65584	0.64615	0.64507	0.62796	0.62887	0.6005	0.57241	0.56411	0.58773	0.56623	0.53397	0.5306	0.50542	0.46239	0.45038	0.45459	0.44184	0.41439	0.41859	0.40908	0.39186
0.73284	0.77706	0.78599	0.76639	0.76128	0.77216	0.75372	0.7338	0.73203	0.69748	0.66927	0.64244	0.67916	0.64645	0.60173	0.59128	0.57229	0.56641	0.5436	0.57179	0.56471	0.52537	0.50453	0.47254	0.45506	0.45499	0.42833	0.42726	0.40071	0.37462	0.37597
0.73168	0.79724	0.81569	0.7904	0.74623	0.75532	0.75379	0.79072	0.79802	0.75314	0.70601	0.6418	0.66362	0.65725	0.62952	0.62087	0.59982	0.61166	0.58067	0.58255	0.54013	0.51942	0.49489	0.48542	0.4507	0.43963	0.45202	0.43139	0.41638	0.37845	0.38458
0.75371	0.78868	0.78349	0.78423	0.79701	0.80837	0.77977	0.8351	0.83529	0.82136	0.80001	0.75208	0.7519	0.73903	0.72972	0.72673	0.69222	0.71642	0.6721	0.67568	0.6534	0.61786	0.5271	0.50379	0.47007	0.48817	0.51354	0.42807	0.41217	0.4016	0.39775
0.78034	0.81475	0.81787	0.79422	0.78196	0.78024	0.80928	0.82432	0.82419	0.83438	0.79006	0.80561	0.8063	0.75077	0.72496	0.73558	0.74738	0.73538	0.70709	0.70792	0.65664	0.619	0.53475	0.49496	0.47549	0.48627	0.4873	0.43431	0.40835	0.39097	0.37344
0.74024	0.76361	0.76788	0.77831	0.76279	0.76453	0.76298	0.75069	0.74119	0.75234	0.74393	0.79512	0.81684	0.77159	0.66721	0.64331	0.7036	0.71045	0.61306	0.62977	0.5907	0.54691	0.53293	0.49771	0.45933	0.4695	0.47362	0.43628	0.40645	0.411	0.37167
0.71418	0.75049	0.80418	0.78111	0.7276	0.75708	0.7667	0.76295	0.7426	0.71893	0.68371	0.66623	0.68214	0.63169	0.62458	0.61024	0.58333	0.55503	0.57395	0.54232	0.53883	0.51424	0.50061	0.48094	0.45689	0.45979	0.45843	0.43336	0.41343	0.38246	0.3718
0.76536	0.8029	0.80426	0.77219	0.7567	0.77707	0.77864	0.77553	0.76872	0.74181	0.69184	0.66821	0.67437	0.65971	0.62143	0.63349	0.59708	0.59167	0.59681	0.57113	0.56165	0.51733	0.51393	0.49415	0.47123	0.49659	0.50624	0.4773	0.4464	0.42937	0.38588
0.7509	0.79713	0.81842	0.80671	0.77577	0.81577	0.82392	0.82118	0.81864	0.78599	0.71695	0.71766	0.75583	0.73772	0.65635	0.66416	0.62102	0.64457	0.60021	0.62176	0.58545	0.56693	0.51965	0.51454	0.51685	0.51474	0.51172	0.49288	0.46027	0.42092	0.39531
0.76705	0.82238	0.82453	0.78274	0.75619	0.75641	0.76709	0.8127	0.84298	0.808	0.67087	0.68913	0.73637	0.73615	0.6247	0.6162	0.59274	0.61893	0.60236	0.59032	0.58728	0.55812	0.53446	0.53128	0.54176	0.53842	0.54725	0.49773	0.45195	0.42589	0.37735
0.76025	0.7688	0.77575	0.7905	0.77394	0.76802	0.77163	0.74936	0.72653	0.72478	0.65904	0.63879	0.66213	0.62175	0.59855	0.58237	0.58117	0.58637	0.59794	0.5469	0.55514	0.52389	0.51582	0.47616	0.49097	0.48589	0.47305	0.45187	0.41103	0.39326	0.37527
0.74084	0.7957	0.80977	0.78795	0.76195	0.75562	0.7711	0.74088	0.7091	0.70683	0.68002	0.63361	0.66438	0.64416	0.61776	0.60134	0.60107	0.58446	0.57432	0.55809	0.56142	0.52917	0.51056	0.50282	0.4816	0.48871	0.46768	0.45877	0.44276	0.42376	0.37838
0.70923	0.78254	0.80058	0.79233	0.74442	0.73978	0.74371	0.73282	0.71981	0.69644	0.68634	0.64212	0.65652	0.64522	0.61793	0.62229	0.58338	0.54549	0.5532	0.55936	0.54787	0.53238	0.53705	0.50836	0.4706	0.46226	0.45478	0.45326	0.42621	0.38283	0.38755
0.76223	0.79333	0.77267	0.78064	0.74583	0.74546	0.69254	0.68663	0.6933	0.68804	0.65219	0.64645	0.62457	0.61878	0.60892	0.59299	0.56637	0.56033	0.5547	0.54354	0.51311	0.49812	0.48892	0.47749	0.46954	0.43931	0.40634	0.39867	0.39361	0.38494	0.35671
0.75928	0.79201	0.81646	0.80039	0.76484	0.7297	0.7086	0.71548	0.6864	0.67256	0.67066	0.65374	0.61715	0.6212	0.5861	0.56125	0.57917	0.54427	0.53824	0.53634	0.50671	0.5004	0.46999	0.45633	0.45261	0.42551	0.40583	0.3934	0.3991	0.38022	0.35724
0.75213	0.79303	0.80238	0.79464	0.75082	0.76081	0.72644	0.67269	0.70563	0.69385	0.70897	0.67242	0.64276	0.61292	0.58518	0.56982	0.54828	0.55446	0.58869	0.52453	0.5043	0.50892	0.45985	0.4491	0.44096	0.41313	0.40719	0.40335	0.38982	0.35931	0.3515
0.73037	0.79449	0.79974	0.76886	0.74506	0.72362	0.73565	0.69124	0.71988	0.70073	0.70476	0.65784	0.62223	0.61176	0.5922	0.54823	0.54449	0.55896	0.53389	0.53694	0.51867	0.47925	0.48877	0.45275	0.41108	0.40709	0.42216	0.38537	0.35547	0.3541	0.35575
0.7024	0.76436	0.79681	0.77802	0.7449	0.7477	0.7178	0.71665	0.70297	0.68853	0.71799	0.66211	0.61892	0.56453	0.58712	0.58992	0.54845	0.55019	0.57711	0.55938	0.53519	0.5021	0.49119	0.45593	0.42054	0.42731	0.4166	0.38874	0.3767	0.37044	0.35364
0.72042	0.75103	0.78313	0.77803	0.76244	0.75962	0.77021	0.74066	0.73309	0.70268	0.69846	0.63207	0.61216	0.61552	0.58698	0.58785	0.56588	0.57287	0.56495	0.55219	0.5057	0.47562	0.46859	0.46214	0.4337	0.41539	0.3959	0.38661	0.38667	0.36168	0.33565
0.7157	0.7534	0.79753	0.78739	0.70847	0.77609	0.81806	0.79009	0.70777	0.68649	0.68868	0.67293	0.62642	0.61969	0.61153	0.61364	0.58713	0.60218	0.58283	0.5459	0.56193	0.54799	0.53176	0.50079	0.46125	0.51378	0.53269	0.48513	0.43862	0.36754	0.34237
0.74749	0.77746	0.78014	0.77543	0.74471	0.78872	0.81295	0.81662	0.80031	0.79092	0.72369	0.65093	0.63092	0.69646	0.71774	0.6665	0.62598	0.62583	0.59905	0.57324	0.54277	0.54403	0.54524	0.54336	0.51596	0.57238	0.56255	0.50204	0.48213	0.39555	0.34955
0.74669	0.80087	0.7994	0.74886	0.73777	0.77619	0.78823	0.77558	0.77851	0.78431	0.76993	0.73481	0.64838	0.68706	0.72822	0.71392	0.60354	0.60354	0.58353	0.54452	0.5054	0.47069	0.48321	0.43678	0.41296	0.4093	0.42927	0.4213	0.38172	0.36645	0.32821
0.71313	0.78002	0.78541	0.76219	0.72028	0.74928	0.74044	0.69822	0.68617	0.69306	0.72833	0.73321	0.62891	0.60382	0.61739	0.60288	0.5453	0.54331	0.52551	0.51259	0.50101	0.49916	0.47296	0.45353	0.48274	0.5123	0.55677	0.53359	0.43515	0.378	0.36831
0.67047	0.76633	0.77428	0.7207	0.69793	0.74326	0.72748	0.72517	0.67226	0.64533	0.60747	0.63651	0.61178	0.59109	0.56728	0.57443	0.5296	0.52912	0.53104	0.522	0.53791	0.51716	0.49791	0.47265	0.46257	0.45864	0.48539	0.44035	0.40778	0.38878	0.35434
0.66597	0.68603	0.75993	0.77724	0.75992	0.76138	0.70925	0.7251	0.69748	0.69096	0.65378	0.58811	0.60347	0.57249	0.60111	0.57765	0.55895	0.54975	0.50069	0.49469	0.48846	0.47953	0.4856	0.47657	0.45713	0.46496	0.49668	0.45034	0.42398	0.3925	0.36674
0.74345	0.78089	0.78722	0.77997	0.76133	0.72692	0.74112	0.70742	0.68609	0.67771	0.66191	0.63513	0.59441	0.56492	0.56542	0.57392	0.49936	0.50128	0.49761	0.5423	0.50907	0.46948	0.48471	0.44799	0.42195	0.45701	0.46542	0.42274	0.40435	0.3696	0.33284
0.76976	0.76758	0.71197	0.73955	0.72276	0.72108	0.74272	0.74083	0.68493	0.63667	0.65758	0.58073	0.60002	0.58161	0.5408	0.52549	0.50454	0.5243	0.49889	0.53195	0.49225	0.47235	0.46037	0.43491	0.41011	0.4297	0.43512	0.42591	0.38143	0.35274	0.32768
0.72971	0.752	0.74837	0.7205	0.68253	0.73275	0.74244	0.70462	0.66594	0.64158	0.63287	0.63733	0.57196	0.57142	0.56499	0.52167	0.52043	0.5387	0.49283	0.48623	0.46956	0.45634	0.44811	0.4439	0.42931	0.42102	0.41442	0.38805	0.37886	0.31611	0.31099
0.67262	0.72946	0.72986	0.73862	0.72629	0.72832	0.73337	0.70851	0.64437	0.62436	0.63563	0.59725	0.57534	0.53606	0.56495	0.55429	0.52959	0.51668	0.50875	0.51839	0.4788	0.44101	0.41763	0.40648	0.36922	0.37478	0.37978	0.3629	0.33085	0.30201	0.30078
0.7304	0.73854	0.77798	0.7768	0.72733	0.7319	0.76505	0.78852	0.78153	0.74107	0.74446	0.70769	0.65908	0.63652	0.68801	0.65824	0.59505	0.59451	0.5797	0.5717	0.52461	0.463	0.37154	0.39574	0.40574	0.41807	0.39169	0.34233	0.28627	0.28884	0.26489
0.68999	0.77759	0.79891	0.7966	0.78018	0.74793	0.79584	0.81503	0.78719	0.78004	0.78797	0.77558	0.74759	0.70018	0.72203	0.71745	0.66054	0.66864	0.63731	0.6243	0.58619	0.4763	0.41827	0.40831	0.37214	0.37324	0.35958	0.33931	0.27311	0.27613	0.27286
0.74339	0.78048	0.76961	0.74904	0.73716	0.73591	0.75447	0.76402	0.72769	0.7536	0.79185	0.81839	0.78688	0.68234	0.6812	0.70443	0.66579	0.61017	0.5899	0.56793	0.51257	0.44931	0.42998	0.35863	0.34183	0.37685	0.36576	0.32143	0.3104	0.27662	0.25753
0.7219	0.74826	0.74794	0.74512	0.72061	0.70884	0.71154	0.7165	0.65478	0.65323	0.67394	0.68872	0.63991	0.59633	0.53641	0.51395	0.50055	0.4935	0.49567	0.47891	0.49557	0.4152	0.38487	0.37418	0.35082	0.34216	0.33933	0.30226	0.30121	0.27336	0.2392
0.71834	0.7779	0.77224	0.75166	0.69702	0.73751	0.70652	0.67086	0.68687	0.67507	0.64419	0.59811	0.57537	0.54331	0.52498	0.54355	0.52918	0.49548	0.5139	0.52296	0.51144	0.47536	0.43692	0.43789	0.4319	0.37575	0.39613	0.34915	0.33007	0.26628	0.23966
0.60604	0.73025	0.73997	0.72611	0.71165	0.71326	0.69138	0.68103	0.62848	0.59688	0.60731	0.59513	0.56984	0.556	0.51521	0.49541	0.47014	0.46736	0.49373	0.46806	0.4537	0.40972	0.37884	0.36614	0.33781	0.31048	0.31117	0.29279	0.28218	0.2421	0.21263
0.67942	0.75772	0.74746	0.72292	0.70407	0.69232	0.71045	0.6862	0.66268	0.66018	0.63217	0.57052	0.5704	0.59599	0.55738	0.51462	0.51518	0.5195	0.47593	0.43294	0.44999	0.39163	0.35998	0.35688	0.35183	0.32375	0.30081	0.25459	0.23372	0.2386	0.21774
0.70026	0.76309	0.75212	0.72114	0.67655	0.69874	0.69158	0.68563	0.67014	0.63472	0.59329	0.57085	0.54627	0.53618	0.50776	0.49013	0.45731	0.46124	0.48854	0.4472	0.40566	0.37986	0.36089	0.32702	0.30377	0.27762	0.3103	0.28167	0.22752	0.19319	0.19498
0.67581	0.72914	0.72067	0.70081	0.63382	0.66428	0.66337	0.66781	0.64048	0.57841	0.61163	0.58089	0.55247	0.53547	0.50457	0.47843	0.44734	0.44558	0.46245	0.44115	0.39919	0.36306	0.34453	0.31429	0.28585	0.28417	0.27695	0.25062	0.23155	0.19258	0.1628
0.60406	0.67282	0.71267	0.70377	0.66048	0.68958	0.62903	0.6473	0.61271	0.59185	0.61623	0.57637	0.53909	0.51917	0.49267	0.49752	0.47821	0.46968	0.42317	0.42347	0.4653	0.43469	0.38389	0.35904	0.25751	0.29696	0.30737	0.24772	0.18709	0.184	0.14275
0.68369	0.71481	0.68391	0.69464	0.68286	0.68181	0.62469	0.58037	0.59604	0.58239	0.58137	0.51851	0.51316	0.50628	0.47519	0.44889	0.46805	0.4366	0.42386	0.42426	0.39051	0.33616	0.33953	0.28875	0.24617	0.25209	0.23307	0.20897	0.18652	0.13722	0.12412
0.66026	0.66801	0.72367	0.7402	0.70199	0.71524	0.69586	0.73836	0.75194	0.69301	0.69716	0.68129	0.66092	0.6065	0.58986	0.56915	0.56982	0.54806	0.52631	0.46163	0.44937	0.39111	0.30218	0.25372	0.24016	0.244	0.23367	0.2093	0.18945	0.13783	0.098972
0.70451	0.73725	0.73963	0.76322	0.76433	0.77633	0.78806	0.8047	0.76518	0.7334	0.73479	0.74257	0.7336	0.69454	0.69974	0.63907	0.66214	0.65079	0.61434	0.57309	0.57509	0.48228	0.33106	0.21726	0.19609	0.24045	0.23843	0.19461	0.1481	0.13677	0.11766
0.66557	0.72468	0.76258	0.77944	0.74508	0.76995	0.7719	0.77793	0.72835	0.69176	0.70624	0.78253	0.75554	0.66815	0.64405	0.64714	0.67333	0.6594	0.62599	0.59869	0.57757	0.45468	0.30578	0.26778	0.22841	0.26897	0.26664	0.19613	0.17628	0.12052	0.074361
0.61186	0.65663	0.66633	0.68695	0.6262	0.6332	0.64963	0.65769	0.59901	0.60285	0.67849	0.76936	0.72493	0.60581	0.58134	0.53693	0.57239	0.54313	0.42853	0.44705	0.38761	0.31159	0.21324	0.22124	0.1804	0.17434	0.18223	0.16788	0.12619	0.06532	0.048845
0.60517	0.64797	0.65765	0.6525	0.62641	0.58736	0.59654	0.5574	0.53919	0.50219	0.45834	0.484	0.4579	0.45449	0.41187	0.27777	0.3118	0.3149	0.28841	0.30151	0.24961	0.24761	0.20268	0.15753	0.12216	0.12259	0.12074	0.10237	0.077963	0.035611	0.017076
0.58963	0.67725	0.6708	0.5887	0.55787	0.59414	0.5709	0.57286	0.49781	0.48682	0.42865	0.34417	0.3184	0.35514	0.34684	0.29235	0.25958	0.23564	0.27483	0.2662	0.19785	0.17381	0.15303	0.081439	0.072566	0.053115	0.064925	0.027697	0.0037439	0	0
0.475	0.57069	0.67204	0.62715	0.53317	0.56725	0.4931	0.44691	0.38865	0.36749	0.37429	0.39175	0.33179	0.28897	0.23294	0.25624	0.18197	0.16846	0.20157	0.18075	0.079611	0.083677	0.071472	0.033208	0.0044983	0.0021785	0.0039472	0.00014556	0	0	0
0.43572	0.58125	0.62664	0.54376	0.4302	0.48308	0.52347	0.46541	0.55253	0.5674	0.5383	0.5055	0.52185	0.52179	0.47745	0.49619	0.69449	0.77811	0.67577	0.47268	0.47445	0.45085	0.49369	0.46701	0.47063	0.57582	0.47912	0.61836	0.47087	0.45383	0.36221
0.57983	0.65765	0.67107	0.61634	0.52302	0.475	0.5309	0.55948	0.58399	0.61404	0.59953	0.59079	0.63602	0.60956	0.60182	0.60327	0.5966	0.78449	0.75883	0.53337	0.53694	0.51544	0.63312	0.606	0.48455	0.66937	0.59144	0.62317	0.57242	0.55794	0.49814
0.57592	0.6866	0.71614	0.66389	0.67768	0.65897	0.65416	0.63167	0.6552	0.67554	0.65731	0.65611	0.68295	0.68165	0.61749	0.63153	0.62647	0.80715	0.81152	0.57975	0.5783	0.57536	0.70682	0.71205	0.52078	0.63227	0.61772	0.61178	0.60933	0.56736	0.51362
0.65959	0.7396	0.74514	0.68727	0.71903	0.7165	0.68578	0.6821	0.65731	0.70021	0.71296	0.65216	0.68955	0.70969	0.622	0.64983	0.62206	0.81652	0.83255	0.63534	0.58957	0.59319	0.70782	0.73557	0.58706	0.66867	0.68671	0.63791	0.65914	0.59328	0.56554
0.66428	0.77973	0.79727	0.74443	0.71417	0.69056	0.62549	0.58567	0.62349	0.71244	0.73898	0.66871	0.70934	0.71879	0.65121	0.64669	0.63975	0.7922	0.83171	0.70504	0.63224	0.62135	0.67468	0.74846	0.59105	0.67215	0.73181	0.61907	0.69852	0.67189	0.67408
0.68045	0.72659	0.7507	0.74528	0.70551	0.68592	0.73546	0.77878	0.76373	0.73991	0.71498	0.7185	0.72002	0.7224	0.70922	0.71897	0.69864	0.7384	0.83408	0.79383	0.72899	0.71124	0.69267	0.75264	0.70759	0.69159	0.78776	0.7144	0.68753	0.63278	0.63084
0.67436	0.74978	0.77435	0.76125	0.70987	0.71973	0.79757	0.82176	0.78208	0.76448	0.76423	0.77807	0.74989	0.75369	0.74239	0.7595	0.73046	0.75368	0.8228	0.80735	0.72628	0.7133	0.69047	0.68431	0.69569	0.67856	0.77095	0.72893	0.61969	0.56729	0.51642
0.65877	0.75311	0.80084	0.77437	0.71025	0.72333	0.76873	0.73845	0.72176	0.70961	0.68137	0.70324	0.65484	0.6607	0.67407	0.67082	0.62766	0.64096	0.66454	0.6525	0.62381	0.61474	0.58888	0.60768	0.59072	0.5965	0.59684	0.56524	0.55608	0.52574	0.47697
0.69651	0.69104	0.73602	0.72627	0.68019	0.7203	0.73466	0.73622	0.70694	0.67738	0.70909	0.67104	0.68288	0.68848	0.66294	0.63617	0.64636	0.64512	0.66152	0.74931	0.74565	0.60655	0.59058	0.58669	0.60962	0.5979	0.58841	0.56353	0.51469	0.47885	0.39967
0.74033	0.77644	0.78151	0.73788	0.71488	0.69522	0.69693	0.67918	0.6769	0.71613	0.74027	0.6958	0.68117	0.67791	0.667	0.66433	0.65089	0.66282	0.65591	0.76497	0.7577	0.60617	0.58579	0.58727	0.61935	0.61403	0.57866	0.55381	0.51207	0.43138	0.39046
0.66697	0.71999	0.78799	0.7702	0.70221	0.65669	0.71308	0.71241	0.69415	0.71056	0.72856	0.67931	0.70739	0.69609	0.66846	0.69253	0.74043	0.74775	0.7301	0.85161	0.85217	0.69803	0.68089	0.68921	0.75536	0.75637	0.5794	0.73212	0.72532	0.4699	0.45833
0.67595	0.65633	0.68121	0.69699	0.72839	0.67614	0.71223	0.70789	0.68639	0.65842	0.67894	0.6691	0.68468	0.67591	0.65312	0.64546	0.62315	0.627	0.65746	0.86312	0.8616	0.62863	0.6113	0.60845	0.77626	0.77321	0.57951	0.75957	0.74743	0.50057	0.4858
0.71524	0.73021	0.7399	0.74244	0.67612	0.69009	0.67858	0.70256	0.67973	0.69145	0.69228	0.65424	0.64912	0.64955	0.64764	0.65761	0.64481	0.6307	0.66679	0.86241	0.86179	0.6349	0.61871	0.61093	0.77889	0.77632	0.57596	0.76209	0.75061	0.60472	0.61221
0.66958	0.74784	0.79055	0.74924	0.69792	0.69744	0.69801	0.68194	0.67099	0.7141	0.72919	0.6585	0.6785	0.68433	0.68432	0.69807	0.671	0.64085	0.67116	0.86287	0.8669	0.63744	0.60859	0.6044	0.75886	0.76647	0.5749	0.73267	0.73305	0.69422	0.70584
0.68074	0.72678	0.77845	0.7508	0.66352	0.65402	0.64804	0.67878	0.6808	0.72491	0.7356	0.68902	0.68696	0.65339	0.67726	0.67636	0.65581	0.64921	0.66945	0.8603	0.86731	0.65717	0.6228	0.62331	0.72914	0.74391	0.56892	0.7286	0.73665	0.68057	0.69865
0.65595	0.74094	0.77174	0.72061	0.64739	0.63632	0.60346	0.67349	0.69125	0.69752	0.71816	0.68486	0.68673	0.66756	0.67829	0.68066	0.63455	0.63038	0.63875	0.85509	0.87131	0.66393	0.62473	0.62275	0.65683	0.69658	0.59211	0.74566	0.7693	0.61836	0.66938
0.63443	0.73167	0.76147	0.74329	0.63479	0.62862	0.69455	0.65558	0.68005	0.74562	0.75373	0.70615	0.73362	0.72649	0.69015	0.70708	0.67107	0.64889	0.67508	0.84972	0.86872	0.67712	0.63154	0.66782	0.68066	0.7296	0.61394	0.74267	0.76754	0.56146	0.61778
0.654	0.74706	0.73398	0.64877	0.68171	0.67981	0.66593	0.67268	0.67918	0.72082	0.72386	0.66911	0.71696	0.70318	0.65696	0.64936	0.64785	0.66409	0.65804	0.80494	0.85837	0.77941	0.62198	0.62437	0.70445	0.80894	0.70234	0.65402	0.72313	0.45125	0.53434
0.65959	0.71334	0.72752	0.68632	0.64601	0.6272	0.65494	0.6626	0.66305	0.67226	0.71449	0.65119	0.68493	0.66488	0.62992	0.64765	0.66111	0.68116	0.73817	0.8134	0.85569	0.81617	0.61831	0.66407	0.73344	0.81584	0.76511	0.59189	0.67735	0.47558	0.43553
0.60798	0.69884	0.73393	0.65208	0.63917	0.60727	0.56086	0.62997	0.62974	0.67018	0.65153	0.62021	0.65037	0.63707	0.63634	0.64112	0.61048	0.64108	0.66788	0.72817	0.73711	0.62313	0.59406	0.6718	0.666	0.60793	0.56995	0.53714	0.47944	0.39864	0.33323
0.59899	0.58806	0.61289	0.60856	0.59864	0.60347	0.58296	0.56881	0.62838	0.67364	0.6636	0.6054	0.59679	0.55935	0.56652	0.5902	0.58979	0.55995	0.57479	0.63185	0.68021	0.58431	0.55289	0.551	0.53748	0.5201	0.50766	0.48628	0.46213	0.37086	0.28067
0.58571	0.61853	0.65905	0.61425	0.54033	0.54621	0.5072	0.50797	0.50538	0.46695	0.42336	0.38531	0.38879	0.35848	0.28017	0.15023	0.19934	0.14338	0.16198	0.14765	0.070123	0.03758	0.016893	0.0064992	0.013044	0.0042559	0.074445	0.0216	0	0	0
0.55836	0.61966	0.65757	0.63272	0.60817	0.59726	0.5399	0.47174	0.51076	0.49234	0.43837	0.40776	0.40614	0.36785	0.2999	0.23467	0.18747	0.17953	0.22706	0.18488	0.10135	0.099797	0.064886	0.065623	0.017832	0.0083226	0.013727	0.00079098	0	0	0
0.55939	0.66331	0.63727	0.61814	0.5941	0.60928	0.52879	0.44485	0.52936	0.51792	0.45561	0.39348	0.35281	0.40146	0.3176	0.26477	0.20111	0.24943	0.28291	0.22863	0.15894	0.11153	0.093244	0.051339	0.022407	0.023922	0.01731	0.00083176	0	0	0
0.60114	0.68495	0.69765	0.66715	0.64233	0.61525	0.55534	0.54775	0.53075	0.49958	0.4988	0.47617	0.40247	0.37924	0.32667	0.29479	0.27847	0.32918	0.2866	0.24759	0.18315	0.17194	0.14695	0.11911	0.089212	0.042177	0.072697	0.056323	0.011706	0.007325	0.015718
0.61208	0.58745	0.66874	0.67168	0.61871	0.60901	0.60462	0.58282	0.55857	0.51738	0.47771	0.44455	0.45516	0.4602	0.37634	0.37235	0.35325	0.3055	0.27115	0.25877	0.23597	0.20982	0.15313	0.12697	0.11316	0.092381	0.0921	0.050018	0.032832	0.033241	0.022949
0.61975	0.64743	0.69628	0.69791	0.65945	0.62866	0.61333	0.58498	0.58916	0.54568	0.50861	0.48332	0.44172	0.43321	0.42139	0.38579	0.32127	0.29394	0.3395	0.31332	0.27359	0.1701	0.18098	0.10632	0.16557	0.12184	0.11126	0.069553	0.060706	0.057913	0.049989
0.63957	0.68705	0.67788	0.67392	0.6717	0.65924	0.61912	0.64375	0.58245	0.56065	0.56772	0.50379	0.46976	0.45913	0.43242	0.41205	0.34546	0.33862	0.36737	0.30909	0.29785	0.23711	0.23041	0.18169	0.14286	0.13216	0.16618	0.15052	0.095787	0.061677	0.066251
0.66686	0.71063	0.65845	0.66952	0.65361	0.6468	0.63899	0.63887	0.59642	0.59786	0.52034	0.474	0.47538	0.46123	0.4849	0.41946	0.36731	0.37141	0.35963	0.35929	0.29092	0.26812	0.2357	0.19748	0.1398	0.16783	0.11246	0.1632	0.14498	0.090145	0.073414
0.61182	0.69924	0.73128	0.7055	0.66392	0.61851	0.60214	0.60188	0.60774	0.58512	0.57233	0.48714	0.49252	0.46867	0.43102	0.42193	0.37888	0.36719	0.37352	0.30998	0.29	0.28257	0.27082	0.20473	0.19808	0.19834	0.17326	0.13858	0.15376	0.11482	0.11486
0.6153	0.73255	0.75225	0.7176	0.63219	0.66746	0.63875	0.63136	0.60453	0.60345	0.60303	0.52443	0.48597	0.45657	0.47838	0.41051	0.40957	0.43791	0.40402	0.35139	0.33927	0.29764	0.25702	0.23043	0.20152	0.22961	0.17969	0.16419	0.15095	0.1491	0.12832
0.65694	0.68543	0.71844	0.70918	0.6695	0.67322	0.70246	0.70735	0.62333	0.61597	0.50494	0.47192	0.47536	0.47832	0.46822	0.42716	0.37793	0.3819	0.38286	0.37401	0.36318	0.29706	0.28005	0.24668	0.2213	0.19213	0.20924	0.18833	0.16148	0.15823	0.15349
0.70214	0.76401	0.75203	0.71774	0.6882	0.68463	0.68956	0.70607	0.65766	0.61159	0.59664	0.55721	0.58498	0.56239	0.47096	0.47463	0.44283	0.41941	0.4359	0.37353	0.35283	0.34489	0.29518	0.27168	0.27931	0.25153	0.29444	0.32139	0.30215	0.20539	0.15775
0.67244	0.75672	0.75516	0.73661	0.7392	0.80363	0.84096	0.84179	0.79259	0.70772	0.74469	0.77272	0.7947	0.78195	0.7691	0.74936	0.67215	0.63641	0.5332	0.54033	0.51434	0.38237	0.34206	0.33045	0.33374	0.31984	0.32837	0.4375	0.36684	0.28004	0.21704
0.61443	0.72947	0.73294	0.73002	0.78452	0.8373	0.82665	0.76721	0.70015	0.71478	0.77544	0.75915	0.77779	0.82826	0.77885	0.75569	0.72024	0.68688	0.54926	0.51674	0.52985	0.40337	0.31009	0.28253	0.24661	0.23033	0.24973	0.28201	0.23426	0.18138	0.17594
0.66183	0.76362	0.80237	0.78241	0.74455	0.82225	0.85649	0.84215	0.75532	0.81252	0.81056	0.77786	0.7706	0.82073	0.80925	0.78245	0.766	0.73309	0.6416	0.64159	0.60687	0.52246	0.39458	0.27718	0.27759	0.29521	0.31162	0.25909	0.20484	0.20874	0.21606
0.6808	0.77926	0.79205	0.78441	0.75992	0.75435	0.83112	0.83666	0.80661	0.79763	0.80678	0.80354	0.81704	0.82553	0.79032	0.75264	0.75926	0.71745	0.66653	0.6612	0.63944	0.56514	0.46869	0.36285	0.34633	0.36233	0.41028	0.36628	0.26331	0.26641	0.28901
0.72284	0.74986	0.75941	0.74482	0.72754	0.73928	0.75902	0.74117	0.7144	0.73502	0.74313	0.76347	0.84312	0.83964	0.79166	0.75546	0.67885	0.68782	0.65274	0.61945	0.64523	0.57801	0.40819	0.36863	0.30327	0.34196	0.37021	0.31986	0.25265	0.22279	0.22013
0.69209	0.76797	0.78905	0.76113	0.69749	0.686	0.69499	0.67631	0.64445	0.66494	0.64819	0.69484	0.77564	0.82344	0.82061	0.80684	0.77808	0.5788	0.57015	0.54908	0.59734	0.52989	0.41767	0.35444	0.33472	0.36601	0.36066	0.32886	0.28252	0.24904	0.23549
0.70013	0.74873	0.76697	0.74242	0.69124	0.71628	0.68534	0.66391	0.65934	0.64597	0.6026	0.6069	0.59499	0.64324	0.66621	0.75227	0.80305	0.75429	0.54805	0.43799	0.50001	0.53322	0.42637	0.32632	0.31041	0.29746	0.33827	0.27787	0.22734	0.20111	0.21736
0.73457	0.75978	0.75968	0.74585	0.7057	0.70608	0.67238	0.67711	0.67426	0.65631	0.64295	0.60737	0.54689	0.53262	0.55535	0.55902	0.6953	0.69279	0.59596	0.46448	0.44676	0.42415	0.387	0.31779	0.28952	0.28422	0.28327	0.2547	0.2543	0.22554	0.21177
0.72146	0.7836	0.7897	0.76995	0.7013	0.69854	0.68209	0.67708	0.66418	0.64231	0.63915	0.59144	0.58886	0.58361	0.53054	0.47008	0.52869	0.50235	0.47791	0.50059	0.44184	0.36495	0.36086	0.33066	0.3103	0.29975	0.27462	0.27885	0.26151	0.23579	0.22364
0.67657	0.76195	0.79176	0.76688	0.68772	0.7112	0.70902	0.69612	0.65891	0.65149	0.67184	0.57788	0.60171	0.61856	0.56237	0.49372	0.48084	0.47678	0.50624	0.4871	0.4309	0.35625	0.30187	0.32198	0.30296	0.30831	0.30909	0.25873	0.25036	0.23355	0.22852
0.67914	0.72058	0.76514	0.74639	0.67388	0.67155	0.71747	0.71685	0.66469	0.67493	0.63242	0.619	0.56862	0.54833	0.57022	0.50177	0.50598	0.4857	0.4862	0.45264	0.4173	0.38871	0.38275	0.33682	0.312	0.32209	0.29646	0.28854	0.25231	0.26395	0.23852
0.73868	0.76124	0.7529	0.74451	0.70231	0.71772	0.72782	0.70888	0.69794	0.67847	0.61712	0.62238	0.56862	0.54081	0.49844	0.493	0.46578	0.44964	0.46781	0.45302	0.44486	0.41018	0.40173	0.37946	0.32514	0.30919	0.28999	0.30221	0.26039	0.25718	0.23792
0.65943	0.69658	0.78287	0.76238	0.67889	0.72788	0.69617	0.68243	0.67769	0.66242	0.66442	0.6156	0.59342	0.58102	0.5579	0.5245	0.48171	0.4865	0.47826	0.50097	0.48326	0.45606	0.41629	0.41764	0.40946	0.50875	0.49057	0.44743	0.35856	0.3062	0.25023
0.69834	0.73578	0.75606	0.74947	0.72361	0.70919	0.72416	0.71148	0.64288	0.64177	0.65828	0.54526	0.60661	0.61414	0.53928	0.50909	0.50101	0.50038	0.48679	0.47053	0.43526	0.42135	0.40656	0.37829	0.34182	0.38377	0.39737	0.34307	0.30289	0.27765	0.26528
0.69196	0.73927	0.77702	0.75921	0.68723	0.68456	0.67117	0.68044	0.69844	0.68599	0.65152	0.59876	0.57199	0.58739	0.54979	0.50256	0.48805	0.49499	0.47529	0.49128	0.45945	0.42609	0.41063	0.38889	0.38172	0.37778	0.37457	0.33928	0.32641	0.29849	0.28732
0.72064	0.72063	0.74541	0.74576	0.71195	0.70694	0.73724	0.72193	0.73384	0.73901	0.71275	0.65475	0.64588	0.63099	0.56898	0.53298	0.5372	0.48622	0.45497	0.47146	0.46853	0.42105	0.40331	0.40462	0.35055	0.33386	0.3294	0.30337	0.30287	0.2822	0.25201
0.72956	0.78505	0.80497	0.77801	0.75831	0.71477	0.79708	0.79434	0.74348	0.75325	0.75421	0.70359	0.68191	0.65791	0.63915	0.62927	0.55661	0.52803	0.53718	0.58102	0.55627	0.43626	0.41326	0.36533	0.33568	0.35371	0.3434	0.30023	0.29063	0.27877	0.26292
0.70553	0.7682	0.76726	0.76781	0.7383	0.74007	0.79772	0.80433	0.77475	0.7961	0.80822	0.75192	0.70392	0.67016	0.69151	0.65084	0.64306	0.73285	0.61898	0.60976	0.57118	0.48323	0.43861	0.39294	0.37954	0.36594	0.36955	0.36832	0.39903	0.35423	0.2871
0.72911	0.75521	0.77716	0.76718	0.73182	0.74102	0.72916	0.72605	0.71116	0.73471	0.75233	0.66326	0.57077	0.60776	0.62892	0.58512	0.69999	0.79719	0.687	0.48161	0.45932	0.45598	0.56416	0.41289	0.39998	0.41212	0.43499	0.48012	0.49995	0.45224	0.33308
0.73914	0.77421	0.80302	0.79146	0.73285	0.71954	0.74599	0.70983	0.69845	0.69614	0.60518	0.63675	0.59639	0.57204	0.58357	0.53779	0.72337	0.7935	0.6806	0.53189	0.48689	0.45355	0.53551	0.39191	0.36425	0.37129	0.3294	0.31772	0.3333	0.31798	0.31081
0.71993	0.77635	0.75603	0.76213	0.73023	0.71168	0.73377	0.72031	0.70304	0.6735	0.62836	0.61393	0.59251	0.59924	0.54298	0.57495	0.79773	0.80746	0.60142	0.52896	0.45872	0.56982	0.58343	0.44076	0.39096	0.37187	0.35818	0.32097	0.30754	0.31201	0.28762
0.68389	0.76406	0.77651	0.74923	0.71468	0.71743	0.71713	0.72041	0.6726	0.65304	0.62053	0.60794	0.61276	0.60115	0.58531	0.55241	0.766	0.78918	0.56195	0.47256	0.44512	0.48497	0.51269	0.44358	0.40438	0.38529	0.37715	0.36005	0.34703	0.3266	0.29521
0.72096	0.80243	0.80824	0.7639	0.72684	0.71758	0.68929	0.69787	0.69682	0.67545	0.63187	0.6106	0.56139	0.5691	0.55638	0.54729	0.78703	0.8048	0.6157	0.51356	0.47914	0.50949	0.5329	0.40498	0.38741	0.38738	0.33814	0.32464	0.31869	0.31444	0.2981
0.76021	0.79485	0.78961	0.77684	0.73379	0.72868	0.69285	0.70529	0.69575	0.6778	0.63215	0.64929	0.60723	0.58966	0.57763	0.53392	0.70202	0.77082	0.61314	0.50194	0.46277	0.44694	0.47787	0.36676	0.35876	0.3667	0.3693	0.35227	0.30172	0.31625	0.29016
0.65612	0.77385	0.79582	0.78273	0.72911	0.72947	0.70209	0.70003	0.68477	0.66929	0.65511	0.65146	0.60454	0.59019	0.5912	0.55874	0.58319	0.67145	0.57348	0.49725	0.48235	0.45684	0.43942	0.38444	0.34784	0.35249	0.34898	0.35659	0.32384	0.32617	0.3134
0.71127	0.73516	0.78696	0.7795	0.72543	0.71239	0.68579	0.72546	0.71307	0.69371	0.66057	0.61328	0.5834	0.60239	0.61247	0.5296	0.52822	0.50518	0.51304	0.52782	0.48179	0.44027	0.40678	0.37972	0.36247	0.34601	0.35009	0.34591	0.32537	0.30812	0.29725
0.6701	0.6902	0.71697	0.7171	0.70823	0.75112	0.75365	0.72494	0.67865	0.67457	0.68736	0.65684	0.6376	0.61805	0.57899	0.54461	0.5288	0.50467	0.5149	0.50379	0.49077	0.4363	0.39785	0.40548	0.36174	0.358	0.34206	0.35378	0.32685	0.29153	0.26887
0.71071	0.74126	0.73856	0.73469	0.71561	0.7396	0.72926	0.70805	0.67736	0.67395	0.62255	0.59077	0.60682	0.59539	0.58852	0.52153	0.52744	0.51441	0.52321	0.5294	0.47691	0.45889	0.40756	0.40204	0.34527	0.34503	0.34075	0.33102	0.3364	0.3163	0.29597
0.67709	0.71549	0.73046	0.75871	0.73264	0.71172	0.71779	0.73036	0.6826	0.67853	0.63731	0.60913	0.64082	0.62705	0.538	0.52449	0.51517	0.51258	0.5325	0.52968	0.50244	0.45425	0.41338	0.40439	0.35744	0.3806	0.34982	0.35112	0.32726	0.3205	0.31325
0.71138	0.76318	0.77451	0.74588	0.73266	0.7184	0.76047	0.72929	0.70217	0.67543	0.64409	0.60868	0.60536	0.60561	0.57683	0.50953	0.49617	0.52768	0.52275	0.51687	0.48483	0.43525	0.42536	0.38511	0.37517	0.37253	0.36207	0.34266	0.33333	0.30284	0.30583
0.73925	0.80138	0.80856	0.78377	0.72395	0.72937	0.75733	0.81476	0.83104	0.7964	0.72141	0.66485	0.76536	0.80102	0.74522	0.68639	0.71415	0.60358	0.53586	0.5197	0.51159	0.46607	0.41733	0.42088	0.38779	0.38211	0.37299	0.35503	0.3379	0.33436	0.31034
0.75557	0.78435	0.76861	0.73775	0.73238	0.84484	0.86279	0.86541	0.85882	0.79403	0.79637	0.80919	0.83899	0.84544	0.82718	0.8039	0.79384	0.72707	0.68964	0.6733	0.62968	0.57974	0.46092	0.40754	0.37412	0.36818	0.36891	0.34665	0.32717	0.32075	0.33189
0.7558	0.78211	0.79052	0.79097	0.78237	0.85757	0.86635	0.82331	0.82269	0.83387	0.82058	0.82245	0.82905	0.84187	0.83817	0.80284	0.78992	0.75013	0.70342	0.66989	0.65996	0.56731	0.4885	0.41932	0.40405	0.41419	0.38679	0.35769	0.35321	0.35138	0.34171
0.74703	0.81111	0.83224	0.80576	0.75064	0.82583	0.87063	0.87028	0.82961	0.83862	0.83961	0.79379	0.81312	0.83866	0.82765	0.8204	0.78626	0.75587	0.70452	0.70745	0.70304	0.60274	0.53086	0.44064	0.41909	0.45803	0.45692	0.42288	0.37466	0.37499	0.38633
0.70985	0.74251	0.82463	0.81529	0.76577	0.76378	0.78154	0.82826	0.80522	0.81087	0.82737	0.82466	0.81654	0.82481	0.80124	0.78094	0.77448	0.74216	0.68764	0.69568	0.70629	0.624	0.51093	0.4598	0.4352	0.449	0.46055	0.44212	0.37921	0.36902	0.37496
0.76875	0.79636	0.79659	0.77706	0.75758	0.74493	0.77181	0.79286	0.76358	0.77753	0.78139	0.83117	0.84509	0.85	0.82861	0.76422	0.767	0.7378	0.6893	0.67576	0.69105	0.60947	0.5166	0.44733	0.39998	0.44839	0.4543	0.42122	0.36005	0.35892	0.35047
0.72405	0.76956	0.80702	0.78329	0.77247	0.7459	0.78217	0.77832	0.75127	0.74739	0.73524	0.74381	0.77356	0.83353	0.85609	0.81648	0.70638	0.6038	0.63495	0.67949	0.58801	0.52704	0.49539	0.42826	0.42039	0.40219	0.40297	0.36951	0.33267	0.35089	0.3402
0.73495	0.77087	0.76907	0.73078	0.72176	0.74287	0.73601	0.71926	0.72042	0.69616	0.67117	0.65716	0.65478	0.7306	0.80198	0.84471	0.82542	0.53658	0.55678	0.59242	0.71222	0.65684	0.44691	0.45259	0.42366	0.41269	0.40105	0.38151	0.33857	0.32419	0.33526
0.72696	0.78279	0.80113	0.78444	0.72748	0.74962	0.69429	0.69748	0.70024	0.68406	0.65257	0.63754	0.60888	0.59408	0.75068	0.84165	0.8219	0.75111	0.53963	0.59279	0.72605	0.62753	0.49482	0.4928	0.43324	0.47263	0.42196	0.39121	0.3603	0.35669	0.34717
0.73993	0.79536	0.80367	0.77577	0.74101	0.7377	0.72233	0.71046	0.7083	0.69022	0.65477	0.63255	0.58771	0.574	0.59519	0.73396	0.82584	0.79449	0.58641	0.54466	0.5487	0.58272	0.53946	0.50047	0.45263	0.42941	0.41996	0.40915	0.36924	0.39314	0.39311
0.72768	0.78334	0.80188	0.776	0.72971	0.74151	0.70184	0.7175	0.71444	0.7108	0.63482	0.62592	0.64005	0.61048	0.59763	0.58516	0.75005	0.76625	0.68858	0.56024	0.54533	0.53257	0.51283	0.47365	0.42462	0.41121	0.38587	0.40143	0.37374	0.39103	0.36434
0.72217	0.73739	0.75415	0.77032	0.73052	0.74248	0.74554	0.74228	0.70249	0.67833	0.64848	0.62704	0.61542	0.59132	0.58525	0.56182	0.61668	0.63982	0.56158	0.53034	0.52077	0.49186	0.47743	0.44516	0.39355	0.40148	0.39309	0.39388	0.36989	0.3666	0.36192
0.74624	0.78814	0.81051	0.78246	0.72444	0.7379	0.73061	0.72385	0.69055	0.70408	0.64599	0.65106	0.56965	0.59075	0.57607	0.5708	0.55557	0.52947	0.54309	0.54474	0.513	0.4572	0.45114	0.45312	0.37691	0.38806	0.34032	0.36319	0.33702	0.32623	0.30197
0.71235	0.78488	0.79316	0.75942	0.72395	0.73246	0.71326	0.69453	0.7041	0.7005	0.65393	0.63048	0.60162	0.63103	0.61056	0.57874	0.57067	0.53375	0.5546	0.5521	0.51446	0.45687	0.44539	0.42492	0.36462	0.3748	0.39039	0.35544	0.337	0.32392	0.32587
0.7515	0.77631	0.78256	0.76823	0.74107	0.72057	0.75227	0.75637	0.71435	0.70633	0.64172	0.61047	0.62352	0.59845	0.56278	0.57308	0.54339	0.52739	0.54987	0.53363	0.4989	0.47667	0.45454	0.41234	0.37671	0.38087	0.38161	0.34636	0.33326	0.31332	0.32907
0.70944	0.77288	0.76525	0.75826	0.7353	0.73643	0.71883	0.70857	0.68261	0.67974	0.65193	0.64111	0.62879	0.63696	0.6021	0.56943	0.57545	0.53019	0.55711	0.53492	0.48806	0.46945	0.44958	0.44197	0.39387	0.37657	0.38498	0.34948	0.31721	0.33096	0.3197
0.74073	0.76807	0.80391	0.7871	0.72808	0.73489	0.72905	0.75987	0.75155	0.7178	0.61279	0.56346	0.6061	0.6355	0.59248	0.65071	0.66569	0.61538	0.64228	0.51465	0.49917	0.49398	0.45875	0.4502	0.39826	0.35628	0.38773	0.35669	0.35031	0.33682	0.34678
0.75609	0.78672	0.78907	0.76586	0.75103	0.7517	0.7168	0.73155	0.71006	0.69362	0.68987	0.65589	0.62512	0.6159	0.59597	0.60005	0.56924	0.63061	0.60822	0.53038	0.5037	0.4554	0.45545	0.4168	0.38937	0.39962	0.39924	0.34893	0.36881	0.35356	0.33428
0.7417	0.8164	0.81903	0.77553	0.75384	0.74718	0.69716	0.72446	0.73148	0.71859	0.63837	0.63048	0.61762	0.66199	0.67079	0.68344	0.56998	0.7437	0.71069	0.53853	0.52271	0.47267	0.45363	0.43485	0.38836	0.3808	0.37168	0.35535	0.3547	0.34188	0.32031
0.74146	0.79303	0.78038	0.75027	0.73435	0.74685	0.71445	0.71747	0.71051	0.70371	0.64774	0.64842	0.62351	0.6279	0.64367	0.62881	0.58167	0.73953	0.6573	0.52705	0.51477	0.49385	0.45564	0.43796	0.38755	0.38257	0.35908	0.32914	0.34432	0.32565	0.33141
0.7297	0.76591	0.78562	0.78411	0.75577	0.76186	0.795	0.78865	0.75795	0.73818	0.70867	0.72524	0.71465	0.66869	0.65183	0.75249	0.80584	0.71076	0.55881	0.55113	0.5183	0.53358	0.48881	0.47514	0.41322	0.41408	0.42384	0.40762	0.36946	0.35514	0.31917
0.76779	0.77867	0.75049	0.76709	0.74314	0.72012	0.72773	0.71097	0.67378	0.67072	0.6642	0.63158	0.62846	0.62141	0.56395	0.78352	0.83174	0.70495	0.54531	0.52889	0.49934	0.58381	0.45584	0.42358	0.42335	0.40369	0.38599	0.35367	0.33079	0.33232	0.33154
0.73471	0.78538	0.81047	0.78079	0.71419	0.73191	0.73015	0.709	0.70829	0.6948	0.66512	0.63155	0.59518	0.63663	0.65428	0.83112	0.83518	0.5913	0.53839	0.51892	0.6463	0.63213	0.44494	0.4223	0.40957	0.37667	0.34691	0.35417	0.33708	0.31285	0.29577
0.69612	0.73422	0.7741	0.78362	0.74103	0.73081	0.68385	0.68324	0.72107	0.71935	0.63886	0.62277	0.61038	0.62123	0.77908	0.84901	0.81623	0.59678	0.52265	0.61859	0.74817	0.65952	0.4624	0.47206	0.41127	0.417	0.41434	0.37285	0.36257	0.35037	0.3428
0.72326	0.76759	0.77014	0.75953	0.73168	0.74137	0.71337	0.69456	0.69076	0.67722	0.65033	0.65887	0.61568	0.58732	0.65769	0.79942	0.80481	0.71804	0.53753	0.53044	0.63522	0.59222	0.45695	0.44587	0.39758	0.4108	0.42058	0.40429	0.37378	0.37947	0.36027
0.76178	0.79018	0.77936	0.76707	0.73023	0.72768	0.73982	0.73388	0.69535	0.6856	0.67921	0.65395	0.64921	0.65834	0.62546	0.61936	0.64432	0.55663	0.50508	0.52052	0.52037	0.48453	0.45879	0.43737	0.42505	0.4213	0.39053	0.34906	0.32884	0.29628	0.31323
0.71825	0.7553	0.78869	0.76702	0.70874	0.71896	0.67975	0.68691	0.68451	0.67807	0.68054	0.66912	0.62368	0.60866	0.57167	0.56081	0.555	0.53307	0.51976	0.54993	0.50166	0.50303	0.49401	0.45217	0.41659	0.41247	0.42077	0.37819	0.32766	0.34401	0.33117
0.73491	0.75364	0.78747	0.78237	0.73129	0.73911	0.71557	0.72644	0.74767	0.72993	0.68773	0.64483	0.65271	0.63043	0.5828	0.56213	0.57608	0.55837	0.54134	0.55554	0.52852	0.51716	0.48574	0.46461	0.45319	0.49584	0.50879	0.44664	0.38366	0.34524	0.32829
0.72658	0.70784	0.78198	0.79381	0.75388	0.73666	0.78681	0.80593	0.81051	0.80636	0.74768	0.72925	0.6769	0.70278	0.68503	0.63228	0.57276	0.59672	0.5946	0.63171	0.62597	0.54622	0.46945	0.41793	0.40141	0.41636	0.41889	0.36811	0.35885	0.33255	0.32044
0.75395	0.78249	0.76928	0.76454	0.81308	0.8266	0.8321	0.81809	0.78622	0.79203	0.80988	0.79207	0.7601	0.74289	0.73247	0.70742	0.67952	0.65562	0.67916	0.69838	0.67608	0.61856	0.55443	0.43691	0.37588	0.44694	0.45675	0.44798	0.38462	0.36023	0.37315
0.74631	0.78777	0.80084	0.77761	0.74049	0.74966	0.78867	0.77613	0.76088	0.77534	0.80979	0.80697	0.7274	0.65217	0.66522	0.68407	0.67018	0.59704	0.6232	0.62005	0.58934	0.57835	0.53979	0.49945	0.48459	0.53178	0.53264	0.54583	0.48936	0.40831	0.37142
0.75523	0.78676	0.77475	0.76026	0.74785	0.74187	0.68989	0.67242	0.67884	0.66874	0.68086	0.68788	0.62353	0.61111	0.56695	0.58549	0.57124	0.53901	0.53306	0.57633	0.55895	0.54871	0.53701	0.51529	0.54784	0.59238	0.59154	0.58338	0.53909	0.47926	0.42015
0.69112	0.72952	0.75097	0.77195	0.74805	0.76805	0.81178	0.83231	0.85668	0.83547	0.76402	0.72614	0.7895	0.83808	0.81153	0.74721	0.76684	0.69584	0.59693	0.5936	0.61471	0.50728	0.43826	0.4135	0.40531	0.4149	0.42762	0.42421	0.38591	0.33107	0.31855
0.73372	0.74701	0.7694	0.76282	0.76596	0.86187	0.87294	0.85643	0.8424	0.79749	0.83146	0.83152	0.81924	0.84692	0.83386	0.80889	0.79457	0.74047	0.6935	0.67572	0.67223	0.59736	0.54547	0.42661	0.416	0.44998	0.46814	0.42257	0.41746	0.38008	0.43219
0.72158	0.77095	0.77977	0.76703	0.76196	0.85803	0.8694	0.82316	0.81037	0.82448	0.83694	0.84108	0.78893	0.84605	0.84792	0.80919	0.81213	0.75832	0.73306	0.72995	0.71595	0.62722	0.57477	0.44307	0.42934	0.47702	0.48595	0.43935	0.40979	0.38256	0.41751
0.74924	0.8065	0.80011	0.80123	0.80483	0.84882	0.87359	0.84503	0.82861	0.84107	0.81576	0.8185	0.82734	0.83291	0.83042	0.81173	0.78556	0.75202	0.71482	0.707	0.70794	0.64078	0.55154	0.50412	0.50581	0.52313	0.48927	0.4946	0.4866	0.45113	0.42267
0.76962	0.82612	0.83183	0.79384	0.76197	0.8032	0.8308	0.82163	0.82998	0.83122	0.81796	0.81303	0.81788	0.81256	0.79194	0.77772	0.77876	0.74746	0.70163	0.71215	0.70496	0.6407	0.50074	0.46002	0.44206	0.45168	0.45667	0.42995	0.41059	0.39429	0.39471
0.72057	0.77024	0.78527	0.7886	0.76256	0.77452	0.75985	0.73241	0.79922	0.82353	0.81515	0.81805	0.80347	0.79863	0.78415	0.7708	0.76785	0.73147	0.67446	0.69224	0.68206	0.62108	0.47918	0.40592	0.40259	0.42414	0.44856	0.41466	0.3713	0.34419	0.33448
0.75385	0.75302	0.76363	0.75421	0.72755	0.7121	0.74705	0.72423	0.73619	0.75273	0.77866	0.80117	0.83463	0.84488	0.79331	0.72203	0.70402	0.65827	0.60893	0.63637	0.63461	0.56011	0.46774	0.43131	0.40923	0.40593	0.39936	0.36987	0.33033	0.32053	0.30242
0.74456	0.75947	0.75598	0.7564	0.71967	0.72234	0.72736	0.71614	0.68294	0.63866	0.64458	0.66116	0.83296	0.86662	0.82424	0.60665	0.58343	0.58283	0.63061	0.5733	0.54174	0.55303	0.44441	0.43502	0.40674	0.41503	0.43387	0.40772	0.35596	0.32983	0.32425
0.72612	0.74105	0.77068	0.7568	0.69315	0.71025	0.76236	0.72951	0.70887	0.6794	0.65085	0.63026	0.79702	0.85044	0.84636	0.71951	0.57157	0.55368	0.63538	0.6574	0.51355	0.53368	0.49961	0.4299	0.38545	0.38765	0.38532	0.34814	0.3369	0.33747	0.32726
0.69965	0.7436	0.73971	0.73592	0.71527	0.70491	0.75142	0.74772	0.70625	0.66724	0.66513	0.6173	0.63154	0.84335	0.84998	0.7119	0.55395	0.53091	0.66259	0.68689	0.48485	0.54022	0.54468	0.43988	0.38785	0.39654	0.38497	0.31378	0.30604	0.28439	0.29532
0.74414	0.7796	0.77185	0.75361	0.73774	0.72705	0.71082	0.71221	0.66778	0.67297	0.64362	0.61705	0.62706	0.83286	0.84641	0.67288	0.56713	0.52082	0.66119	0.69622	0.48738	0.52755	0.52504	0.42041	0.4062	0.39115	0.40201	0.36047	0.34366	0.32229	0.30671
0.72357	0.74496	0.79173	0.77247	0.70766	0.76547	0.79195	0.76844	0.73465	0.72553	0.66479	0.68147	0.65858	0.8353	0.84582	0.65699	0.5834	0.52909	0.68831	0.71624	0.51238	0.54128	0.54049	0.48808	0.46641	0.44386	0.43575	0.38582	0.33816	0.32137	0.30001
0.69395	0.71296	0.77351	0.76546	0.69395	0.72026	0.75889	0.75491	0.79283	0.77829	0.66388	0.63692	0.67531	0.85192	0.85223	0.66351	0.57168	0.54866	0.68412	0.69181	0.52796	0.57564	0.56544	0.44561	0.44027	0.4643	0.45501	0.405	0.41102	0.36624	0.30764
0.66623	0.69984	0.77101	0.75686	0.70951	0.72035	0.68947	0.68155	0.75586	0.76265	0.69487	0.62818	0.62889	0.82289	0.84535	0.75339	0.56186	0.5479	0.6367	0.67566	0.49102	0.48597	0.47427	0.40902	0.39532	0.38403	0.35752	0.34191	0.33306	0.3077	0.30493
0.70082	0.7663	0.75822	0.73074	0.70504	0.73609	0.68136	0.73191	0.7264	0.69217	0.64739	0.62171	0.63888	0.84357	0.84785	0.66022	0.53819	0.52229	0.67273	0.69304	0.48812	0.53315	0.52423	0.41715	0.39558	0.35476	0.33838	0.33633	0.31844	0.29468	0.27201
0.71456	0.76105	0.78536	0.77177	0.71275	0.72907	0.6681	0.69358	0.70537	0.6904	0.65432	0.62293	0.60954	0.78918	0.83044	0.7562	0.52235	0.53506	0.59224	0.63026	0.49816	0.46183	0.40582	0.40083	0.36367	0.3312	0.34582	0.33649	0.3278	0.29669	0.27535
0.67212	0.74567	0.78153	0.76142	0.69137	0.70086	0.67785	0.67334	0.68676	0.66333	0.60677	0.59362	0.62404	0.66432	0.72146	0.59131	0.54444	0.50636	0.48879	0.50253	0.45318	0.41782	0.39929	0.3837	0.38695	0.36985	0.35098	0.32599	0.31585	0.29603	0.27109
0.72096	0.75803	0.80203	0.7876	0.68463	0.7258	0.70875	0.66002	0.65278	0.65478	0.6431	0.62132	0.64609	0.72842	0.7033	0.55682	0.53426	0.5079	0.52864	0.52261	0.50679	0.44592	0.42733	0.38681	0.3649	0.37827	0.38732	0.35615	0.33576	0.30767	0.29416
0.67373	0.73494	0.77253	0.75597	0.71459	0.72331	0.72897	0.72504	0.68586	0.67796	0.65433	0.62771	0.75198	0.84524	0.83598	0.64365	0.55512	0.52141	0.61171	0.59887	0.5305	0.50341	0.4764	0.46454	0.44856	0.44116	0.43147	0.39231	0.35271	0.30907	0.27891
0.74301	0.78567	0.78931	0.761	0.68055	0.72405	0.73376	0.72485	0.68324	0.67273	0.65621	0.64944	0.80751	0.85777	0.81447	0.56682	0.52162	0.52256	0.61377	0.55372	0.47897	0.51211	0.41041	0.38932	0.38872	0.35406	0.32505	0.32337	0.29157	0.30801	0.27946
0.72453	0.75637	0.75556	0.73318	0.71259	0.71791	0.7922	0.7988	0.70834	0.66147	0.62027	0.68851	0.84243	0.85346	0.72103	0.56345	0.53146	0.61417	0.6376	0.49551	0.59469	0.59672	0.40483	0.37557	0.34453	0.35701	0.35109	0.31598	0.2873	0.26296	0.26919
0.69081	0.68113	0.78087	0.76687	0.72647	0.71952	0.74641	0.75598	0.67848	0.64323	0.65138	0.63464	0.83818	0.84746	0.66634	0.54882	0.51631	0.54435	0.55878	0.49427	0.56575	0.56224	0.37703	0.37324	0.35293	0.33069	0.29884	0.27449	0.24912	0.21864	0.21425
0.65238	0.72906	0.7973	0.77734	0.69928	0.72683	0.68617	0.67974	0.66342	0.60134	0.60773	0.63883	0.8477	0.84796	0.64206	0.56513	0.54469	0.62691	0.62066	0.47981	0.64144	0.62588	0.38996	0.31451	0.33565	0.31528	0.30999	0.29481	0.26189	0.26889	0.25413
0.72373	0.74927	0.74904	0.711	0.69506	0.71569	0.67979	0.64348	0.69829	0.67495	0.63109	0.62021	0.84917	0.85419	0.65183	0.54674	0.5125	0.61863	0.6234	0.49382	0.64626	0.63759	0.38672	0.33757	0.34663	0.32676	0.31538	0.28747	0.2812	0.24783	0.26539
0.72053	0.75514	0.75074	0.70154	0.65155	0.6832	0.69978	0.67262	0.66651	0.6746	0.64657	0.61357	0.83026	0.85357	0.79473	0.5754	0.5504	0.57651	0.59509	0.50236	0.57925	0.58093	0.43984	0.37248	0.36863	0.33391	0.35016	0.32526	0.31232	0.29648	0.27128
0.69447	0.74259	0.77395	0.74893	0.70867	0.69283	0.68365	0.68695	0.64116	0.63844	0.63269	0.61976	0.83148	0.85894	0.77607	0.55481	0.5291	0.55706	0.63062	0.48565	0.51002	0.55362	0.39379	0.35706	0.33195	0.33562	0.3284	0.2749	0.26132	0.27038	0.24681
0.74545	0.78653	0.7753	0.75354	0.65195	0.69237	0.68717	0.70617	0.69245	0.64913	0.59186	0.60583	0.84208	0.84947	0.6687	0.55125	0.51582	0.59545	0.61659	0.48026	0.6271	0.63679	0.38635	0.3847	0.33268	0.34494	0.33543	0.28606	0.27302	0.26003	0.26154
0.73083	0.76863	0.76353	0.73027	0.70206	0.68238	0.63162	0.6402	0.65707	0.64431	0.59056	0.60295	0.8119	0.83883	0.7861	0.51317	0.50429	0.51045	0.53187	0.46692	0.51124	0.50644	0.38658	0.32333	0.30895	0.30393	0.29549	0.27574	0.25645	0.2507	0.21922
0.71285	0.76985	0.75998	0.74706	0.69508	0.69871	0.67933	0.68744	0.66056	0.6277	0.58966	0.60266	0.63706	0.71416	0.66848	0.53607	0.50019	0.46773	0.49821	0.49247	0.44484	0.39596	0.36793	0.3678	0.30894	0.27865	0.28726	0.24965	0.22886	0.23519	0.20734
0.71896	0.75613	0.75513	0.74129	0.68948	0.68091	0.69903	0.69304	0.63914	0.61803	0.62742	0.62947	0.61161	0.63928	0.61336	0.58261	0.5364	0.48524	0.48444	0.46999	0.4723	0.41603	0.364	0.34158	0.28936	0.29773	0.2977	0.28192	0.29105	0.2657	0.24891
0.69625	0.74586	0.71985	0.69219	0.69613	0.68591	0.68174	0.64165	0.66522	0.65254	0.63025	0.61034	0.58858	0.56332	0.54943	0.49052	0.47942	0.44253	0.44673	0.43631	0.42064	0.4016	0.39476	0.33843	0.28423	0.31826	0.32475	0.29626	0.2869	0.22373	0.21124
0.70376	0.73632	0.73556	0.7523	0.70189	0.70526	0.66586	0.65102	0.63987	0.63066	0.60689	0.56298	0.5799	0.56528	0.49931	0.44683	0.44727	0.42946	0.44657	0.43718	0.41178	0.37755	0.33881	0.29238	0.25979	0.28146	0.27991	0.2315	0.1753	0.19993	0.17663
0.734	0.77828	0.7766	0.73119	0.63173	0.67719	0.69732	0.71132	0.66865	0.66428	0.61046	0.56897	0.56283	0.53014	0.53201	0.50472	0.39487	0.43297	0.46942	0.41874	0.36516	0.34079	0.33862	0.34446	0.29454	0.28817	0.24235	0.21609	0.19036	0.18399	0.18198
0.66879	0.76108	0.7666	0.71831	0.62371	0.67803	0.67729	0.6491	0.64183	0.6559	0.71243	0.76829	0.75762	0.68321	0.58268	0.57497	0.67277	0.63026	0.45725	0.49783	0.45875	0.3747	0.31145	0.27123	0.22778	0.25637	0.20595	0.20462	0.21757	0.15465	0.1694
0.60209	0.71878	0.74484	0.72962	0.65238	0.70077	0.65702	0.61404	0.57085	0.54587	0.63957	0.79626	0.78469	0.57572	0.4789	0.47688	0.6446	0.6248	0.45132	0.49571	0.44834	0.33341	0.30257	0.25784	0.24503	0.23663	0.22336	0.23203	0.19863	0.17573	0.16912
0.68203	0.73576	0.73113	0.71464	0.67365	0.66325	0.66972	0.6625	0.60771	0.60323	0.61629	0.68968	0.66439	0.51391	0.51869	0.41103	0.42603	0.4422	0.42957	0.4483	0.36452	0.33024	0.32716	0.25654	0.22921	0.22113	0.21097	0.19261	0.18074	0.16374	0.15385
0.63989	0.71889	0.72483	0.70509	0.68168	0.68098	0.65077	0.61959	0.64284	0.63344	0.60919	0.5681	0.52532	0.50342	0.50531	0.38485	0.4433	0.42096	0.41754	0.40956	0.31992	0.28675	0.28587	0.24402	0.20063	0.20492	0.1784	0.19185	0.1558	0.12914	0.13008
0.63308	0.70179	0.71353	0.67961	0.6664	0.66813	0.63607	0.63464	0.61004	0.58572	0.56036	0.53098	0.54169	0.52222	0.48429	0.45824	0.42549	0.39595	0.40663	0.42888	0.36627	0.31119	0.22745	0.2131	0.21114	0.20119	0.19576	0.15842	0.14068	0.12034	0.13138
0.67587	0.72622	0.75509	0.7372	0.68948	0.63876	0.66279	0.65007	0.65255	0.64258	0.57569	0.53096	0.48042	0.49908	0.49562	0.37852	0.41126	0.38049	0.38302	0.39632	0.33019	0.27259	0.25708	0.23623	0.20535	0.19544	0.1782	0.15578	0.10674	0.10931	0.098139
0.66459	0.71998	0.72175	0.72188	0.64602	0.65716	0.59845	0.5969	0.59095	0.56107	0.57751	0.46964	0.45306	0.45749	0.47365	0.40627	0.40137	0.40497	0.40774	0.40535	0.31982	0.26095	0.24986	0.21506	0.16301	0.1636	0.126	0.12368	0.12599	0.090795	0.09793
0.61877	0.7081	0.74597	0.73893	0.66938	0.67205	0.61077	0.61642	0.59375	0.59966	0.57485	0.54658	0.49892	0.46662	0.47118	0.43916	0.37959	0.37725	0.35886	0.33894	0.30261	0.2643	0.231	0.17811	0.189	0.15923	0.14351	0.087807	0.09947	0.083281	0.090471
0.62376	0.69448	0.67954	0.66089	0.61709	0.65688	0.6131	0.63238	0.57924	0.5596	0.56319	0.51538	0.4672	0.44007	0.37225	0.37569	0.36749	0.35274	0.31843	0.33049	0.28967	0.261	0.20712	0.16063	0.14695	0.14343	0.14758	0.12766	0.093695	0.079144	0.069319
0.60821	0.72685	0.7229	0.64086	0.58257	0.64333	0.61963	0.57875	0.5585	0.54405	0.51755	0.48357	0.42043	0.46211	0.40734	0.37351	0.37769	0.33135	0.33703	0.31672	0.2806	0.23201	0.22556	0.17497	0.13362	0.11597	0.11656	0.070256	0.063615	0.056101	0.038939
0.6389	0.70196	0.69723	0.62237	0.56457	0.61726	0.55562	0.58259	0.5868	0.55096	0.49753	0.44946	0.49057	0.43113	0.41077	0.36223	0.26639	0.31376	0.33039	0.27947	0.20402	0.20982	0.20874	0.1924	0.15539	0.091081	0.054133	0.03357	0.060667	0.050114	0.024389
0.63935	0.70599	0.70493	0.68653	0.62424	0.56543	0.52208	0.51201	0.52084	0.51334	0.51844	0.43881	0.45939	0.42789	0.3455	0.3023	0.26148	0.22581	0.26859	0.28582	0.19146	0.14019	0.12493	0.083358	0.093177	0.039329	0.031315	0.0325	0.020378	0.010043	0.0053332
0.57869	0.69694	0.69308	0.65767	0.61895	0.58267	0.51968	0.58268	0.55565	0.50209	0.46922	0.39424	0.38203	0.32402	0.34998	0.32833	0.24927	0.25145	0.27538	0.25696	0.18939	0.15135	0.12732	0.062233	0.06284	0.020608	0.009032	0.032115	0.024947	0.0010409	0
0.58285	0.69967	0.70728	0.66802	0.55858	0.5739	0.53454	0.53745	0.49617	0.52043	0.41511	0.45103	0.40446	0.34316	0.37805	0.25289	0.24339	0.20273	0.16751	0.20057	0.16678	0.096732	0.080792	0.03127	0.0016551	0.02952	0.039686	0.0084548	0	0	0
0.55712	0.63279	0.64053	0.62451	0.53318	0.50283	0.56296	0.54038	0.51862	0.51227	0.38414	0.31957	0.35047	0.26204	0.25473	0.19758	0.19211	0.16672	0.14756	0.2346	0.21896	0.1399	0.059737	0.048048	0.0042313	0.11544	0.077167	0.029995	0.00028754	0	0
0.53336	0.62273	0.62265	0.54437	0.48633	0.51247	0.48558	0.52683	0.48194	0.39575	0.3792	0.32272	0.24462	0.2188	0.20104	0.097932	0.096801	0.08987	0.052946	0.082197	0.044505	0.0065138	7.4191e-05	0	0	0	0	0	0	0	0
0.67005	0.69847	0.70621	0.71045	0.65835	0.67531	0.66847	0.71289	0.6835	0.62855	0.57986	0.54607	0.51305	0.5018	0.48424	0.41136	0.42947	0.45017	0.37527	0.41239	0.36189	0.33338	0.37705	0.31861	0.33407	0.35139	0.31957	0.34174	0.31325	0.24756	0.18533
0.656	0.75508	0.78052	0.80443	0.79909	0.78669	0.76997	0.7899	0.77858	0.74336	0.64433	0.63525	0.60181	0.6221	0.57353	0.50176	0.46894	0.46385	0.45532	0.42407	0.37229	0.33063	0.34936	0.38238	0.35531	0.36002	0.32828	0.33591	0.32932	0.25702	0.21569
0.71329	0.76626	0.77662	0.80122	0.75401	0.72303	0.69512	0.74213	0.73278	0.70027	0.66087	0.63198	0.56543	0.58807	0.52797	0.4815	0.48691	0.4745	0.41481	0.43738	0.42978	0.42691	0.39247	0.37519	0.37594	0.38006	0.38335	0.38334	0.3273	0.2751	0.22354
0.68236	0.76372	0.75663	0.74048	0.69969	0.69697	0.63672	0.62822	0.61241	0.6157	0.6357	0.58707	0.54545	0.5394	0.54414	0.49499	0.47458	0.49691	0.4916	0.47948	0.45817	0.49056	0.49164	0.48536	0.47292	0.48493	0.49993	0.46756	0.41824	0.34763	0.2599
0.67474	0.78365	0.82498	0.81553	0.80829	0.79929	0.81655	0.8306	0.82032	0.73024	0.70323	0.70198	0.68462	0.67681	0.61139	0.61247	0.54873	0.50887	0.49849	0.48308	0.47226	0.4628	0.48979	0.45595	0.45972	0.4283	0.43596	0.41816	0.36883	0.31838	0.26013
0.70501	0.7961	0.84506	0.85434	0.81532	0.80346	0.81602	0.8356	0.83277	0.76461	0.75687	0.76751	0.73203	0.71268	0.69575	0.64568	0.64225	0.60295	0.52823	0.50299	0.49161	0.48421	0.46843	0.44413	0.45434	0.46941	0.45753	0.38452	0.36807	0.32081	0.29027
0.73751	0.79452	0.82657	0.83615	0.7724	0.7305	0.77843	0.80453	0.76439	0.69098	0.69093	0.68101	0.65618	0.64139	0.61589	0.58999	0.5764	0.51301	0.49427	0.49469	0.47648	0.4615	0.43315	0.43929	0.41603	0.38792	0.39686	0.40865	0.38529	0.33152	0.27985
0.71505	0.78063	0.80096	0.77656	0.71652	0.71609	0.70784	0.71913	0.70866	0.69198	0.62726	0.59784	0.58358	0.60813	0.57801	0.52908	0.54646	0.50072	0.48002	0.49798	0.48852	0.47523	0.4412	0.4197	0.37805	0.40268	0.37411	0.39166	0.36084	0.3394	0.31268
0.741	0.8085	0.82911	0.83249	0.82417	0.83682	0.84921	0.82596	0.80919	0.77229	0.70488	0.71484	0.72588	0.69554	0.67549	0.62339	0.6132	0.58636	0.55107	0.52563	0.49294	0.45266	0.46967	0.40889	0.41711	0.47621	0.46188	0.4321	0.42775	0.36732	0.33234
0.73871	0.81161	0.85345	0.85296	0.8051	0.84648	0.85293	0.85015	0.83976	0.78024	0.75962	0.7776	0.75366	0.72733	0.70362	0.67674	0.67177	0.6218	0.58941	0.56014	0.51847	0.45538	0.45644	0.46152	0.41736	0.40363	0.41787	0.40864	0.37485	0.34714	0.3475
0.72517	0.78433	0.85527	0.85951	0.81848	0.7907	0.78176	0.83523	0.8134	0.72686	0.76613	0.69568	0.68961	0.69808	0.67911	0.62361	0.59206	0.56453	0.54468	0.55333	0.51643	0.4907	0.47222	0.43467	0.41235	0.42351	0.42366	0.39526	0.37438	0.37686	0.35412
0.75508	0.76105	0.81937	0.80032	0.6855	0.73167	0.70604	0.69773	0.69499	0.6927	0.7033	0.65638	0.61181	0.59322	0.61845	0.56925	0.58854	0.57147	0.54274	0.54676	0.52306	0.51081	0.48614	0.45319	0.4205	0.41081	0.40848	0.38473	0.40029	0.38456	0.36703
0.75633	0.80615	0.83047	0.81765	0.77767	0.79336	0.83612	0.83972	0.79035	0.73614	0.72123	0.70167	0.68239	0.67413	0.64756	0.61628	0.6112	0.57514	0.56611	0.55806	0.53111	0.50595	0.47661	0.4572	0.44274	0.40139	0.42168	0.39679	0.39744	0.36009	0.36256
0.78869	0.84996	0.85533	0.84284	0.79421	0.82411	0.86967	0.87055	0.84047	0.79603	0.7879	0.77654	0.75592	0.72744	0.72329	0.6832	0.67881	0.63832	0.62239	0.58206	0.50789	0.4949	0.49855	0.46039	0.44666	0.43551	0.42853	0.40765	0.38754	0.37201	0.37696
0.74263	0.79488	0.85966	0.86142	0.82346	0.79135	0.81966	0.86492	0.8423	0.74076	0.79922	0.74504	0.72436	0.72223	0.74066	0.65764	0.62411	0.59411	0.56055	0.55865	0.50848	0.50463	0.50481	0.45819	0.43548	0.43594	0.44077	0.42641	0.40998	0.38191	0.37942
0.781	0.79255	0.8195	0.82156	0.78673	0.75	0.75175	0.78493	0.73317	0.70549	0.74075	0.65094	0.6471	0.66412	0.65852	0.60769	0.60098	0.59879	0.57142	0.58869	0.56652	0.50315	0.5129	0.51454	0.46602	0.46482	0.45104	0.45238	0.42489	0.39776	0.39608
0.7547	0.79226	0.80232	0.78524	0.7768	0.7833	0.75342	0.75719	0.71581	0.69087	0.69788	0.71937	0.71967	0.69778	0.65507	0.64132	0.6025	0.5984	0.61129	0.60016	0.57832	0.56473	0.55582	0.56581	0.52348	0.53262	0.54031	0.53151	0.46348	0.43255	0.42176
0.75342	0.83609	0.84895	0.83831	0.82916	0.84853	0.86118	0.86047	0.83807	0.80442	0.76775	0.78055	0.75423	0.74158	0.73316	0.69113	0.64379	0.65278	0.62719	0.59953	0.59641	0.56868	0.55503	0.55522	0.54092	0.50603	0.50242	0.48644	0.45689	0.44324	0.42203
0.79194	0.84469	0.86725	0.86412	0.8164	0.83256	0.85021	0.87293	0.85215	0.80122	0.79918	0.79722	0.75763	0.75223	0.73402	0.6828	0.65711	0.63692	0.62234	0.58565	0.56138	0.52252	0.51247	0.49768	0.47432	0.46645	0.46211	0.45702	0.43634	0.41361	0.41564
0.74585	0.8135	0.85435	0.8552	0.8157	0.80051	0.79462	0.83685	0.81142	0.76519	0.78406	0.72222	0.6752	0.69752	0.68317	0.63071	0.61397	0.58219	0.58031	0.56513	0.5524	0.48196	0.51336	0.49548	0.45413	0.48433	0.47527	0.47401	0.45205	0.44496	0.42219
0.72836	0.77536	0.79585	0.77207	0.76747	0.76464	0.72983	0.73999	0.72852	0.73563	0.70723	0.68605	0.67976	0.67068	0.64168	0.57388	0.6014	0.6019	0.60569	0.56145	0.52866	0.52387	0.55486	0.54193	0.53405	0.53992	0.52207	0.50677	0.51301	0.48847	0.45134
0.69813	0.8088	0.83059	0.82006	0.8253	0.83509	0.82691	0.80541	0.793	0.76752	0.71677	0.70015	0.71669	0.7006	0.67827	0.62352	0.61988	0.60043	0.59696	0.59043	0.56097	0.53995	0.55616	0.56196	0.55531	0.56397	0.55597	0.5516	0.53071	0.49987	0.47418
0.73272	0.84235	0.85549	0.8382	0.83251	0.85976	0.86453	0.86296	0.83661	0.81627	0.78145	0.77496	0.76772	0.75021	0.70421	0.70036	0.66578	0.64891	0.63009	0.61468	0.58616	0.56809	0.57547	0.56964	0.55135	0.5552	0.55231	0.55041	0.51798	0.50941	0.48355
0.75878	0.82503	0.86328	0.86027	0.81691	0.8121	0.8435	0.87269	0.84359	0.78699	0.8054	0.75814	0.75566	0.73887	0.74532	0.70367	0.6716	0.63456	0.63044	0.6123	0.59329	0.58167	0.5879	0.58991	0.56168	0.54968	0.56978	0.56516	0.54058	0.49952	0.47679
0.7385	0.81969	0.85574	0.8479	0.78185	0.77676	0.77082	0.79912	0.76608	0.74161	0.75607	0.71419	0.66427	0.67994	0.66138	0.62177	0.61683	0.59767	0.6197	0.5909	0.58414	0.57796	0.57261	0.55781	0.5383	0.5386	0.56335	0.55143	0.51297	0.48901	0.47374
0.7339	0.77552	0.80671	0.81893	0.79279	0.78249	0.75995	0.76608	0.76527	0.72154	0.69791	0.66355	0.67196	0.66946	0.64639	0.5945	0.6034	0.58733	0.5923	0.56859	0.57001	0.56088	0.53631	0.56	0.51919	0.53068	0.50189	0.50978	0.47255	0.45688	0.43847
0.77509	0.83004	0.83971	0.85978	0.84873	0.84142	0.85602	0.86941	0.85305	0.80163	0.75696	0.7646	0.74997	0.72692	0.71357	0.66976	0.665	0.64948	0.61075	0.59257	0.55387	0.52391	0.51274	0.4981	0.48755	0.49108	0.49051	0.45566	0.44739	0.43446	0.42132
0.7918	0.84715	0.87165	0.86077	0.79926	0.8053	0.84964	0.88062	0.85241	0.77061	0.80595	0.75016	0.77646	0.72086	0.72976	0.70875	0.66528	0.63924	0.59711	0.5953	0.57808	0.50729	0.52049	0.48886	0.47005	0.47873	0.46368	0.45274	0.45055	0.42636	0.41583
0.7833	0.83283	0.85757	0.86205	0.82848	0.77836	0.80434	0.83792	0.81032	0.76866	0.79541	0.72929	0.69632	0.70232	0.69164	0.65276	0.60746	0.58803	0.60447	0.60564	0.57993	0.54455	0.50927	0.51375	0.47805	0.47164	0.48148	0.45725	0.43844	0.42991	0.41623
0.74889	0.80683	0.80806	0.8005	0.7716	0.75483	0.75168	0.74466	0.68207	0.68585	0.72091	0.69919	0.65171	0.66115	0.64177	0.60241	0.5763	0.60366	0.57948	0.57664	0.54151	0.52906	0.51299	0.50059	0.47998	0.52389	0.53346	0.50852	0.46639	0.43751	0.41393
0.73914	0.75993	0.83174	0.83757	0.82464	0.77739	0.78148	0.80262	0.81425	0.76894	0.68197	0.67822	0.63902	0.66081	0.59982	0.56196	0.60332	0.59902	0.57076	0.57884	0.54945	0.54388	0.53392	0.53066	0.54173	0.61676	0.62376	0.57355	0.54536	0.52371	0.4791
0.76423	0.82926	0.85246	0.85006	0.84003	0.81333	0.83948	0.8597	0.84421	0.81256	0.80755	0.77813	0.76602	0.76987	0.72615	0.72052	0.68922	0.6353	0.64492	0.69245	0.65223	0.60827	0.56579	0.5521	0.56551	0.64226	0.65018	0.63741	0.58364	0.48232	0.41119
0.7102	0.7971	0.85063	0.85266	0.80901	0.78713	0.83373	0.86031	0.82847	0.77665	0.79149	0.75493	0.74785	0.74045	0.71196	0.6861	0.65055	0.62223	0.64441	0.65208	0.62488	0.59347	0.55635	0.52105	0.49109	0.4973	0.504	0.50639	0.47926	0.40858	0.38722
0.71542	0.79709	0.81067	0.81135	0.76073	0.74932	0.74641	0.75549	0.70779	0.69962	0.68574	0.64537	0.63435	0.62853	0.60061	0.57118	0.56753	0.57131	0.55527	0.54911	0.52713	0.49753	0.4643	0.46162	0.46061	0.43747	0.44554	0.42128	0.39945	0.36445	0.37304
0.73785	0.76184	0.7808	0.76801	0.74169	0.72968	0.69295	0.6851	0.67744	0.66448	0.65559	0.65538	0.62179	0.60511	0.595	0.54894	0.5745	0.55885	0.54319	0.5294	0.52191	0.48673	0.45808	0.45282	0.39332	0.40735	0.42794	0.38054	0.35303	0.37024	0.34088
0.74219	0.75914	0.79799	0.81347	0.80978	0.78694	0.76111	0.76559	0.79335	0.74885	0.64905	0.64455	0.63472	0.62719	0.60548	0.56117	0.56615	0.53044	0.51228	0.52281	0.49514	0.45284	0.45714	0.42812	0.39587	0.39501	0.39788	0.37486	0.35339	0.33841	0.3037
0.71131	0.78488	0.84547	0.85184	0.82971	0.79224	0.81019	0.84158	0.83224	0.79084	0.72201	0.74295	0.66114	0.67588	0.60004	0.58119	0.59823	0.55371	0.51879	0.53908	0.48895	0.43371	0.41851	0.37669	0.35824	0.35991	0.34757	0.31962	0.312	0.28598	0.26843
0.67413	0.73535	0.80732	0.82746	0.84129	0.81809	0.78812	0.77193	0.78839	0.78215	0.66821	0.68888	0.68309	0.62003	0.65229	0.54866	0.52093	0.49937	0.5056	0.50218	0.44768	0.38953	0.3917	0.35694	0.36729	0.31282	0.32243	0.31412	0.27201	0.24099	0.21114
0.6831	0.71676	0.76447	0.76569	0.68751	0.68083	0.6001	0.61871	0.65168	0.66921	0.55852	0.51143	0.54641	0.54817	0.49125	0.42539	0.38311	0.4349	0.43419	0.41783	0.39137	0.33869	0.31689	0.32957	0.28112	0.27221	0.24967	0.24023	0.17712	0.17063	0.16372
0.73141	0.78495	0.77742	0.73344	0.6936	0.68556	0.75968	0.75239	0.6759	0.64296	0.6042	0.5968	0.57459	0.49377	0.38424	0.37424	0.29849	0.28885	0.28866	0.22268	0.25335	0.20438	0.16164	0.1232	0.11154	0.060987	0.065923	0.039182	0.029744	0.02039	0.0020465
0.69213	0.80864	0.83245	0.82636	0.77907	0.69467	0.76436	0.8022	0.77919	0.68651	0.74636	0.738	0.67251	0.63909	0.52649	0.47553	0.40796	0.43446	0.41323	0.36953	0.26734	0.2338	0.2464	0.2667	0.19645	0.18348	0.16072	0.13227	0.11142	0.085829	0.063198
0.64415	0.75896	0.77326	0.776	0.69823	0.65649	0.7086	0.72539	0.66109	0.64425	0.62285	0.59283	0.52233	0.48081	0.46112	0.47546	0.43913	0.44061	0.39959	0.40652	0.35744	0.31877	0.27999	0.25605	0.20397	0.21398	0.24956	0.18609	0.14304	0.1466	0.13001
0.72342	0.73292	0.78601	0.76519	0.72085	0.72386	0.74255	0.72699	0.6932	0.64671	0.60012	0.61321	0.59471	0.54538	0.55885	0.51009	0.47576	0.43311	0.47103	0.44798	0.41613	0.33021	0.36348	0.28902	0.26435	0.25833	0.27044	0.23324	0.20615	0.17188	0.17023
0.80441	0.81588	0.81842	0.79432	0.73212	0.80248	0.80809	0.78589	0.75651	0.73871	0.77937	0.76989	0.7305	0.67946	0.61057	0.57716	0.53456	0.54406	0.50268	0.47791	0.49479	0.442	0.38857	0.3448	0.30986	0.29167	0.27106	0.28136	0.22159	0.18891	0.19295
0.7843	0.84746	0.84937	0.82376	0.76326	0.72386	0.8086	0.81239	0.76634	0.75219	0.73392	0.74786	0.70894	0.66504	0.61333	0.5948	0.51878	0.52263	0.50564	0.47893	0.44955	0.39024	0.37245	0.38222	0.32662	0.34166	0.32441	0.27593	0.25874	0.25968	0.22662
0.74043	0.8233	0.82432	0.75605	0.7131	0.73105	0.74861	0.75593	0.75052	0.73672	0.68156	0.65126	0.62624	0.60605	0.63044	0.60224	0.51656	0.4917	0.51841	0.50127	0.45191	0.44699	0.41724	0.3963	0.33363	0.32581	0.34038	0.31987	0.29448	0.2646	0.25294
0.80482	0.82202	0.80323	0.78573	0.7387	0.80097	0.79746	0.71297	0.70053	0.68965	0.75422	0.74561	0.71686	0.64475	0.57308	0.55499	0.52036	0.52338	0.48082	0.49951	0.45465	0.40346	0.40468	0.38374	0.34017	0.34073	0.34139	0.29274	0.27384	0.28098	0.24225
0.83264	0.86415	0.8587	0.81577	0.72368	0.79808	0.83989	0.83188	0.74869	0.80573	0.7927	0.80328	0.78614	0.73375	0.61417	0.58328	0.61009	0.63795	0.58614	0.5014	0.48462	0.44967	0.44471	0.4422	0.40802	0.38821	0.38035	0.37206	0.32548	0.3255	0.2935
0.80571	0.86186	0.85652	0.79608	0.72325	0.741	0.79898	0.78757	0.7218	0.72951	0.75508	0.73818	0.7028	0.65709	0.56788	0.55863	0.56109	0.53731	0.52286	0.503	0.49451	0.46782	0.43026	0.41076	0.37758	0.37579	0.37141	0.36305	0.29821	0.30416	0.29882
0.79295	0.84541	0.84171	0.80917	0.77359	0.77323	0.79777	0.79892	0.76323	0.75545	0.76286	0.75847	0.72066	0.64189	0.55102	0.51982	0.54389	0.51018	0.51679	0.51729	0.48473	0.46496	0.41128	0.40771	0.38083	0.36112	0.36676	0.32141	0.31195	0.30694	0.29837
0.82686	0.82089	0.82272	0.81161	0.77902	0.82862	0.81989	0.80227	0.78528	0.77692	0.80805	0.7898	0.79843	0.7306	0.64495	0.56853	0.55338	0.58348	0.54631	0.53971	0.50149	0.48056	0.44641	0.44414	0.42304	0.3968	0.39505	0.34829	0.3266	0.31512	0.31769
0.8397	0.86666	0.866	0.84086	0.79075	0.81583	0.83279	0.82508	0.79806	0.81408	0.83197	0.81314	0.79134	0.72659	0.65382	0.62147	0.59421	0.61722	0.59654	0.56267	0.52076	0.49049	0.45317	0.49973	0.43167	0.44235	0.4191	0.3811	0.3403	0.35957	0.33443
0.77995	0.84589	0.84068	0.79649	0.74791	0.73362	0.76537	0.75543	0.74751	0.74025	0.74707	0.71708	0.66093	0.63084	0.55956	0.54288	0.53347	0.57933	0.54959	0.55162	0.50538	0.45381	0.43688	0.45073	0.4194	0.38125	0.36813	0.33405	0.34086	0.34344	0.30662
0.78174	0.84118	0.83862	0.81392	0.79399	0.79385	0.78903	0.80431	0.77412	0.74707	0.75028	0.76917	0.71938	0.67538	0.63	0.56207	0.54396	0.57176	0.54264	0.53595	0.51293	0.48302	0.47164	0.42829	0.42011	0.39023	0.37845	0.37458	0.33126	0.32093	0.31504
0.84194	0.86432	0.86168	0.84274	0.82112	0.84122	0.83218	0.83261	0.81182	0.81221	0.82931	0.82227	0.81795	0.77307	0.69667	0.60918	0.59457	0.63857	0.59066	0.57489	0.53816	0.47091	0.4838	0.48308	0.44155	0.42953	0.41663	0.3757	0.37789	0.35718	0.33519
0.81108	0.86897	0.86963	0.8565	0.80966	0.74295	0.80679	0.81873	0.78627	0.7874	0.80728	0.77756	0.76491	0.69698	0.62136	0.60555	0.59384	0.59061	0.57732	0.57477	0.5215	0.4624	0.47851	0.51303	0.45724	0.42875	0.41891	0.3991	0.36533	0.38779	0.35583
0.78823	0.84473	0.84131	0.80275	0.76079	0.70045	0.74047	0.7361	0.70531	0.69661	0.71654	0.64869	0.60071	0.61897	0.58744	0.57238	0.53684	0.54522	0.537	0.52432	0.51022	0.46426	0.45881	0.44067	0.4013	0.3798	0.37807	0.37061	0.33607	0.33125	0.31971
0.78739	0.83038	0.8206	0.82662	0.82472	0.8154	0.80689	0.81314	0.79497	0.768	0.79311	0.80344	0.78578	0.73375	0.62514	0.58122	0.60246	0.64027	0.59012	0.55268	0.49276	0.45205	0.46016	0.44177	0.4158	0.37712	0.37039	0.37919	0.35085	0.3503	0.31699
0.84546	0.86324	0.86255	0.8492	0.82381	0.84084	0.83827	0.84205	0.80768	0.82045	0.84149	0.82007	0.8168	0.77331	0.69527	0.6282	0.6485	0.64408	0.58114	0.57931	0.55259	0.51747	0.51437	0.5223	0.48605	0.45693	0.43757	0.47736	0.44757	0.39363	0.35086
0.80339	0.85944	0.85587	0.8441	0.80093	0.74901	0.80869	0.82811	0.78815	0.77385	0.81065	0.76552	0.73991	0.68778	0.63534	0.66925	0.60923	0.56527	0.55893	0.57965	0.50982	0.488	0.43943	0.45708	0.43507	0.41735	0.37745	0.37675	0.36856	0.33363	0.32379
0.78639	0.82797	0.82177	0.78881	0.76559	0.7442	0.77321	0.77734	0.79835	0.79404	0.77268	0.74341	0.73688	0.74556	0.67818	0.63931	0.63595	0.53298	0.55686	0.60201	0.56351	0.50274	0.45147	0.40913	0.40432	0.38783	0.35885	0.32636	0.31822	0.32026	0.32518
0.82642	0.84174	0.82626	0.82142	0.82287	0.8272	0.82441	0.83367	0.81732	0.80382	0.81551	0.81849	0.80948	0.75983	0.67085	0.61942	0.62904	0.64283	0.58848	0.55066	0.51582	0.49414	0.46122	0.47282	0.42274	0.39742	0.38296	0.35782	0.31941	0.32761	0.31198
0.82632	0.86905	0.87615	0.86707	0.8292	0.80903	0.82603	0.84194	0.81288	0.80435	0.83724	0.81028	0.80316	0.75243	0.64077	0.57834	0.59374	0.62431	0.56378	0.58134	0.48503	0.45157	0.48376	0.47261	0.42277	0.43695	0.40601	0.39009	0.40637	0.42562	0.32358
0.77937	0.84761	0.84856	0.82871	0.7648	0.73471	0.74691	0.76593	0.72593	0.73726	0.78023	0.68439	0.65866	0.59111	0.54184	0.50958	0.55403	0.51608	0.49641	0.52762	0.48275	0.44021	0.43611	0.3852	0.32996	0.35856	0.33845	0.33636	0.32338	0.32278	0.29752
0.76619	0.82129	0.82237	0.7907	0.7745	0.76906	0.78703	0.79033	0.73029	0.73488	0.72747	0.75393	0.69501	0.63702	0.56062	0.52538	0.49018	0.50843	0.49945	0.49224	0.46689	0.42716	0.40115	0.38267	0.34588	0.3453	0.33159	0.30249	0.27038	0.2703	0.26532
0.82616	0.82821	0.82113	0.81514	0.81682	0.82463	0.80277	0.8235	0.80287	0.78815	0.80577	0.81093	0.80177	0.75695	0.65309	0.5935	0.60894	0.59956	0.54009	0.49554	0.46844	0.44183	0.4362	0.41739	0.36388	0.33243	0.30313	0.26832	0.28323	0.25619	0.24198
0.80281	0.85726	0.86404	0.85315	0.81241	0.77291	0.79772	0.82328	0.7866	0.76761	0.81073	0.77788	0.77282	0.72087	0.60738	0.58315	0.56668	0.59155	0.5359	0.52277	0.48305	0.45784	0.44736	0.40802	0.38575	0.3715	0.31791	0.30828	0.31875	0.30867	0.28255
0.77455	0.82422	0.8188	0.79081	0.70529	0.69872	0.67041	0.70591	0.68327	0.65242	0.67962	0.5913	0.5791	0.51762	0.55255	0.48993	0.47707	0.46612	0.44675	0.44846	0.41144	0.37566	0.35752	0.33132	0.29312	0.28083	0.26554	0.23264	0.20491	0.21582	0.21105
0.72559	0.79622	0.78698	0.78269	0.75821	0.68674	0.74359	0.75117	0.66015	0.6723	0.70449	0.6882	0.63566	0.58413	0.50782	0.49427	0.4548	0.45346	0.43684	0.44866	0.3899	0.35211	0.33573	0.29322	0.21899	0.22172	0.22344	0.21013	0.17447	0.15419	0.17479
0.79935	0.81051	0.81788	0.78961	0.79629	0.78114	0.76448	0.79221	0.76077	0.77086	0.76842	0.79244	0.7493	0.70693	0.56797	0.53521	0.49012	0.52851	0.50194	0.4444	0.41452	0.31797	0.29496	0.3263	0.26297	0.24718	0.22553	0.18802	0.16166	0.15375	0.13713
0.76248	0.83624	0.84744	0.83552	0.78883	0.75352	0.75033	0.79913	0.76516	0.73627	0.78667	0.75558	0.73978	0.67502	0.59271	0.5358	0.48985	0.50754	0.46579	0.44503	0.38613	0.26139	0.27284	0.3213	0.27174	0.26207	0.21046	0.20581	0.17423	0.16689	0.11435
0.45478	0.59472	0.60041	0.48114	0.41172	0.36325	0.47042	0.39073	0.4856	0.453	0.34982	0.33323	0.31785	0.19612	0.15735	0.20991	0.18338	0.18036	0.16968	0.17503	0.10786	0.038317	0.034995	0.008979	0	0	0	0	0	0	0
0.70443	0.74865	0.72956	0.6528	0.61233	0.66105	0.66913	0.59093	0.55494	0.53142	0.48903	0.4735	0.51189	0.43102	0.46775	0.43114	0.35584	0.28151	0.3176	0.21135	0.18736	0.18786	0.15825	0.13042	0.088659	0.048368	0.026563	0.0062061	0.0032576	0	0
0.64398	0.73342	0.74223	0.67099	0.55932	0.44015	0.55426	0.52279	0.45355	0.47861	0.49805	0.42229	0.36798	0.35115	0.28606	0.29468	0.29344	0.28521	0.3026	0.2792	0.25332	0.26055	0.25399	0.18065	0.11557	0.11189	0.10733	0.045168	0.035177	0.025018	0
0.69062	0.72179	0.73208	0.71422	0.65114	0.66765	0.66084	0.6	0.57947	0.56167	0.50352	0.51932	0.50488	0.45467	0.36285	0.35499	0.35785	0.32022	0.28919	0.30082	0.30614	0.31498	0.31829	0.27631	0.21945	0.19463	0.17366	0.10594	0.06941	0.063198	0.038174
0.77005	0.8051	0.79307	0.70164	0.67876	0.71085	0.74038	0.70454	0.6629	0.66439	0.59192	0.5782	0.61697	0.59338	0.51427	0.32767	0.36005	0.34997	0.36813	0.37919	0.36387	0.37572	0.39018	0.34419	0.30357	0.3014	0.23841	0.19658	0.1698	0.16164	0.094496
0.6865	0.75408	0.71873	0.65444	0.62297	0.57291	0.59432	0.5857	0.56265	0.52387	0.56436	0.4532	0.37633	0.47312	0.47243	0.47097	0.41335	0.38084	0.40022	0.39286	0.34557	0.39263	0.43301	0.39462	0.36615	0.35784	0.3105	0.27106	0.27382	0.25967	0.16743
0.7991	0.83069	0.81686	0.75923	0.72932	0.75134	0.79084	0.74825	0.69441	0.73441	0.65237	0.70255	0.67268	0.6478	0.54859	0.48531	0.45823	0.41825	0.42338	0.36876	0.381	0.40512	0.47749	0.43138	0.34131	0.33469	0.31245	0.25368	0.25743	0.22229	0.17178
0.78466	0.83231	0.82952	0.78759	0.68433	0.6959	0.76276	0.74193	0.62662	0.68667	0.61776	0.61204	0.59683	0.5797	0.49424	0.44763	0.43356	0.41568	0.43659	0.40985	0.39682	0.40887	0.42068	0.39447	0.30352	0.32435	0.33747	0.30699	0.27544	0.23801	0.1913
0.74222	0.77882	0.77707	0.72091	0.71125	0.70191	0.69903	0.64134	0.62747	0.64469	0.57983	0.58342	0.5522	0.53225	0.43438	0.42805	0.49889	0.47937	0.45072	0.41381	0.41215	0.42729	0.41224	0.39245	0.35635	0.30588	0.29646	0.25711	0.23335	0.21653	0.14739
0.81707	0.84607	0.83433	0.76426	0.72079	0.76255	0.8086	0.77268	0.71212	0.75891	0.6693	0.71933	0.69488	0.67301	0.60817	0.50421	0.48156	0.44789	0.39235	0.4099	0.38324	0.39886	0.40729	0.40394	0.35437	0.27936	0.24101	0.16541	0.12585	0.11462	0.050582
0.76913	0.824	0.81464	0.76131	0.65526	0.6632	0.73908	0.71707	0.62868	0.63852	0.54112	0.5621	0.57222	0.53225	0.48058	0.43197	0.42783	0.42816	0.4147	0.41596	0.39137	0.39404	0.39135	0.36829	0.3265	0.27793	0.19407	0.14885	0.067233	0.024621	0.0044293
0.78239	0.81457	0.79201	0.74806	0.74609	0.75838	0.77802	0.72892	0.70431	0.72843	0.6574	0.68908	0.67836	0.62055	0.52366	0.4674	0.46659	0.45057	0.45193	0.42756	0.39694	0.4146	0.41525	0.38149	0.33134	0.25766	0.23502	0.16991	0.11675	0.10419	0.035013
0.82009	0.85807	0.8559	0.81076	0.70531	0.75738	0.81908	0.80376	0.68156	0.76535	0.72857	0.73763	0.73425	0.68994	0.61649	0.49789	0.4789	0.42136	0.39279	0.45401	0.43505	0.44175	0.41378	0.41709	0.35401	0.28897	0.28069	0.22731	0.20095	0.17185	0.10608
0.75363	0.81034	0.80767	0.757	0.66788	0.62185	0.70821	0.68388	0.58499	0.5608	0.58117	0.60417	0.54932	0.45408	0.42154	0.47284	0.46593	0.43295	0.38972	0.45182	0.42152	0.39586	0.44551	0.39945	0.32705	0.27917	0.28768	0.24547	0.14605	0.08644	0.067518
0.80037	0.84209	0.83702	0.78075	0.76615	0.76399	0.80932	0.79223	0.71998	0.7529	0.70241	0.71484	0.73091	0.65113	0.60714	0.49113	0.46154	0.47534	0.46435	0.46117	0.4357	0.44791	0.46575	0.42837	0.37549	0.34928	0.29543	0.26932	0.19795	0.15299	0.1336
0.81652	0.86683	0.87079	0.83923	0.74009	0.72884	0.82756	0.82453	0.71598	0.74712	0.7542	0.74045	0.76308	0.70456	0.67805	0.54669	0.51945	0.48848	0.40794	0.45912	0.42444	0.41991	0.42663	0.44916	0.37954	0.26919	0.25097	0.1817	0.17462	0.13369	0.10773
0.75789	0.82212	0.8106	0.76679	0.65268	0.66467	0.70317	0.69506	0.62996	0.63441	0.61912	0.57358	0.54583	0.50901	0.49053	0.5075	0.51336	0.47836	0.45922	0.4541	0.45207	0.4481	0.46381	0.45527	0.38631	0.32614	0.33473	0.27723	0.23705	0.15714	0.14435
0.80107	0.85453	0.859	0.82495	0.77801	0.77474	0.81352	0.81595	0.73662	0.75124	0.73484	0.72053	0.76052	0.70429	0.65878	0.51732	0.5261	0.52023	0.47733	0.47138	0.48622	0.48216	0.4725	0.44599	0.39894	0.3582	0.32898	0.27974	0.24223	0.20004	0.19013
0.79367	0.86898	0.87895	0.85381	0.72913	0.74968	0.81825	0.82901	0.73863	0.75457	0.79119	0.74575	0.7919	0.74817	0.73007	0.55281	0.53595	0.49301	0.47	0.46978	0.46151	0.44313	0.45208	0.47044	0.43749	0.41155	0.42436	0.31388	0.26587	0.23556	0.1972
0.79635	0.83859	0.82315	0.78189	0.69064	0.64081	0.74837	0.73873	0.64406	0.66987	0.66205	0.61107	0.59689	0.55546	0.54459	0.50259	0.51489	0.52222	0.50613	0.49356	0.47157	0.46057	0.47288	0.46448	0.41205	0.4248	0.43681	0.32767	0.29328	0.27619	0.21718
0.78652	0.83054	0.84826	0.81656	0.76979	0.77757	0.80138	0.79813	0.72226	0.73866	0.71404	0.71875	0.72448	0.6824	0.62304	0.56143	0.5179	0.50111	0.52555	0.47889	0.47725	0.5019	0.51733	0.48284	0.45121	0.42363	0.39028	0.35147	0.33465	0.33146	0.2831
0.78497	0.87102	0.88189	0.85635	0.72717	0.72672	0.8284	0.83971	0.75368	0.75682	0.79122	0.75861	0.79877	0.74478	0.72746	0.59639	0.56381	0.53656	0.53817	0.49398	0.46997	0.48346	0.49158	0.49349	0.43239	0.46441	0.43618	0.37092	0.37431	0.36739	0.32729
0.80457	0.85579	0.85941	0.82927	0.72006	0.7338	0.79079	0.77748	0.62495	0.69827	0.71397	0.66797	0.67186	0.65121	0.60718	0.54849	0.50769	0.49395	0.5001	0.4972	0.4787	0.50546	0.51486	0.5062	0.45755	0.45481	0.43363	0.37171	0.36942	0.36419	0.32807
0.75453	0.82507	0.81691	0.79848	0.75116	0.73933	0.75429	0.75139	0.71094	0.68824	0.66895	0.6595	0.65264	0.64435	0.59992	0.51299	0.52488	0.51448	0.49302	0.50359	0.47624	0.47491	0.52069	0.48685	0.44517	0.44503	0.43794	0.36247	0.35297	0.33638	0.30446
0.77694	0.86881	0.88259	0.86336	0.76985	0.74625	0.81332	0.83549	0.77327	0.75266	0.8071	0.76701	0.80208	0.77362	0.73685	0.57091	0.57162	0.55368	0.51511	0.49242	0.51111	0.51311	0.52496	0.52997	0.47907	0.4767	0.49753	0.48535	0.47493	0.44634	0.39723
0.81705	0.86399	0.87149	0.84595	0.69516	0.74274	0.81564	0.80765	0.70168	0.74667	0.75884	0.71711	0.7398	0.72095	0.68421	0.55695	0.54353	0.54102	0.54167	0.53002	0.51765	0.51275	0.52159	0.50587	0.4538	0.44319	0.41451	0.36734	0.3459	0.31327	0.26347
0.76261	0.80727	0.81344	0.79202	0.73582	0.73413	0.74141	0.73649	0.70145	0.68464	0.65767	0.63196	0.61712	0.6218	0.59966	0.55869	0.56562	0.53732	0.54493	0.55893	0.50709	0.50311	0.53114	0.48508	0.4523	0.42432	0.40059	0.36471	0.32766	0.29411	0.22171
0.79261	0.868	0.88074	0.85998	0.77981	0.76171	0.81755	0.8373	0.77577	0.76108	0.79997	0.76381	0.7993	0.76614	0.72029	0.58098	0.5671	0.54774	0.51129	0.51196	0.49877	0.4855	0.50846	0.4829	0.44055	0.40481	0.38292	0.32644	0.31159	0.30629	0.2326
0.81908	0.86918	0.8766	0.85042	0.71238	0.7449	0.81844	0.8167	0.71503	0.74961	0.76887	0.73036	0.7577	0.72599	0.69088	0.54071	0.56048	0.52465	0.49524	0.52215	0.50565	0.4906	0.50222	0.49709	0.45258	0.41047	0.40029	0.34905	0.29013	0.25598	0.18967
0.76471	0.82566	0.81738	0.79075	0.72978	0.73203	0.71974	0.69806	0.67322	0.65928	0.64663	0.64138	0.60794	0.56891	0.54335	0.54887	0.5502	0.54748	0.49523	0.51241	0.50062	0.49767	0.49381	0.49806	0.41366	0.39971	0.4106	0.34885	0.30848	0.25252	0.20067
0.78518	0.86624	0.8772	0.85558	0.79401	0.78189	0.81965	0.83567	0.77503	0.7696	0.79567	0.76622	0.79199	0.75585	0.71534	0.59711	0.58627	0.5585	0.51358	0.50409	0.50239	0.45723	0.47692	0.4982	0.45528	0.41546	0.38274	0.32914	0.28976	0.25212	0.17843
0.82152	0.87247	0.87821	0.84894	0.72877	0.76348	0.82374	0.82132	0.69982	0.7501	0.77437	0.74221	0.77275	0.73075	0.69759	0.60472	0.54837	0.53359	0.52335	0.5061	0.5001	0.50976	0.5339	0.53379	0.46909	0.42157	0.38172	0.32312	0.31528	0.26228	0.22173
0.768	0.82242	0.8082	0.76619	0.69394	0.69393	0.71281	0.67688	0.63529	0.63995	0.66943	0.60015	0.54653	0.54019	0.51694	0.5337	0.51585	0.50171	0.50451	0.52702	0.49987	0.48364	0.50815	0.48766	0.41159	0.37536	0.35976	0.28592	0.2606	0.20176	0.14595
0.80311	0.85685	0.87151	0.8511	0.78142	0.78455	0.81828	0.83328	0.77514	0.76887	0.78349	0.75867	0.78048	0.74769	0.69991	0.57505	0.57656	0.56042	0.51922	0.49631	0.50149	0.46892	0.52685	0.51982	0.44725	0.40721	0.37483	0.31269	0.3031	0.25172	0.17681
0.81697	0.87555	0.88448	0.85963	0.74775	0.76404	0.83249	0.83602	0.74266	0.75994	0.78928	0.75692	0.79375	0.75108	0.72952	0.60654	0.58842	0.57485	0.55108	0.54125	0.53962	0.5227	0.55007	0.55054	0.49832	0.47054	0.43954	0.37986	0.37686	0.34013	0.30919
0.77916	0.82973	0.83343	0.79672	0.71222	0.70589	0.7494	0.71612	0.62707	0.63696	0.65468	0.6315	0.61313	0.56125	0.53222	0.53983	0.57163	0.53296	0.54014	0.50351	0.46003	0.51917	0.55721	0.52504	0.47586	0.45961	0.4569	0.40447	0.4091	0.40483	0.3033
0.79829	0.85377	0.86183	0.83855	0.77618	0.79119	0.81015	0.81852	0.76491	0.76142	0.76084	0.73938	0.75467	0.72861	0.67742	0.57335	0.55384	0.54559	0.53403	0.52904	0.4951	0.50926	0.51915	0.52538	0.47825	0.49649	0.46283	0.42144	0.41557	0.3918	0.3456
0.82268	0.87925	0.88722	0.86224	0.78475	0.77944	0.84062	0.84331	0.75895	0.77644	0.80088	0.76789	0.79853	0.76427	0.73567	0.64512	0.60301	0.57593	0.56326	0.57113	0.54676	0.54912	0.5511	0.56498	0.51377	0.48589	0.46793	0.41707	0.41389	0.40329	0.36045
0.81071	0.8571	0.85079	0.82139	0.73028	0.70839	0.78142	0.76086	0.67155	0.69216	0.65566	0.62851	0.63717	0.62905	0.59216	0.56095	0.53903	0.56209	0.54505	0.517	0.48814	0.50941	0.5424	0.52755	0.48622	0.48239	0.48017	0.40144	0.41044	0.38729	0.3706
0.80218	0.83074	0.84996	0.8331	0.77015	0.77359	0.78954	0.79148	0.75548	0.75038	0.72658	0.71225	0.71302	0.69836	0.64871	0.60616	0.59948	0.56429	0.52676	0.52493	0.53373	0.50571	0.5373	0.52542	0.47389	0.48281	0.47057	0.43005	0.41597	0.41879	0.354
0.80469	0.86923	0.88362	0.86636	0.79122	0.77231	0.81842	0.82961	0.78155	0.76079	0.81349	0.78811	0.80118	0.77953	0.73082	0.6201	0.63083	0.61072	0.56771	0.55478	0.54946	0.53026	0.54094	0.56866	0.51971	0.51136	0.48438	0.48613	0.48299	0.46548	0.42336
0.80371	0.851	0.85064	0.81403	0.71636	0.7309	0.76661	0.74872	0.6853	0.6953	0.70786	0.65949	0.67255	0.64397	0.6016	0.57611	0.55442	0.54628	0.51698	0.56268	0.5361	0.50219	0.55925	0.53933	0.48306	0.46178	0.45553	0.43342	0.43085	0.44747	0.40273
0.78373	0.82555	0.84412	0.82944	0.76958	0.77793	0.78657	0.7901	0.74804	0.74948	0.73288	0.72436	0.71292	0.68495	0.63833	0.61651	0.60032	0.5747	0.56781	0.54701	0.52542	0.54089	0.57095	0.56019	0.51901	0.50492	0.49152	0.48175	0.45392	0.45228	0.44887
0.83018	0.87492	0.88145	0.85742	0.79311	0.80544	0.83386	0.83186	0.77774	0.78597	0.80449	0.78251	0.7856	0.76187	0.71839	0.61107	0.60229	0.59259	0.57598	0.54358	0.54842	0.5211	0.55702	0.5723	0.52842	0.53768	0.51884	0.476	0.46248	0.4438	0.41712
0.80769	0.84252	0.84197	0.80486	0.70406	0.70756	0.74541	0.7413	0.68946	0.70818	0.69545	0.60792	0.60937	0.63319	0.60084	0.56339	0.5636	0.58919	0.56477	0.53216	0.52925	0.53431	0.58088	0.56731	0.5322	0.51878	0.50813	0.4835	0.45372	0.45661	0.40404
0.76938	0.84095	0.85465	0.8403	0.77346	0.77047	0.78972	0.79712	0.75786	0.74895	0.75233	0.73924	0.72005	0.71136	0.65984	0.58605	0.56714	0.56176	0.57789	0.55904	0.52811	0.55853	0.57577	0.5663	0.49986	0.51327	0.49221	0.47545	0.45414	0.41868	0.36723
0.82433	0.87285	0.88279	0.86288	0.80309	0.80055	0.8204	0.82458	0.77501	0.77189	0.8048	0.78942	0.77891	0.76897	0.69418	0.61898	0.59365	0.59071	0.59701	0.55597	0.55014	0.54569	0.5639	0.56847	0.51741	0.50276	0.47441	0.42241	0.42152	0.43181	0.38346
0.79341	0.84928	0.83915	0.78801	0.72351	0.73592	0.72459	0.6955	0.66639	0.67276	0.63601	0.6217	0.63227	0.5919	0.54468	0.58084	0.57736	0.56886	0.58173	0.5688	0.54488	0.56273	0.57483	0.56315	0.51117	0.5205	0.50833	0.48229	0.4644	0.45014	0.42816
0.79259	0.85409	0.85879	0.83677	0.76905	0.76803	0.79536	0.80207	0.74944	0.73671	0.74883	0.72903	0.73771	0.69671	0.65361	0.59563	0.59208	0.57993	0.55665	0.55108	0.55392	0.58028	0.5706	0.54823	0.54086	0.53893	0.51138	0.50767	0.48695	0.48225	0.44696
0.82551	0.87374	0.87952	0.85003	0.79993	0.78589	0.8233	0.8194	0.74585	0.75496	0.78316	0.76286	0.76697	0.74841	0.69809	0.62126	0.58931	0.57643	0.56479	0.54816	0.54676	0.53472	0.55124	0.54622	0.526	0.54769	0.49966	0.48756	0.49988	0.49276	0.45866
0.80865	0.8428	0.84508	0.8253	0.78788	0.77074	0.78356	0.7776	0.73846	0.74775	0.71586	0.71787	0.6889	0.66543	0.60571	0.58242	0.6005	0.58325	0.59234	0.59494	0.54221	0.54077	0.55726	0.54433	0.52103	0.52983	0.51812	0.48815	0.4863	0.47659	0.4283
0.82085	0.87517	0.88267	0.86048	0.80319	0.78715	0.82591	0.83137	0.75749	0.77274	0.80211	0.78306	0.78243	0.76259	0.69277	0.60638	0.58531	0.58048	0.5708	0.55582	0.55545	0.56491	0.56621	0.54427	0.53598	0.53755	0.5115	0.49729	0.48941	0.47842	0.43211
0.80485	0.85342	0.84369	0.7954	0.73705	0.71893	0.74532	0.71966	0.71544	0.73891	0.7229	0.68483	0.67635	0.64074	0.65706	0.60706	0.59251	0.58701	0.59014	0.58772	0.59126	0.55404	0.58505	0.62124	0.614	0.60872	0.6159	0.59549	0.54578	0.5572	0.52032
0.78958	0.84443	0.83949	0.8208	0.77581	0.77625	0.78098	0.77908	0.73216	0.74934	0.71134	0.71982	0.70036	0.66568	0.62471	0.57055	0.59989	0.60873	0.59658	0.57892	0.57581	0.58924	0.58771	0.58223	0.57883	0.59897	0.5984	0.57572	0.54565	0.56233	0.54007
0.83522	0.87526	0.87779	0.8469	0.79348	0.78731	0.83089	0.82386	0.76258	0.77653	0.77911	0.76276	0.76886	0.74461	0.68494	0.63406	0.63058	0.61735	0.62024	0.57907	0.5933	0.63558	0.62245	0.63457	0.59763	0.60768	0.62658	0.61098	0.58686	0.58949	0.56261
0.79243	0.84162	0.82965	0.77604	0.69441	0.70856	0.7292	0.69887	0.66722	0.6758	0.64878	0.63068	0.61743	0.56753	0.59211	0.61049	0.638	0.61245	0.59741	0.57443	0.56878	0.57712	0.5648	0.56465	0.55112	0.55359	0.53904	0.51411	0.50168	0.48633	0.44844
0.81625	0.8462	0.85091	0.82421	0.76237	0.76828	0.7933	0.78055	0.722	0.73574	0.70011	0.72602	0.7205	0.66207	0.63291	0.59333	0.60671	0.58859	0.58603	0.55057	0.54672	0.55076	0.56133	0.52126	0.50149	0.48405	0.47127	0.44871	0.41684	0.4062	0.35292
0.82517	0.86726	0.8695	0.83686	0.73271	0.72892	0.80909	0.80229	0.74352	0.74214	0.72132	0.69026	0.72496	0.6789	0.66558	0.61772	0.61637	0.62411	0.6308	0.5968	0.57913	0.55875	0.57926	0.61041	0.59353	0.62265	0.60103	0.59888	0.59444	0.57166	0.53081
0.77286	0.8105	0.81244	0.80156	0.75551	0.73419	0.72171	0.67868	0.69398	0.70085	0.69009	0.65131	0.64514	0.58882	0.60833	0.60818	0.58531	0.62563	0.60491	0.60938	0.58424	0.56478	0.59139	0.59089	0.58235	0.60385	0.59387	0.5735	0.56102	0.53352	0.49463
0.82099	0.8677	0.87499	0.85449	0.79974	0.79065	0.82035	0.8249	0.76448	0.78664	0.75498	0.74482	0.76419	0.74808	0.65907	0.59084	0.60657	0.57822	0.55926	0.56083	0.5576	0.56579	0.56734	0.54537	0.51557	0.53385	0.52787	0.52396	0.47986	0.44675	0.41669
0.81575	0.85961	0.86115	0.8303	0.73426	0.74022	0.79901	0.78638	0.72186	0.74059	0.68054	0.65556	0.66452	0.66084	0.60512	0.56834	0.57785	0.54141	0.54652	0.5492	0.51297	0.53478	0.54742	0.51644	0.46811	0.45399	0.43111	0.41798	0.36774	0.32975	0.27451
0.78656	0.8184	0.82353	0.80918	0.76293	0.73919	0.77638	0.74546	0.70551	0.71272	0.66344	0.67481	0.66059	0.62828	0.57971	0.59237	0.56229	0.5308	0.55715	0.54108	0.53874	0.51211	0.52761	0.49511	0.47091	0.42532	0.40295	0.35639	0.33033	0.3062	0.25773
0.83587	0.86654	0.86361	0.82372	0.76719	0.78781	0.83259	0.81199	0.76097	0.78396	0.74941	0.74336	0.75534	0.73499	0.62929	0.62739	0.64142	0.583	0.56294	0.57743	0.55447	0.55067	0.59756	0.57579	0.5745	0.56104	0.46759	0.44489	0.43216	0.4996	0.43739
0.77465	0.8321	0.81563	0.72291	0.70635	0.68426	0.76492	0.74632	0.70361	0.67215	0.66052	0.66496	0.62313	0.58394	0.54326	0.6063	0.5787	0.51818	0.52086	0.53657	0.52865	0.52087	0.53501	0.51671	0.46675	0.45781	0.41293	0.36646	0.30792	0.27168	0.235
0.82381	0.85546	0.84416	0.79305	0.78518	0.78523	0.81601	0.78596	0.75424	0.77134	0.70534	0.72564	0.70423	0.65254	0.58527	0.54926	0.5735	0.528	0.54305	0.54932	0.53422	0.51	0.53659	0.49566	0.45927	0.44267	0.42212	0.36432	0.30226	0.27404	0.22048
0.84701	0.8731	0.86387	0.79338	0.75637	0.79307	0.82758	0.80075	0.74938	0.78426	0.70302	0.73953	0.73111	0.71144	0.57913	0.59982	0.59493	0.5541	0.53853	0.51994	0.51765	0.52999	0.53655	0.51063	0.45395	0.43561	0.38621	0.34801	0.31585	0.32996	0.26019
0.774	0.8347	0.82334	0.74677	0.65433	0.66151	0.71778	0.68121	0.63236	0.65513	0.64197	0.62224	0.61039	0.59763	0.5405	0.56217	0.56045	0.54448	0.53492	0.50697	0.50087	0.5494	0.53136	0.51001	0.44478	0.42498	0.41054	0.37414	0.33083	0.29379	0.22164
0.83086	0.85551	0.85181	0.80031	0.77944	0.78639	0.82423	0.80004	0.73837	0.78277	0.72006	0.74292	0.72491	0.65384	0.59703	0.58835	0.57729	0.55213	0.53998	0.53845	0.47379	0.50103	0.52731	0.49784	0.45126	0.44561	0.41134	0.35048	0.32884	0.28475	0.27293
0.84584	0.87506	0.87035	0.81615	0.73291	0.79235	0.82972	0.80965	0.73438	0.78869	0.7457	0.74371	0.7318	0.69075	0.61247	0.59633	0.58115	0.53066	0.51018	0.53494	0.52617	0.51417	0.52643	0.5318	0.48736	0.43877	0.37802	0.33874	0.31708	0.32232	0.25151
0.77477	0.82766	0.81094	0.76353	0.69141	0.6939	0.70936	0.66243	0.60978	0.6584	0.64698	0.64182	0.62428	0.56749	0.56998	0.5841	0.56382	0.55192	0.50319	0.55959	0.52183	0.53727	0.5348	0.52037	0.48503	0.42114	0.41776	0.37963	0.2773	0.2248	0.16618
0.80154	0.85773	0.87037	0.84842	0.79343	0.78186	0.80903	0.81454	0.74691	0.75367	0.74505	0.73536	0.74692	0.71225	0.60996	0.63676	0.60755	0.57032	0.55948	0.57036	0.52528	0.51995	0.52614	0.50267	0.44981	0.43958	0.41256	0.34183	0.29804	0.26888	0.22203
0.8219	0.86778	0.87464	0.84995	0.76892	0.77469	0.82035	0.81595	0.73126	0.75027	0.74173	0.70508	0.73999	0.71911	0.62581	0.60574	0.58532	0.55898	0.54078	0.53947	0.51653	0.53002	0.53423	0.50294	0.4395	0.39804	0.37645	0.34374	0.26708	0.24007	0.22387
0.76414	0.81932	0.79527	0.75587	0.71187	0.71724	0.71849	0.6886	0.64477	0.65653	0.66438	0.63621	0.60797	0.56237	0.53006	0.53523	0.49982	0.49667	0.50888	0.50491	0.52967	0.52109	0.53387	0.50541	0.43591	0.40268	0.39619	0.34752	0.26661	0.23736	0.1705
0.79769	0.86339	0.87369	0.85475	0.81198	0.79148	0.81215	0.80116	0.75185	0.77308	0.73614	0.74535	0.75296	0.72235	0.63584	0.62366	0.60721	0.55832	0.53892	0.54732	0.49602	0.50288	0.51401	0.49508	0.44015	0.42593	0.37228	0.30538	0.22781	0.1882	0.18265
0.80762	0.85981	0.86755	0.84008	0.72091	0.72335	0.77662	0.76206	0.68318	0.717	0.69833	0.67586	0.68431	0.63785	0.58369	0.60245	0.56142	0.54296	0.54657	0.51279	0.50353	0.49851	0.52465	0.46828	0.41481	0.37829	0.37545	0.30948	0.2219	0.16557	0.11816
0.75898	0.81597	0.81522	0.78201	0.74664	0.74191	0.75393	0.71337	0.68004	0.69411	0.65646	0.63649	0.60445	0.5628	0.50504	0.54456	0.52959	0.48001	0.5051	0.53681	0.52207	0.51871	0.50712	0.48382	0.433	0.38131	0.36099	0.30939	0.23302	0.16678	0.11282
0.83485	0.87373	0.87318	0.82808	0.76378	0.7802	0.83689	0.82673	0.72727	0.77877	0.74861	0.75539	0.76045	0.69342	0.61799	0.63511	0.59952	0.52928	0.51207	0.49603	0.49061	0.48869	0.5075	0.47143	0.4252	0.40253	0.37389	0.33921	0.26947	0.26805	0.2408
0.82441	0.85777	0.85077	0.79824	0.74173	0.738	0.79267	0.78246	0.69922	0.73063	0.68424	0.67082	0.65625	0.63382	0.56396	0.57029	0.55271	0.52484	0.49627	0.49311	0.47911	0.49395	0.5273	0.49334	0.44396	0.39482	0.37917	0.3226	0.26521	0.25287	0.19353
0.7738	0.81385	0.83129	0.79874	0.76861	0.7613	0.7627	0.74078	0.70326	0.70726	0.66926	0.65592	0.64333	0.61209	0.53847	0.55211	0.55664	0.53823	0.50613	0.52158	0.51882	0.4996	0.51324	0.4959	0.43698	0.37945	0.3534	0.3033	0.25686	0.19392	0.17218
0.80059	0.86321	0.87952	0.86401	0.81359	0.79788	0.82516	0.8123	0.75889	0.76875	0.7613	0.75671	0.77089	0.7352	0.66253	0.6417	0.62191	0.54913	0.52371	0.53941	0.4979	0.49336	0.54231	0.49939	0.41373	0.40299	0.36506	0.33675	0.30412	0.24315	0.2451
0.80426	0.84417	0.8478	0.82192	0.71163	0.71808	0.77038	0.75557	0.67337	0.69674	0.67703	0.63033	0.65458	0.59711	0.57226	0.51892	0.54582	0.51051	0.53115	0.52758	0.48309	0.50924	0.51011	0.48553	0.43806	0.42557	0.43892	0.38338	0.35722	0.31983	0.28216
0.79879	0.83824	0.85113	0.82274	0.76766	0.77649	0.79401	0.78781	0.73645	0.73996	0.67998	0.69605	0.72475	0.66239	0.60136	0.60713	0.57751	0.52191	0.54507	0.51463	0.50886	0.53352	0.56837	0.55692	0.51479	0.49056	0.47408	0.46221	0.4338	0.43619	0.37976
0.82673	0.87416	0.87909	0.84973	0.71997	0.78237	0.82933	0.82464	0.72464	0.76508	0.74841	0.74013	0.76737	0.70963	0.62372	0.62443	0.61058	0.53171	0.53417	0.51649	0.50848	0.5298	0.5288	0.53134	0.50405	0.45267	0.43748	0.45169	0.44143	0.38873	0.36737
0.79208	0.84336	0.82866	0.7875	0.68319	0.69231	0.74103	0.71435	0.63277	0.60612	0.58478	0.60503	0.60471	0.57052	0.52475	0.5346	0.54676	0.54173	0.51658	0.49427	0.47576	0.48816	0.52342	0.50032	0.43852	0.37748	0.38559	0.34779	0.29814	0.25838	0.1949
0.79364	0.84965	0.85784	0.83072	0.76092	0.75579	0.78104	0.78784	0.72359	0.71062	0.71095	0.69125	0.7237	0.61794	0.57673	0.60262	0.59039	0.50814	0.48116	0.52613	0.51534	0.49822	0.50954	0.49961	0.46717	0.41687	0.40027	0.33414	0.28679	0.2552	0.24729
0.81628	0.86414	0.86844	0.83955	0.77438	0.75069	0.78994	0.78664	0.68119	0.68729	0.74846	0.68791	0.74198	0.65879	0.60346	0.61414	0.59186	0.50902	0.52033	0.51076	0.48879	0.48838	0.49871	0.49513	0.42265	0.39698	0.36543	0.34205	0.27434	0.25202	0.19519
0.76604	0.81442	0.79807	0.73453	0.69186	0.69262	0.69063	0.60978	0.63674	0.61489	0.60539	0.62162	0.56583	0.5417	0.55378	0.52789	0.53955	0.49798	0.47302	0.48192	0.48853	0.46498	0.48937	0.48539	0.43927	0.46647	0.42487	0.34001	0.29827	0.2469	0.23303
0.7967	0.854	0.8658	0.84439	0.78665	0.76418	0.80082	0.8096	0.73834	0.75594	0.72938	0.70429	0.74197	0.69929	0.59266	0.62516	0.58737	0.5145	0.50023	0.52406	0.53958	0.51262	0.51705	0.49355	0.44707	0.44099	0.42508	0.39807	0.3815	0.40472	0.33298
0.8105	0.85655	0.85899	0.82879	0.74971	0.74351	0.78615	0.77286	0.69403	0.72828	0.6997	0.65855	0.69867	0.65003	0.54708	0.56797	0.55884	0.51781	0.49698	0.50914	0.5133	0.49115	0.49769	0.48968	0.43949	0.42115	0.40337	0.37171	0.35189	0.3767	0.28553
0.7833	0.81723	0.82113	0.77451	0.73321	0.70902	0.72315	0.69942	0.66108	0.66369	0.6191	0.62902	0.59104	0.53508	0.50833	0.52167	0.51596	0.5363	0.52907	0.50613	0.50947	0.50628	0.49626	0.46974	0.39779	0.37995	0.37044	0.2978	0.24821	0.1931	0.1373
0.80251	0.86275	0.87189	0.84731	0.79313	0.76884	0.80895	0.81775	0.735	0.74054	0.74603	0.71115	0.74905	0.71174	0.60703	0.6376	0.5756	0.51402	0.49102	0.4941	0.46259	0.47848	0.48507	0.46902	0.41675	0.39658	0.33937	0.27217	0.23147	0.18606	0.16397
0.79338	0.84353	0.84291	0.80672	0.73295	0.70719	0.76987	0.7591	0.65117	0.67367	0.65954	0.61797	0.62981	0.60751	0.53038	0.52947	0.51309	0.48265	0.43537	0.48251	0.49102	0.47987	0.46893	0.46923	0.41178	0.3496	0.32993	0.30638	0.24451	0.16301	0.14791
0.77091	0.82567	0.81963	0.79845	0.7335	0.73974	0.76185	0.75167	0.68164	0.68429	0.61343	0.6419	0.6222	0.54861	0.50859	0.51868	0.51947	0.50898	0.4772	0.51039	0.47934	0.46358	0.48918	0.45881	0.38811	0.33067	0.33288	0.27999	0.20452	0.1271	0.092908
0.81018	0.86598	0.87202	0.84289	0.78039	0.76571	0.81972	0.81988	0.73428	0.74343	0.74941	0.71474	0.74581	0.69965	0.61413	0.63202	0.59507	0.52031	0.48949	0.4818	0.47171	0.45666	0.50104	0.48217	0.40717	0.34871	0.32114	0.25236	0.23182	0.18094	0.10202
0.782	0.83129	0.83013	0.78545	0.65742	0.68547	0.74522	0.72373	0.62455	0.62504	0.61875	0.57998	0.52687	0.51565	0.4873	0.51435	0.51198	0.49442	0.50248	0.50481	0.48557	0.46804	0.47565	0.44803	0.37445	0.31592	0.29568	0.24331	0.16491	0.11057	0.054712
0.78483	0.83747	0.84839	0.8137	0.76676	0.75647	0.78447	0.78142	0.70722	0.738	0.69356	0.67408	0.69965	0.63135	0.55796	0.5821	0.53611	0.50905	0.47409	0.46529	0.45245	0.44865	0.46855	0.43621	0.37699	0.33694	0.29164	0.23369	0.18716	0.14458	0.10984
0.80242	0.86546	0.87391	0.84821	0.76239	0.70512	0.79229	0.80864	0.71724	0.73365	0.74324	0.70373	0.75537	0.67617	0.59218	0.63993	0.57773	0.50379	0.49802	0.4942	0.4732	0.50054	0.48565	0.45404	0.38231	0.38905	0.33572	0.25476	0.20974	0.25286	0.21174
0.76785	0.8226	0.81126	0.78117	0.6678	0.6783	0.69236	0.67179	0.61868	0.63342	0.65014	0.55195	0.57307	0.5677	0.49913	0.53727	0.50219	0.46699	0.48831	0.48113	0.47736	0.45508	0.44622	0.44754	0.38287	0.30998	0.26118	0.2482	0.18354	0.11623	0.095981
0.79519	0.83367	0.83151	0.80786	0.77053	0.76168	0.77217	0.76199	0.72114	0.74255	0.66331	0.68051	0.69177	0.62885	0.50325	0.54981	0.51609	0.4776	0.45805	0.46161	0.44941	0.46433	0.48437	0.41579	0.33013	0.30405	0.29208	0.21628	0.13291	0.094127	0.035266
0.79594	0.84425	0.86784	0.85315	0.78661	0.78061	0.81255	0.7952	0.75249	0.77159	0.71493	0.71594	0.74235	0.6842	0.6246	0.61694	0.5618	0.48145	0.43969	0.45841	0.45289	0.43664	0.46998	0.42188	0.375	0.328	0.31793	0.25075	0.18254	0.14868	0.10977
0.75987	0.80608	0.8124	0.78398	0.65519	0.65878	0.72608	0.70305	0.62566	0.61998	0.60279	0.57325	0.51801	0.50473	0.46827	0.49101	0.47448	0.45535	0.41816	0.44864	0.43367	0.43885	0.43266	0.42583	0.37196	0.31817	0.29964	0.21027	0.097732	0.022995	0.0021872
0.78063	0.83854	0.84637	0.8121	0.76913	0.75295	0.77933	0.77927	0.70026	0.72342	0.67389	0.66835	0.69153	0.62618	0.53081	0.59577	0.53301	0.44404	0.447	0.45952	0.46513	0.42345	0.43702	0.42895	0.3547	0.29383	0.23837	0.204	0.13752	0.094353	0.054259
0.81086	0.86365	0.86783	0.82968	0.74137	0.76011	0.80602	0.79701	0.69547	0.75121	0.72169	0.72338	0.74201	0.65896	0.5668	0.62232	0.56398	0.47011	0.48107	0.47761	0.4355	0.46142	0.46425	0.40108	0.35338	0.29876	0.26468	0.20391	0.1749	0.21558	0.17617
0.76825	0.82107	0.80451	0.76077	0.66147	0.67895	0.69477	0.62761	0.57588	0.61824	0.61564	0.5715	0.50468	0.47617	0.4702	0.48648	0.48652	0.47416	0.44234	0.42731	0.43452	0.42808	0.42554	0.40409	0.3383	0.2721	0.24071	0.2039	0.10914	0.066414	0.0284
0.77481	0.82479	0.83308	0.80469	0.75008	0.72836	0.76656	0.76806	0.67557	0.71169	0.67002	0.67613	0.68971	0.6306	0.48931	0.57901	0.51409	0.41516	0.40222	0.43376	0.4262	0.39871	0.42059	0.38652	0.32539	0.27905	0.24085	0.20547	0.10455	0.043376	0.019736
0.80363	0.85606	0.86072	0.8217	0.72851	0.75783	0.80431	0.79464	0.70377	0.75122	0.69829	0.71813	0.71784	0.65829	0.54312	0.60748	0.55803	0.46706	0.46189	0.44814	0.39835	0.43304	0.42452	0.41226	0.34978	0.25473	0.21545	0.20121	0.12853	0.13688	0.096404
0.74549	0.80763	0.78893	0.73796	0.60725	0.66028	0.68234	0.63671	0.57053	0.56643	0.59	0.55336	0.52806	0.47873	0.43986	0.46718	0.51991	0.49718	0.49617	0.47461	0.45111	0.49282	0.42683	0.40997	0.34218	0.31678	0.28365	0.1919	0.1493	0.085962	0.048124
0.7542	0.82627	0.84205	0.81416	0.72647	0.70679	0.76595	0.7748	0.69523	0.69487	0.67604	0.67012	0.6822	0.61133	0.54171	0.6118	0.56628	0.48089	0.47388	0.43876	0.43425	0.43955	0.44397	0.39307	0.3557	0.30382	0.25186	0.1888	0.12873	0.093432	0.070262
0.73056	0.83824	0.85692	0.83463	0.75017	0.71951	0.75676	0.76869	0.67903	0.65174	0.70747	0.6637	0.69602	0.66928	0.53989	0.61663	0.58003	0.51483	0.47848	0.4274	0.39038	0.35337	0.3532	0.36435	0.3057	0.25759	0.17829	0.14336	0.068942	0.093189	0.081688
0.7252	0.77187	0.78159	0.7413	0.61525	0.58334	0.60905	0.60712	0.55263	0.57699	0.54654	0.50444	0.46546	0.45602	0.42953	0.44308	0.4405	0.40936	0.35013	0.37484	0.37931	0.38596	0.38764	0.34631	0.25612	0.23063	0.18462	0.11366	0.056057	0.015993	0.005627
0.73314	0.82406	0.83627	0.8054	0.70319	0.66802	0.74737	0.75706	0.63685	0.65655	0.63598	0.64164	0.67684	0.58479	0.4907	0.57103	0.52158	0.45394	0.3963	0.40444	0.36401	0.38385	0.39493	0.33954	0.27068	0.21351	0.20631	0.12473	0.057897	0.030928	0.013904
0.77924	0.83841	0.8469	0.80883	0.71382	0.70518	0.76301	0.75701	0.644	0.63866	0.64605	0.61632	0.67474	0.60913	0.50131	0.56594	0.49852	0.39605	0.39615	0.35678	0.32643	0.343	0.34496	0.31023	0.25661	0.17543	0.1282	0.089566	0.057748	0.023099	0.01257
0.64298	0.74628	0.72223	0.67165	0.61421	0.56402	0.59404	0.55604	0.52907	0.49059	0.48957	0.45524	0.42353	0.401	0.40095	0.41768	0.41547	0.36482	0.34848	0.32279	0.31354	0.27801	0.30335	0.2987	0.23761	0.15788	0.13115	0.081163	0.021962	0.0033189	0
0.70793	0.81872	0.83528	0.80308	0.67669	0.65472	0.72853	0.75228	0.66077	0.63165	0.65717	0.63136	0.67318	0.58625	0.49272	0.5728	0.48695	0.37804	0.38057	0.34553	0.2546	0.29338	0.31782	0.28899	0.21858	0.16754	0.15986	0.07809	0.11487	0.10185	0.078988
0.74935	0.8276	0.83831	0.7969	0.69126	0.70938	0.75208	0.73813	0.64192	0.66443	0.61346	0.58788	0.6346	0.55162	0.46234	0.50713	0.40986	0.37854	0.31835	0.33159	0.27032	0.294	0.2877	0.2806	0.22653	0.19211	0.13842	0.10266	0.052329	0.014904	0.0031954
0.66561	0.74601	0.72993	0.68342	0.57216	0.55665	0.58242	0.51922	0.47939	0.45548	0.47362	0.40344	0.33558	0.30583	0.29343	0.31248	0.29866	0.26085	0.27385	0.26504	0.25665	0.2097	0.24804	0.23041	0.17219	0.1148	0.095509	0.046528	0.0024318	0	0
0.67871	0.79051	0.81177	0.78522	0.67824	0.61152	0.67143	0.70881	0.6088	0.55004	0.61456	0.57841	0.63035	0.53252	0.40845	0.51589	0.44045	0.31982	0.23953	0.20705	0.17367	0.14652	0.17087	0.13333	0.069075	0.044402	0.033974	0.0020627	0	0	0
0.69341	0.78504	0.80411	0.76473	0.61612	0.58456	0.69507	0.69514	0.52544	0.54301	0.52745	0.49223	0.51239	0.46654	0.32202	0.39255	0.33155	0.20872	0.18249	0.15873	0.15973	0.14414	0.21666	0.16897	0.064851	0.058729	0.065925	0.0098042	0	0	0
0.49261	0.57831	0.56343	0.53945	0.44149	0.37052	0.39834	0.38468	0.23835	0.23925	0.18643	0.24777	0.17473	0.1394	0.11963	0.088099	0.19547	0.15093	0.14431	0.052547	0.082665	0.047409	0.1031	0.043869	0	0	0	0	0	0	0
0.58349	0.70977	0.74158	0.70215	0.52452	0.44313	0.5373	0.58891	0.45165	0.35717	0.45369	0.40428	0.48985	0.3074	0.14838	0.31295	0.18168	0.013021	0.017173	0.019533	0	4.3439e-05	2.3926e-05	0	0	0	0	0	0	0	0
0.55528	0.69915	0.70078	0.6131	0.48964	0.46789	0.48285	0.43833	0.49455	0.47057	0.399	0.39853	0.37712	0.30314	0.31747	0.19742	0.23909	0.26089	0.21836	0.16606	0.15561	0.21617	0.20362	0.15469	0.12465	0.1558	0.16242	0.18184	0.10056	0.052587	0.0009666
0.61999	0.73981	0.79869	0.78992	0.73582	0.66758	0.63363	0.65283	0.72032	0.71334	0.67489	0.61935	0.57744	0.5171	0.49043	0.44699	0.47869	0.39669	0.32942	0.26848	0.2545	0.28555	0.25259	0.16788	0.23159	0.21654	0.20117	0.20651	0.1429	0.075804	0.028261
0.7934	0.83645	0.83914	0.79088	0.69688	0.727	0.74234	0.67954	0.69029	0.74895	0.72699	0.69929	0.65604	0.5988	0.51709	0.51995	0.55626	0.47303	0.39786	0.3287	0.20665	0.19573	0.22705	0.1989	0.1435	0.12936	0.15264	0.1442	0.08112	0.041198	0
0.73049	0.8091	0.79484	0.70368	0.57835	0.62202	0.63313	0.53969	0.57046	0.60569	0.56959	0.577	0.51423	0.47849	0.4588	0.46125	0.40971	0.38752	0.37039	0.3635	0.33728	0.2812	0.28605	0.27706	0.2561	0.27218	0.2212	0.20203	0.18165	0.13802	0.048611
0.75315	0.76851	0.79553	0.79256	0.75684	0.66215	0.69898	0.67859	0.7296	0.72615	0.69618	0.64919	0.60897	0.54829	0.50999	0.45136	0.45953	0.43529	0.40119	0.38078	0.37999	0.30381	0.27012	0.25116	0.23411	0.26449	0.18209	0.19655	0.17079	0.17661	0.06812
0.8187	0.85159	0.84717	0.80672	0.75508	0.77868	0.79817	0.7209	0.73775	0.79962	0.76036	0.74892	0.69602	0.62156	0.58979	0.54532	0.62104	0.57221	0.49438	0.45368	0.31353	0.30893	0.32405	0.32147	0.31538	0.28	0.2603	0.24372	0.18229	0.14895	0.034964
0.77329	0.8306	0.82133	0.74607	0.65589	0.7496	0.73715	0.6352	0.63155	0.70344	0.66448	0.66691	0.60199	0.54503	0.53985	0.52641	0.53343	0.48659	0.42685	0.41513	0.44257	0.42925	0.41399	0.38427	0.36619	0.3439	0.4051	0.36195	0.25377	0.21983	0.13211
0.74938	0.79989	0.80963	0.80349	0.76727	0.72985	0.71009	0.67093	0.68632	0.69588	0.69817	0.6938	0.64566	0.61361	0.62491	0.59381	0.57097	0.52071	0.50545	0.44017	0.44844	0.38605	0.40278	0.37974	0.33804	0.29763	0.30011	0.29614	0.2428	0.17126	0.11132
0.82851	0.86114	0.86653	0.8446	0.78745	0.80559	0.82048	0.7663	0.75179	0.82056	0.79408	0.78364	0.75485	0.69343	0.6576	0.61307	0.6441	0.63962	0.60317	0.49213	0.47009	0.44897	0.42969	0.40805	0.34871	0.36221	0.35561	0.35302	0.33525	0.27515	0.14644
0.80756	0.85526	0.85115	0.79024	0.70485	0.76915	0.77283	0.72468	0.71825	0.7824	0.74801	0.73061	0.68886	0.61054	0.61919	0.55464	0.56675	0.55292	0.50233	0.50122	0.48521	0.46137	0.46716	0.48666	0.42809	0.3836	0.38489	0.36862	0.33612	0.26538	0.20329
0.71715	0.80908	0.8196	0.76752	0.69409	0.65302	0.68004	0.68264	0.71055	0.68171	0.65656	0.63159	0.61476	0.59044	0.61633	0.56884	0.50861	0.52851	0.50548	0.50795	0.46574	0.45888	0.46227	0.43474	0.4105	0.41039	0.41409	0.39616	0.32277	0.27408	0.21132
0.8085	0.85224	0.86091	0.84054	0.78412	0.80702	0.80784	0.78404	0.78549	0.80515	0.78735	0.78607	0.71619	0.67255	0.63942	0.65091	0.66691	0.6656	0.60626	0.49016	0.44826	0.45264	0.43524	0.41048	0.37739	0.38521	0.35411	0.32673	0.29562	0.26422	0.17191
0.84783	0.87475	0.87081	0.83591	0.75285	0.81026	0.82447	0.75703	0.75078	0.80909	0.77829	0.77834	0.73071	0.6706	0.64385	0.62647	0.65454	0.61393	0.57569	0.4958	0.46909	0.4135	0.4314	0.44804	0.40926	0.39938	0.36508	0.34332	0.29219	0.26823	0.18795
0.78448	0.83981	0.82887	0.79753	0.67629	0.72362	0.73975	0.69263	0.70906	0.69173	0.69592	0.65932	0.62054	0.58624	0.57357	0.56236	0.56398	0.55692	0.52323	0.47875	0.47614	0.50233	0.46206	0.43487	0.40996	0.4123	0.42408	0.39465	0.35178	0.32092	0.22709
0.81362	0.83933	0.83765	0.83141	0.81087	0.79449	0.80592	0.79013	0.7951	0.79156	0.78133	0.73039	0.69413	0.62414	0.59129	0.59864	0.62723	0.61704	0.5584	0.50456	0.46097	0.5104	0.47139	0.44565	0.40374	0.41499	0.41104	0.37745	0.34445	0.30583	0.27803
0.8402	0.87317	0.86865	0.81702	0.78182	0.80573	0.82774	0.77411	0.77094	0.81877	0.79412	0.77315	0.7404	0.68963	0.61692	0.60283	0.6651	0.66481	0.58788	0.48167	0.51298	0.51154	0.47599	0.46643	0.47014	0.47543	0.46764	0.44638	0.40059	0.3434	0.27831
0.7823	0.83972	0.8313	0.76422	0.67756	0.71852	0.7321	0.70269	0.719	0.72152	0.72468	0.71876	0.68449	0.63223	0.6084	0.61534	0.61039	0.55739	0.57185	0.53544	0.54129	0.54325	0.51757	0.50889	0.49997	0.50792	0.4894	0.48489	0.44284	0.39379	0.37971
0.79562	0.8074	0.81864	0.79944	0.79638	0.77732	0.78269	0.78065	0.80248	0.79169	0.76404	0.72052	0.68885	0.64403	0.62419	0.6167	0.59534	0.57303	0.55156	0.5378	0.53183	0.54197	0.54303	0.52245	0.47357	0.46699	0.49362	0.48562	0.47318	0.43504	0.46022
0.82072	0.86208	0.86566	0.83668	0.7813	0.82497	0.83459	0.79622	0.80964	0.82228	0.80716	0.76743	0.72721	0.68904	0.63817	0.64453	0.63256	0.6179	0.57052	0.50483	0.50604	0.53706	0.48899	0.49233	0.48192	0.4685	0.44509	0.44619	0.37672	0.31567	0.25391
0.79555	0.83565	0.83105	0.8	0.69679	0.71618	0.71989	0.72457	0.73544	0.71681	0.68762	0.6554	0.63193	0.5489	0.57409	0.56689	0.54337	0.4778	0.48685	0.47022	0.47003	0.48248	0.4575	0.44369	0.40462	0.41583	0.39325	0.41033	0.35058	0.27531	0.212
0.79003	0.80153	0.80123	0.81736	0.79892	0.76446	0.75152	0.74496	0.78388	0.78614	0.75533	0.71533	0.67059	0.64713	0.63902	0.62251	0.58518	0.54509	0.53157	0.52129	0.48589	0.4662	0.48407	0.49718	0.46275	0.44247	0.46306	0.42368	0.41892	0.35705	0.27914
0.84835	0.87367	0.87572	0.84844	0.79223	0.80347	0.8309	0.80013	0.79134	0.81941	0.80316	0.7711	0.74686	0.68854	0.64174	0.64626	0.65017	0.59178	0.56978	0.5525	0.51948	0.50523	0.52071	0.50126	0.45106	0.44849	0.44202	0.40565	0.3647	0.36297	0.28119
0.77708	0.84332	0.84327	0.81562	0.69941	0.74111	0.7479	0.72374	0.73637	0.7232	0.67669	0.65971	0.61731	0.59408	0.55505	0.56005	0.5531	0.51261	0.46774	0.46435	0.47111	0.42134	0.46024	0.46847	0.43341	0.39433	0.3758	0.36835	0.32946	0.28701	0.24787
0.78818	0.8118	0.82045	0.82436	0.80349	0.78176	0.74757	0.72855	0.76971	0.80031	0.7663	0.70828	0.63331	0.60964	0.5777	0.60094	0.55835	0.52887	0.51657	0.49172	0.49741	0.46548	0.47332	0.51031	0.44604	0.44616	0.45398	0.43379	0.41713	0.4028	0.34068
0.82958	0.86354	0.86402	0.83686	0.79828	0.82461	0.84354	0.80688	0.77766	0.8342	0.80867	0.7823	0.7426	0.65686	0.61241	0.61337	0.62351	0.62487	0.58604	0.51667	0.51646	0.49693	0.47257	0.46761	0.41104	0.43661	0.44469	0.4256	0.37471	0.371	0.32808
0.80678	0.84049	0.84028	0.81901	0.74084	0.76265	0.76805	0.73202	0.71662	0.7354	0.71129	0.69624	0.68767	0.64162	0.62645	0.57171	0.5886	0.54677	0.54592	0.53629	0.50477	0.48383	0.49496	0.47947	0.43591	0.40761	0.42476	0.37835	0.34584	0.32736	0.28793
0.7813	0.80452	0.81761	0.81102	0.78714	0.77375	0.72813	0.6954	0.74104	0.76884	0.75384	0.70149	0.67592	0.64054	0.59872	0.58165	0.53549	0.52471	0.50537	0.49456	0.47447	0.4332	0.43458	0.43042	0.3898	0.39532	0.38067	0.34821	0.30905	0.27816	0.20409
0.83637	0.86669	0.86756	0.84454	0.81056	0.81968	0.83457	0.79336	0.77919	0.83	0.80665	0.77658	0.73358	0.6289	0.63793	0.60365	0.60921	0.59415	0.57335	0.50025	0.46942	0.47964	0.46854	0.46372	0.43495	0.41374	0.43522	0.40826	0.36062	0.32759	0.24141
0.81536	0.8462	0.8475	0.82226	0.77963	0.79859	0.80208	0.68967	0.6841	0.74175	0.7242	0.70064	0.68221	0.63912	0.59969	0.58326	0.5971	0.53771	0.52359	0.50282	0.50248	0.50271	0.49682	0.48109	0.45731	0.4169	0.42432	0.40388	0.38277	0.33517	0.26689
0.78273	0.82263	0.81886	0.77695	0.79232	0.77793	0.72957	0.7293	0.73503	0.77421	0.75226	0.71335	0.65357	0.62338	0.57349	0.57325	0.58416	0.56121	0.55685	0.56834	0.5081	0.4982	0.50099	0.50952	0.53349	0.48528	0.50611	0.47538	0.40099	0.35865	0.33769
0.81492	0.86474	0.87217	0.85099	0.80927	0.83136	0.84172	0.80778	0.77657	0.83083	0.8212	0.75975	0.71146	0.68269	0.65076	0.64819	0.61246	0.63083	0.57779	0.48457	0.42992	0.47015	0.45894	0.47609	0.45853	0.39611	0.45703	0.40651	0.3371	0.27349	0.21241
0.81707	0.8484	0.853	0.83496	0.75427	0.76263	0.76897	0.77444	0.74919	0.75015	0.74025	0.71914	0.6841	0.66805	0.67772	0.64421	0.61551	0.60332	0.54451	0.51742	0.5063	0.487	0.48498	0.49974	0.45809	0.40848	0.42403	0.40938	0.32926	0.28285	0.20603
0.78497	0.81126	0.81354	0.8135	0.79044	0.77459	0.74219	0.71648	0.74239	0.77755	0.75483	0.71442	0.67652	0.62841	0.64287	0.60511	0.5847	0.60166	0.52945	0.53429	0.51586	0.50406	0.48001	0.46539	0.4554	0.41524	0.43832	0.3909	0.33446	0.27369	0.20608
0.8416	0.86539	0.86338	0.84323	0.78823	0.82941	0.8393	0.79781	0.78433	0.83238	0.79615	0.78276	0.72551	0.65407	0.64908	0.64253	0.59522	0.60778	0.5601	0.51928	0.51849	0.50037	0.47376	0.48649	0.47651	0.43832	0.40957	0.40601	0.3538	0.283	0.20848
0.83008	0.85315	0.84763	0.81225	0.76377	0.77649	0.78357	0.72407	0.72258	0.74612	0.70621	0.69839	0.69939	0.66119	0.63521	0.62485	0.61913	0.59146	0.57096	0.52643	0.49968	0.52424	0.49696	0.48825	0.46426	0.44651	0.41132	0.40234	0.34574	0.27005	0.22029
0.79468	0.8149	0.83083	0.81117	0.79413	0.78479	0.76418	0.73777	0.74729	0.77816	0.75809	0.72998	0.67164	0.65277	0.67047	0.62572	0.60165	0.58218	0.57315	0.53076	0.49635	0.48124	0.46653	0.44512	0.41185	0.41178	0.41337	0.36843	0.32951	0.29106	0.21659
0.83683	0.86727	0.87017	0.84463	0.79304	0.8209	0.84078	0.81484	0.76572	0.83	0.80422	0.77007	0.73414	0.6584	0.66763	0.63653	0.58168	0.58579	0.55337	0.51037	0.46403	0.4363	0.43392	0.40519	0.37779	0.3604	0.35533	0.33792	0.28411	0.21449	0.15352
0.80764	0.84273	0.85171	0.82677	0.76405	0.78501	0.78426	0.73899	0.71193	0.73521	0.71832	0.67385	0.67265	0.64994	0.61174	0.58699	0.57932	0.58524	0.52883	0.46147	0.48114	0.4706	0.46448	0.44064	0.41943	0.38385	0.37407	0.37104	0.32927	0.24893	0.17965
0.76182	0.79921	0.80883	0.77698	0.78964	0.78065	0.74066	0.68473	0.68298	0.74895	0.73952	0.66802	0.60196	0.58202	0.54032	0.57184	0.55985	0.50319	0.47449	0.47015	0.49271	0.48732	0.48253	0.46125	0.40491	0.40812	0.3966	0.37842	0.29755	0.2375	0.17565
0.81558	0.85725	0.85788	0.81002	0.80578	0.83422	0.82196	0.77243	0.74332	0.81883	0.80582	0.75948	0.68366	0.65584	0.631	0.64821	0.58298	0.57889	0.54698	0.48466	0.44781	0.43713	0.39758	0.40479	0.34481	0.34234	0.34493	0.30247	0.27566	0.19674	0.14572
0.80016	0.84401	0.84749	0.81086	0.74966	0.74726	0.74368	0.74259	0.72118	0.73028	0.72579	0.67425	0.66795	0.6383	0.61662	0.5969	0.5936	0.57067	0.53225	0.51367	0.53983	0.50342	0.48401	0.4908	0.46083	0.40373	0.43569	0.39071	0.36828	0.28946	0.23608
0.78203	0.82306	0.83005	0.79869	0.77958	0.77576	0.7446	0.68839	0.7267	0.74085	0.72103	0.66962	0.61494	0.56127	0.56597	0.56499	0.53816	0.47992	0.4877	0.43473	0.44907	0.43167	0.42074	0.40876	0.39139	0.37589	0.39795	0.3198	0.27296	0.23571	0.19058
0.82634	0.85598	0.85833	0.84413	0.81386	0.83023	0.81211	0.70167	0.74732	0.79603	0.78043	0.75865	0.69267	0.64704	0.56411	0.58484	0.50172	0.50031	0.49234	0.44335	0.41776	0.3839	0.44923	0.38382	0.3439	0.33998	0.33531	0.31815	0.26188	0.23091	0.1818
0.81857	0.84859	0.83798	0.82115	0.77016	0.74737	0.74255	0.76229	0.73273	0.72219	0.70856	0.64383	0.65534	0.6212	0.59264	0.6129	0.57487	0.57432	0.51199	0.45116	0.4642	0.43876	0.44782	0.42338	0.37943	0.35005	0.35741	0.32641	0.27914	0.26198	0.2169
0.80109	0.82938	0.83426	0.8024	0.78268	0.76456	0.72277	0.7195	0.73654	0.75019	0.72029	0.65976	0.64087	0.60597	0.58576	0.60277	0.5731	0.54421	0.50021	0.47768	0.46373	0.46157	0.47454	0.43808	0.39759	0.37015	0.38388	0.34065	0.30255	0.26527	0.20597
0.82821	0.85492	0.85762	0.83735	0.79885	0.81678	0.81605	0.78156	0.76063	0.79888	0.75719	0.75078	0.72119	0.63994	0.61676	0.62127	0.59431	0.57408	0.54197	0.52797	0.54316	0.53397	0.50552	0.49269	0.47406	0.39401	0.42253	0.37528	0.35824	0.35922	0.26232
0.81568	0.84306	0.83597	0.8254	0.75801	0.75789	0.74524	0.7396	0.74334	0.73665	0.71945	0.66665	0.6645	0.63893	0.62049	0.62609	0.61034	0.59685	0.56113	0.49804	0.46522	0.48693	0.45896	0.44424	0.40501	0.38072	0.38846	0.35685	0.30116	0.28751	0.22336
0.83213	0.85163	0.83736	0.77814	0.7538	0.76178	0.73774	0.70992	0.7194	0.74089	0.6942	0.6541	0.67399	0.64404	0.63446	0.64714	0.6409	0.61011	0.58388	0.52391	0.45664	0.4502	0.45116	0.43983	0.39424	0.39035	0.41481	0.37251	0.3336	0.30072	0.26351
0.81818	0.85778	0.85632	0.84406	0.80351	0.79203	0.8039	0.77851	0.7324	0.77712	0.77053	0.75801	0.68291	0.5872	0.54888	0.58927	0.56976	0.56021	0.51559	0.46912	0.46086	0.46517	0.46209	0.42976	0.36261	0.37127	0.38449	0.36024	0.31021	0.25814	0.2283
0.79065	0.83025	0.84066	0.82931	0.74124	0.72569	0.71779	0.70234	0.72161	0.70558	0.67307	0.62891	0.60875	0.53669	0.54121	0.53228	0.52436	0.50545	0.47541	0.43205	0.44573	0.43077	0.4212	0.44003	0.36959	0.36338	0.39704	0.36884	0.29265	0.26086	0.20946
0.80713	0.82036	0.82768	0.81266	0.7703	0.72079	0.69095	0.71987	0.73698	0.73738	0.68787	0.64094	0.64528	0.59927	0.5369	0.57109	0.57452	0.53388	0.50328	0.41866	0.43662	0.41997	0.41375	0.40327	0.35169	0.35407	0.35897	0.33664	0.27067	0.20164	0.18852
0.80986	0.84367	0.85327	0.83785	0.77783	0.77862	0.76506	0.73361	0.72805	0.76685	0.7635	0.70395	0.65491	0.5211	0.53009	0.56757	0.55288	0.5038	0.4879	0.43986	0.45517	0.43303	0.4138	0.37502	0.34657	0.37841	0.39448	0.35201	0.26807	0.24672	0.17389
0.80641	0.83	0.85676	0.84737	0.7741	0.77936	0.78527	0.7138	0.7068	0.74859	0.72886	0.70476	0.66147	0.57382	0.54785	0.56557	0.56563	0.49953	0.49263	0.44484	0.43978	0.42989	0.43381	0.41541	0.33159	0.30179	0.3221	0.30624	0.27123	0.2323	0.17404
0.80254	0.78544	0.80639	0.80667	0.77528	0.76181	0.72424	0.7506	0.75514	0.73308	0.74227	0.68021	0.65813	0.60942	0.58747	0.64299	0.65098	0.58638	0.53968	0.46562	0.41056	0.42059	0.45717	0.43982	0.42145	0.43512	0.39266	0.36763	0.32886	0.28517	0.19641
0.78226	0.83542	0.85055	0.81617	0.73446	0.74325	0.7387	0.69538	0.73644	0.75466	0.72628	0.6888	0.61245	0.5617	0.52917	0.54897	0.52524	0.50124	0.4616	0.42975	0.43124	0.42404	0.48016	0.46258	0.39378	0.3955	0.37763	0.36577	0.29051	0.22333	0.18359
0.77747	0.83007	0.8418	0.82508	0.7372	0.68622	0.65635	0.69846	0.70142	0.69385	0.67852	0.65129	0.62652	0.5209	0.51591	0.54102	0.51399	0.48505	0.45163	0.4054	0.39382	0.38509	0.42311	0.41815	0.32944	0.3268	0.31995	0.32047	0.24291	0.19009	0.13179
0.80236	0.79973	0.82689	0.82572	0.79026	0.78002	0.75989	0.74887	0.76924	0.76274	0.76549	0.7193	0.70101	0.62715	0.57281	0.62095	0.64732	0.55328	0.50955	0.46262	0.43129	0.3953	0.45942	0.4185	0.32504	0.33628	0.31682	0.32197	0.31052	0.31654	0.24402
0.80567	0.85888	0.86531	0.83291	0.72449	0.72022	0.73487	0.71139	0.73923	0.779	0.76913	0.73372	0.66262	0.61978	0.5874	0.60595	0.5781	0.55607	0.49381	0.47498	0.46891	0.46098	0.48785	0.47423	0.42034	0.42187	0.42745	0.4081	0.35332	0.29701	0.25646
0.7637	0.82618	0.83457	0.81226	0.7064	0.65309	0.63846	0.68656	0.659	0.67254	0.66776	0.6954	0.63314	0.56054	0.54823	0.53654	0.51733	0.52044	0.46931	0.44807	0.43373	0.42591	0.46114	0.42797	0.37325	0.38205	0.36545	0.39178	0.33825	0.24593	0.20107
0.79036	0.82916	0.82635	0.78894	0.77103	0.7595	0.69066	0.6805	0.74167	0.73892	0.72722	0.67934	0.65158	0.60784	0.5474	0.58139	0.59941	0.5362	0.45628	0.45378	0.41171	0.38731	0.36325	0.41461	0.42521	0.41292	0.34852	0.33677	0.32153	0.27665	0.22441
0.83352	0.85947	0.85445	0.81942	0.78461	0.74799	0.7142	0.73276	0.75044	0.76497	0.75583	0.701	0.63877	0.59579	0.56178	0.54585	0.58036	0.53285	0.50174	0.43317	0.39469	0.38296	0.38093	0.36459	0.31007	0.29831	0.32668	0.35422	0.30011	0.24898	0.16521
0.78318	0.82517	0.82204	0.77993	0.68698	0.65367	0.6439	0.63625	0.65951	0.66558	0.63531	0.66063	0.60039	0.53517	0.52908	0.51733	0.52166	0.43769	0.44279	0.40528	0.3916	0.36254	0.39355	0.38927	0.31471	0.3145	0.28999	0.26667	0.225	0.19323	0.15072
0.77852	0.83473	0.85188	0.83169	0.74666	0.77856	0.7847	0.76715	0.77735	0.77536	0.77281	0.7169	0.63494	0.58369	0.6097	0.6177	0.59952	0.51592	0.48709	0.40617	0.41764	0.3606	0.37063	0.39722	0.31998	0.33657	0.29031	0.30864	0.27191	0.20649	0.12019
0.83412	0.85928	0.84862	0.82548	0.75724	0.81524	0.81445	0.75643	0.73246	0.78625	0.7713	0.73333	0.67473	0.65045	0.63513	0.63015	0.62776	0.54702	0.4868	0.45097	0.39835	0.35128	0.39365	0.41463	0.32053	0.31921	0.2721	0.36801	0.28887	0.22493	0.14102
0.77043	0.8119	0.81573	0.7477	0.66181	0.67303	0.67162	0.68871	0.70004	0.65716	0.61727	0.61745	0.59318	0.52061	0.51353	0.53811	0.54158	0.45855	0.41623	0.43099	0.40784	0.36708	0.37812	0.42112	0.36613	0.31441	0.32414	0.30135	0.26605	0.20739	0.14879
0.79615	0.82665	0.84767	0.83154	0.78078	0.79457	0.80041	0.76392	0.78129	0.79079	0.77296	0.73843	0.68133	0.62306	0.56705	0.59521	0.58735	0.56473	0.52347	0.46791	0.43379	0.41103	0.41565	0.44818	0.32639	0.3601	0.35914	0.3369	0.30835	0.25147	0.21553
0.84338	0.86562	0.85527	0.80406	0.74804	0.80944	0.80817	0.73351	0.75378	0.78266	0.75439	0.75971	0.71248	0.64401	0.58798	0.58352	0.58579	0.55126	0.48379	0.4484	0.40838	0.37874	0.39184	0.38526	0.34722	0.33823	0.32287	0.3211	0.28845	0.27609	0.1603
0.75657	0.82291	0.81614	0.73782	0.6359	0.62148	0.67762	0.69929	0.73964	0.69059	0.63948	0.62178	0.56767	0.52708	0.53665	0.59678	0.51968	0.44813	0.43857	0.46273	0.44247	0.40554	0.39167	0.37762	0.32835	0.31733	0.3051	0.30813	0.23163	0.21441	0.16848
0.80877	0.83578	0.85598	0.84889	0.8108	0.78286	0.79433	0.75114	0.78512	0.79727	0.78081	0.74285	0.68811	0.6282	0.61492	0.59121	0.58005	0.58849	0.53615	0.43455	0.38654	0.37407	0.37064	0.42229	0.33294	0.30055	0.28178	0.29466	0.27754	0.26769	0.19586
0.82223	0.85283	0.84887	0.82196	0.78616	0.80512	0.78418	0.70884	0.75319	0.79294	0.77437	0.76358	0.70978	0.64306	0.61793	0.63179	0.65492	0.59564	0.52829	0.47502	0.42658	0.38537	0.43274	0.3934	0.3267	0.31811	0.30776	0.34717	0.26919	0.2124	0.12226
0.75557	0.81939	0.8105	0.73441	0.68367	0.67531	0.66347	0.71123	0.7262	0.67625	0.62051	0.66975	0.62976	0.53616	0.55503	0.56574	0.53277	0.47135	0.44646	0.45716	0.46718	0.44634	0.43341	0.39421	0.3472	0.35633	0.36122	0.35669	0.2809	0.27273	0.23809
0.79848	0.8335	0.85214	0.8373	0.79934	0.79851	0.80504	0.78684	0.79747	0.80717	0.7782	0.76559	0.7191	0.65872	0.60627	0.57729	0.6041	0.5934	0.54529	0.48206	0.44012	0.41188	0.42	0.44442	0.36345	0.34563	0.32643	0.34153	0.28497	0.2672	0.17875
0.85183	0.87006	0.86524	0.81528	0.76355	0.8225	0.82533	0.76056	0.79631	0.82062	0.78121	0.79303	0.75106	0.7147	0.67064	0.62978	0.64706	0.62293	0.55205	0.5272	0.48366	0.43086	0.42152	0.44104	0.39017	0.39014	0.3629	0.33378	0.32103	0.29848	0.18508
0.76831	0.79745	0.80362	0.79693	0.72956	0.74389	0.76565	0.73014	0.72409	0.70555	0.71384	0.72688	0.69731	0.65609	0.6739	0.61874	0.57584	0.53746	0.53754	0.51923	0.51278	0.46775	0.49325	0.49348	0.44837	0.44082	0.4405	0.40057	0.33352	0.29945	0.26564
0.79129	0.8123	0.84711	0.83796	0.78882	0.78559	0.78725	0.77512	0.78767	0.79267	0.76339	0.73519	0.68333	0.63839	0.60047	0.60365	0.57457	0.57273	0.56752	0.52874	0.54506	0.48358	0.46119	0.45314	0.40443	0.3952	0.40387	0.3861	0.39353	0.29271	0.28638
0.8457	0.86795	0.85881	0.83447	0.78965	0.8213	0.82648	0.77039	0.79966	0.8259	0.78468	0.7963	0.74527	0.71571	0.63939	0.64585	0.66064	0.64241	0.60623	0.52302	0.4922	0.48676	0.48881	0.46775	0.46277	0.46266	0.47137	0.43277	0.36661	0.40411	0.34838
0.78153	0.84634	0.84849	0.7968	0.6911	0.73201	0.71487	0.71537	0.73623	0.69098	0.67443	0.67541	0.60385	0.5914	0.58215	0.58544	0.58465	0.5216	0.52211	0.53528	0.52146	0.49859	0.47372	0.44291	0.4452	0.44407	0.43336	0.4076	0.37131	0.33432	0.29798
0.77291	0.8166	0.83643	0.82292	0.77573	0.76159	0.75854	0.74311	0.76118	0.75783	0.75143	0.69255	0.67565	0.62293	0.57974	0.56697	0.59117	0.54803	0.52897	0.52633	0.53137	0.48337	0.50512	0.47384	0.43624	0.4352	0.43721	0.40179	0.3517	0.33332	0.27772
0.8457	0.86968	0.86745	0.84114	0.80582	0.82092	0.8329	0.7767	0.7876	0.8298	0.79961	0.79158	0.75121	0.71496	0.64934	0.6115	0.6813	0.66646	0.60709	0.56655	0.50857	0.49204	0.52586	0.52683	0.52262	0.483	0.44661	0.43895	0.41296	0.42018	0.37934
0.82487	0.85716	0.84698	0.75625	0.691	0.76588	0.76868	0.70926	0.74259	0.77204	0.73518	0.72681	0.70916	0.63626	0.58669	0.59909	0.6146	0.56342	0.52566	0.51304	0.49461	0.48144	0.4785	0.50926	0.4758	0.46165	0.45593	0.43221	0.38475	0.35985	0.31223
0.71241	0.81137	0.81211	0.78262	0.75362	0.76988	0.75894	0.73444	0.74421	0.74161	0.73379	0.68542	0.67103	0.66853	0.68758	0.66574	0.59977	0.58446	0.58905	0.59215	0.58737	0.57339	0.51385	0.52529	0.51171	0.51252	0.52096	0.47891	0.42345	0.36879	0.33108
0.83311	0.86405	0.87218	0.85245	0.80257	0.81603	0.82851	0.78986	0.80853	0.82686	0.81405	0.78159	0.76364	0.75542	0.77238	0.73498	0.70819	0.6651	0.65839	0.67202	0.66147	0.61903	0.61815	0.6407	0.58157	0.59859	0.61578	0.57217	0.52289	0.47828	0.41612
0.82926	0.86653	0.86195	0.79747	0.73509	0.7733	0.7978	0.73874	0.71961	0.7936	0.76158	0.7408	0.70438	0.65637	0.59072	0.6196	0.64805	0.59568	0.55753	0.54132	0.49463	0.48877	0.47847	0.48913	0.43988	0.43813	0.41379	0.37487	0.30622	0.2198	0.15664
0.76297	0.82488	0.82136	0.75937	0.69461	0.65794	0.70707	0.70294	0.70693	0.67956	0.65933	0.65297	0.6286	0.58613	0.57597	0.54846	0.52276	0.49198	0.44949	0.44557	0.44843	0.42694	0.40912	0.38175	0.3748	0.38352	0.38903	0.33864	0.27903	0.21548	0.16778
0.82225	0.85017	0.86674	0.85574	0.81107	0.79203	0.8108	0.78007	0.80423	0.81207	0.80404	0.76794	0.74154	0.69581	0.63426	0.63346	0.65256	0.61433	0.58479	0.5071	0.45606	0.43618	0.44265	0.40993	0.38187	0.35454	0.3422	0.30592	0.26822	0.22015	0.17915
0.83361	0.86263	0.85327	0.80445	0.75052	0.80268	0.79781	0.73785	0.76268	0.79187	0.76758	0.76808	0.72637	0.67189	0.609	0.60433	0.60776	0.59602	0.55857	0.51335	0.5184	0.50427	0.49438	0.45136	0.43072	0.42408	0.41099	0.35957	0.30939	0.25393	0.20672
0.7653	0.81653	0.81756	0.76906	0.70868	0.64961	0.6701	0.68132	0.71303	0.69384	0.68895	0.70709	0.63877	0.60199	0.56331	0.57442	0.58451	0.55833	0.56196	0.53308	0.5181	0.48615	0.50056	0.44726	0.41868	0.41573	0.40384	0.37815	0.32734	0.30952	0.25462
0.82567	0.84756	0.85896	0.85035	0.81266	0.80615	0.81834	0.78149	0.80558	0.81275	0.78287	0.7728	0.7388	0.70151	0.63031	0.61799	0.64619	0.63058	0.5789	0.51514	0.48889	0.4803	0.4799	0.45833	0.4429	0.44715	0.45488	0.42304	0.39977	0.34491	0.31423
0.84356	0.86678	0.85514	0.78804	0.7272	0.81482	0.81959	0.74478	0.75564	0.79028	0.75139	0.76469	0.71718	0.65688	0.56919	0.57628	0.59274	0.56812	0.52757	0.50337	0.51472	0.49066	0.48998	0.47737	0.42653	0.42954	0.41877	0.39666	0.39837	0.35105	0.30531
0.74886	0.81286	0.81421	0.74876	0.70075	0.70448	0.72167	0.68521	0.68482	0.68821	0.67059	0.68943	0.65708	0.55221	0.56895	0.58164	0.5551	0.51751	0.52055	0.49802	0.49397	0.47025	0.49031	0.46062	0.42649	0.41099	0.41034	0.39904	0.36589	0.31484	0.2735
0.82906	0.84483	0.8594	0.85051	0.81509	0.80536	0.81934	0.78445	0.81183	0.81531	0.76692	0.77269	0.73716	0.67258	0.63098	0.60473	0.60808	0.60757	0.57762	0.5114	0.45635	0.44079	0.48942	0.4642	0.40684	0.40996	0.39677	0.375	0.36727	0.37684	0.34782
0.84169	0.87036	0.86419	0.80869	0.74141	0.81796	0.82731	0.76004	0.75977	0.80893	0.77268	0.78013	0.73189	0.66034	0.63022	0.58129	0.61637	0.62408	0.57405	0.50237	0.47783	0.45039	0.46939	0.44688	0.42103	0.43241	0.44105	0.41006	0.37714	0.33616	0.26155
0.76188	0.81916	0.81023	0.7664	0.6836	0.69528	0.72033	0.71107	0.72591	0.68772	0.66327	0.67581	0.63616	0.56212	0.55319	0.54334	0.53524	0.50737	0.50112	0.47405	0.44385	0.42803	0.46821	0.44145	0.38328	0.37257	0.34639	0.36621	0.30033	0.24136	0.19982
0.82275	0.83809	0.8525	0.83845	0.8186	0.81661	0.82139	0.76741	0.81418	0.81377	0.79214	0.76857	0.72034	0.67069	0.61377	0.60673	0.6278	0.61345	0.54352	0.50286	0.45332	0.44859	0.45122	0.44162	0.40803	0.3984	0.37921	0.36991	0.33684	0.31599	0.27066
0.84718	0.87532	0.86992	0.82049	0.74401	0.8289	0.84057	0.77703	0.78632	0.82409	0.78717	0.77793	0.71361	0.65706	0.58277	0.59146	0.61628	0.64801	0.60071	0.52819	0.46635	0.42134	0.45751	0.44718	0.42071	0.41647	0.38564	0.37665	0.34543	0.30188	0.25456
0.77165	0.8416	0.83536	0.77872	0.6878	0.72658	0.73456	0.6664	0.67363	0.71019	0.68175	0.63159	0.6314	0.60418	0.55671	0.58205	0.54087	0.51239	0.47258	0.49375	0.46495	0.43797	0.41317	0.42673	0.40346	0.39286	0.37849	0.38176	0.337	0.29415	0.23115
0.79952	0.82089	0.84464	0.83903	0.81196	0.79475	0.7997	0.76616	0.80063	0.78648	0.75216	0.7445	0.67693	0.61408	0.58439	0.54501	0.57542	0.58254	0.51774	0.46558	0.41398	0.40824	0.39544	0.40331	0.33589	0.32878	0.30769	0.30848	0.28021	0.23609	0.17604
0.85048	0.87254	0.86307	0.7885	0.74736	0.82198	0.83209	0.75196	0.7821	0.81763	0.78069	0.79203	0.71606	0.65552	0.59226	0.56555	0.63843	0.65846	0.59676	0.53203	0.39266	0.37442	0.44974	0.4485	0.37031	0.31815	0.37375	0.33739	0.31368	0.25154	0.19274
0.79279	0.83793	0.83048	0.77212	0.70236	0.73449	0.72703	0.70376	0.69485	0.68077	0.65618	0.64558	0.62316	0.56006	0.51731	0.49354	0.52397	0.47756	0.44982	0.44139	0.39102	0.37984	0.41156	0.4023	0.36932	0.34365	0.32663	0.30635	0.29797	0.22544	0.17174
0.77729	0.79649	0.83135	0.82733	0.79991	0.75428	0.75304	0.73691	0.7802	0.78825	0.75081	0.7043	0.67533	0.62626	0.57677	0.57598	0.58407	0.49952	0.48766	0.46719	0.44154	0.40673	0.39035	0.38316	0.31366	0.31483	0.33152	0.33062	0.31536	0.22738	0.15775
0.84379	0.87048	0.86826	0.83442	0.77187	0.82269	0.83277	0.77148	0.78935	0.82254	0.77988	0.80142	0.75404	0.67679	0.61399	0.58141	0.64397	0.64746	0.60321	0.53398	0.50214	0.47166	0.52675	0.49759	0.42327	0.4186	0.43776	0.50581	0.4312	0.3514	0.24822
0.80962	0.85232	0.84907	0.78794	0.67307	0.76096	0.75985	0.6659	0.70036	0.74626	0.71482	0.70468	0.65615	0.56282	0.49269	0.535	0.57333	0.51813	0.44256	0.47724	0.4817	0.42249	0.48541	0.47078	0.3918	0.37853	0.35077	0.35686	0.33357	0.30919	0.20414
0.75392	0.79048	0.80676	0.81605	0.78197	0.72921	0.73405	0.72754	0.76024	0.75029	0.72013	0.66741	0.64022	0.58463	0.55567	0.54703	0.54184	0.50929	0.47441	0.41358	0.39875	0.34318	0.40203	0.4067	0.33503	0.30802	0.29264	0.27412	0.26361	0.23107	0.15811
0.83442	0.8667	0.86695	0.83682	0.78192	0.80474	0.82541	0.77454	0.79397	0.8253	0.79246	0.78508	0.75081	0.69534	0.63011	0.5763	0.62068	0.64638	0.59288	0.50718	0.38356	0.34926	0.45392	0.42234	0.33447	0.31928	0.28352	0.29793	0.26623	0.22229	0.14028
0.81311	0.85408	0.85015	0.78602	0.69143	0.75827	0.77341	0.68219	0.67689	0.76669	0.7266	0.72253	0.66811	0.60521	0.54097	0.50274	0.5354	0.51291	0.43418	0.44005	0.3828	0.36031	0.39347	0.35618	0.33634	0.34472	0.35007	0.34031	0.3091	0.28913	0.19372
0.73055	0.79754	0.80061	0.75147	0.69908	0.65088	0.65882	0.66961	0.72006	0.6598	0.65282	0.60761	0.55943	0.5041	0.48172	0.50971	0.47666	0.4371	0.40835	0.42038	0.37613	0.36331	0.40667	0.34678	0.32289	0.35297	0.35054	0.32697	0.24346	0.25839	0.20448
0.81504	0.84614	0.85618	0.83638	0.78423	0.77165	0.80256	0.76216	0.78442	0.81233	0.78598	0.75748	0.72539	0.68232	0.61465	0.57969	0.59815	0.58427	0.54113	0.47201	0.40314	0.40016	0.39442	0.38292	0.38567	0.40453	0.40925	0.39143	0.34496	0.34046	0.27776
0.82234	0.86163	0.8589	0.79971	0.6715	0.77089	0.78909	0.71034	0.71754	0.80478	0.77605	0.7499	0.71492	0.65661	0.5723	0.5524	0.57711	0.56064	0.51861	0.50996	0.44164	0.37683	0.41892	0.37199	0.32301	0.37576	0.365	0.34302	0.31375	0.2164	0.15934
0.74034	0.81448	0.81018	0.72892	0.61898	0.63147	0.66744	0.64943	0.6783	0.622	0.58257	0.57067	0.5669	0.47547	0.51347	0.49964	0.45711	0.42605	0.38391	0.3912	0.39579	0.37922	0.40523	0.35211	0.3172	0.32855	0.31919	0.34982	0.26629	0.23543	0.17674
0.7884	0.81113	0.83336	0.82382	0.77361	0.74988	0.77305	0.74602	0.77106	0.78014	0.75845	0.7013	0.67549	0.63172	0.58126	0.52269	0.55279	0.52051	0.50119	0.42925	0.41284	0.38625	0.40756	0.38137	0.315	0.3563	0.40338	0.40676	0.32608	0.29878	0.25989
0.82222	0.85708	0.85059	0.78174	0.66268	0.77619	0.79594	0.71248	0.72791	0.80106	0.75919	0.7513	0.69729	0.64495	0.55094	0.5325	0.57548	0.54607	0.51457	0.43235	0.37099	0.34837	0.40828	0.35753	0.3108	0.32785	0.35894	0.36747	0.27262	0.18898	0.16026
0.73878	0.81701	0.80669	0.71242	0.5595	0.66357	0.67801	0.6379	0.68064	0.67188	0.59926	0.57127	0.55895	0.45164	0.45555	0.4444	0.43118	0.3771	0.41518	0.39034	0.35888	0.32427	0.30786	0.32472	0.36237	0.31207	0.30992	0.33819	0.27678	0.20862	0.11803
0.76569	0.78063	0.79403	0.79287	0.74661	0.65549	0.67435	0.68085	0.73182	0.71837	0.69707	0.63742	0.57937	0.52055	0.49782	0.46924	0.46395	0.39301	0.35604	0.29612	0.29086	0.25241	0.24766	0.22365	0.19835	0.19007	0.18849	0.16802	0.13312	0.13191	0.067064
0.80447	0.84137	0.84032	0.8073	0.73146	0.75526	0.77142	0.707	0.74996	0.77864	0.74706	0.72272	0.66899	0.62567	0.57092	0.50377	0.53842	0.47196	0.4678	0.34371	0.25181	0.20837	0.3138	0.26355	0.19602	0.19112	0.16767	0.17188	0.12955	0.094246	0.026544
0.75053	0.80514	0.8022	0.74394	0.61817	0.66103	0.67806	0.60819	0.59432	0.64916	0.60337	0.55045	0.49112	0.45533	0.45461	0.42695	0.42172	0.35482	0.35909	0.32272	0.28834	0.2352	0.30162	0.2823	0.19425	0.22564	0.21663	0.15615	0.16694	0.067872	0.03836
0.66612	0.74563	0.74411	0.73541	0.67472	0.60498	0.60611	0.5598	0.62784	0.63717	0.62277	0.53122	0.49217	0.40901	0.38033	0.35993	0.34892	0.28234	0.22361	0.18767	0.15757	0.19654	0.18944	0.20785	0.13413	0.17411	0.23228	0.2128	0.11677	0.037497	0
0.77498	0.79857	0.81131	0.79254	0.70448	0.67225	0.70312	0.68951	0.71869	0.72496	0.72292	0.66416	0.60625	0.55202	0.48861	0.51968	0.52948	0.43915	0.37448	0.25278	0.15902	0.17967	0.19482	0.17913	0.14063	0.12384	0.11773	0.10575	0.064122	0.050996	0.024864
0.69411	0.76939	0.75437	0.6019	0.51776	0.54914	0.56674	0.50398	0.54982	0.58554	0.52258	0.52387	0.41178	0.33565	0.19331	0.25306	0.24695	0.10561	0.096764	0.11435	0.077633	0.075193	0.063639	0.01283	0.0056987	0.013568	0.0087343	0.0049016	5.6536e-05	0	0
0.58833	0.67824	0.68377	0.64532	0.54148	0.44489	0.46173	0.50961	0.51162	0.50741	0.47888	0.36283	0.14311	0.12706	0.1492	0.17834	0.12528	0.077061	0.039329	0.0088913	0.0068346	0.0045333	0.0011768	0	0	0	0	0	0	0	0
0.42199	0.59131	0.6461	0.58422	0.38483	0.49034	0.47619	0.43367	0.5191	0.53453	0.5075	0.51391	0.41163	0.3506	0.38463	0.37106	0.28045	0.31751	0.26769	0.24032	0.24513	0.20755	0.23205	0.22831	0.13956	0.12547	0.10965	0.020256	0	0	0
0.5375	0.58569	0.62794	0.56333	0.47281	0.46463	0.5578	0.53699	0.61661	0.63678	0.56864	0.55175	0.51727	0.50257	0.4699	0.43117	0.42601	0.38294	0.33562	0.36469	0.39883	0.43294	0.50383	0.54716	0.4704	0.47327	0.47259	0.38815	0.13027	0.020811	0
0.5526	0.58909	0.60133	0.62888	0.5753	0.54668	0.60542	0.55466	0.62066	0.59255	0.53943	0.48639	0.47231	0.47927	0.43375	0.38473	0.41202	0.41151	0.33582	0.35838	0.32304	0.34038	0.32537	0.28611	0.24245	0.19992	0.17499	0.14116	0.046805	0.010026	0
0.5947	0.70298	0.71974	0.66932	0.56897	0.57702	0.61646	0.61395	0.61383	0.61579	0.61051	0.54197	0.49518	0.47513	0.46761	0.46319	0.40844	0.3765	0.40566	0.35894	0.37087	0.3264	0.35456	0.31259	0.23466	0.20168	0.20838	0.13512	0.048012	0.0010401	0
0.66449	0.73545	0.75692	0.71914	0.58795	0.63067	0.69384	0.73049	0.77065	0.77542	0.7297	0.66918	0.62614	0.62062	0.62146	0.59397	0.54829	0.5126	0.49339	0.50178	0.54938	0.58511	0.64441	0.67266	0.6262	0.65746	0.67191	0.65888	0.56803	0.50163	0.50827
0.64247	0.74646	0.7604	0.71886	0.58958	0.64264	0.69052	0.64633	0.70986	0.72943	0.68577	0.65035	0.57388	0.56108	0.52972	0.52182	0.50504	0.47749	0.46936	0.48499	0.46943	0.48431	0.54053	0.56355	0.51248	0.5087	0.55169	0.5572	0.40434	0.2374	0.25869
0.67072	0.73059	0.77125	0.71229	0.57067	0.64179	0.64649	0.60963	0.65855	0.66297	0.62455	0.57714	0.54487	0.54934	0.51312	0.53354	0.51073	0.48574	0.509	0.48253	0.44896	0.4525	0.46291	0.45193	0.39651	0.35683	0.39122	0.35955	0.20258	0.090376	0.08496
0.64716	0.65254	0.71634	0.69893	0.66956	0.67936	0.69431	0.63413	0.66041	0.65052	0.62941	0.59244	0.59265	0.57458	0.52577	0.5335	0.51639	0.50657	0.48303	0.47083	0.49583	0.47617	0.46678	0.4588	0.42365	0.40579	0.46316	0.37397	0.22947	0.17652	0.26736
0.68856	0.77679	0.78912	0.73954	0.67354	0.68868	0.72666	0.77421	0.81078	0.81849	0.7814	0.73863	0.69027	0.67377	0.68382	0.66121	0.61807	0.57513	0.57064	0.56139	0.58962	0.64093	0.70741	0.71622	0.68048	0.69077	0.72502	0.69449	0.59883	0.55506	0.60985
0.68571	0.75426	0.74414	0.68648	0.68709	0.67392	0.71539	0.713	0.73537	0.74872	0.73924	0.67897	0.62356	0.62237	0.60486	0.58863	0.56857	0.54121	0.5194	0.52708	0.53364	0.54408	0.63978	0.64048	0.56142	0.52995	0.61045	0.56595	0.43502	0.24067	0.26051
0.67222	0.7133	0.77326	0.74859	0.64868	0.67429	0.65218	0.65421	0.69602	0.72212	0.69158	0.66091	0.62118	0.58887	0.58998	0.57867	0.56401	0.51982	0.4998	0.53667	0.49791	0.50337	0.5046	0.46146	0.42894	0.41827	0.39436	0.3691	0.25798	0.16107	0.12584
0.71911	0.75363	0.78753	0.74403	0.68016	0.69656	0.73149	0.72681	0.73917	0.74832	0.72263	0.67142	0.60392	0.60419	0.58926	0.58257	0.5946	0.54977	0.53798	0.5361	0.53362	0.54378	0.59038	0.60482	0.55586	0.52472	0.57091	0.54345	0.45155	0.32628	0.43836
0.7181	0.77002	0.78751	0.75141	0.71724	0.72424	0.76081	0.7828	0.82643	0.82686	0.79699	0.75788	0.71258	0.70265	0.67613	0.66529	0.64821	0.59709	0.6073	0.58865	0.61511	0.64818	0.71174	0.73549	0.69728	0.68352	0.71838	0.70343	0.63193	0.54372	0.60473
0.63638	0.759	0.79058	0.75006	0.6828	0.65667	0.70966	0.71493	0.75202	0.74052	0.73644	0.7082	0.64166	0.63568	0.63873	0.6333	0.58975	0.57814	0.58787	0.58801	0.56015	0.56342	0.60722	0.64054	0.56742	0.53585	0.57882	0.53586	0.40475	0.30131	0.28538
0.6449	0.76172	0.78575	0.75367	0.64588	0.70562	0.71268	0.69706	0.70049	0.72107	0.7346	0.68931	0.68078	0.64834	0.58443	0.58459	0.58432	0.56818	0.56607	0.54683	0.54646	0.53778	0.55963	0.56199	0.49778	0.46673	0.47182	0.42839	0.36435	0.25943	0.21054
0.69503	0.8019	0.82058	0.7936	0.6863	0.73032	0.70527	0.72408	0.75859	0.76658	0.75396	0.6997	0.652	0.64796	0.61464	0.64291	0.60814	0.60412	0.58844	0.56557	0.58664	0.59699	0.62411	0.64363	0.60977	0.57512	0.59358	0.57445	0.50784	0.46147	0.5057
0.7322	0.77971	0.80162	0.769	0.73571	0.71633	0.765	0.78674	0.82628	0.83043	0.79685	0.76177	0.71615	0.71108	0.69495	0.6651	0.6543	0.6126	0.59209	0.57977	0.61519	0.65651	0.71207	0.74573	0.7156	0.69114	0.71343	0.70828	0.63957	0.57894	0.61935
0.7164	0.81652	0.82501	0.76665	0.66039	0.70005	0.73409	0.73266	0.75166	0.75759	0.72165	0.69903	0.66965	0.66306	0.65294	0.64018	0.58576	0.59878	0.58044	0.57658	0.59058	0.55154	0.56054	0.58216	0.53892	0.50641	0.52979	0.49708	0.3815	0.28451	0.25358
0.74734	0.81074	0.81471	0.77786	0.70961	0.69104	0.73471	0.71822	0.70306	0.70756	0.72827	0.69896	0.65668	0.65985	0.62746	0.63268	0.60081	0.60716	0.56407	0.59174	0.59057	0.5724	0.56608	0.56191	0.4988	0.47472	0.46116	0.41849	0.34898	0.27218	0.23836
0.73393	0.77866	0.81272	0.778	0.65307	0.70556	0.73055	0.73681	0.76396	0.76438	0.72398	0.68231	0.66491	0.66932	0.63873	0.63674	0.59195	0.60414	0.58976	0.6031	0.59781	0.58346	0.6182	0.6394	0.58958	0.55073	0.50649	0.49183	0.49905	0.47047	0.42647
0.75709	0.778	0.80711	0.76209	0.71198	0.75236	0.78397	0.78871	0.82252	0.82668	0.79655	0.76967	0.72145	0.70494	0.69727	0.69118	0.6683	0.64342	0.63253	0.61496	0.61841	0.66695	0.71893	0.74731	0.70621	0.68021	0.68766	0.68417	0.63581	0.6006	0.57738
0.74797	0.78283	0.80754	0.76398	0.68951	0.69505	0.75365	0.73568	0.73078	0.74961	0.72337	0.70411	0.67185	0.67795	0.63205	0.60722	0.6159	0.61904	0.58332	0.57862	0.59341	0.58916	0.59397	0.61142	0.56842	0.53321	0.56978	0.54078	0.41136	0.33142	0.30872
0.71524	0.75912	0.76105	0.74876	0.71209	0.72253	0.72697	0.69315	0.73115	0.73655	0.73959	0.69826	0.65599	0.64572	0.64594	0.63749	0.58697	0.57944	0.58787	0.58825	0.58867	0.57621	0.56221	0.53964	0.53429	0.5068	0.4631	0.43898	0.36944	0.32171	0.27533
0.76179	0.78816	0.76465	0.72244	0.6984	0.71191	0.72145	0.69075	0.71696	0.74315	0.75023	0.71676	0.68331	0.65878	0.64397	0.62858	0.62388	0.62337	0.61371	0.60113	0.59524	0.59076	0.57226	0.58107	0.54002	0.53297	0.5141	0.47822	0.43164	0.37524	0.33253
0.74217	0.80306	0.81601	0.78615	0.73001	0.75503	0.74885	0.79649	0.82999	0.82846	0.8023	0.75436	0.73011	0.70649	0.69315	0.69116	0.66339	0.63294	0.61739	0.62534	0.64674	0.647	0.69356	0.74179	0.72852	0.70051	0.68797	0.66525	0.64691	0.62141	0.57729
0.71053	0.8063	0.8067	0.76616	0.69563	0.70262	0.74651	0.76449	0.794	0.79607	0.77259	0.74895	0.69109	0.69721	0.64379	0.64485	0.62791	0.64446	0.63451	0.62779	0.65751	0.64023	0.66714	0.69887	0.67734	0.66404	0.67578	0.67176	0.56651	0.49741	0.50142
0.73318	0.7949	0.79733	0.76865	0.70532	0.69948	0.68322	0.68012	0.70817	0.76165	0.77264	0.74877	0.69097	0.68546	0.66365	0.65034	0.62913	0.64828	0.62783	0.59188	0.59637	0.61765	0.63029	0.61659	0.59073	0.59328	0.58534	0.55757	0.53228	0.50948	0.45662
0.71869	0.72997	0.75567	0.7236	0.66443	0.73165	0.73159	0.73184	0.73002	0.73918	0.73088	0.71053	0.6845	0.68826	0.67532	0.67252	0.63396	0.64995	0.63111	0.60839	0.59599	0.60777	0.62178	0.62188	0.60946	0.59523	0.59768	0.56563	0.53386	0.51915	0.48176
0.69989	0.76954	0.78439	0.76786	0.75254	0.78021	0.79671	0.81368	0.84317	0.84253	0.80389	0.76434	0.73488	0.72223	0.71713	0.71853	0.70349	0.67624	0.63934	0.61731	0.63997	0.69245	0.72543	0.78595	0.77705	0.75005	0.75886	0.7364	0.65998	0.62121	0.64834
0.78082	0.82092	0.8064	0.76451	0.7176	0.75844	0.7934	0.76237	0.81656	0.81683	0.77239	0.74294	0.73207	0.69953	0.68674	0.70308	0.67528	0.65225	0.65373	0.6398	0.64259	0.68676	0.72152	0.76515	0.76002	0.74839	0.75722	0.71604	0.6325	0.56905	0.548
0.74076	0.82164	0.83359	0.80006	0.72532	0.76077	0.76918	0.76063	0.76986	0.78339	0.76123	0.71212	0.69414	0.67934	0.67534	0.67136	0.63879	0.63122	0.63617	0.62593	0.61247	0.61927	0.60367	0.62058	0.62123	0.60167	0.59727	0.5934	0.54603	0.50827	0.48156
0.68459	0.80316	0.81324	0.79356	0.71807	0.72745	0.76241	0.74764	0.74553	0.76989	0.74849	0.70916	0.68566	0.68015	0.67142	0.61987	0.6181	0.63048	0.63155	0.63713	0.62057	0.59031	0.59182	0.59179	0.56901	0.56327	0.55043	0.56481	0.52588	0.49295	0.46721
0.73386	0.81592	0.83325	0.80567	0.74784	0.73985	0.753	0.75289	0.76839	0.77688	0.75141	0.72828	0.69896	0.66579	0.65041	0.67812	0.64566	0.6436	0.60483	0.61343	0.62815	0.61647	0.60723	0.64151	0.64976	0.59539	0.59878	0.56509	0.517	0.488	0.46148
0.7624	0.83648	0.84286	0.79338	0.74256	0.75291	0.79268	0.80859	0.8369	0.83869	0.82147	0.78073	0.74918	0.74527	0.70205	0.66883	0.66399	0.63702	0.63629	0.64448	0.65933	0.68069	0.69009	0.74935	0.75666	0.70573	0.72885	0.71211	0.63547	0.53812	0.53769
0.76521	0.8298	0.82553	0.75247	0.76186	0.74879	0.76909	0.77894	0.77135	0.78147	0.78285	0.73411	0.70514	0.66545	0.65949	0.66512	0.64855	0.65402	0.65962	0.63333	0.62223	0.60375	0.6281	0.64923	0.64757	0.60882	0.61056	0.58633	0.5125	0.45369	0.41471
0.73456	0.83062	0.83462	0.80544	0.75992	0.69879	0.78147	0.77008	0.75639	0.75372	0.73115	0.70793	0.6847	0.69249	0.6682	0.64983	0.66256	0.65217	0.62646	0.60991	0.63222	0.61524	0.6038	0.58953	0.5709	0.5795	0.56477	0.53361	0.46719	0.43873	0.41551
0.78259	0.82736	0.83082	0.79492	0.7393	0.73708	0.78262	0.76721	0.77027	0.77455	0.7485	0.74026	0.70878	0.6869	0.67805	0.65877	0.65555	0.6607	0.65182	0.6437	0.62286	0.60441	0.61713	0.62912	0.63465	0.61123	0.60335	0.57635	0.52257	0.48122	0.4538
0.74847	0.82971	0.83297	0.79724	0.77004	0.77852	0.80264	0.8196	0.84755	0.84652	0.81665	0.79617	0.77297	0.76719	0.74201	0.713	0.65224	0.67391	0.68393	0.64689	0.65476	0.67528	0.69694	0.76118	0.77356	0.75565	0.75952	0.73751	0.66969	0.60754	0.6184
0.74392	0.8329	0.84268	0.78441	0.70781	0.73751	0.7317	0.72852	0.75225	0.77419	0.77151	0.76321	0.70501	0.70455	0.68789	0.68007	0.66172	0.64788	0.64337	0.63398	0.63096	0.63556	0.63952	0.6713	0.68738	0.65201	0.6518	0.6142	0.53629	0.48664	0.44929
0.7736	0.81655	0.81605	0.79643	0.73205	0.76236	0.75513	0.73919	0.72926	0.74148	0.75234	0.71842	0.69738	0.68543	0.69537	0.68246	0.6621	0.65118	0.64701	0.61613	0.62688	0.62308	0.61839	0.60626	0.60611	0.58678	0.57743	0.54862	0.51631	0.45695	0.41486
0.73149	0.80187	0.79696	0.78639	0.74918	0.7576	0.75793	0.73576	0.77012	0.76902	0.74218	0.71612	0.69812	0.66501	0.63174	0.66905	0.67396	0.67646	0.64904	0.64352	0.62133	0.62955	0.6241	0.59725	0.58561	0.5716	0.57564	0.53744	0.49591	0.4499	0.42192
0.75803	0.77508	0.78614	0.78764	0.7684	0.76948	0.80795	0.82775	0.8531	0.85138	0.82362	0.80073	0.76974	0.75755	0.74083	0.71694	0.69343	0.69271	0.68338	0.6754	0.71048	0.73515	0.74279	0.7893	0.78633	0.75823	0.76588	0.74543	0.67256	0.62604	0.65861
0.7399	0.79705	0.79183	0.78243	0.73949	0.72029	0.79475	0.78688	0.81633	0.81652	0.78875	0.75321	0.73032	0.72463	0.70519	0.66878	0.67676	0.66271	0.63776	0.62876	0.66563	0.69678	0.70417	0.75155	0.74114	0.71062	0.71847	0.68118	0.58973	0.52021	0.54586
0.75567	0.80217	0.81618	0.76963	0.75238	0.69048	0.736	0.74135	0.76865	0.78053	0.76282	0.75773	0.67546	0.67894	0.68693	0.66409	0.65129	0.64929	0.62879	0.63079	0.63486	0.62748	0.63409	0.61063	0.59772	0.59783	0.58172	0.52939	0.49744	0.4718	0.41926
0.74765	0.83524	0.84588	0.81614	0.73704	0.72466	0.7537	0.70971	0.73618	0.75713	0.77112	0.74019	0.67735	0.68482	0.67834	0.66552	0.65814	0.6491	0.65996	0.6381	0.60722	0.61663	0.61259	0.61692	0.58116	0.56904	0.5677	0.5669	0.53333	0.51561	0.4446
0.73863	0.80606	0.81608	0.79809	0.71891	0.74997	0.75656	0.78222	0.80468	0.80987	0.77228	0.73577	0.73327	0.69889	0.66941	0.69241	0.66888	0.66425	0.64547	0.64377	0.64041	0.6516	0.64283	0.67817	0.67248	0.67276	0.68097	0.64428	0.57633	0.55513	0.56891
0.78169	0.79197	0.8051	0.79274	0.7497	0.75975	0.79823	0.81495	0.84899	0.85617	0.81668	0.7918	0.76697	0.74509	0.7384	0.70586	0.69828	0.68457	0.65129	0.65693	0.68243	0.70429	0.72155	0.75255	0.74813	0.74926	0.75653	0.73613	0.65373	0.63491	0.64847
0.77711	0.77458	0.82207	0.80842	0.72258	0.75356	0.74313	0.73188	0.76201	0.78153	0.77412	0.74861	0.7237	0.69748	0.69878	0.68323	0.67104	0.65564	0.64268	0.6279	0.63051	0.6352	0.63451	0.65746	0.66034	0.63705	0.62478	0.59734	0.52912	0.47715	0.42571
0.76985	0.77807	0.79723	0.76853	0.74905	0.75793	0.78192	0.77396	0.72508	0.76651	0.75296	0.68177	0.70006	0.69515	0.67102	0.68009	0.65467	0.65662	0.65016	0.63822	0.6501	0.62295	0.61622	0.61941	0.60483	0.61639	0.62669	0.59124	0.54888	0.51091	0.44846
0.77613	0.77325	0.7639	0.72239	0.70941	0.73104	0.73192	0.73792	0.75799	0.76907	0.74197	0.71722	0.70422	0.68871	0.67205	0.6757	0.66896	0.6421	0.65157	0.63619	0.6277	0.62063	0.59322	0.619	0.59531	0.56165	0.57044	0.52856	0.47839	0.43137	0.42124
0.73554	0.76595	0.80261	0.77157	0.73768	0.78423	0.81747	0.82098	0.84678	0.84862	0.82098	0.78065	0.76262	0.77098	0.72828	0.7193	0.69494	0.69674	0.68083	0.66472	0.68165	0.71387	0.71625	0.76858	0.76524	0.74339	0.75324	0.72211	0.62942	0.63204	0.65747
0.73239	0.80306	0.82343	0.77581	0.70834	0.72627	0.74939	0.77033	0.78775	0.79482	0.76316	0.73928	0.72321	0.70208	0.69787	0.69402	0.66583	0.66422	0.6358	0.64347	0.64703	0.63501	0.64454	0.72115	0.69016	0.67014	0.67622	0.61628	0.51884	0.48087	0.46732
0.76881	0.7976	0.82027	0.80337	0.66503	0.70524	0.73515	0.76472	0.74363	0.72481	0.74545	0.69128	0.70628	0.68335	0.65979	0.63582	0.65277	0.62517	0.61795	0.6467	0.63885	0.61488	0.60207	0.60358	0.59797	0.55877	0.55127	0.53497	0.49819	0.48132	0.43394
0.76329	0.83989	0.84579	0.79303	0.74719	0.72935	0.7671	0.73864	0.74612	0.71591	0.73034	0.71556	0.69173	0.68525	0.66405	0.64724	0.62982	0.60009	0.62082	0.63083	0.61706	0.60459	0.57881	0.59196	0.55177	0.54128	0.51104	0.47347	0.44905	0.39996	0.33806
0.74429	0.81492	0.833	0.7984	0.75253	0.75225	0.77585	0.79185	0.80702	0.80216	0.77668	0.74568	0.71969	0.71891	0.68987	0.67613	0.64728	0.62642	0.61287	0.60702	0.62131	0.63637	0.61894	0.68911	0.70678	0.68069	0.69126	0.65209	0.59846	0.55137	0.58327
0.76516	0.80216	0.78631	0.7548	0.71537	0.74954	0.77565	0.78073	0.81793	0.82519	0.79232	0.76654	0.71776	0.69451	0.68408	0.67201	0.64608	0.63475	0.62508	0.63433	0.63068	0.64306	0.65265	0.72739	0.73149	0.70286	0.71567	0.67194	0.59141	0.55718	0.57818
0.74765	0.778	0.78935	0.79076	0.74553	0.76032	0.74141	0.70202	0.76847	0.7638	0.74218	0.71563	0.68857	0.70136	0.65379	0.63886	0.63829	0.64962	0.6208	0.63653	0.62989	0.62186	0.59835	0.56134	0.56723	0.55874	0.5618	0.5104	0.43896	0.38144	0.34129
0.76357	0.80287	0.79804	0.7949	0.7118	0.72798	0.77438	0.7518	0.74524	0.73836	0.7319	0.68733	0.6698	0.66575	0.64291	0.64338	0.64451	0.62823	0.63936	0.61341	0.60025	0.58913	0.58169	0.59089	0.52419	0.50138	0.50333	0.44699	0.38972	0.35151	0.3188
0.7296	0.80773	0.82395	0.79485	0.71604	0.74266	0.76769	0.76129	0.76036	0.75188	0.73837	0.71383	0.6804	0.67657	0.6314	0.62109	0.62363	0.63415	0.62363	0.59233	0.60621	0.58916	0.59162	0.59804	0.59039	0.55244	0.565	0.51249	0.43286	0.4024	0.44572
0.73961	0.78494	0.76567	0.75004	0.72402	0.7293	0.79342	0.81373	0.84431	0.84498	0.80675	0.78458	0.75036	0.73889	0.71846	0.70451	0.68369	0.68228	0.65344	0.64357	0.63573	0.69245	0.69156	0.75217	0.75826	0.72587	0.74777	0.71495	0.64493	0.63708	0.67314
0.72681	0.79813	0.80886	0.76143	0.71863	0.72992	0.76855	0.7576	0.76607	0.7668	0.73994	0.70783	0.70256	0.70321	0.67002	0.6596	0.64187	0.61614	0.6017	0.61725	0.61394	0.59032	0.60472	0.6889	0.69399	0.63667	0.63459	0.59811	0.45766	0.41345	0.43144
0.69304	0.75367	0.79695	0.77343	0.68684	0.7095	0.7238	0.69742	0.73886	0.75206	0.75051	0.7076	0.68841	0.67281	0.62984	0.64429	0.65238	0.61529	0.58118	0.58495	0.60872	0.58592	0.57913	0.59027	0.53766	0.50496	0.50851	0.48276	0.40103	0.32094	0.28914
0.67973	0.7374	0.78474	0.76207	0.70013	0.72295	0.75801	0.71932	0.75814	0.74877	0.7261	0.66781	0.65509	0.66871	0.63827	0.6412	0.62206	0.60994	0.58401	0.60503	0.59319	0.57675	0.57672	0.57614	0.5223	0.482	0.45676	0.41526	0.37205	0.33506	0.25349
0.71564	0.78724	0.80432	0.7814	0.74888	0.73057	0.78048	0.76062	0.76565	0.77026	0.74964	0.70104	0.67905	0.65653	0.64262	0.64361	0.63818	0.61964	0.58201	0.58933	0.60063	0.58877	0.58788	0.61613	0.63872	0.60174	0.60622	0.54724	0.49998	0.47081	0.50892
0.75258	0.79464	0.81631	0.77498	0.76044	0.75104	0.78422	0.79384	0.82706	0.82818	0.79893	0.76537	0.74175	0.72996	0.69771	0.67204	0.67179	0.66041	0.59943	0.57884	0.61652	0.63741	0.63122	0.71199	0.7279	0.70495	0.71202	0.67099	0.61317	0.5862	0.62051
0.70436	0.81186	0.82469	0.76936	0.65715	0.69018	0.70065	0.72364	0.74654	0.75286	0.71284	0.66329	0.62761	0.6524	0.63039	0.59258	0.60194	0.59839	0.59414	0.5965	0.58297	0.5684	0.56111	0.58389	0.58851	0.54452	0.53154	0.48293	0.37035	0.29728	0.25715
0.71745	0.80531	0.80126	0.75522	0.68791	0.72616	0.68256	0.72024	0.74995	0.75635	0.72215	0.69076	0.6353	0.65721	0.62375	0.6228	0.62116	0.594	0.60194	0.58407	0.58598	0.56631	0.56956	0.55444	0.51357	0.48184	0.46118	0.51117	0.4677	0.4167	0.4088
0.72398	0.79335	0.8037	0.79494	0.73447	0.71684	0.74043	0.72608	0.71197	0.71072	0.70658	0.67843	0.65283	0.64116	0.64634	0.6411	0.61023	0.60147	0.6041	0.59284	0.57959	0.55875	0.56293	0.52297	0.48023	0.48924	0.4651	0.47166	0.41558	0.3611	0.34937
0.7293	0.7943	0.82217	0.77785	0.72011	0.69954	0.71141	0.74372	0.77397	0.77649	0.74604	0.70771	0.67612	0.63278	0.64717	0.61829	0.59623	0.60489	0.59433	0.58832	0.59062	0.55823	0.56945	0.66022	0.68464	0.64377	0.62202	0.59201	0.50436	0.41869	0.48309
0.69575	0.80538	0.82066	0.75918	0.71167	0.70271	0.76756	0.77347	0.82117	0.82281	0.78366	0.74764	0.71345	0.68907	0.64823	0.63784	0.63032	0.63253	0.58461	0.571	0.55041	0.57361	0.62263	0.72458	0.73994	0.70869	0.70537	0.68013	0.58962	0.51637	0.57072
0.72273	0.78899	0.78904	0.76749	0.6551	0.6625	0.70094	0.68431	0.73816	0.74133	0.72192	0.69214	0.64304	0.64124	0.6109	0.61797	0.59711	0.58091	0.55734	0.55128	0.54021	0.54663	0.53362	0.56099	0.5799	0.5322	0.51744	0.4561	0.34185	0.24958	0.21141
0.64461	0.778	0.79703	0.7386	0.67682	0.68698	0.61573	0.68359	0.70868	0.72585	0.6902	0.66015	0.66399	0.62901	0.59324	0.61219	0.57315	0.55962	0.5606	0.56055	0.54331	0.51826	0.51568	0.48802	0.46254	0.4142	0.4197	0.37566	0.30181	0.2482	0.20301
0.71757	0.7715	0.77023	0.74289	0.65621	0.67427	0.66574	0.64427	0.71147	0.71183	0.69348	0.67126	0.62052	0.63677	0.59778	0.6043	0.5886	0.55443	0.56073	0.53856	0.52421	0.51619	0.5106	0.48386	0.45485	0.41971	0.40735	0.34996	0.26873	0.22696	0.18871
0.65583	0.75683	0.78541	0.74121	0.69792	0.70519	0.7278	0.74788	0.78481	0.78168	0.75192	0.70169	0.66101	0.66155	0.63015	0.62395	0.59112	0.57699	0.57351	0.55028	0.5375	0.57469	0.56878	0.66472	0.68074	0.63727	0.62995	0.58139	0.53169	0.50369	0.53693
0.69948	0.75969	0.74313	0.70143	0.64861	0.70889	0.72727	0.75076	0.80366	0.80786	0.75873	0.74167	0.68922	0.66895	0.68466	0.61605	0.60265	0.60781	0.58587	0.56435	0.56415	0.60246	0.60599	0.69963	0.71085	0.66949	0.66081	0.62426	0.52496	0.49152	0.52706
0.66799	0.75021	0.7739	0.74661	0.64913	0.6612	0.70116	0.66118	0.71877	0.71744	0.68604	0.62418	0.59781	0.62565	0.60081	0.56476	0.55196	0.53482	0.53882	0.53726	0.52475	0.51188	0.49233	0.50131	0.52564	0.4722	0.44919	0.39765	0.26927	0.19759	0.14853
0.6926	0.7263	0.73206	0.73411	0.67653	0.69141	0.67557	0.65268	0.66837	0.6728	0.69596	0.66133	0.58029	0.57977	0.57823	0.53698	0.52314	0.54482	0.50582	0.5012	0.49342	0.48772	0.48243	0.47241	0.44612	0.37045	0.33906	0.30978	0.24935	0.16695	0.10904
0.67995	0.72841	0.74553	0.7476	0.71285	0.67224	0.67376	0.69557	0.70907	0.70622	0.68773	0.63277	0.62541	0.59376	0.5637	0.54121	0.5229	0.50434	0.49042	0.50678	0.48089	0.45733	0.48741	0.51278	0.53614	0.49009	0.47734	0.41521	0.24413	0.20576	0.27121
0.66514	0.71814	0.73386	0.69318	0.68703	0.68911	0.71394	0.74844	0.79435	0.79938	0.74954	0.7135	0.67911	0.66071	0.63285	0.6261	0.57556	0.54884	0.54739	0.51615	0.51023	0.5742	0.57646	0.67282	0.68748	0.65576	0.65808	0.62258	0.47667	0.43208	0.506
0.6682	0.70822	0.72999	0.70612	0.62239	0.65328	0.63435	0.63089	0.66375	0.69383	0.66266	0.62775	0.58864	0.57389	0.54578	0.53317	0.50125	0.47771	0.46755	0.47115	0.43246	0.42348	0.4447	0.52853	0.55838	0.49766	0.46427	0.38005	0.20188	0.094533	0.090646
0.61238	0.72985	0.74584	0.71062	0.64311	0.6027	0.63524	0.61074	0.65927	0.62435	0.61705	0.55059	0.57089	0.5642	0.50694	0.47922	0.50746	0.47381	0.45343	0.39597	0.43077	0.44002	0.38272	0.3803	0.34028	0.29503	0.25579	0.20005	0.10901	0.039702	0.022583
0.63222	0.6764	0.73809	0.69422	0.59826	0.61196	0.65119	0.59972	0.636	0.61895	0.59239	0.5147	0.48714	0.47	0.43172	0.44098	0.44726	0.44161	0.39923	0.3458	0.35417	0.35046	0.38558	0.34903	0.29796	0.21978	0.17351	0.12185	0.030859	0.005161	0
0.56687	0.62252	0.70343	0.66903	0.54551	0.52007	0.65916	0.65638	0.70185	0.7023	0.66232	0.61888	0.56329	0.52346	0.4842	0.48269	0.45448	0.43529	0.4228	0.3817	0.35265	0.38704	0.37996	0.4797	0.51897	0.46953	0.44467	0.36012	0.23336	0.19305	0.19488
0.48665	0.64051	0.68264	0.64277	0.53867	0.54566	0.6361	0.62415	0.71693	0.72107	0.65761	0.60316	0.55854	0.55201	0.48628	0.44464	0.4238	0.37515	0.34263	0.31009	0.33849	0.34591	0.3725	0.4829	0.51513	0.4698	0.4698	0.40412	0.20606	0.12949	0.14462
0.52125	0.64866	0.67358	0.53081	0.43261	0.54494	0.57884	0.56325	0.61427	0.59496	0.48234	0.42167	0.4019	0.40184	0.38938	0.41424	0.27763	0.28992	0.2706	0.21631	0.22543	0.20221	0.18267	0.20715	0.22371	0.13434	0.090295	0.028437	0	0	0
0.50918	0.53845	0.50579	0.50024	0.38851	0.39483	0.52129	0.55312	0.62932	0.68006	0.59524	0.57105	0.48102	0.43949	0.3906	0.28204	0.32486	0.27898	0.28464	0.22667	0.23862	0.3106	0.51178	0.51835	0.43527	0.43646	0.43317	0.32225	0.14797	0.020135	0.00018801
0.56397	0.59424	0.59186	0.60263	0.52667	0.53437	0.5313	0.5567	0.56687	0.5623	0.51894	0.47648	0.36744	0.36879	0.39074	0.31747	0.29042	0.27313	0.28282	0.20035	0.19951	0.21372	0.38449	0.40511	0.29286	0.30209	0.31398	0.22769	0.00055221	0	0
0.56213	0.64979	0.64047	0.62166	0.52187	0.54969	0.51153	0.58924	0.55525	0.55267	0.51378	0.52629	0.48493	0.4156	0.36151	0.39404	0.33857	0.34806	0.3192	0.28955	0.28762	0.232	0.25759	0.2672	0.17478	0.19191	0.2218	0.14915	2.4422e-05	0	0
0.63035	0.69758	0.68244	0.63984	0.58369	0.60111	0.65034	0.69803	0.72965	0.75354	0.71229	0.64575	0.61502	0.6148	0.56032	0.48657	0.47436	0.47414	0.46672	0.40687	0.4383	0.48502	0.6248	0.61982	0.57876	0.60895	0.63482	0.5457	0.46706	0.38372	0.35312
0.67009	0.68797	0.67961	0.62539	0.59822	0.63637	0.69708	0.69621	0.71656	0.76326	0.70491	0.69188	0.6635	0.63964	0.61796	0.61143	0.56128	0.55071	0.48287	0.53446	0.58296	0.58926	0.68091	0.68293	0.63392	0.64854	0.67444	0.60006	0.42311	0.35376	0.28417
0.61504	0.71509	0.73001	0.69688	0.63651	0.62373	0.63848	0.6476	0.60638	0.6421	0.62394	0.60409	0.54121	0.51418	0.50685	0.49222	0.46519	0.4231	0.41179	0.40264	0.42567	0.40435	0.50116	0.52809	0.48304	0.45933	0.51994	0.42382	0.21642	0.12074	0.085771
0.68093	0.68137	0.70897	0.72015	0.67287	0.67118	0.68854	0.68117	0.62874	0.59983	0.60571	0.56788	0.52351	0.52744	0.51126	0.4907	0.45248	0.4244	0.44155	0.43264	0.43042	0.37742	0.37342	0.38388	0.334	0.30897	0.35266	0.26797	0.1304	0.092511	0.075669
0.66943	0.74788	0.76508	0.74607	0.68567	0.67807	0.67664	0.73234	0.77418	0.79872	0.76426	0.70884	0.67964	0.67128	0.64453	0.5658	0.55153	0.55247	0.55587	0.61542	0.62064	0.60275	0.69357	0.69199	0.65514	0.68606	0.74213	0.69322	0.54321	0.45717	0.47213
0.68282	0.72434	0.6716	0.70112	0.686	0.66661	0.72392	0.72965	0.74845	0.77703	0.7158	0.7206	0.70123	0.6869	0.63607	0.63525	0.57962	0.58702	0.60438	0.63542	0.6311	0.62868	0.73684	0.74281	0.68252	0.69568	0.7351	0.67636	0.54135	0.44342	0.42111
0.70936	0.77448	0.78241	0.74323	0.68648	0.68452	0.66772	0.68906	0.67594	0.69571	0.65711	0.62336	0.60345	0.58103	0.50763	0.55777	0.53921	0.48951	0.49698	0.45882	0.48166	0.48679	0.55648	0.58258	0.52356	0.51679	0.55827	0.46412	0.29512	0.19874	0.1706
0.71251	0.7856	0.79432	0.77062	0.69412	0.66091	0.66815	0.65444	0.68879	0.73186	0.71353	0.5909	0.56215	0.55973	0.53877	0.56689	0.53558	0.5152	0.51655	0.44339	0.45359	0.39309	0.43544	0.45333	0.3965	0.38304	0.39289	0.33023	0.21968	0.17863	0.17291
0.73969	0.77577	0.79552	0.74166	0.64221	0.67227	0.6735	0.71801	0.7887	0.80753	0.78822	0.72802	0.70653	0.70468	0.65959	0.59889	0.60545	0.5926	0.54968	0.59862	0.63743	0.60994	0.70427	0.70154	0.6734	0.69469	0.72392	0.65928	0.56046	0.49051	0.44167
0.72192	0.77183	0.78108	0.74364	0.71198	0.68108	0.71545	0.71071	0.74755	0.77793	0.75845	0.73616	0.69184	0.65934	0.64684	0.61839	0.58594	0.60449	0.60483	0.60613	0.63471	0.63662	0.71207	0.7227	0.6975	0.69812	0.71736	0.62841	0.48959	0.4521	0.37223
0.70747	0.77483	0.8011	0.77845	0.7015	0.70067	0.70424	0.706	0.71491	0.71132	0.65741	0.65482	0.61335	0.58715	0.6034	0.58669	0.55401	0.51308	0.53334	0.51975	0.52364	0.51865	0.57282	0.60066	0.56592	0.53028	0.58684	0.55051	0.37338	0.28212	0.23747
0.68546	0.78374	0.80764	0.79026	0.7253	0.67333	0.72613	0.72324	0.64911	0.65705	0.653	0.62282	0.59841	0.58687	0.56529	0.58246	0.56519	0.51115	0.53561	0.56536	0.51052	0.49267	0.4902	0.47621	0.41532	0.38459	0.43891	0.3992	0.27137	0.23861	0.22475
0.68056	0.71956	0.79081	0.78388	0.71175	0.72167	0.76655	0.77296	0.80445	0.81466	0.78202	0.7512	0.72598	0.70495	0.66098	0.6315	0.61414	0.61109	0.60741	0.65647	0.68162	0.62471	0.71876	0.72727	0.71235	0.71325	0.73778	0.67553	0.62202	0.54987	0.50177
0.73151	0.77066	0.80571	0.79309	0.71746	0.7315	0.76771	0.74791	0.75405	0.79045	0.76554	0.71221	0.70537	0.70247	0.68263	0.64554	0.63085	0.62934	0.62069	0.66059	0.66792	0.63465	0.72114	0.7484	0.72645	0.7064	0.73583	0.67317	0.55208	0.47853	0.42862
0.71102	0.74841	0.76728	0.77246	0.74017	0.69512	0.68758	0.70413	0.70766	0.72071	0.67604	0.63992	0.65229	0.62875	0.59814	0.60243	0.58067	0.54512	0.53954	0.53782	0.51826	0.53987	0.56696	0.63535	0.60149	0.55702	0.62454	0.56318	0.40564	0.31392	0.29685
0.70717	0.77978	0.81583	0.80022	0.74013	0.70497	0.7262	0.72785	0.70152	0.73121	0.67837	0.6297	0.59218	0.59127	0.58871	0.58372	0.59547	0.56736	0.57449	0.54065	0.54839	0.52273	0.49222	0.50535	0.4732	0.44483	0.49558	0.43292	0.32378	0.30423	0.25265
0.71481	0.80305	0.81119	0.78162	0.75793	0.73049	0.75906	0.77187	0.79453	0.81431	0.78825	0.74879	0.71297	0.70149	0.68441	0.62075	0.6337	0.62531	0.59701	0.61162	0.62773	0.62209	0.70178	0.70735	0.69334	0.70371	0.7021	0.65853	0.6123	0.53576	0.44383
0.72508	0.81996	0.82922	0.78251	0.71365	0.70763	0.7342	0.73506	0.77969	0.79886	0.7548	0.73474	0.69569	0.69634	0.70661	0.67013	0.65828	0.64129	0.62577	0.63705	0.64306	0.64876	0.69154	0.73105	0.69952	0.69579	0.71346	0.65199	0.51542	0.4626	0.40226
0.74578	0.77027	0.76733	0.71351	0.66929	0.71875	0.73196	0.72644	0.72244	0.74068	0.69589	0.68532	0.61675	0.63915	0.61917	0.57939	0.60487	0.56355	0.59766	0.56556	0.53553	0.52095	0.53044	0.62676	0.60276	0.56459	0.58241	0.52149	0.3725	0.31165	0.30525
0.71491	0.74786	0.77493	0.79821	0.75368	0.73215	0.7425	0.73389	0.72884	0.72862	0.67469	0.66904	0.61076	0.62051	0.61411	0.6151	0.5813	0.53991	0.56192	0.56631	0.56924	0.53117	0.5374	0.54999	0.50794	0.45697	0.43745	0.41201	0.37165	0.29124	0.30748
0.74735	0.78678	0.78465	0.77768	0.7268	0.6607	0.69349	0.77758	0.81062	0.82731	0.79958	0.75342	0.73153	0.72354	0.69662	0.66123	0.64082	0.63586	0.63765	0.65145	0.68276	0.63874	0.70979	0.72236	0.71118	0.71891	0.73716	0.68028	0.62398	0.55327	0.49287
0.74571	0.78414	0.81065	0.78041	0.74046	0.68895	0.71711	0.73303	0.80059	0.82328	0.7671	0.75411	0.71461	0.67838	0.709	0.70154	0.65793	0.63458	0.61831	0.66236	0.68172	0.66939	0.71488	0.73081	0.71422	0.71283	0.73818	0.69288	0.55346	0.47913	0.4205
0.77405	0.79619	0.77955	0.78893	0.72138	0.68652	0.72739	0.7266	0.72576	0.75308	0.72411	0.69925	0.64484	0.63708	0.63627	0.63398	0.61604	0.57743	0.59455	0.57333	0.5899	0.5785	0.56822	0.64177	0.62495	0.59207	0.65151	0.60202	0.45465	0.35449	0.33726
0.71548	0.80331	0.80977	0.78618	0.75301	0.72922	0.71783	0.72205	0.71091	0.70499	0.66746	0.63396	0.6225	0.61109	0.61227	0.63535	0.60661	0.57988	0.58016	0.59212	0.57615	0.53813	0.55031	0.54016	0.51222	0.4979	0.51328	0.48615	0.39824	0.34309	0.34043
0.70471	0.78309	0.82024	0.78744	0.75524	0.76072	0.76032	0.78768	0.81192	0.82771	0.80192	0.75071	0.72052	0.71059	0.69115	0.65703	0.64786	0.66441	0.64949	0.61948	0.65717	0.654	0.74662	0.74053	0.72774	0.72706	0.73443	0.68266	0.62597	0.5603	0.49152
0.68523	0.76295	0.7851	0.76829	0.73866	0.73273	0.75045	0.73755	0.75989	0.78436	0.79268	0.76831	0.73637	0.72353	0.71814	0.68359	0.67852	0.67872	0.64937	0.64398	0.66524	0.68042	0.74876	0.73048	0.73258	0.72468	0.74728	0.68899	0.56769	0.50938	0.43972
0.69135	0.76923	0.7948	0.76274	0.7433	0.75734	0.71925	0.73046	0.74865	0.73518	0.6921	0.66752	0.66732	0.66012	0.6491	0.63063	0.62745	0.60213	0.58902	0.59332	0.57384	0.5613	0.58117	0.62147	0.61528	0.59903	0.65062	0.58362	0.43122	0.36541	0.35291
0.69273	0.74953	0.78358	0.75213	0.70826	0.75505	0.76117	0.75268	0.72332	0.73151	0.69407	0.67657	0.63534	0.6281	0.62849	0.65869	0.64759	0.59773	0.60038	0.57526	0.58862	0.56149	0.55582	0.54535	0.53298	0.49477	0.53076	0.47569	0.40743	0.3574	0.35416
0.74982	0.78819	0.79899	0.79442	0.74358	0.73785	0.7442	0.80936	0.82612	0.84279	0.81637	0.77078	0.76116	0.7445	0.72465	0.68642	0.63604	0.64144	0.65821	0.63675	0.65209	0.66002	0.74473	0.74742	0.75375	0.76056	0.78279	0.73339	0.65247	0.60195	0.59186
0.77917	0.80692	0.82304	0.79982	0.74142	0.7368	0.76181	0.76016	0.7961	0.81855	0.80268	0.75915	0.75811	0.74327	0.70728	0.68022	0.6605	0.67126	0.65222	0.6607	0.66263	0.67138	0.73641	0.75583	0.7611	0.7577	0.77727	0.72423	0.56336	0.52774	0.47734
0.75727	0.80353	0.80367	0.80696	0.76338	0.7368	0.73186	0.74304	0.72653	0.74105	0.73301	0.6816	0.70751	0.69257	0.6655	0.64196	0.61372	0.59582	0.61518	0.59486	0.56902	0.56483	0.58642	0.62738	0.6394	0.61556	0.64631	0.5745	0.41322	0.36691	0.37506
0.77649	0.8118	0.83354	0.81661	0.76356	0.74498	0.73341	0.7637	0.74514	0.73861	0.70162	0.65891	0.62369	0.65844	0.62576	0.65116	0.63166	0.60577	0.60224	0.58673	0.59742	0.56056	0.55234	0.5626	0.53237	0.52424	0.51044	0.47435	0.39324	0.37519	0.35933
0.77052	0.80866	0.81247	0.78902	0.73928	0.75162	0.78497	0.80217	0.81654	0.83733	0.81215	0.77916	0.74834	0.73935	0.73029	0.6752	0.65851	0.64108	0.64553	0.67571	0.69804	0.65314	0.74036	0.7464	0.75106	0.75213	0.75833	0.7083	0.65495	0.61178	0.57792
0.74419	0.77114	0.78329	0.79193	0.72948	0.75483	0.79892	0.79063	0.79819	0.82929	0.80081	0.78282	0.74635	0.75204	0.75707	0.72432	0.66593	0.65329	0.63562	0.68154	0.70412	0.66461	0.74703	0.77258	0.75557	0.74261	0.74016	0.69549	0.57544	0.538	0.49679
0.73226	0.78422	0.7701	0.77016	0.74661	0.73471	0.73972	0.75431	0.73398	0.75586	0.7558	0.73686	0.6896	0.67186	0.67749	0.64735	0.64713	0.61613	0.6221	0.61271	0.61665	0.57606	0.60821	0.69633	0.66869	0.60551	0.63702	0.57687	0.44816	0.40032	0.3539
0.78249	0.82343	0.83472	0.81441	0.7566	0.74773	0.76743	0.74889	0.7236	0.71607	0.74295	0.71841	0.67663	0.64903	0.64356	0.65444	0.6534	0.61896	0.6276	0.59672	0.6071	0.56461	0.55235	0.58506	0.53826	0.51011	0.53851	0.49188	0.40007	0.37578	0.38023
0.78387	0.82292	0.80712	0.78097	0.73675	0.77637	0.78016	0.7832	0.81203	0.82086	0.79836	0.76366	0.73927	0.72766	0.70417	0.66249	0.63766	0.63205	0.64371	0.6292	0.63568	0.64315	0.70369	0.71839	0.73982	0.7445	0.73866	0.68783	0.64305	0.5828	0.53487
0.76586	0.78877	0.81279	0.81316	0.74628	0.76546	0.8024	0.78787	0.79078	0.82978	0.82086	0.78965	0.73911	0.74997	0.74041	0.72391	0.6977	0.70897	0.69176	0.68411	0.70155	0.70846	0.74873	0.76744	0.7664	0.75359	0.76232	0.71238	0.60266	0.55844	0.5234
0.77932	0.79917	0.79063	0.77311	0.72085	0.7396	0.77249	0.77446	0.76056	0.78212	0.74014	0.72358	0.71586	0.69942	0.66686	0.65165	0.62819	0.62251	0.6286	0.60622	0.61329	0.60704	0.61067	0.69964	0.6848	0.64224	0.65149	0.58105	0.44438	0.41677	0.38271
0.76025	0.82366	0.83332	0.80705	0.75447	0.75003	0.76613	0.75536	0.71603	0.73724	0.74315	0.69416	0.70735	0.67067	0.62133	0.63879	0.61783	0.59146	0.61599	0.58946	0.58678	0.56325	0.55568	0.59979	0.58848	0.5671	0.61324	0.54359	0.4272	0.39655	0.3755
0.79094	0.82056	0.81821	0.77892	0.73497	0.74297	0.78139	0.77738	0.7878	0.79852	0.76718	0.72419	0.71371	0.70195	0.67101	0.66671	0.6607	0.62458	0.6326	0.60768	0.60072	0.58991	0.66896	0.67409	0.70624	0.70816	0.70623	0.64184	0.59928	0.53387	0.49795
0.78208	0.83653	0.83462	0.79941	0.76701	0.75659	0.8092	0.80841	0.81655	0.83844	0.8098	0.78614	0.76976	0.76248	0.76511	0.72394	0.67448	0.6852	0.70693	0.71442	0.69524	0.71161	0.75534	0.78249	0.79743	0.79094	0.80075	0.76285	0.65734	0.6143	0.5888
0.77729	0.81622	0.81558	0.75269	0.74598	0.73847	0.77939	0.77721	0.76416	0.80599	0.76492	0.77642	0.76071	0.74778	0.75255	0.70146	0.68695	0.65666	0.63401	0.64615	0.62628	0.64537	0.69032	0.74374	0.7417	0.71453	0.7235	0.67737	0.50837	0.47703	0.4382
0.78676	0.78009	0.79643	0.79818	0.76057	0.7409	0.72846	0.74451	0.74334	0.75507	0.7324	0.68521	0.64604	0.62616	0.63925	0.65018	0.62582	0.64415	0.62526	0.60461	0.60512	0.58606	0.57426	0.63432	0.62109	0.60338	0.59477	0.54964	0.43899	0.39755	0.35698
0.78398	0.80711	0.79998	0.79091	0.76536	0.73552	0.7296	0.74351	0.75155	0.74104	0.71707	0.69322	0.66383	0.64309	0.61881	0.65327	0.61366	0.60855	0.59653	0.59425	0.57984	0.55975	0.56454	0.58081	0.55397	0.51104	0.50399	0.47815	0.42227	0.39269	0.35146
0.72666	0.7842	0.78105	0.77911	0.7584	0.7364	0.76265	0.7874	0.81771	0.83434	0.81281	0.77768	0.74418	0.74328	0.73455	0.67317	0.63449	0.65581	0.65874	0.66478	0.67245	0.65923	0.73137	0.7494	0.76215	0.74352	0.74161	0.70506	0.63233	0.54599	0.50338
0.7625	0.80418	0.79622	0.77332	0.74686	0.73672	0.78285	0.79007	0.8099	0.81816	0.79814	0.78498	0.74829	0.75179	0.7592	0.71173	0.67431	0.68846	0.66422	0.6792	0.68542	0.66838	0.72203	0.76451	0.7721	0.75603	0.75023	0.72862	0.62345	0.56693	0.51635
0.76878	0.82681	0.82047	0.77604	0.75951	0.73501	0.76261	0.72967	0.74471	0.72544	0.73665	0.74186	0.68043	0.68117	0.65864	0.65776	0.63975	0.61213	0.62613	0.60769	0.59954	0.60406	0.60908	0.66291	0.66428	0.64882	0.63222	0.62068	0.49605	0.42651	0.37924
0.74112	0.76705	0.76963	0.76606	0.75393	0.74362	0.74803	0.74713	0.73432	0.74606	0.72481	0.67954	0.66362	0.65415	0.62069	0.6532	0.64934	0.60438	0.62914	0.60623	0.57284	0.5651	0.54566	0.55388	0.53624	0.54965	0.53623	0.49251	0.40825	0.37538	0.36187
0.72063	0.74724	0.77489	0.78852	0.76927	0.74115	0.76843	0.78355	0.80123	0.82571	0.80867	0.77794	0.7491	0.74166	0.7298	0.68681	0.68565	0.65296	0.66148	0.63347	0.64187	0.63109	0.71083	0.73088	0.7575	0.74702	0.73612	0.7004	0.63555	0.56383	0.51527
0.7271	0.76549	0.7935	0.786	0.76662	0.72624	0.77076	0.77007	0.81915	0.83013	0.80473	0.7612	0.74669	0.74372	0.75344	0.72566	0.67421	0.69056	0.68587	0.66673	0.68385	0.67534	0.74837	0.75641	0.77091	0.76127	0.76524	0.73701	0.63577	0.51395	0.52074
0.75458	0.79052	0.76224	0.78316	0.76919	0.74678	0.72081	0.72926	0.71992	0.75121	0.74877	0.71366	0.70614	0.68333	0.66067	0.67636	0.63218	0.62203	0.62674	0.59996	0.58422	0.58511	0.62142	0.66728	0.67865	0.65097	0.64757	0.60733	0.50416	0.41327	0.39135
0.73692	0.78236	0.77115	0.73692	0.67247	0.7474	0.75687	0.73175	0.73857	0.74371	0.70929	0.67854	0.64838	0.63909	0.63445	0.62678	0.63026	0.6204	0.63359	0.6121	0.60382	0.56509	0.56305	0.56148	0.53088	0.5429	0.55372	0.52427	0.42396	0.39545	0.37175
0.75346	0.7856	0.77931	0.77707	0.73561	0.75991	0.75088	0.7683	0.81494	0.83174	0.80836	0.77929	0.75155	0.74658	0.72315	0.6722	0.67645	0.6436	0.63404	0.63993	0.63758	0.63261	0.73058	0.73832	0.74869	0.74811	0.72664	0.70431	0.64113	0.56172	0.51192
0.72888	0.7513	0.77861	0.78286	0.76546	0.74623	0.76136	0.77702	0.80772	0.83581	0.8085	0.77619	0.78966	0.78405	0.75951	0.73044	0.67308	0.67386	0.67725	0.68823	0.68733	0.70297	0.77226	0.78343	0.76695	0.76988	0.76707	0.75627	0.65546	0.55812	0.52183
0.71205	0.7849	0.80171	0.80001	0.74413	0.7354	0.72924	0.7322	0.75434	0.79255	0.75685	0.71759	0.74321	0.7315	0.6843	0.66005	0.64798	0.6053	0.59128	0.60824	0.58795	0.57926	0.62757	0.69668	0.68612	0.6644	0.66029	0.65027	0.51256	0.4385	0.38742
0.75127	0.77816	0.79846	0.76981	0.70817	0.72584	0.7557	0.76091	0.74429	0.7373	0.6796	0.65843	0.67177	0.6811	0.63791	0.65531	0.63466	0.59496	0.63616	0.592	0.57155	0.54943	0.54694	0.57934	0.57114	0.56199	0.52987	0.55131	0.43005	0.39714	0.35838
0.75864	0.77692	0.79673	0.79121	0.74382	0.73917	0.76991	0.75532	0.79538	0.81072	0.77762	0.73262	0.70524	0.69175	0.66219	0.63011	0.61696	0.62295	0.61945	0.63338	0.61869	0.60963	0.68185	0.68936	0.70372	0.70118	0.68726	0.63513	0.5766	0.49043	0.4209
0.71555	0.78447	0.80958	0.80158	0.75512	0.74861	0.77052	0.77671	0.8096	0.82654	0.79364	0.78742	0.73713	0.75344	0.75577	0.71027	0.67876	0.70254	0.70272	0.72496	0.73095	0.72251	0.77817	0.78653	0.78745	0.78083	0.7906	0.76236	0.68946	0.60517	0.5699
0.79345	0.82215	0.84071	0.83502	0.75529	0.74841	0.75675	0.77323	0.78529	0.79698	0.7324	0.73923	0.69654	0.72319	0.71745	0.67103	0.63298	0.61688	0.63397	0.6333	0.62118	0.64649	0.6559	0.73548	0.71126	0.68856	0.69324	0.66744	0.56457	0.47808	0.40402
0.75768	0.79798	0.83175	0.81843	0.75162	0.73984	0.74057	0.74475	0.71077	0.71772	0.7081	0.67178	0.64384	0.62041	0.62898	0.62853	0.60129	0.59687	0.61784	0.57596	0.57937	0.55561	0.53479	0.60069	0.60534	0.58341	0.57052	0.56107	0.44888	0.41177	0.36403
0.76714	0.79702	0.7974	0.78585	0.75785	0.7341	0.74284	0.7625	0.76683	0.79994	0.76172	0.68483	0.67703	0.69064	0.68536	0.63802	0.62763	0.60885	0.59842	0.59219	0.58493	0.57413	0.55884	0.60226	0.6474	0.63461	0.59728	0.53833	0.48775	0.41532	0.35503
0.76273	0.80375	0.81791	0.77417	0.74416	0.72641	0.76901	0.78033	0.80587	0.8253	0.80069	0.76927	0.73047	0.74184	0.75595	0.68144	0.68327	0.67836	0.66771	0.67939	0.69332	0.67625	0.75063	0.77052	0.77921	0.76665	0.74008	0.71355	0.60127	0.54015	0.52596
0.75698	0.76191	0.81517	0.78597	0.74378	0.74207	0.75466	0.75349	0.79254	0.82158	0.78825	0.77907	0.71326	0.71717	0.74258	0.69462	0.67401	0.62824	0.62484	0.63256	0.62902	0.62419	0.69695	0.73513	0.72713	0.71618	0.69682	0.65827	0.53052	0.45108	0.41164
0.75968	0.78871	0.83285	0.82226	0.72661	0.71383	0.71506	0.68599	0.74314	0.73785	0.70906	0.69118	0.63476	0.62325	0.61129	0.62786	0.63403	0.60597	0.59879	0.58224	0.5907	0.56781	0.54172	0.63811	0.6348	0.61611	0.59309	0.57566	0.42794	0.41303	0.37498
0.77367	0.81021	0.81218	0.80191	0.73143	0.72354	0.75005	0.77589	0.78345	0.80167	0.74718	0.67588	0.66936	0.67524	0.67969	0.64297	0.6422	0.60816	0.60353	0.5843	0.57624	0.50341	0.51293	0.53749	0.52339	0.50934	0.47285	0.43127	0.37788	0.35041	0.32177
0.72216	0.7627	0.77811	0.75918	0.731	0.71632	0.71996	0.75953	0.79535	0.81032	0.78254	0.75024	0.71895	0.71322	0.71161	0.66105	0.62693	0.6215	0.6033	0.62783	0.64725	0.60617	0.70635	0.71633	0.72557	0.7179	0.71152	0.67335	0.56993	0.48499	0.43834
0.72939	0.80796	0.81445	0.80136	0.74707	0.72242	0.75716	0.77762	0.8101	0.82917	0.80609	0.73266	0.73826	0.76139	0.77537	0.72263	0.68241	0.66432	0.65361	0.65824	0.66376	0.63015	0.7137	0.75429	0.74826	0.73966	0.71711	0.69521	0.59367	0.53101	0.46466
0.74586	0.78665	0.80536	0.78484	0.74921	0.73236	0.76553	0.74738	0.75333	0.76719	0.74428	0.69468	0.65994	0.66514	0.67453	0.64694	0.62686	0.61304	0.59073	0.59961	0.57249	0.55507	0.55781	0.66595	0.64614	0.60888	0.59001	0.55702	0.43677	0.36542	0.32956
0.74941	0.78691	0.79489	0.80169	0.74527	0.73488	0.73541	0.71764	0.73822	0.75712	0.70484	0.64492	0.63861	0.62177	0.59891	0.65116	0.60519	0.59669	0.56238	0.55042	0.55168	0.53486	0.53325	0.54415	0.51031	0.50743	0.49614	0.46677	0.37908	0.31223	0.31359
0.71889	0.7905	0.81563	0.81358	0.75707	0.72917	0.73122	0.74446	0.76479	0.77913	0.73923	0.69986	0.69296	0.67934	0.64079	0.61666	0.60459	0.58575	0.57251	0.57352	0.53909	0.53337	0.57768	0.60595	0.66318	0.66275	0.6263	0.56606	0.50467	0.41621	0.38424
0.71373	0.73051	0.77822	0.77215	0.70551	0.73791	0.76144	0.76478	0.79532	0.82811	0.78901	0.76353	0.74179	0.73966	0.74188	0.70331	0.6354	0.63756	0.65636	0.62951	0.67467	0.66326	0.72073	0.74389	0.76146	0.75593	0.73791	0.72309	0.59265	0.52636	0.49788
0.76542	0.80078	0.80767	0.78557	0.71938	0.71878	0.68237	0.71618	0.78725	0.81319	0.75981	0.75637	0.71423	0.69173	0.71612	0.65826	0.65269	0.63008	0.61127	0.57849	0.5957	0.58684	0.617	0.6735	0.6912	0.67115	0.65786	0.63343	0.47372	0.41455	0.35311
0.71259	0.76544	0.76404	0.76557	0.72432	0.73157	0.73073	0.73324	0.71912	0.70078	0.68592	0.62745	0.60736	0.59046	0.5956	0.58655	0.58836	0.5857	0.56446	0.57045	0.55875	0.51702	0.52769	0.57752	0.58162	0.56153	0.52774	0.53289	0.42648	0.37745	0.32584
0.72934	0.7612	0.78608	0.77138	0.72702	0.73079	0.71622	0.71098	0.70729	0.69026	0.64174	0.61912	0.60732	0.60797	0.57512	0.57242	0.56341	0.57264	0.57288	0.56553	0.54906	0.53541	0.51218	0.49858	0.46534	0.43109	0.42036	0.39817	0.33551	0.31161	0.27287
0.69825	0.70753	0.7549	0.76028	0.71566	0.69944	0.73847	0.72521	0.72939	0.7624	0.72287	0.64153	0.65053	0.64942	0.61159	0.60177	0.57642	0.57558	0.58625	0.55463	0.54302	0.5281	0.58003	0.6052	0.6665	0.67576	0.65651	0.59217	0.52287	0.41061	0.3254
0.7458	0.78642	0.77827	0.77063	0.72663	0.69936	0.72755	0.73716	0.78477	0.81163	0.78691	0.76338	0.72063	0.69136	0.69682	0.67816	0.66129	0.68768	0.65104	0.64111	0.63222	0.60929	0.6917	0.7309	0.7422	0.75162	0.72973	0.69533	0.60006	0.51455	0.47769
0.71437	0.75566	0.80192	0.78841	0.71186	0.66471	0.71334	0.6982	0.75533	0.78784	0.73176	0.7442	0.66795	0.64885	0.65156	0.62115	0.58922	0.57757	0.57759	0.54652	0.53772	0.55184	0.6052	0.70555	0.68689	0.67022	0.63929	0.59087	0.44904	0.34549	0.33542
0.71666	0.78119	0.78415	0.76056	0.68989	0.68854	0.7319	0.71816	0.71138	0.72255	0.67789	0.65191	0.62286	0.59322	0.58091	0.57838	0.58083	0.55919	0.55998	0.55342	0.53298	0.49808	0.50584	0.53632	0.53599	0.55371	0.49494	0.49754	0.35046	0.26674	0.25872
0.73517	0.7499	0.75257	0.77841	0.72963	0.69991	0.72178	0.68033	0.67801	0.67031	0.66421	0.66273	0.61881	0.60947	0.5793	0.5808	0.56018	0.52635	0.53891	0.54947	0.53346	0.51568	0.49461	0.47647	0.43968	0.43508	0.38202	0.3779	0.27718	0.25429	0.24217
0.70004	0.72302	0.769	0.74914	0.7252	0.68649	0.69621	0.69075	0.74238	0.76393	0.72784	0.67998	0.66321	0.65406	0.61084	0.59819	0.59176	0.56024	0.57331	0.53262	0.54254	0.52189	0.58648	0.6045	0.65467	0.64601	0.60774	0.53148	0.442	0.34486	0.26682
0.73895	0.74361	0.76561	0.75806	0.70754	0.69293	0.73068	0.68628	0.75036	0.79436	0.75823	0.7275	0.67718	0.66845	0.63785	0.58612	0.63603	0.62169	0.61757	0.59761	0.60632	0.53558	0.68215	0.72329	0.745	0.73774	0.72319	0.69118	0.54775	0.45661	0.42884
0.73657	0.7362	0.76039	0.77411	0.71746	0.67468	0.68336	0.69678	0.74983	0.7641	0.69769	0.70844	0.64001	0.6497	0.60935	0.57171	0.56268	0.53257	0.52293	0.49184	0.51028	0.48785	0.53479	0.647	0.63768	0.62515	0.59234	0.56085	0.38652	0.26931	0.22073
0.73737	0.71714	0.76232	0.76808	0.73033	0.6521	0.6671	0.68511	0.69063	0.68604	0.67044	0.63086	0.58546	0.57317	0.55657	0.54756	0.54822	0.5072	0.54042	0.51004	0.49239	0.44268	0.49463	0.51534	0.49568	0.49927	0.47821	0.45064	0.36522	0.29687	0.21737
0.68717	0.74534	0.73742	0.69493	0.63976	0.66996	0.67279	0.65638	0.64087	0.6486	0.62049	0.61464	0.58602	0.56059	0.52829	0.56153	0.53908	0.52646	0.52548	0.46559	0.47253	0.4443	0.43637	0.42497	0.37373	0.37661	0.33944	0.29062	0.19737	0.1836	0.18062
0.61462	0.73772	0.74385	0.73679	0.6905	0.67276	0.63781	0.63541	0.7077	0.73414	0.69665	0.63504	0.62744	0.62601	0.58104	0.58333	0.54853	0.50547	0.5057	0.48405	0.49529	0.50219	0.60405	0.61909	0.66852	0.66684	0.63281	0.58248	0.48254	0.38333	0.35479
0.69549	0.75394	0.77628	0.76969	0.70373	0.66854	0.71715	0.73137	0.76285	0.8012	0.77643	0.75489	0.7277	0.7177	0.69831	0.60986	0.61168	0.59258	0.58233	0.5824	0.56481	0.61258	0.68754	0.71535	0.75497	0.73907	0.70916	0.69495	0.59111	0.50319	0.46945
0.6549	0.73274	0.74235	0.72227	0.67341	0.67153	0.70524	0.73425	0.68821	0.73803	0.75354	0.71502	0.67949	0.68058	0.67157	0.58838	0.55219	0.54909	0.54896	0.52727	0.52692	0.50173	0.5859	0.6617	0.6717	0.66176	0.61023	0.57412	0.51661	0.3385	0.23596
0.6128	0.66467	0.72801	0.73094	0.68756	0.65725	0.67008	0.65795	0.6817	0.66898	0.57875	0.53202	0.56567	0.58147	0.53059	0.51702	0.52888	0.4855	0.50726	0.47652	0.46052	0.39626	0.41907	0.46339	0.51951	0.46744	0.44754	0.3847	0.32216	0.22128	0.15405
0.67689	0.65363	0.69669	0.71066	0.63831	0.62068	0.61176	0.64332	0.68425	0.65406	0.56734	0.54804	0.57678	0.57248	0.50467	0.52878	0.51554	0.46376	0.4517	0.42679	0.42392	0.38627	0.38024	0.38914	0.36476	0.31675	0.27798	0.25866	0.1951	0.11353	0.091396
0.67439	0.7075	0.7554	0.72051	0.65786	0.64317	0.67254	0.67233	0.6478	0.62094	0.6007	0.56059	0.55016	0.54847	0.48776	0.49213	0.48705	0.47454	0.47352	0.45431	0.43753	0.36187	0.36899	0.3927	0.351	0.335	0.27997	0.22893	0.13859	0.10944	0.081835
0.63708	0.72847	0.75857	0.74005	0.68759	0.65436	0.65949	0.68394	0.72173	0.75961	0.70869	0.63678	0.64307	0.64319	0.60558	0.54829	0.50221	0.52084	0.48527	0.48408	0.48741	0.44299	0.56708	0.58941	0.65174	0.66383	0.64102	0.61344	0.4751	0.34725	0.29988
0.6768	0.73065	0.71997	0.65631	0.64035	0.61844	0.64928	0.63136	0.65275	0.72379	0.66873	0.67676	0.65138	0.63393	0.62452	0.56395	0.51787	0.50051	0.47353	0.50101	0.49766	0.44708	0.54179	0.57881	0.63523	0.63726	0.63128	0.60738	0.45425	0.30037	0.24407
0.67818	0.73615	0.73604	0.66754	0.59997	0.62914	0.62191	0.62685	0.59401	0.63204	0.56065	0.5989	0.5001	0.48999	0.48277	0.43103	0.44663	0.38505	0.38384	0.39188	0.39359	0.34494	0.34754	0.39211	0.40588	0.41715	0.42983	0.37096	0.20805	0.14994	0.039981
0.61218	0.66208	0.71558	0.68649	0.61266	0.56418	0.62414	0.6139	0.5985	0.62209	0.59286	0.56238	0.53887	0.5182	0.44211	0.45694	0.3776	0.33639	0.3306	0.34325	0.34173	0.27299	0.31341	0.29319	0.31254	0.44128	0.42849	0.26892	0.23586	0.16861	0.032717
0.61471	0.67248	0.66284	0.65625	0.57825	0.52922	0.53294	0.52235	0.54237	0.51447	0.48499	0.47866	0.44634	0.42651	0.41903	0.39549	0.37249	0.34573	0.3048	0.31094	0.25711	0.21613	0.21517	0.18687	0.13603	0.12886	0.13179	0.021577	0.0054131	0.0001555	0
0.55086	0.65008	0.67738	0.64938	0.57227	0.50889	0.52384	0.54539	0.58042	0.63224	0.57602	0.49854	0.47711	0.47709	0.43944	0.35144	0.30079	0.28439	0.33237	0.26532	0.21568	0.22066	0.30903	0.27762	0.38339	0.42705	0.38152	0.29967	0.2055	0.070927	0.0033561
0.58059	0.60182	0.63741	0.57142	0.50145	0.48892	0.58316	0.60169	0.67964	0.71135	0.65026	0.64305	0.56445	0.56452	0.59044	0.45825	0.39781	0.45399	0.40194	0.35952	0.37668	0.38721	0.50538	0.51275	0.54708	0.57187	0.53499	0.50402	0.37617	0.18248	0.11483
0.036064	0.1672	0.31081	0.25347	0.13948	0.099725	0.04011	0.062713	0.23187	0.33242	0.4462	0.50578	0.60465	0.54825	0.3057	0.23967	0.45658	0.54123	0.52907	0.29165	0.15933	0.0065696	0.078489	0.36587	0.26484	0.29001	0.1887	0	0	0	0
0.084914	0.21701	0.17146	0.24593	0.11004	0.083814	0.044376	0.051881	0.26291	0.29893	0.25455	0.19758	0.28132	0.57307	0.59071	0.52395	0.43211	0.26091	0.48959	0.50654	0.26517	0.01746	0.17021	0.48597	0.48272	0.46127	0.37869	0.039334	0	0	0
0.013103	0.3001	0.30143	0.17284	0.15681	0.2282	0.1939	0.20939	0.24834	0.29565	0.28858	0.17214	0.19496	0.2658	0.46452	0.64533	0.71379	0.58081	0.22358	0.37699	0.33691	0.1332	0.15324	0.41335	0.47684	0.43641	0.43541	0.19561	0.02409	0	0
0.008671	0.33348	0.33017	0.3002	0.12735	0.28314	0.22568	0.10172	0.25106	0.35184	0.39736	0.25543	0.28867	0.32957	0.30713	0.69854	0.71487	0.60583	0.28299	0.26345	0.21436	0.18987	0.16037	0.51537	0.50983	0.43067	0.40037	0.23677	0.081255	0.0094837	0
0.031597	0.35022	0.38599	0.3537	0.18516	0.16772	0.27097	0.20712	0.17161	0.36615	0.32563	0.26947	0.31704	0.31611	0.31546	0.55234	0.74246	0.73451	0.33549	0.24626	0.27591	0.34969	0.34205	0.43688	0.62742	0.60679	0.34332	0.2732	0.088456	0.0015376	0
0.20831	0.3263	0.46634	0.36598	0.22066	0.26598	0.28221	0.20743	0.25517	0.33289	0.33628	0.32719	0.35067	0.30413	0.33271	0.41544	0.74136	0.75543	0.37323	0.27891	0.25963	0.34118	0.39143	0.39018	0.6183	0.62164	0.46281	0.5023	0.087308	0.0025238	0
0.090255	0.34338	0.47385	0.39277	0.15718	0.18569	0.19089	0.27763	0.21573	0.31165	0.36099	0.24655	0.30228	0.30816	0.29761	0.33801	0.75208	0.77981	0.37516	0.2627	0.26657	0.45095	0.52054	0.25389	0.58274	0.61246	0.51815	0.57554	0.14652	0.078282	0
0.25722	0.31768	0.36939	0.29107	0.25771	0.24584	0.28159	0.29786	0.30046	0.40397	0.44753	0.30958	0.32357	0.30101	0.29996	0.39578	0.75609	0.79692	0.67958	0.28359	0.24833	0.55538	0.66804	0.55778	0.55521	0.62384	0.53253	0.60116	0.32369	0.16752	0
0.31202	0.41143	0.38452	0.24989	0.22183	0.27814	0.20286	0.3785	0.35864	0.38607	0.46409	0.31532	0.35151	0.3287	0.3627	0.45305	0.61019	0.78097	0.7676	0.43919	0.3184	0.38764	0.73266	0.70737	0.46414	0.66055	0.59635	0.54297	0.48091	0.21762	7.5555e-05
0.2545	0.33819	0.43974	0.41737	0.2735	0.21811	0.27617	0.2807	0.36827	0.40868	0.38622	0.30328	0.30484	0.25087	0.32094	0.44308	0.56414	0.76992	0.78999	0.43629	0.36164	0.37444	0.69882	0.72579	0.51782	0.50167	0.5125	0.46305	0.49868	0.19877	0.094157
0.28984	0.49208	0.51843	0.40991	0.24435	0.12376	0.24454	0.27617	0.29957	0.38767	0.39941	0.33664	0.32116	0.26459	0.2701	0.42499	0.53576	0.74795	0.78935	0.70628	0.35822	0.3462	0.6526	0.74902	0.69032	0.49533	0.56051	0.43921	0.44194	0.27712	0.1434
0.26521	0.29297	0.46056	0.44875	0.24491	0.17482	0.19624	0.31269	0.37452	0.40615	0.43165	0.30079	0.3502	0.36297	0.30557	0.31892	0.35851	0.46685	0.76501	0.75129	0.28447	0.2375	0.36884	0.74104	0.72745	0.2297	0.50805	0.4549	0.40795	0.38396	0.2566
0.29184	0.47893	0.50288	0.38257	0.22794	0.16861	0.1839	0.21864	0.29493	0.4546	0.49223	0.3954	0.32816	0.32295	0.32445	0.38214	0.36696	0.42751	0.7775	0.76653	0.31963	0.29107	0.28786	0.70793	0.69151	0.20087	0.51628	0.4719	0.41841	0.38522	0.35997
0.12836	0.46559	0.50827	0.38066	0.30099	0.22128	0.27571	0.28914	0.27266	0.37762	0.36644	0.40529	0.38807	0.34532	0.35163	0.36888	0.37046	0.38389	0.77246	0.77209	0.34696	0.26667	0.32959	0.74259	0.74457	0.29181	0.495	0.47235	0.528	0.52864	0.3293
0.3472	0.48043	0.55205	0.50691	0.3446	0.33784	0.30466	0.36616	0.35658	0.41583	0.407	0.31967	0.37962	0.36473	0.36479	0.3814	0.38335	0.39244	0.76816	0.78007	0.35386	0.30137	0.32679	0.76663	0.77849	0.26863	0.59011	0.60811	0.53206	0.55498	0.39269
0.3984	0.48387	0.46372	0.3294	0.27099	0.3568	0.41015	0.34483	0.25293	0.46386	0.44	0.34759	0.41487	0.41974	0.32358	0.37165	0.3652	0.42781	0.75881	0.78911	0.38932	0.2686	0.31559	0.75437	0.78569	0.33918	0.64942	0.68248	0.53851	0.60165	0.36051
0.29982	0.33505	0.40321	0.36364	0.3428	0.23717	0.22781	0.23362	0.21449	0.32786	0.39948	0.34115	0.3696	0.29119	0.27321	0.38709	0.42412	0.45704	0.75122	0.79467	0.54687	0.28135	0.32405	0.74524	0.78911	0.51409	0.64673	0.69516	0.50076	0.58841	0.41226
0.34595	0.4242	0.46676	0.36736	0.21098	0.30956	0.28794	0.19561	0.29226	0.37909	0.44596	0.26457	0.27626	0.24326	0.25924	0.33812	0.34137	0.4931	0.63932	0.78858	0.69671	0.26548	0.34894	0.60581	0.77378	0.68465	0.56226	0.6967	0.48936	0.57296	0.43665
0.28755	0.50305	0.51733	0.35035	0.27808	0.34088	0.31055	0.25249	0.26974	0.38421	0.4201	0.33192	0.32808	0.32694	0.26961	0.36849	0.39369	0.42953	0.47311	0.75639	0.70622	0.29786	0.33785	0.38594	0.794	0.76014	0.26072	0.66161	0.55743	0.47637	0.3744
0.35013	0.44557	0.54238	0.50885	0.38191	0.30363	0.28231	0.30254	0.30364	0.40187	0.40333	0.3602	0.33489	0.33697	0.31217	0.33018	0.43357	0.42158	0.45017	0.70425	0.664	0.46792	0.28788	0.40439	0.80244	0.78099	0.22671	0.67782	0.62532	0.57363	0.52559
0.29001	0.44261	0.54929	0.45477	0.29307	0.18429	0.19772	0.20244	0.35619	0.34157	0.40259	0.35788	0.33859	0.30441	0.24456	0.33373	0.46205	0.41166	0.42906	0.72645	0.73339	0.52344	0.35002	0.38954	0.773	0.76426	0.46079	0.6425	0.61679	0.53688	0.5236
0.33949	0.54533	0.57461	0.41413	0.2811	0.28552	0.39378	0.29061	0.33917	0.41413	0.41844	0.33927	0.32841	0.36614	0.32625	0.31788	0.57988	0.46889	0.40098	0.66939	0.76313	0.73664	0.35018	0.38289	0.59607	0.74379	0.70263	0.50768	0.56858	0.45142	0.37339
0.28393	0.31546	0.47484	0.47143	0.23456	0.3148	0.33324	0.33505	0.36309	0.36808	0.31646	0.28848	0.31697	0.27646	0.25301	0.3493	0.61554	0.53557	0.40859	0.40489	0.75859	0.76082	0.42133	0.36393	0.49656	0.73479	0.74306	0.18232	0.57175	0.56821	0.36267
0.30513	0.48911	0.47844	0.49662	0.40943	0.38311	0.40411	0.30632	0.2935	0.34856	0.37541	0.38177	0.33937	0.26339	0.32293	0.3815	0.55851	0.48413	0.4353	0.46855	0.7045	0.72735	0.3805	0.30363	0.44272	0.72106	0.7474	0.089853	0.5341	0.55787	0.21189
0.38021	0.52897	0.56121	0.46435	0.39717	0.26102	0.36754	0.30074	0.33363	0.44113	0.40298	0.37229	0.33067	0.3098	0.32986	0.41148	0.61345	0.50949	0.51408	0.6416	0.72244	0.72228	0.40117	0.40351	0.49054	0.65846	0.67025	0.21882	0.36378	0.38304	0.00079712
0.36059	0.43984	0.53303	0.4544	0.32253	0.29153	0.32438	0.34901	0.30538	0.40178	0.40113	0.3701	0.32914	0.38397	0.35562	0.36831	0.57678	0.50911	0.37142	0.46879	0.45369	0.51456	0.4143	0.41016	0.43705	0.36611	0.29113	0.16397	0.02178	0	0
0.33584	0.52391	0.56449	0.49094	0.24934	0.32841	0.33114	0.30449	0.29871	0.46086	0.44963	0.39885	0.3327	0.32041	0.28627	0.30501	0.57398	0.47571	0.38683	0.45697	0.39751	0.47457	0.3495	0.25757	0.36725	0.25625	0.20146	0.073117	0.017648	0	0
0.36744	0.52552	0.48076	0.42233	0.31492	0.27622	0.37499	0.38063	0.3537	0.37606	0.3584	0.3187	0.29304	0.31345	0.27402	0.35883	0.54312	0.44527	0.44106	0.42509	0.36416	0.4785	0.35695	0.36431	0.3507	0.20874	0.17618	0.097653	0.043469	0.0077265	0
0.3609	0.51129	0.50686	0.50005	0.32577	0.33737	0.35096	0.3171	0.3532	0.36461	0.37671	0.32198	0.31934	0.30482	0.23975	0.29204	0.56695	0.45058	0.4554	0.46551	0.39559	0.46595	0.28991	0.44226	0.43409	0.21444	0.18082	0.083781	0.10373	0.081209	0
0.30659	0.56503	0.56565	0.48666	0.31912	0.29839	0.37618	0.37256	0.44084	0.42792	0.36133	0.31935	0.37784	0.36765	0.32774	0.34058	0.57939	0.47607	0.49154	0.47036	0.38773	0.44166	0.28955	0.35133	0.37584	0.2146	0.12352	0.020534	0.0051569	0.00019753	0
0.33457	0.58098	0.61748	0.51715	0.34028	0.27007	0.35675	0.34356	0.38016	0.37884	0.34144	0.29767	0.31692	0.28418	0.29795	0.30068	0.58483	0.51816	0.37068	0.37835	0.32922	0.39535	0.24494	0.31292	0.3354	0.1686	0.065552	0.0020007	0	0	0
0.28244	0.40933	0.53234	0.46597	0.38704	0.32508	0.56535	0.64332	0.59638	0.50619	0.38386	0.43103	0.5973	0.53258	0.44821	0.54209	0.61018	0.59659	0.53283	0.44187	0.39533	0.43561	0.32225	0.4642	0.50847	0.48573	0.46934	0.31787	0.06033	0	0
0.42458	0.50019	0.48893	0.45931	0.40897	0.41681	0.72866	0.7837	0.70352	0.57553	0.43132	0.64537	0.7427	0.61244	0.57999	0.67252	0.64125	0.72947	0.5909	0.55833	0.49555	0.46247	0.32971	0.56597	0.59957	0.57711	0.52697	0.31354	0.13313	0.010342	0
0.28497	0.45662	0.53947	0.41529	0.38035	0.39128	0.6892	0.78616	0.75269	0.47908	0.44867	0.5662	0.7532	0.7145	0.4861	0.73181	0.69973	0.71687	0.67934	0.59741	0.53689	0.49403	0.36912	0.58331	0.62812	0.63979	0.6002	0.39754	0.22916	0.011363	0.0070185
0.32429	0.3875	0.49897	0.43845	0.35879	0.34707	0.41032	0.72158	0.77575	0.75349	0.60127	0.38896	0.65587	0.69481	0.66799	0.67061	0.74703	0.72327	0.66731	0.59031	0.52562	0.48235	0.35291	0.53897	0.60266	0.61586	0.59071	0.39319	0.23303	0.044385	0.013135
0.35032	0.54229	0.53142	0.46515	0.38676	0.42423	0.40887	0.45922	0.69846	0.75242	0.74558	0.67576	0.64092	0.52457	0.61225	0.71205	0.72233	0.71423	0.69277	0.6118	0.52302	0.44866	0.35992	0.56297	0.62345	0.63035	0.58604	0.27623	0.17531	0.0091063	0
0.432	0.56543	0.54343	0.46475	0.38817	0.19439	0.39497	0.40483	0.51283	0.49543	0.60867	0.70453	0.76119	0.73222	0.65685	0.56758	0.70082	0.73722	0.72179	0.62194	0.54562	0.46712	0.42638	0.64082	0.64649	0.6586	0.65224	0.44601	0.23254	0.078017	0.00026017
0.48754	0.57282	0.52293	0.4613	0.27857	0.40054	0.47396	0.4342	0.49299	0.46324	0.47569	0.53104	0.53789	0.72473	0.74784	0.54686	0.58653	0.51432	0.67418	0.70432	0.4332	0.41668	0.42921	0.72755	0.75456	0.70606	0.66326	0.54925	0.45858	0.3062	0.14755
0.43031	0.58387	0.61974	0.56267	0.38809	0.40153	0.44778	0.49286	0.49234	0.39738	0.43388	0.53906	0.51776	0.62209	0.75425	0.74554	0.62441	0.53375	0.58911	0.70727	0.59789	0.39587	0.57178	0.65271	0.75035	0.70968	0.68745	0.60064	0.54106	0.41725	0.25836
0.45522	0.61224	0.61555	0.54942	0.40724	0.36581	0.3242	0.42291	0.44587	0.47379	0.4766	0.49951	0.50059	0.43748	0.75244	0.82451	0.79044	0.57276	0.4331	0.5806	0.61857	0.44819	0.56827	0.70944	0.66742	0.73876	0.67318	0.59385	0.57539	0.45711	0.21962
0.45978	0.53105	0.5957	0.54433	0.45682	0.39171	0.47923	0.48933	0.48452	0.58804	0.59698	0.44989	0.50258	0.49294	0.57073	0.81171	0.83074	0.79384	0.52508	0.43397	0.48198	0.60228	0.53315	0.71687	0.72153	0.6696	0.62917	0.5765	0.46824	0.31762	0.19018
0.51019	0.56466	0.52181	0.52219	0.46644	0.45562	0.44455	0.46748	0.50187	0.53245	0.52742	0.47156	0.48165	0.49585	0.53476	0.75165	0.84502	0.79937	0.5132	0.52612	0.40893	0.6215	0.54924	0.62768	0.72898	0.63484	0.65987	0.56866	0.546	0.32873	0.13355
0.3327	0.44582	0.58924	0.57234	0.44408	0.32634	0.50869	0.49142	0.40911	0.58532	0.58887	0.54202	0.50764	0.47627	0.49865	0.7073	0.84239	0.83197	0.55361	0.4996	0.43861	0.65202	0.63227	0.65474	0.75915	0.74078	0.60085	0.56253	0.56719	0.41448	0.25417
0.42792	0.50378	0.58233	0.54242	0.44526	0.45034	0.484	0.46455	0.49649	0.51293	0.48476	0.49116	0.52632	0.49651	0.51064	0.61379	0.83138	0.84157	0.57973	0.47438	0.41899	0.62094	0.64971	0.49871	0.73169	0.7337	0.66566	0.70187	0.54783	0.47727	0.22621
0.44193	0.46639	0.58542	0.54473	0.36734	0.40095	0.47731	0.50847	0.48219	0.53003	0.51711	0.44997	0.50869	0.50798	0.51527	0.5855	0.82627	0.85381	0.76405	0.50664	0.43794	0.65238	0.74373	0.62988	0.69446	0.74422	0.67035	0.72228	0.54716	0.5069	0.25339
0.49963	0.56707	0.58894	0.50102	0.41004	0.404	0.5243	0.51439	0.4869	0.56761	0.5875	0.50293	0.52873	0.51402	0.49855	0.61055	0.71905	0.8498	0.82533	0.53896	0.45768	0.52558	0.78877	0.75549	0.56172	0.79547	0.74219	0.69909	0.64121	0.61909	0.50065
0.43536	0.53553	0.57491	0.53853	0.45125	0.45474	0.5016	0.51555	0.52256	0.60117	0.52764	0.51665	0.5008	0.49353	0.50105	0.5492	0.68322	0.84295	0.84035	0.5839	0.49243	0.52213	0.79598	0.7967	0.53161	0.73623	0.71256	0.68001	0.67083	0.54453	0.36659
0.49046	0.52115	0.52911	0.51435	0.49712	0.48234	0.46506	0.45859	0.45392	0.53454	0.52333	0.48549	0.50075	0.49598	0.47549	0.54557	0.62586	0.81077	0.83713	0.6984	0.42817	0.40768	0.78885	0.81997	0.66037	0.64917	0.70106	0.57515	0.64899	0.40383	0.34427
0.44195	0.48409	0.48908	0.50429	0.43488	0.4128	0.51238	0.45963	0.4233	0.52764	0.53776	0.49676	0.52342	0.49375	0.48908	0.51431	0.56006	0.73384	0.83077	0.79662	0.46643	0.44973	0.70534	0.82984	0.79842	0.60128	0.71481	0.61181	0.63135	0.55635	0.3685
0.33937	0.50387	0.53588	0.54295	0.41927	0.45455	0.4781	0.5321	0.51221	0.45166	0.53023	0.44377	0.41569	0.44224	0.43929	0.47715	0.52479	0.57569	0.82509	0.81568	0.43694	0.39423	0.50534	0.82933	0.81904	0.44887	0.66816	0.63544	0.65202	0.62158	0.46211
0.37038	0.45427	0.46759	0.50718	0.47345	0.38316	0.48224	0.46612	0.44566	0.54409	0.58301	0.4812	0.47185	0.50759	0.45336	0.47596	0.54284	0.5448	0.8036	0.8179	0.51453	0.41273	0.48892	0.79105	0.80457	0.43408	0.70708	0.72385	0.53882	0.5831	0.4754
0.41045	0.48388	0.55572	0.53238	0.40238	0.36024	0.48105	0.49424	0.46646	0.56646	0.53348	0.46495	0.45278	0.40024	0.4236	0.46065	0.51381	0.54867	0.75491	0.81189	0.64124	0.37967	0.47505	0.72239	0.78789	0.70379	0.61975	0.68508	0.48762	0.56333	0.33551
0.4548	0.57864	0.57845	0.53682	0.40137	0.26021	0.44099	0.46101	0.3904	0.54328	0.51557	0.49437	0.49893	0.46045	0.46204	0.50402	0.55983	0.54702	0.59742	0.75991	0.76112	0.55397	0.44204	0.50228	0.80981	0.79298	0.46547	0.69655	0.65439	0.54609	0.48344
0.43631	0.55188	0.5664	0.52431	0.42089	0.31333	0.57768	0.53592	0.47755	0.47285	0.46092	0.54468	0.50718	0.46846	0.41872	0.43948	0.55179	0.52041	0.58613	0.74064	0.80577	0.69667	0.44866	0.52303	0.71422	0.74767	0.61696	0.55476	0.55009	0.12702	0.087139
0.47537	0.58527	0.57551	0.55194	0.56101	0.47543	0.50769	0.49469	0.51511	0.50289	0.45807	0.45909	0.49387	0.53183	0.46989	0.47512	0.54814	0.55683	0.59596	0.66129	0.65038	0.50227	0.53008	0.61186	0.66788	0.62594	0.46482	0.41296	0.35352	0.14207	0.069514
0.4852	0.53387	0.63487	0.63612	0.52722	0.47927	0.52497	0.51605	0.50908	0.51852	0.51351	0.51366	0.51044	0.4723	0.42365	0.47049	0.50115	0.51365	0.51681	0.47072	0.47582	0.31424	0.40089	0.43639	0.41709	0.32181	0.25405	0.25483	0.24013	0.087484	0.0025647
0.30331	0.49286	0.61126	0.60325	0.5156	0.45123	0.56432	0.54763	0.53285	0.49523	0.46397	0.48359	0.48818	0.40142	0.45149	0.45891	0.50243	0.51029	0.48724	0.48463	0.43384	0.31207	0.34747	0.3791	0.41778	0.3097	0.16371	0.18713	0.15481	0.018432	0.00043192
0.38057	0.58003	0.58995	0.51544	0.47377	0.36542	0.48753	0.46783	0.43388	0.57145	0.56213	0.48972	0.46866	0.44795	0.43059	0.42736	0.47852	0.49062	0.50979	0.46681	0.45096	0.31251	0.38276	0.40219	0.42797	0.3384	0.23985	0.25395	0.2538	0.15181	0.10351
0.52477	0.56518	0.59925	0.50369	0.4104	0.47469	0.52146	0.48674	0.4795	0.52908	0.55099	0.59414	0.49116	0.39657	0.41398	0.44205	0.4278	0.5014	0.48565	0.39432	0.44506	0.29786	0.37216	0.41112	0.38994	0.28366	0.1571	0.13032	0.051561	0.0010745	0
0.45591	0.52872	0.52077	0.4887	0.43646	0.46028	0.57027	0.53419	0.43563	0.51618	0.52046	0.55292	0.52266	0.30606	0.40483	0.43207	0.46413	0.49174	0.5143	0.41887	0.40793	0.26717	0.31699	0.37727	0.36079	0.25995	0.14371	0.087483	0	0	0
0.42453	0.61583	0.65591	0.56466	0.47359	0.45995	0.6631	0.75843	0.73225	0.64716	0.56701	0.56224	0.72266	0.69698	0.52193	0.62295	0.60587	0.60645	0.54608	0.51873	0.51057	0.40393	0.43072	0.56334	0.56228	0.54564	0.50914	0.35012	0.20147	0.039666	3.1986e-08
0.47559	0.59943	0.60261	0.57756	0.46713	0.47882	0.76568	0.81485	0.74599	0.61197	0.559	0.6766	0.76461	0.66128	0.59023	0.6802	0.59972	0.69056	0.58677	0.57786	0.56625	0.48614	0.4157	0.61229	0.64168	0.59419	0.53916	0.36832	0.30292	0.084766	0.020365
0.51614	0.63746	0.59969	0.57409	0.50917	0.49985	0.72413	0.80932	0.78997	0.58208	0.52365	0.58444	0.7686	0.75183	0.50131	0.71181	0.68091	0.68594	0.66966	0.57493	0.53124	0.47578	0.44807	0.6132	0.62959	0.61827	0.5708	0.37732	0.26563	0.069225	0.026401
0.45544	0.66723	0.69395	0.6024	0.45771	0.45923	0.45085	0.75871	0.80674	0.73525	0.55848	0.52655	0.69506	0.75009	0.60383	0.62936	0.70344	0.58779	0.59955	0.50585	0.51448	0.42671	0.43419	0.58599	0.60193	0.55282	0.5253	0.34543	0.2281	0.0080641	0
0.51101	0.61081	0.6339	0.48974	0.40284	0.39241	0.41052	0.63564	0.78097	0.78482	0.75392	0.69731	0.5286	0.5901	0.59746	0.64566	0.64334	0.67783	0.64612	0.56545	0.52483	0.43057	0.36142	0.58708	0.6106	0.57413	0.50671	0.28734	0.17218	0.01858	0.0081445
0.47026	0.64111	0.6776	0.5753	0.41546	0.39727	0.38292	0.50044	0.58664	0.61601	0.735	0.75249	0.7333	0.53827	0.4254	0.6184	0.69485	0.68401	0.5595	0.56782	0.52254	0.37421	0.33314	0.61292	0.62407	0.61498	0.58283	0.22121	0.18849	0.0089731	0
0.50345	0.58259	0.65943	0.5889	0.49925	0.39324	0.44622	0.53582	0.54404	0.5041	0.53692	0.71419	0.7922	0.76891	0.57691	0.45098	0.58407	0.71245	0.68762	0.51559	0.61128	0.47384	0.4244	0.62377	0.63494	0.62182	0.59764	0.29945	0.26407	0.063811	0
0.45358	0.57243	0.63276	0.54467	0.46308	0.40239	0.3703	0.51362	0.54743	0.44737	0.47676	0.50363	0.68856	0.74578	0.71103	0.54689	0.49362	0.57286	0.6665	0.66956	0.36903	0.43132	0.48004	0.73362	0.73761	0.66277	0.63858	0.40397	0.36354	0.21474	0.019827
0.5429	0.53924	0.62289	0.58669	0.38228	0.30512	0.3505	0.52213	0.56197	0.51627	0.51211	0.49287	0.57129	0.70948	0.71883	0.56232	0.42804	0.43603	0.67114	0.68038	0.37775	0.43103	0.49044	0.73948	0.74309	0.68129	0.64907	0.42016	0.37265	0.25706	0.01362
0.50623	0.57606	0.58329	0.47629	0.35774	0.42675	0.55252	0.56513	0.51923	0.54455	0.51811	0.4659	0.53444	0.61426	0.73182	0.62517	0.41296	0.425	0.56695	0.6875	0.5284	0.48026	0.57835	0.61318	0.7234	0.7006	0.70821	0.45449	0.4288	0.26267	0.08632
0.52635	0.58939	0.6095	0.54787	0.46597	0.34024	0.58117	0.56547	0.53267	0.52112	0.45373	0.57016	0.58034	0.60446	0.72081	0.67941	0.47247	0.43942	0.60494	0.6765	0.49005	0.48561	0.56827	0.66676	0.73226	0.68954	0.68865	0.48745	0.43567	0.29869	0.1031
0.47368	0.56489	0.61094	0.58542	0.47967	0.47254	0.56533	0.53745	0.50001	0.44291	0.46713	0.5581	0.51192	0.46204	0.71938	0.79291	0.74345	0.50663	0.45604	0.60658	0.66751	0.37585	0.54205	0.71631	0.6979	0.65302	0.62591	0.50846	0.44836	0.33733	0.08062
0.48418	0.59548	0.65164	0.56222	0.41675	0.38635	0.44959	0.50852	0.52675	0.57081	0.58006	0.5376	0.52753	0.46176	0.53093	0.76085	0.79171	0.61708	0.40445	0.38149	0.47414	0.5275	0.26827	0.7173	0.72951	0.5946	0.65917	0.50624	0.47839	0.36018	0.047973
0.45567	0.62738	0.66077	0.57892	0.46509	0.39587	0.45323	0.53179	0.5194	0.54618	0.57465	0.51377	0.51059	0.45842	0.48088	0.61527	0.76775	0.72357	0.41396	0.30322	0.35459	0.45969	0.34951	0.4828	0.74032	0.68739	0.60154	0.45951	0.43092	0.29725	0.13995
0.52618	0.599	0.63783	0.59897	0.46478	0.42731	0.40923	0.55831	0.47895	0.57574	0.61667	0.55124	0.5136	0.42744	0.47907	0.48211	0.74717	0.7626	0.44027	0.36381	0.29833	0.4641	0.50514	0.37913	0.69382	0.67509	0.47771	0.44214	0.43853	0.33342	0.11942
0.39866	0.52518	0.52537	0.57306	0.47697	0.41393	0.4601	0.5082	0.45726	0.47203	0.5361	0.5818	0.5729	0.45161	0.41821	0.42872	0.6938	0.76319	0.5088	0.35355	0.31815	0.45877	0.59153	0.4908	0.64306	0.70301	0.42446	0.50616	0.42932	0.42515	0.021545
0.30369	0.54451	0.60636	0.51097	0.41252	0.38384	0.54198	0.51391	0.46458	0.53823	0.51935	0.55375	0.48591	0.4644	0.45662	0.43387	0.71941	0.7653	0.59782	0.36084	0.31863	0.45869	0.55918	0.44526	0.65875	0.70305	0.46871	0.45055	0.48982	0.4634	0.059716
0.39345	0.55156	0.61483	0.57823	0.50136	0.37545	0.5318	0.50977	0.51053	0.49088	0.48215	0.49242	0.49633	0.42763	0.40354	0.43291	0.59102	0.76785	0.76288	0.33907	0.31722	0.3127	0.54583	0.51697	0.51736	0.72003	0.69903	0.48737	0.43301	0.3749	0.22565
0.45315	0.6032	0.64698	0.57189	0.43503	0.45385	0.56731	0.56248	0.51335	0.51495	0.54297	0.49571	0.47452	0.42119	0.43301	0.56834	0.66865	0.74778	0.74012	0.31195	0.28769	0.32308	0.5302	0.49378	0.41178	0.60413	0.61611	0.27237	0.22602	0.10824	0.024181
0.51026	0.5856	0.5447	0.53718	0.47646	0.41044	0.42557	0.50586	0.54024	0.55221	0.54086	0.53938	0.54024	0.44629	0.4007	0.43188	0.47179	0.46762	0.39228	0.27812	0.3226	0.21915	0.20511	0.29927	0.26896	0.2204	0.14961	0.035211	0	0	0
0.3805	0.50546	0.61139	0.60034	0.49307	0.43794	0.44808	0.46755	0.4828	0.53558	0.5715	0.48772	0.45746	0.41688	0.3951	0.39936	0.42254	0.45988	0.35925	0.29842	0.24846	0.21827	0.19975	0.19643	0.21233	0.17801	0.13231	0.065403	0.021063	0	0
0.49498	0.63836	0.63296	0.56698	0.52536	0.37055	0.5026	0.46545	0.53521	0.51741	0.53728	0.53385	0.48867	0.43317	0.38479	0.42706	0.4385	0.46376	0.35568	0.27026	0.27697	0.23658	0.22982	0.27737	0.23405	0.21	0.15842	0.15747	0.13937	0.072812	0
0.51288	0.63564	0.61843	0.57716	0.49607	0.4564	0.43366	0.43147	0.49329	0.51683	0.54754	0.50157	0.50229	0.4823	0.44352	0.41672	0.40547	0.38524	0.32292	0.29861	0.25469	0.24608	0.21923	0.30085	0.29931	0.21253	0.20761	0.17889	0.18694	0.11431	0
0.49676	0.62926	0.66892	0.61472	0.4894	0.37974	0.41429	0.41418	0.48263	0.50725	0.482	0.46589	0.5163	0.40513	0.38483	0.33989	0.41256	0.41851	0.33197	0.22006	0.24728	0.2506	0.21184	0.25126	0.2489	0.1735	0.15581	0.13181	0.10699	0.039638	0
0.55009	0.6017	0.61909	0.56472	0.4149	0.40364	0.47878	0.54193	0.49215	0.50782	0.50406	0.47955	0.48962	0.35981	0.37555	0.37921	0.38081	0.39144	0.33371	0.2308	0.23203	0.21228	0.2054	0.21274	0.19871	0.15981	0.10187	0.065366	0.034738	0	0
0.46314	0.57922	0.62659	0.57065	0.44216	0.45641	0.69814	0.76281	0.71404	0.62281	0.59286	0.597	0.69916	0.63898	0.53378	0.61481	0.55646	0.4763	0.43285	0.29041	0.23825	0.25689	0.26403	0.3096	0.25183	0.12899	0.094614	0.018435	0.029807	0	0
0.51151	0.57003	0.64468	0.61958	0.5245	0.44943	0.74348	0.81618	0.77276	0.53841	0.48934	0.5737	0.75304	0.68868	0.53739	0.69826	0.59056	0.55661	0.48363	0.37763	0.32414	0.34001	0.26486	0.34037	0.33178	0.27194	0.15265	0.070208	0.11103	0.0029467	0
0.47439	0.65921	0.67636	0.61123	0.49376	0.46711	0.66118	0.80971	0.80192	0.53873	0.48886	0.4899	0.74278	0.73658	0.48712	0.68747	0.66834	0.61324	0.60775	0.49668	0.36861	0.2984	0.28013	0.40811	0.42163	0.24718	0.079479	0.01553	0.053862	0	0
0.47665	0.56337	0.61513	0.61785	0.50252	0.43531	0.48156	0.77149	0.81462	0.75586	0.51844	0.50155	0.68191	0.73407	0.61045	0.61621	0.68037	0.55938	0.57483	0.38916	0.25435	0.26355	0.23359	0.37529	0.37364	0.22242	0.10019	0.039296	0.082555	0	0
0.51051	0.62227	0.61883	0.5885	0.53603	0.48885	0.46777	0.62097	0.79652	0.80306	0.75647	0.63164	0.50173	0.6026	0.63636	0.61353	0.5799	0.62162	0.57199	0.48342	0.36972	0.32698	0.28173	0.41849	0.41462	0.24213	0.13894	0.068115	0.053964	0	0
0.53103	0.59264	0.60696	0.51815	0.46215	0.43453	0.53775	0.55382	0.62042	0.71147	0.77294	0.77062	0.7174	0.60356	0.52495	0.63696	0.62598	0.60875	0.5898	0.56798	0.43559	0.36367	0.38461	0.4514	0.463	0.36865	0.16419	0.06191	0.077556	0	0
0.51452	0.59293	0.61837	0.5345	0.51347	0.51071	0.4972	0.5256	0.5654	0.56041	0.62076	0.70444	0.79358	0.77615	0.47777	0.48717	0.5169	0.71305	0.69804	0.38458	0.52575	0.43252	0.54865	0.53612	0.51203	0.44755	0.31852	0.15801	0.20396	0.059501	0.00025626
0.56247	0.68114	0.65125	0.55877	0.4264	0.41717	0.55623	0.58529	0.55613	0.57261	0.58932	0.63374	0.79703	0.77897	0.5398	0.45386	0.37368	0.70174	0.68259	0.32572	0.56231	0.45713	0.52926	0.51405	0.49389	0.4912	0.36842	0.18284	0.24658	0.11839	0
0.5503	0.66832	0.64131	0.45572	0.38348	0.39164	0.54756	0.55772	0.44847	0.52952	0.57429	0.57631	0.72167	0.76198	0.7292	0.63824	0.40988	0.60533	0.65035	0.62718	0.45924	0.47243	0.48644	0.58576	0.57868	0.46886	0.37578	0.32167	0.32377	0.20309	0.048742
0.53461	0.61606	0.62018	0.54387	0.4587	0.33823	0.38505	0.48633	0.52743	0.54903	0.59094	0.54751	0.53499	0.70341	0.72501	0.58588	0.39833	0.34684	0.52302	0.60172	0.41886	0.44672	0.48745	0.57386	0.58832	0.50212	0.41391	0.29404	0.27078	0.17712	0.036116
0.50017	0.63622	0.63899	0.52653	0.52299	0.5132	0.52316	0.48272	0.51839	0.55871	0.59694	0.59253	0.56901	0.66831	0.73691	0.72066	0.44485	0.38454	0.47816	0.59539	0.50627	0.38675	0.51148	0.5411	0.57281	0.49737	0.39629	0.31053	0.29087	0.22355	0.029445
0.55856	0.61207	0.6266	0.54792	0.4984	0.47108	0.51502	0.52911	0.49375	0.46184	0.52053	0.54989	0.5594	0.54956	0.75077	0.76654	0.55596	0.40088	0.37357	0.51747	0.54667	0.28506	0.52642	0.52646	0.4385	0.46669	0.41655	0.38189	0.37463	0.26419	0.045099
0.55675	0.62142	0.69483	0.65799	0.38294	0.42643	0.53096	0.55914	0.49019	0.50811	0.53567	0.56151	0.57993	0.54038	0.67299	0.76853	0.74322	0.45439	0.42356	0.46895	0.60429	0.53714	0.34131	0.64501	0.61176	0.47046	0.40163	0.31298	0.33398	0.18954	0.087686
0.5474	0.64795	0.64364	0.55752	0.45455	0.37805	0.49412	0.54653	0.48529	0.53876	0.56259	0.54926	0.52778	0.52026	0.53148	0.75123	0.75951	0.45582	0.39737	0.27728	0.51222	0.51871	0.20456	0.65743	0.65265	0.4726	0.49772	0.22726	0.27716	0.26539	0.011705
0.54307	0.6138	0.59501	0.53097	0.43385	0.38504	0.47742	0.49131	0.46488	0.50193	0.50768	0.50351	0.53801	0.55983	0.53632	0.75304	0.76689	0.65601	0.45201	0.43706	0.54054	0.54261	0.35617	0.687	0.70895	0.61309	0.61116	0.41336	0.34615	0.2731	0.093711
0.50883	0.63431	0.61792	0.58139	0.45514	0.46404	0.57033	0.58306	0.50165	0.57206	0.55252	0.53642	0.56708	0.54473	0.51907	0.57926	0.7554	0.72898	0.48307	0.43669	0.38751	0.54267	0.48317	0.57006	0.75441	0.71399	0.63203	0.58489	0.49301	0.31279	0.20563
0.4682	0.6173	0.64462	0.56827	0.47817	0.47935	0.62153	0.60232	0.53549	0.51721	0.53832	0.58954	0.57514	0.50557	0.49585	0.48562	0.75543	0.77623	0.43496	0.373	0.34497	0.60456	0.64822	0.49582	0.7143	0.7207	0.58719	0.60107	0.49288	0.43784	0.17379
0.51919	0.61904	0.60242	0.45158	0.44007	0.42743	0.59234	0.56454	0.46669	0.58224	0.54779	0.59968	0.57804	0.50908	0.50695	0.46112	0.76083	0.78066	0.60798	0.40639	0.3509	0.59914	0.66337	0.4459	0.7223	0.74281	0.63485	0.64558	0.51911	0.47405	0.22705
0.55508	0.53827	0.54759	0.55692	0.41961	0.52638	0.57192	0.59009	0.52638	0.57266	0.54656	0.55534	0.55505	0.54493	0.50908	0.50839	0.62592	0.78114	0.71998	0.47432	0.42186	0.52514	0.67044	0.62341	0.65451	0.78945	0.70093	0.68051	0.58799	0.5413	0.14184
0.51055	0.57946	0.63764	0.5935	0.52003	0.43673	0.55024	0.56982	0.57454	0.56083	0.56235	0.53653	0.53017	0.50368	0.47025	0.55233	0.58417	0.80324	0.78725	0.45808	0.35905	0.45542	0.7809	0.7632	0.61007	0.79443	0.76012	0.70924	0.684	0.4692	0.16364
0.49289	0.60586	0.63461	0.59286	0.49085	0.43836	0.55145	0.55118	0.51681	0.62318	0.61702	0.56493	0.54034	0.53135	0.502	0.55265	0.62376	0.7982	0.80392	0.71088	0.49304	0.48932	0.76809	0.83481	0.79046	0.75828	0.77376	0.6957	0.69405	0.46318	0.29937
0.51694	0.60601	0.65476	0.59993	0.49622	0.47262	0.55774	0.564	0.54126	0.59266	0.55998	0.59959	0.55726	0.50856	0.49623	0.50393	0.68338	0.6565	0.82315	0.8107	0.55483	0.45656	0.70477	0.85579	0.84548	0.67812	0.71679	0.62407	0.59406	0.50493	0.27159
0.54822	0.61025	0.63916	0.59184	0.51478	0.48886	0.59935	0.57519	0.54768	0.60104	0.57996	0.60723	0.60147	0.51853	0.47855	0.46549	0.67442	0.6551	0.83047	0.82707	0.54393	0.46051	0.6939	0.8448	0.8376	0.64788	0.73671	0.74093	0.54341	0.5176	0.2684
0.47705	0.63596	0.67024	0.5825	0.48983	0.47721	0.59056	0.55476	0.52591	0.58495	0.57301	0.55757	0.53294	0.50799	0.47982	0.48656	0.53546	0.59557	0.82386	0.83711	0.50122	0.48961	0.55831	0.80338	0.81986	0.52802	0.7711	0.78206	0.57643	0.61441	0.28734
0.54122	0.63808	0.67889	0.62046	0.40243	0.43156	0.53561	0.52955	0.48212	0.52944	0.49966	0.53331	0.55892	0.4859	0.49147	0.48194	0.56628	0.59961	0.80164	0.83716	0.6616	0.47998	0.59313	0.80111	0.83878	0.61342	0.74291	0.77768	0.55347	0.631	0.44404
0.50214	0.6398	0.67561	0.55973	0.49111	0.42519	0.53493	0.52486	0.45617	0.56561	0.58655	0.55017	0.53591	0.50459	0.4846	0.48042	0.5317	0.60599	0.75902	0.83755	0.76206	0.4883	0.54051	0.75769	0.83929	0.79189	0.69769	0.77396	0.60406	0.63714	0.53018
0.54211	0.62913	0.65505	0.60486	0.51069	0.50113	0.54167	0.51221	0.47225	0.59152	0.5989	0.52115	0.48934	0.5687	0.54455	0.49907	0.54635	0.61577	0.60135	0.79829	0.76382	0.45589	0.51252	0.60269	0.85745	0.84284	0.48304	0.74917	0.70542	0.60017	0.59694
0.50915	0.6412	0.6545	0.55571	0.51126	0.47254	0.47586	0.43045	0.46257	0.57979	0.5376	0.50955	0.48607	0.52996	0.50626	0.47675	0.45946	0.5624	0.53225	0.75799	0.73477	0.46	0.49253	0.57619	0.85194	0.84109	0.47742	0.74762	0.71437	0.58805	0.57393
0.4549	0.58622	0.63637	0.58326	0.44576	0.44541	0.45838	0.45544	0.497	0.57051	0.55592	0.53562	0.54322	0.48645	0.48557	0.4595	0.52533	0.57027	0.54575	0.76612	0.80252	0.75914	0.48522	0.56483	0.81712	0.82332	0.75017	0.66313	0.68225	0.513	0.50358
0.60885	0.68453	0.68813	0.62707	0.43287	0.47733	0.46518	0.42835	0.43616	0.49841	0.55035	0.53022	0.51856	0.41845	0.46415	0.45789	0.4691	0.49422	0.51061	0.61639	0.8186	0.80317	0.4478	0.49975	0.62555	0.78609	0.75832	0.45426	0.60633	0.52767	0.36612
0.59477	0.6765	0.66689	0.59047	0.51692	0.50076	0.48799	0.50971	0.53399	0.46476	0.55134	0.52767	0.53108	0.52792	0.52115	0.52724	0.58805	0.59467	0.6357	0.75052	0.7876	0.72892	0.4649	0.57721	0.74131	0.76079	0.68559	0.50608	0.5714	0.25674	0.128
0.50692	0.6808	0.70099	0.6373	0.46459	0.46876	0.50872	0.49558	0.49411	0.50142	0.55693	0.52459	0.51689	0.5198	0.51401	0.4788	0.54693	0.59566	0.55419	0.60941	0.5785	0.47597	0.38681	0.53963	0.59443	0.56181	0.43279	0.27842	0.18612	0.0064043	0
0.52722	0.58003	0.61905	0.6064	0.48829	0.48541	0.5343	0.55237	0.51313	0.54667	0.52539	0.4758	0.51596	0.49346	0.47895	0.47686	0.3979	0.4575	0.46975	0.52395	0.51233	0.43001	0.31347	0.38849	0.51084	0.45717	0.26122	0.1863	0.043329	0	0
0.57655	0.58495	0.64432	0.62229	0.5541	0.56244	0.5691	0.53781	0.51584	0.61165	0.60359	0.56972	0.53725	0.52705	0.49083	0.4587	0.47222	0.4664	0.4513	0.53054	0.48099	0.36698	0.33141	0.41026	0.50337	0.44726	0.24341	0.17358	0.048967	0	0
0.5632	0.60766	0.57954	0.52264	0.48177	0.54495	0.59655	0.54885	0.5272	0.56592	0.57723	0.56751	0.48338	0.44372	0.46669	0.46002	0.42558	0.42783	0.4239	0.49692	0.45957	0.35262	0.28517	0.42317	0.46545	0.39242	0.23496	0.13013	0.034534	0	0
0.59375	0.67427	0.6602	0.54796	0.51693	0.50831	0.60038	0.54162	0.50859	0.57498	0.60712	0.58845	0.5249	0.45009	0.45779	0.44882	0.39793	0.42546	0.41819	0.48233	0.47093	0.38779	0.29881	0.4007	0.46731	0.37159	0.19249	0.075732	0.018957	0	0
0.54057	0.68962	0.67495	0.59898	0.52269	0.46295	0.607	0.6211	0.54967	0.54444	0.59112	0.59293	0.57401	0.42926	0.41512	0.42748	0.43353	0.45564	0.41757	0.50414	0.47117	0.3675	0.34366	0.38908	0.44671	0.40166	0.24249	0.13584	0.026723	0	0
0.61487	0.60609	0.58428	0.56696	0.53105	0.54238	0.72884	0.77293	0.72663	0.66143	0.6047	0.68454	0.75639	0.69363	0.66922	0.7229	0.71521	0.71982	0.61341	0.55321	0.53907	0.47	0.47447	0.61402	0.60261	0.65665	0.62058	0.46161	0.31138	0.16606	0.23014
0.48741	0.60032	0.65405	0.63698	0.57012	0.52042	0.80479	0.83032	0.73253	0.63304	0.55682	0.7704	0.80464	0.63129	0.73522	0.76554	0.73357	0.77363	0.60919	0.61475	0.61638	0.48941	0.5466	0.61272	0.62744	0.65462	0.64422	0.49555	0.34336	0.2182	0.2408
0.54295	0.56727	0.62567	0.63752	0.59398	0.55759	0.78746	0.83397	0.79132	0.64632	0.63218	0.7341	0.81302	0.76212	0.68702	0.79423	0.75016	0.76609	0.69935	0.62865	0.59924	0.55508	0.52356	0.65934	0.68465	0.68137	0.64395	0.51175	0.33267	0.22274	0.30613
0.49031	0.54718	0.59414	0.60199	0.5745	0.54943	0.63452	0.79718	0.81989	0.74856	0.60674	0.60062	0.7433	0.7595	0.67885	0.76608	0.79212	0.70918	0.71753	0.62035	0.59342	0.5387	0.49046	0.64856	0.67185	0.67718	0.64596	0.47539	0.32691	0.16342	0.23043
0.54553	0.62876	0.62459	0.52548	0.49512	0.52378	0.55157	0.68221	0.80974	0.81691	0.78516	0.66236	0.60042	0.72283	0.73663	0.76167	0.7514	0.75163	0.71667	0.64405	0.58986	0.51421	0.46301	0.61993	0.64949	0.65905	0.60676	0.40286	0.26845	0.096074	0.11404
0.61866	0.70101	0.70106	0.6091	0.46199	0.48378	0.56762	0.59144	0.62906	0.69278	0.76604	0.76012	0.7529	0.55503	0.58783	0.77032	0.7963	0.76275	0.65805	0.66622	0.57008	0.48165	0.44888	0.63313	0.66525	0.68409	0.65058	0.2859	0.24259	0.087439	0.11609
0.56403	0.62864	0.64831	0.58933	0.48803	0.49493	0.46844	0.54116	0.58854	0.59662	0.60701	0.7891	0.82602	0.76981	0.55155	0.57423	0.74683	0.7908	0.72038	0.59669	0.65403	0.51696	0.52578	0.68248	0.70241	0.69226	0.68692	0.43496	0.3694	0.20195	0.16529
0.58258	0.5609	0.6174	0.61248	0.48715	0.50378	0.517	0.56331	0.58268	0.59313	0.60474	0.60815	0.79012	0.79226	0.59665	0.63625	0.61609	0.76718	0.77573	0.50912	0.59809	0.58289	0.58812	0.63553	0.71028	0.72072	0.72222	0.46562	0.40855	0.29402	0.26103
0.48422	0.62378	0.62347	0.46848	0.53521	0.51592	0.51377	0.53042	0.58499	0.57003	0.58364	0.58816	0.7629	0.79078	0.76047	0.63455	0.63319	0.73703	0.76046	0.66689	0.54363	0.54418	0.54078	0.73477	0.73216	0.70247	0.73536	0.57069	0.48469	0.31882	0.28057
0.50082	0.62807	0.62126	0.615	0.5556	0.52954	0.57593	0.59084	0.60483	0.60414	0.61374	0.56793	0.58664	0.76486	0.80513	0.72746	0.6332	0.54024	0.68381	0.74367	0.59219	0.50592	0.61426	0.75394	0.78429	0.71686	0.72963	0.61811	0.51906	0.39985	0.37235
0.61094	0.6731	0.6168	0.49744	0.49921	0.42989	0.45274	0.50075	0.54591	0.59945	0.6035	0.60494	0.62597	0.61742	0.80764	0.78297	0.68612	0.54458	0.55377	0.73297	0.68091	0.38661	0.66746	0.62741	0.77421	0.7544	0.77311	0.60051	0.53061	0.4233	0.40323
0.52522	0.63465	0.62158	0.58819	0.51503	0.53209	0.46877	0.5062	0.54455	0.5218	0.57513	0.55919	0.58458	0.57785	0.81165	0.80276	0.64474	0.53188	0.48854	0.72691	0.68013	0.38027	0.67824	0.62753	0.76994	0.75184	0.76964	0.63078	0.563	0.44782	0.40091
0.58674	0.67841	0.67892	0.61459	0.50834	0.45893	0.4628	0.51176	0.51487	0.54153	0.57274	0.54813	0.53993	0.54926	0.80187	0.8448	0.83871	0.70284	0.50003	0.64116	0.66795	0.43908	0.63104	0.7477	0.75703	0.71402	0.73256	0.61759	0.55893	0.42459	0.43937
0.49729	0.65986	0.65704	0.59071	0.51728	0.55463	0.54645	0.52281	0.53648	0.53828	0.59006	0.58374	0.58749	0.56895	0.6368	0.81135	0.84916	0.81688	0.58954	0.60036	0.51782	0.61981	0.57924	0.7323	0.77147	0.724	0.74912	0.64725	0.54626	0.44739	0.38924
0.61711	0.6099	0.59728	0.58985	0.59897	0.53879	0.54137	0.57308	0.57898	0.56897	0.55294	0.55768	0.55505	0.5127	0.58054	0.6078	0.81322	0.83777	0.61934	0.53489	0.4736	0.64027	0.70714	0.59727	0.69759	0.71603	0.6512	0.70134	0.54725	0.52151	0.41577
0.43348	0.51721	0.66721	0.66083	0.53692	0.53045	0.54451	0.5018	0.49678	0.53612	0.57201	0.53976	0.5514	0.51146	0.57762	0.61741	0.79357	0.83661	0.73103	0.46065	0.39612	0.62413	0.72688	0.58358	0.66718	0.76183	0.64523	0.7043	0.54341	0.54261	0.40174
0.54113	0.6402	0.66265	0.56662	0.54438	0.51669	0.50321	0.51724	0.49258	0.50705	0.54574	0.52716	0.51958	0.45704	0.53991	0.61673	0.76927	0.83436	0.77572	0.48415	0.38536	0.59313	0.74265	0.6597	0.6452	0.79555	0.70284	0.67955	0.54468	0.52717	0.40283
0.50568	0.58459	0.66187	0.59995	0.47526	0.55375	0.61753	0.5317	0.51833	0.52224	0.56635	0.55829	0.54047	0.46851	0.54207	0.58002	0.62045	0.81343	0.80007	0.63942	0.34865	0.35645	0.73829	0.75782	0.68908	0.80455	0.77908	0.63814	0.60298	0.49337	0.39965
0.54089	0.67396	0.71325	0.62681	0.5058	0.56835	0.58399	0.57766	0.52559	0.51675	0.52951	0.4981	0.49694	0.43768	0.51105	0.56151	0.49391	0.71741	0.78376	0.76271	0.35539	0.33306	0.62892	0.80835	0.7908	0.69735	0.74722	0.60065	0.55797	0.48586	0.40463
0.60631	0.65349	0.7009	0.63374	0.51381	0.53704	0.60759	0.57296	0.57813	0.55037	0.52637	0.56126	0.55768	0.50782	0.51898	0.55688	0.51408	0.47727	0.77419	0.77104	0.35185	0.29782	0.3409	0.79214	0.79164	0.42009	0.59483	0.57803	0.52435	0.5184	0.33903
0.48162	0.65829	0.64975	0.61702	0.5022	0.50713	0.57068	0.57427	0.61288	0.54183	0.52879	0.57098	0.56919	0.54601	0.55459	0.55592	0.53928	0.62659	0.77668	0.77697	0.38964	0.31247	0.41445	0.7906	0.79547	0.59354	0.69578	0.62458	0.49265	0.50329	0.41526
0.56157	0.62963	0.66894	0.62243	0.57532	0.54224	0.5257	0.46794	0.51915	0.62444	0.63013	0.52004	0.53286	0.48162	0.52333	0.52987	0.5001	0.79448	0.80472	0.65644	0.35195	0.3084	0.59162	0.7375	0.69197	0.75198	0.76136	0.52805	0.51082	0.43376	0.4293
0.60575	0.68923	0.6742	0.59713	0.59426	0.58942	0.55431	0.49428	0.54905	0.54989	0.58847	0.60322	0.57323	0.48874	0.52668	0.55697	0.51263	0.80785	0.77356	0.44825	0.36205	0.30495	0.69162	0.63117	0.43061	0.78168	0.7252	0.56502	0.48333	0.35453	0.50448
0.51338	0.63163	0.66574	0.61181	0.55932	0.4889	0.54701	0.50183	0.51522	0.54155	0.50726	0.54661	0.59143	0.54817	0.52933	0.56255	0.68573	0.80615	0.77848	0.38373	0.33736	0.34815	0.6701	0.60829	0.41586	0.77992	0.73818	0.5691	0.51093	0.45986	0.36319
0.5956	0.66602	0.62269	0.59751	0.57009	0.55497	0.51485	0.44277	0.50056	0.58024	0.59301	0.5686	0.52085	0.51475	0.5554	0.72296	0.79544	0.80708	0.71425	0.40155	0.34968	0.5294	0.65853	0.56268	0.5574	0.71811	0.62226	0.49836	0.28975	0.18033	0.26214
0.60032	0.68202	0.71755	0.66877	0.53052	0.52488	0.42011	0.49058	0.51647	0.54363	0.56234	0.56131	0.55164	0.58188	0.54793	0.53217	0.51138	0.53325	0.49247	0.38601	0.28446	0.35441	0.35075	0.42569	0.37805	0.31448	0.35805	0.31206	0.16976	0.038919	0
0.58499	0.65417	0.6582	0.58119	0.52252	0.5557	0.5145	0.47104	0.52458	0.53275	0.56404	0.54832	0.5292	0.52655	0.53679	0.51968	0.50472	0.51835	0.48719	0.42294	0.389	0.36741	0.35424	0.42103	0.38111	0.31446	0.36277	0.31304	0.18801	0.040971	0
0.61145	0.67365	0.68546	0.5847	0.52303	0.54469	0.53801	0.4468	0.46536	0.54645	0.57016	0.53918	0.4935	0.53066	0.50637	0.45917	0.46342	0.47421	0.50434	0.42903	0.35809	0.32559	0.28526	0.36413	0.31	0.23313	0.18309	0.090298	0.020776	0	0
0.56369	0.69691	0.6956	0.58313	0.57766	0.51262	0.51169	0.48079	0.46473	0.57121	0.58624	0.53184	0.48693	0.49479	0.51257	0.51952	0.44807	0.51028	0.49567	0.42711	0.3203	0.31846	0.29822	0.34464	0.29888	0.22497	0.165	0.044655	0	0	0
0.52581	0.63923	0.67291	0.65673	0.54102	0.54557	0.52207	0.46303	0.45956	0.53795	0.57246	0.55613	0.53469	0.54135	0.46291	0.49194	0.44169	0.44054	0.49954	0.4104	0.30493	0.32301	0.34224	0.34654	0.3144	0.23253	0.18986	0.090787	0.0076843	0	0
0.56553	0.66096	0.67365	0.62589	0.49491	0.52477	0.52782	0.54483	0.52106	0.56663	0.57489	0.55316	0.55409	0.47361	0.50099	0.50482	0.43774	0.44279	0.46908	0.36147	0.33574	0.31069	0.28433	0.29507	0.27158	0.23793	0.19645	0.17572	0.0427	0.0011767	0
0.59529	0.66645	0.71278	0.62807	0.48912	0.61138	0.72516	0.73115	0.67017	0.61917	0.52778	0.64527	0.68186	0.58782	0.65251	0.67562	0.65738	0.62301	0.52905	0.40178	0.35	0.30671	0.29682	0.29269	0.24687	0.19211	0.1195	0.067573	0.09982	0.075348	0.073363
0.45255	0.68586	0.72865	0.65746	0.53462	0.57871	0.79722	0.79508	0.67867	0.61873	0.52258	0.72335	0.72572	0.55628	0.7614	0.74644	0.74129	0.73102	0.57871	0.4726	0.44514	0.40043	0.3493	0.41661	0.40517	0.35917	0.21081	0.22154	0.18219	0.090483	0.11839
0.64668	0.71847	0.72163	0.63877	0.66044	0.66167	0.81215	0.83014	0.73914	0.63634	0.65626	0.76091	0.79175	0.67414	0.75771	0.7821	0.71669	0.7474	0.58747	0.5347	0.4437	0.42741	0.38203	0.46645	0.4698	0.32237	0.25412	0.21771	0.24515	0.17971	0.20187
0.59711	0.65261	0.69572	0.70155	0.67485	0.65857	0.75722	0.82476	0.81514	0.70023	0.6557	0.64151	0.77292	0.75423	0.62453	0.77536	0.77048	0.68928	0.68371	0.56147	0.47275	0.43724	0.42821	0.47835	0.50187	0.38606	0.31219	0.28384	0.25245	0.15818	0.16155
0.68832	0.76109	0.76419	0.67794	0.58994	0.62962	0.61438	0.74209	0.82722	0.8151	0.72972	0.56338	0.53647	0.75177	0.75092	0.69582	0.76861	0.73165	0.61792	0.53156	0.4014	0.3815	0.37864	0.43446	0.43788	0.28381	0.31118	0.2784	0.18616	0.10567	0.089883
0.68833	0.73379	0.70435	0.64671	0.61367	0.62344	0.60122	0.59028	0.75423	0.78732	0.78657	0.74695	0.67797	0.57804	0.71798	0.76077	0.74842	0.68448	0.66669	0.57629	0.44092	0.38419	0.41246	0.44871	0.45757	0.36885	0.21936	0.17596	0.14239	0.056723	0.086373
0.62569	0.71315	0.70891	0.65876	0.58914	0.63074	0.57927	0.57503	0.6128	0.56737	0.67185	0.77641	0.81402	0.75496	0.51895	0.57553	0.72921	0.77064	0.68521	0.56385	0.54618	0.41867	0.52726	0.51474	0.51947	0.48842	0.33372	0.25104	0.18429	0.12158	0.17586
0.6326	0.73751	0.74338	0.67514	0.56546	0.53897	0.52769	0.56379	0.58142	0.56144	0.54956	0.68685	0.81547	0.77851	0.48848	0.49552	0.55956	0.76624	0.70358	0.33185	0.53713	0.41779	0.5646	0.50541	0.53005	0.55424	0.39968	0.32325	0.2385	0.15795	0.20932
0.6529	0.6945	0.70257	0.66257	0.59066	0.62669	0.53131	0.51728	0.56289	0.55174	0.55057	0.70744	0.8204	0.77692	0.62625	0.52348	0.57133	0.76436	0.69712	0.36245	0.53136	0.4112	0.56324	0.50408	0.52238	0.52361	0.37579	0.31437	0.29514	0.11514	0.25005
0.63908	0.71574	0.71788	0.68017	0.63395	0.64046	0.62178	0.56878	0.60163	0.62765	0.61413	0.56264	0.7527	0.77175	0.80235	0.73682	0.62975	0.67521	0.69061	0.62579	0.48058	0.44801	0.52513	0.55856	0.54863	0.48671	0.47107	0.40445	0.31538	0.24273	0.25522
0.62932	0.68662	0.72737	0.65697	0.52694	0.52254	0.54917	0.5285	0.53894	0.54411	0.53545	0.45074	0.55951	0.77634	0.80339	0.67057	0.53958	0.48787	0.54775	0.60551	0.31071	0.41057	0.49092	0.47898	0.53485	0.40989	0.39695	0.28929	0.17274	0.1747	0.21043
0.61049	0.68827	0.65283	0.60698	0.57844	0.54615	0.54022	0.52072	0.53853	0.51146	0.485	0.48906	0.55691	0.67212	0.81048	0.77307	0.59505	0.51016	0.43606	0.58971	0.46655	0.30445	0.58704	0.46741	0.51475	0.46097	0.48025	0.39186	0.25716	0.15669	0.20685
0.56292	0.66824	0.70421	0.6292	0.54335	0.55488	0.55167	0.51314	0.49124	0.49981	0.48654	0.49187	0.53895	0.55747	0.79772	0.81312	0.70895	0.49809	0.4035	0.5316	0.52246	0.27175	0.52552	0.52736	0.43058	0.43983	0.3737	0.33128	0.2897	0.28479	0.28885
0.60143	0.64982	0.67422	0.58744	0.56284	0.57706	0.55981	0.5411	0.54681	0.48399	0.49485	0.4851	0.48667	0.4783	0.7549	0.81624	0.70001	0.49339	0.41177	0.36384	0.50284	0.26701	0.37881	0.53756	0.25441	0.45962	0.31139	0.31451	0.31068	0.31077	0.32654
0.55666	0.66722	0.69	0.60046	0.51755	0.46541	0.5299	0.51046	0.43627	0.46355	0.48449	0.47098	0.45457	0.43296	0.67486	0.81125	0.78326	0.44378	0.3446	0.28819	0.5307	0.45918	0.2871	0.56734	0.46476	0.40639	0.30849	0.26361	0.18806	0.19094	0.24042
0.49158	0.54618	0.64273	0.5782	0.49337	0.45115	0.47199	0.50429	0.47862	0.42707	0.48926	0.41794	0.43212	0.43307	0.60787	0.80684	0.78152	0.41849	0.30844	0.25767	0.51144	0.44785	0.17712	0.54516	0.44314	0.39937	0.27189	0.21439	0.14384	0.16107	0.23142
0.52287	0.66313	0.68129	0.55398	0.47541	0.42935	0.45514	0.43436	0.43211	0.53536	0.53894	0.43498	0.44014	0.39892	0.53928	0.79899	0.77942	0.45841	0.33386	0.26356	0.51196	0.46143	0.16629	0.53736	0.45942	0.34338	0.28977	0.20133	0.1693	0.16126	0.19316
0.46415	0.62713	0.63971	0.58117	0.51136	0.4352	0.38878	0.36974	0.41392	0.408	0.42106	0.35509	0.37751	0.35043	0.43333	0.74526	0.7888	0.72213	0.30147	0.22133	0.39065	0.46881	0.30589	0.4361	0.53024	0.40419	0.42409	0.21721	0.24158	0.26222	0.20191
0.44264	0.58151	0.58789	0.50392	0.35985	0.43066	0.44443	0.36458	0.28224	0.37632	0.4125	0.34542	0.39359	0.39895	0.40099	0.43713	0.76147	0.7646	0.30271	0.16148	0.12041	0.43842	0.46363	0.044157	0.47147	0.4292	0.37367	0.38126	0.2025	0.22263	0.22124
0.41284	0.58022	0.57993	0.55898	0.44038	0.37975	0.34013	0.32158	0.36183	0.43845	0.47218	0.36918	0.36517	0.29813	0.52427	0.69163	0.74126	0.73256	0.29437	0.12001	0.077232	0.33959	0.39927	0.038114	0.18246	0.17876	0.06381	0.13037	0.014837	0.010212	0.00096142
0.50979	0.55328	0.56268	0.58375	0.55749	0.54111	0.58874	0.57982	0.7169	0.74949	0.6871	0.4964	0.47393	0.43761	0.44901	0.41233	0.46141	0.40649	0.35106	0.35455	0.27051	0.1978	0.24417	0.24823	0.19474	0.14632	0.082367	0.021447	0.0056303	0	0
0.54454	0.65818	0.67446	0.65198	0.56243	0.62316	0.62194	0.64604	0.82468	0.84145	0.76156	0.56239	0.49408	0.57602	0.62675	0.49978	0.54011	0.57677	0.55097	0.61664	0.46718	0.31904	0.24431	0.32136	0.30072	0.26073	0.16411	0.082725	0.15504	0.091981	0.0025808
0.6574	0.70643	0.67849	0.5658	0.54805	0.62334	0.64816	0.65589	0.76974	0.83783	0.83776	0.76397	0.57449	0.48173	0.65963	0.66598	0.55529	0.59384	0.61401	0.63605	0.62138	0.38204	0.29909	0.40633	0.42898	0.39214	0.33381	0.16209	0.32567	0.26364	0.096289
0.68036	0.71319	0.7136	0.72006	0.71871	0.67369	0.67486	0.71893	0.77917	0.77115	0.7706	0.76895	0.71107	0.59413	0.62782	0.60643	0.61155	0.61851	0.62286	0.67207	0.63159	0.48101	0.37043	0.48389	0.48556	0.47029	0.45454	0.3129	0.42396	0.34409	0.18374
0.7035	0.68862	0.75683	0.73687	0.7192	0.6826	0.68338	0.71669	0.74279	0.75038	0.73077	0.68081	0.70674	0.66078	0.63132	0.62492	0.58651	0.64117	0.63935	0.63602	0.63946	0.52946	0.37917	0.45641	0.4691	0.44354	0.47123	0.37958	0.44734	0.375	0.1986
0.66189	0.73206	0.7474	0.74457	0.65205	0.64735	0.65228	0.70652	0.74561	0.71984	0.72044	0.70696	0.77943	0.75172	0.68137	0.61876	0.60041	0.66445	0.68091	0.67233	0.65282	0.58757	0.48413	0.47266	0.50952	0.48646	0.56787	0.51797	0.49721	0.41289	0.23892
0.68018	0.75041	0.76523	0.75898	0.67296	0.63987	0.66911	0.7321	0.73915	0.7831	0.75689	0.71958	0.73271	0.71733	0.75163	0.71534	0.62711	0.64422	0.64113	0.72314	0.70619	0.56957	0.57092	0.55838	0.50489	0.47618	0.62768	0.58977	0.51198	0.43857	0.31812
0.67444	0.72026	0.74726	0.72447	0.68428	0.67188	0.73257	0.76068	0.72854	0.71774	0.71795	0.75556	0.74251	0.67459	0.77883	0.76886	0.65086	0.65238	0.5937	0.73486	0.72528	0.57921	0.61931	0.63543	0.57477	0.57739	0.64387	0.63447	0.54665	0.49252	0.39423
0.64726	0.73741	0.72185	0.65033	0.65067	0.69853	0.71714	0.75717	0.74706	0.69262	0.69378	0.74387	0.74202	0.6686	0.79375	0.79943	0.64742	0.66304	0.59336	0.73559	0.74315	0.55119	0.61275	0.64953	0.6076	0.60029	0.64957	0.61862	0.56922	0.5265	0.41815
0.71072	0.76246	0.78125	0.74851	0.65238	0.70878	0.7159	0.72045	0.77035	0.76129	0.74092	0.73752	0.7151	0.63052	0.80158	0.80904	0.68412	0.63604	0.61067	0.73119	0.74298	0.56033	0.61912	0.67466	0.61943	0.62638	0.65852	0.61411	0.58043	0.55255	0.40845
0.71163	0.76408	0.75674	0.7493	0.68728	0.65392	0.64993	0.64618	0.66333	0.69666	0.77001	0.71524	0.64079	0.60673	0.72204	0.81407	0.78277	0.6122	0.62703	0.60944	0.74003	0.67784	0.57925	0.74886	0.67353	0.63174	0.61695	0.56036	0.53678	0.51182	0.36465
0.71071	0.73172	0.75312	0.72819	0.6918	0.68523	0.69804	0.63739	0.635	0.62968	0.65792	0.61046	0.57459	0.56247	0.52516	0.82133	0.8173	0.52757	0.51415	0.50429	0.68495	0.65873	0.43123	0.70224	0.66237	0.6334	0.61198	0.50596	0.52379	0.48776	0.23264
0.69573	0.70937	0.74088	0.72645	0.66244	0.67938	0.68404	0.65382	0.62307	0.57783	0.61172	0.57758	0.57168	0.55205	0.53513	0.80215	0.82826	0.66767	0.47174	0.46815	0.55659	0.60187	0.38452	0.57384	0.62926	0.54087	0.60141	0.43825	0.48	0.50836	0.29954
0.7167	0.72806	0.77686	0.74255	0.64494	0.62719	0.64843	0.60163	0.63924	0.62608	0.56455	0.58274	0.60366	0.59503	0.53463	0.80439	0.82827	0.72845	0.49354	0.50198	0.57297	0.58453	0.43806	0.56369	0.60331	0.51775	0.59607	0.42617	0.44947	0.47083	0.24505
0.67227	0.75178	0.79806	0.76506	0.69708	0.68951	0.6828	0.66356	0.65038	0.63356	0.56906	0.5169	0.58459	0.61651	0.64355	0.72897	0.79085	0.73418	0.52272	0.59109	0.60033	0.57657	0.61262	0.61866	0.53312	0.48602	0.56973	0.52623	0.43284	0.38764	0.34698
0.65331	0.71278	0.74223	0.68176	0.64477	0.69074	0.66985	0.63867	0.64973	0.61882	0.56867	0.59107	0.54716	0.54811	0.5231	0.491	0.49257	0.48028	0.47004	0.45248	0.41305	0.4446	0.48017	0.49937	0.3893	0.30608	0.38476	0.33062	0.25901	0.21082	0.19888
0.61253	0.74397	0.76392	0.70631	0.67225	0.70331	0.69114	0.61932	0.63429	0.63358	0.59768	0.56599	0.53173	0.52856	0.49144	0.4975	0.48541	0.46055	0.46228	0.45367	0.44326	0.41011	0.41427	0.37786	0.31767	0.27247	0.24466	0.2307	0.2126	0.15364	0.12473
0.70495	0.70873	0.74253	0.72939	0.65952	0.66933	0.67629	0.65355	0.63555	0.62801	0.59137	0.57758	0.49488	0.47795	0.5185	0.53062	0.53074	0.50427	0.48943	0.47534	0.46227	0.43851	0.47311	0.42113	0.37116	0.34097	0.30669	0.31742	0.26898	0.2447	0.16711
0.72442	0.71505	0.75819	0.73285	0.65793	0.66984	0.69135	0.65077	0.66063	0.62321	0.62224	0.65943	0.60935	0.54043	0.56167	0.6079	0.599	0.55346	0.53147	0.52702	0.49592	0.5278	0.53676	0.4822	0.46682	0.42914	0.38231	0.41669	0.34099	0.26351	0.21545
0.70758	0.74139	0.75103	0.70506	0.69954	0.6942	0.72095	0.68933	0.68006	0.63644	0.58557	0.59529	0.58742	0.55817	0.57146	0.58244	0.5874	0.54797	0.51813	0.49622	0.52594	0.53272	0.53411	0.4962	0.43067	0.40871	0.39866	0.34065	0.32563	0.27307	0.26001
0.68997	0.76497	0.76561	0.71863	0.68821	0.68902	0.6885	0.59919	0.63548	0.6335	0.62573	0.59912	0.55797	0.54093	0.56247	0.52575	0.52916	0.51064	0.46331	0.46646	0.47308	0.476	0.46329	0.43445	0.37257	0.35177	0.32672	0.32495	0.30106	0.23738	0.21581
0.70285	0.75892	0.74293	0.68741	0.65412	0.69878	0.67556	0.65562	0.64576	0.63323	0.63367	0.61788	0.57258	0.54905	0.52684	0.5051	0.54414	0.50854	0.51998	0.45535	0.4343	0.46263	0.49235	0.45681	0.41865	0.39826	0.41332	0.48319	0.42332	0.34711	0.3684
0.67774	0.78084	0.79414	0.74689	0.67488	0.6927	0.71845	0.69385	0.77704	0.85598	0.85296	0.77932	0.719	0.62974	0.73845	0.73097	0.63107	0.7372	0.71687	0.66769	0.64109	0.47808	0.41825	0.52507	0.56884	0.52253	0.41007	0.3749	0.4119	0.35846	0.31003
0.70624	0.76889	0.79805	0.75959	0.6623	0.71132	0.68728	0.70296	0.732	0.86835	0.87025	0.82102	0.72238	0.66188	0.77274	0.77204	0.6872	0.75882	0.74744	0.73566	0.76275	0.6532	0.59042	0.61288	0.61598	0.61621	0.63203	0.574	0.57838	0.51536	0.43881
0.63023	0.77328	0.77739	0.73108	0.68704	0.65997	0.75471	0.78799	0.7369	0.79273	0.84396	0.85983	0.85056	0.79026	0.69754	0.74504	0.77545	0.74548	0.72393	0.75817	0.75676	0.69825	0.61332	0.69376	0.66366	0.67109	0.70723	0.65935	0.64928	0.6165	0.53659
0.70996	0.73151	0.75782	0.74335	0.71057	0.76248	0.78274	0.81203	0.80285	0.80055	0.79297	0.79526	0.84836	0.83697	0.73782	0.75734	0.74372	0.73472	0.74923	0.75635	0.7536	0.71327	0.6394	0.7243	0.68451	0.6772	0.72916	0.67956	0.65776	0.62933	0.53027
0.71343	0.7705	0.79468	0.77505	0.72034	0.73327	0.7705	0.76476	0.8303	0.81408	0.78739	0.75712	0.74372	0.81814	0.80159	0.72809	0.76065	0.7122	0.77938	0.76775	0.76638	0.66593	0.66972	0.72718	0.70103	0.68608	0.71791	0.67096	0.65934	0.63107	0.53813
0.69812	0.71865	0.79542	0.77614	0.69081	0.74635	0.78023	0.74543	0.78891	0.79818	0.76179	0.7865	0.76235	0.80089	0.81905	0.73533	0.75446	0.71515	0.75795	0.78093	0.75858	0.67825	0.70493	0.75565	0.70836	0.69061	0.72073	0.68173	0.66695	0.64953	0.56211
0.69834	0.7459	0.74747	0.77357	0.70127	0.71932	0.72578	0.72358	0.79661	0.83012	0.80231	0.74842	0.76163	0.76163	0.837	0.8128	0.71849	0.71943	0.70222	0.78577	0.7512	0.66417	0.74018	0.79456	0.75052	0.73563	0.73918	0.71444	0.68494	0.67966	0.58756
0.70372	0.81057	0.82276	0.77778	0.69127	0.73775	0.76015	0.77551	0.78908	0.79938	0.78599	0.76728	0.78747	0.73558	0.82203	0.83686	0.76967	0.71359	0.70945	0.75799	0.7875	0.68028	0.70995	0.76634	0.73574	0.72807	0.72807	0.69377	0.6963	0.68405	0.58509
0.75614	0.78554	0.78526	0.74226	0.66722	0.71655	0.72379	0.74924	0.77101	0.79739	0.80818	0.76157	0.77165	0.71028	0.82412	0.84193	0.75276	0.69345	0.7099	0.75949	0.78782	0.65639	0.71023	0.75365	0.73661	0.72611	0.73523	0.70087	0.68837	0.67452	0.588
0.73062	0.78706	0.77996	0.7705	0.6935	0.69221	0.71845	0.8023	0.7788	0.73698	0.75012	0.70982	0.7957	0.76828	0.76711	0.84491	0.81978	0.6845	0.68565	0.72058	0.79142	0.74747	0.68576	0.78591	0.75262	0.71033	0.71349	0.674	0.68628	0.6743	0.55776
0.71427	0.76649	0.78063	0.7459	0.71178	0.67737	0.6886	0.77914	0.77894	0.7744	0.75681	0.73747	0.78262	0.75714	0.68679	0.84813	0.84045	0.67363	0.69865	0.70419	0.77186	0.74253	0.66883	0.76741	0.74272	0.71046	0.72206	0.6638	0.66474	0.65872	0.5235
0.66777	0.74556	0.77273	0.72578	0.66713	0.60344	0.66842	0.75074	0.78751	0.75979	0.71835	0.74711	0.75298	0.73073	0.65509	0.83384	0.84935	0.76492	0.69756	0.74228	0.67237	0.68162	0.66965	0.68541	0.72948	0.68259	0.71416	0.64407	0.60528	0.59588	0.48277
0.70966	0.75306	0.80713	0.77928	0.6045	0.65082	0.67012	0.68017	0.72239	0.67776	0.67465	0.75891	0.68963	0.60362	0.58976	0.79735	0.84691	0.80984	0.64241	0.74037	0.65542	0.64126	0.62741	0.70144	0.72891	0.66186	0.67844	0.61699	0.58433	0.55416	0.48128
0.74351	0.7998	0.80355	0.74568	0.66178	0.68587	0.69258	0.68225	0.6419	0.61117	0.61341	0.61565	0.60316	0.6063	0.58733	0.65496	0.84043	0.82392	0.56575	0.55348	0.53861	0.57192	0.54048	0.57424	0.70776	0.66274	0.66771	0.62037	0.55633	0.37122	0.37441
0.69477	0.7438	0.77999	0.76129	0.72231	0.7188	0.71077	0.68082	0.64418	0.651	0.64147	0.58708	0.64413	0.64789	0.68398	0.7825	0.83634	0.82653	0.56634	0.58821	0.64223	0.61994	0.62942	0.58685	0.64064	0.61173	0.5879	0.56326	0.49006	0.37089	0.34014
0.69355	0.7083	0.7268	0.7018	0.68678	0.71309	0.73305	0.68014	0.61447	0.63618	0.65504	0.60749	0.60576	0.61705	0.68409	0.75268	0.77437	0.71631	0.55181	0.593	0.65069	0.61362	0.64271	0.63737	0.55067	0.55687	0.60355	0.58679	0.51461	0.45583	0.43869
0.69124	0.71665	0.78673	0.76765	0.69084	0.72854	0.73071	0.71498	0.62952	0.63915	0.62316	0.58556	0.57304	0.54737	0.46526	0.5152	0.51833	0.53324	0.52361	0.47266	0.47802	0.47444	0.45665	0.42381	0.38864	0.36823	0.31993	0.28037	0.19416	0.17778	0.14017
0.72512	0.7415	0.77579	0.74593	0.68773	0.73751	0.73455	0.71737	0.64414	0.63116	0.62436	0.5568	0.52054	0.5332	0.53969	0.54669	0.54282	0.55707	0.53302	0.51671	0.46535	0.46595	0.4713	0.44564	0.38274	0.34531	0.32363	0.30157	0.22596	0.23959	0.19361
0.72773	0.77874	0.78554	0.75783	0.69997	0.72535	0.72914	0.72782	0.69944	0.64103	0.62965	0.6287	0.56241	0.56481	0.55887	0.56174	0.56187	0.5463	0.50138	0.50145	0.46982	0.45215	0.44979	0.45354	0.39424	0.34334	0.29537	0.25151	0.19509	0.18217	0.13812
0.73565	0.74944	0.79358	0.77723	0.63119	0.67814	0.66923	0.68438	0.67273	0.61763	0.61973	0.60801	0.58771	0.55659	0.56103	0.56645	0.56572	0.51805	0.51252	0.48136	0.48222	0.46614	0.44809	0.4426	0.40055	0.33603	0.33249	0.27375	0.21069	0.16953	0.15125
0.66346	0.73018	0.75805	0.67807	0.67989	0.71908	0.70747	0.68588	0.65571	0.64922	0.5781	0.59919	0.59041	0.58497	0.49824	0.50941	0.55568	0.54697	0.51169	0.47452	0.47162	0.42922	0.47362	0.44994	0.37725	0.31674	0.32219	0.25732	0.19796	0.15798	0.13825
0.7039	0.73312	0.77179	0.73679	0.66276	0.7099	0.73649	0.67856	0.66305	0.63203	0.61104	0.57625	0.59033	0.57259	0.54009	0.55001	0.55016	0.53492	0.51272	0.46909	0.46842	0.46593	0.45458	0.44019	0.39973	0.32445	0.28088	0.25754	0.21054	0.14848	0.14492
0.73652	0.74304	0.7523	0.74061	0.69877	0.70305	0.72408	0.70594	0.68629	0.63606	0.6229	0.63392	0.56753	0.52674	0.54527	0.55416	0.52666	0.5141	0.52762	0.49365	0.47553	0.48748	0.46376	0.43784	0.36653	0.34311	0.33103	0.32081	0.2305	0.23738	0.18349
0.75478	0.78314	0.78438	0.75451	0.66421	0.73579	0.71056	0.66355	0.65716	0.63164	0.55992	0.59737	0.56224	0.53707	0.51136	0.54673	0.54804	0.52319	0.51576	0.46935	0.46303	0.46391	0.44042	0.37824	0.38327	0.35475	0.3413	0.28176	0.23767	0.19553	0.16052
0.70171	0.74061	0.78391	0.75741	0.66464	0.66823	0.66796	0.661	0.66209	0.64958	0.62753	0.63006	0.55427	0.56048	0.54619	0.52462	0.55379	0.52171	0.49954	0.47859	0.49386	0.47083	0.46044	0.42469	0.37255	0.34718	0.33062	0.25911	0.22255	0.1991	0.16949
0.70903	0.78871	0.79737	0.75169	0.60303	0.69462	0.71896	0.6891	0.63508	0.62675	0.6382	0.61098	0.57247	0.56586	0.5333	0.52532	0.54887	0.50721	0.49846	0.48253	0.46664	0.46131	0.4606	0.43476	0.3758	0.34142	0.34777	0.32753	0.26057	0.22751	0.19833
0.72005	0.78121	0.77037	0.69275	0.71058	0.66127	0.68019	0.69749	0.6791	0.61168	0.59702	0.59589	0.52998	0.52506	0.48677	0.52785	0.54994	0.50403	0.5027	0.47969	0.49631	0.45373	0.47835	0.43382	0.39073	0.35899	0.3521	0.30695	0.27539	0.2646	0.22807
0.66281	0.76713	0.77437	0.72202	0.6932	0.6873	0.69433	0.66359	0.66886	0.63389	0.62747	0.63245	0.56331	0.53431	0.52347	0.56	0.5306	0.53599	0.53453	0.49085	0.48003	0.49099	0.48683	0.46635	0.4036	0.38781	0.35252	0.3139	0.30978	0.25915	0.20864
0.74884	0.79641	0.77509	0.72859	0.71905	0.69076	0.71079	0.68621	0.65592	0.65279	0.60074	0.59092	0.57861	0.55152	0.52566	0.55624	0.53949	0.49826	0.5062	0.48199	0.49012	0.46877	0.46386	0.45012	0.39503	0.3844	0.32201	0.30105	0.26812	0.25011	0.218
0.71749	0.75676	0.74051	0.74095	0.7265	0.70607	0.74305	0.72088	0.67523	0.63045	0.63899	0.64464	0.58964	0.57641	0.53799	0.57108	0.56506	0.52001	0.51072	0.50368	0.46463	0.48206	0.47941	0.42595	0.39269	0.37654	0.33915	0.30677	0.25898	0.21832	0.17395
0.71289	0.73156	0.77517	0.72433	0.6155	0.6989	0.73362	0.6808	0.69221	0.71305	0.70651	0.66343	0.57607	0.58121	0.55123	0.56018	0.54462	0.5215	0.52815	0.49486	0.4903	0.48179	0.48625	0.45593	0.37834	0.37238	0.36037	0.31857	0.33841	0.26672	0.22741
0.75436	0.78214	0.78783	0.73708	0.68986	0.72488	0.69288	0.69525	0.84733	0.86466	0.82554	0.76217	0.68281	0.71733	0.75313	0.68385	0.6991	0.72667	0.69594	0.72296	0.58587	0.52567	0.52995	0.56091	0.56887	0.51714	0.4272	0.42478	0.39606	0.34443	0.2676
0.76527	0.76943	0.76335	0.7402	0.72551	0.72005	0.73081	0.72059	0.84136	0.87256	0.86421	0.82903	0.74192	0.72463	0.77822	0.75718	0.71747	0.76697	0.74405	0.76096	0.73577	0.62111	0.58707	0.63861	0.65223	0.61198	0.53415	0.48027	0.50713	0.46655	0.36267
0.67207	0.74157	0.78271	0.7444	0.69492	0.74057	0.78694	0.76346	0.68894	0.79694	0.83638	0.86036	0.84722	0.69564	0.76626	0.74586	0.76427	0.74252	0.7445	0.76494	0.76517	0.69251	0.63111	0.61933	0.6349	0.62501	0.66228	0.59413	0.56344	0.50785	0.3977
0.72631	0.75324	0.72609	0.70916	0.71175	0.71404	0.77984	0.79033	0.75241	0.72694	0.75004	0.84745	0.85446	0.7457	0.75589	0.75861	0.73708	0.74812	0.75208	0.76832	0.76743	0.63152	0.57404	0.62065	0.63958	0.62655	0.66562	0.58845	0.5397	0.49944	0.38383
0.75512	0.79286	0.77844	0.7151	0.76164	0.75341	0.76043	0.77553	0.79604	0.79757	0.80857	0.81177	0.82913	0.80003	0.7684	0.74798	0.7277	0.71021	0.74824	0.76808	0.75184	0.62204	0.61997	0.59368	0.61648	0.6057	0.66412	0.61264	0.58177	0.51868	0.40497
0.75175	0.81322	0.81031	0.76324	0.69173	0.75801	0.78414	0.77732	0.78203	0.7772	0.7905	0.79309	0.78272	0.79471	0.80117	0.73299	0.75695	0.67444	0.74084	0.7608	0.75882	0.60675	0.59426	0.60264	0.60428	0.5865	0.67478	0.62794	0.56599	0.50001	0.38991
0.65394	0.77902	0.78174	0.77969	0.74494	0.77759	0.78636	0.7465	0.76424	0.76568	0.78792	0.79557	0.77471	0.78286	0.8013	0.74473	0.7503	0.67249	0.7204	0.75772	0.75494	0.65042	0.61605	0.60799	0.59365	0.57989	0.67439	0.62935	0.56955	0.49081	0.37311
0.71822	0.78274	0.79289	0.75707	0.7705	0.74358	0.75994	0.77679	0.76371	0.77302	0.77337	0.79542	0.7827	0.73731	0.8022	0.76974	0.73611	0.70129	0.69659	0.76469	0.74344	0.66027	0.67514	0.61634	0.57922	0.55952	0.69151	0.6524	0.57192	0.49949	0.40492
0.77686	0.79386	0.79702	0.78958	0.69448	0.73358	0.79835	0.77519	0.74416	0.78101	0.77001	0.78804	0.77791	0.69708	0.8079	0.79206	0.74496	0.72367	0.67854	0.77294	0.75776	0.66686	0.64972	0.65386	0.59559	0.59107	0.69749	0.67225	0.60752	0.54967	0.41808
0.75204	0.77486	0.79079	0.75502	0.68195	0.69613	0.7531	0.79387	0.78122	0.73665	0.74566	0.73228	0.78199	0.72732	0.73459	0.81106	0.78195	0.69091	0.69119	0.71057	0.76431	0.70657	0.59172	0.65075	0.61259	0.57618	0.66866	0.62336	0.59978	0.54532	0.42274
0.708	0.7816	0.78519	0.71888	0.6994	0.72917	0.74982	0.78363	0.76511	0.74259	0.71891	0.74769	0.7979	0.73092	0.76774	0.80908	0.73687	0.72478	0.68151	0.7331	0.77709	0.64922	0.58525	0.60628	0.58497	0.59452	0.65168	0.60717	0.58249	0.54154	0.44634
0.74608	0.78705	0.7808	0.70754	0.66819	0.68977	0.72211	0.74404	0.71855	0.7078	0.70476	0.75391	0.74489	0.66689	0.65182	0.80618	0.82658	0.65093	0.68314	0.72181	0.71647	0.66849	0.63515	0.63784	0.65267	0.58636	0.64049	0.61201	0.6064	0.5902	0.53049
0.73165	0.77655	0.78345	0.74186	0.71047	0.70323	0.70011	0.70566	0.66669	0.64621	0.71202	0.74768	0.66649	0.62783	0.62733	0.83582	0.85111	0.6766	0.71626	0.73797	0.63597	0.65017	0.67743	0.68186	0.69077	0.64706	0.66775	0.6082	0.65607	0.65015	0.52959
0.73384	0.76361	0.78496	0.77629	0.71617	0.67218	0.68662	0.6617	0.66939	0.65575	0.67259	0.67776	0.60668	0.6224	0.64891	0.84868	0.86626	0.71683	0.67706	0.70377	0.6421	0.65236	0.64777	0.72278	0.75085	0.64216	0.68817	0.57519	0.63626	0.66277	0.501
0.71442	0.76609	0.7815	0.73676	0.68476	0.73043	0.72141	0.69994	0.67332	0.65925	0.66301	0.63504	0.6395	0.65276	0.65745	0.85925	0.87409	0.76667	0.59892	0.61597	0.6165	0.64918	0.58787	0.75778	0.78364	0.69768	0.75279	0.62385	0.64828	0.66601	0.47351
0.72225	0.77267	0.77392	0.73764	0.69467	0.69729	0.67077	0.64934	0.6687	0.64232	0.65615	0.63735	0.61234	0.61753	0.64309	0.80331	0.87156	0.82844	0.63461	0.62956	0.6305	0.67173	0.63126	0.71967	0.79797	0.68261	0.78231	0.70234	0.6114	0.59832	0.5817
0.71468	0.78922	0.80835	0.75797	0.7082	0.698	0.65579	0.67169	0.6599	0.64334	0.64811	0.64606	0.64412	0.63572	0.63976	0.70844	0.85804	0.84759	0.62481	0.6084	0.6251	0.74319	0.73381	0.6316	0.7781	0.75427	0.73961	0.71548	0.64642	0.65611	0.62359
0.72103	0.75315	0.78588	0.73716	0.67866	0.71092	0.71418	0.68219	0.66506	0.59331	0.56904	0.62324	0.62585	0.64368	0.62552	0.6287	0.82744	0.82829	0.70224	0.58876	0.60607	0.73053	0.79582	0.73215	0.73529	0.79823	0.73214	0.70046	0.68469	0.67943	0.60396
0.74262	0.79458	0.79355	0.73168	0.6696	0.73544	0.73275	0.67398	0.65773	0.66808	0.65819	0.63303	0.61564	0.61701	0.61675	0.66396	0.67858	0.76612	0.67418	0.59841	0.62411	0.6468	0.80856	0.73374	0.72051	0.80535	0.69713	0.69418	0.68665	0.70192	0.56397
0.76317	0.77196	0.77028	0.77215	0.678	0.70403	0.70184	0.68486	0.69686	0.68498	0.63997	0.65907	0.66035	0.60495	0.59386	0.63189	0.70513	0.79517	0.76865	0.61566	0.64929	0.67638	0.8008	0.74726	0.71073	0.80201	0.75861	0.67579	0.6763	0.6914	0.54496
0.71792	0.77222	0.79061	0.76001	0.70381	0.66691	0.70592	0.73521	0.72014	0.71892	0.69283	0.68765	0.65625	0.65735	0.63102	0.64681	0.64464	0.81397	0.81793	0.60566	0.60954	0.5849	0.75803	0.76377	0.66214	0.81342	0.81235	0.59849	0.58916	0.68591	0.63608
0.75393	0.75471	0.72538	0.68803	0.6929	0.7112	0.66759	0.66405	0.69202	0.67357	0.67998	0.66608	0.67057	0.63735	0.61847	0.64188	0.62012	0.78471	0.80521	0.59953	0.62721	0.58757	0.75354	0.78607	0.67646	0.80215	0.8135	0.59216	0.61179	0.66657	0.63967
0.74275	0.75837	0.77403	0.76312	0.69844	0.72325	0.72716	0.71217	0.6522	0.62376	0.66138	0.60879	0.55687	0.61242	0.57247	0.66796	0.67315	0.78124	0.80487	0.60412	0.63048	0.57231	0.75574	0.7942	0.67788	0.8029	0.81519	0.58526	0.60128	0.65689	0.63284
0.72742	0.77182	0.79696	0.75383	0.70534	0.70854	0.71456	0.69639	0.67224	0.64483	0.61867	0.62254	0.63419	0.62722	0.60281	0.63348	0.64695	0.7838	0.8047	0.60124	0.61641	0.52869	0.75519	0.79958	0.65955	0.80333	0.81463	0.56745	0.59649	0.65397	0.62951
0.7048	0.75661	0.76066	0.7387	0.68382	0.65433	0.69807	0.69159	0.69199	0.70242	0.67151	0.63704	0.67168	0.68042	0.63336	0.66717	0.67314	0.79589	0.81331	0.61143	0.60355	0.55727	0.74173	0.798	0.66315	0.81384	0.82185	0.55617	0.55853	0.65732	0.62318
0.74728	0.75776	0.76799	0.73025	0.6987	0.72642	0.7068	0.66698	0.64661	0.6127	0.59643	0.5975	0.63217	0.63064	0.61854	0.65231	0.65345	0.69977	0.79605	0.70546	0.61888	0.53512	0.75622	0.84669	0.76951	0.72242	0.78063	0.54168	0.57877	0.55097	0.55013
0.69945	0.75131	0.76269	0.73546	0.69072	0.66842	0.66272	0.63241	0.67507	0.68383	0.65662	0.63087	0.63212	0.66779	0.65868	0.63732	0.62518	0.65019	0.7528	0.67937	0.66696	0.61457	0.69462	0.80495	0.70955	0.60375	0.68836	0.56401	0.47245	0.45405	0.41025
0.72695	0.78373	0.79668	0.74679	0.66001	0.66594	0.6899	0.67779	0.63907	0.62708	0.59994	0.59875	0.58145	0.59395	0.60504	0.56823	0.57312	0.53098	0.51214	0.51055	0.59924	0.55138	0.5367	0.63836	0.59931	0.50563	0.54822	0.44136	0.3039	0.31523	0.24049
0.72918	0.74735	0.78583	0.74569	0.70917	0.71136	0.67968	0.62725	0.60935	0.62568	0.60057	0.62526	0.54275	0.53586	0.49339	0.51517	0.49927	0.50973	0.47666	0.47898	0.43402	0.43754	0.41399	0.40267	0.35629	0.36564	0.34769	0.2661	0.21443	0.1875	0.13147
0.70564	0.7443	0.78053	0.75013	0.58958	0.64566	0.67862	0.65381	0.65205	0.58032	0.59934	0.57997	0.5509	0.56078	0.51671	0.50551	0.52073	0.51537	0.47634	0.45514	0.44469	0.44479	0.45137	0.40865	0.3567	0.33402	0.33717	0.3399	0.31242	0.26924	0.28487
0.74391	0.77002	0.78635	0.72513	0.63365	0.72283	0.71218	0.64608	0.64432	0.59732	0.57794	0.58522	0.54158	0.53321	0.52782	0.49798	0.50395	0.5026	0.46176	0.43332	0.39517	0.46265	0.45456	0.4444	0.41899	0.49659	0.43561	0.4631	0.4105	0.34277	0.30184
0.72865	0.78231	0.80055	0.75939	0.64362	0.70453	0.71478	0.62036	0.62219	0.57157	0.58002	0.57479	0.51235	0.51606	0.49861	0.50647	0.5248	0.48547	0.47734	0.46801	0.39951	0.41667	0.42885	0.42584	0.35397	0.33078	0.31543	0.29929	0.25077	0.18521	0.12135
0.74074	0.74353	0.76102	0.68963	0.64812	0.71189	0.6893	0.60934	0.61238	0.62988	0.5914	0.59737	0.53224	0.52731	0.47813	0.46177	0.52987	0.4913	0.47286	0.44556	0.45415	0.4587	0.43911	0.4129	0.32601	0.33352	0.31449	0.28865	0.28745	0.22312	0.19474
0.72586	0.74689	0.76104	0.69612	0.67735	0.69006	0.6724	0.64745	0.65765	0.63741	0.61983	0.6053	0.55015	0.52426	0.50614	0.49538	0.50008	0.48771	0.47234	0.42893	0.43485	0.45188	0.42028	0.40185	0.35093	0.33251	0.309	0.28382	0.2725	0.22849	0.2008
0.72248	0.79605	0.79422	0.72774	0.6334	0.63723	0.59794	0.57873	0.63548	0.60984	0.59686	0.61204	0.55681	0.52901	0.50481	0.5046	0.49585	0.48326	0.48303	0.45241	0.40905	0.41598	0.40803	0.42834	0.35141	0.35169	0.30326	0.2883	0.25991	0.2512	0.19879
0.70165	0.73629	0.77205	0.72671	0.62099	0.69214	0.70928	0.64958	0.66643	0.69224	0.67504	0.62441	0.57237	0.53225	0.53618	0.52526	0.51036	0.48206	0.47539	0.47116	0.43966	0.45384	0.44226	0.3978	0.35415	0.3207	0.31579	0.27976	0.27021	0.22858	0.19659
0.67179	0.76457	0.79035	0.75446	0.6432	0.67708	0.72033	0.81713	0.84807	0.84397	0.79961	0.72282	0.7742	0.77293	0.74792	0.72715	0.73202	0.68398	0.69319	0.71038	0.69379	0.60891	0.58177	0.60185	0.55001	0.55982	0.56639	0.39759	0.4061	0.36766	0.24989
0.71714	0.75911	0.71596	0.67303	0.66655	0.69976	0.76179	0.85935	0.85972	0.8212	0.72749	0.66368	0.838	0.82758	0.69011	0.79596	0.78359	0.70632	0.71707	0.75345	0.74439	0.70018	0.56113	0.70221	0.66352	0.62609	0.63504	0.49063	0.46086	0.43363	0.31582
0.70191	0.77056	0.76453	0.75622	0.72099	0.70982	0.70911	0.79982	0.85572	0.86425	0.85218	0.83182	0.82423	0.78377	0.78999	0.78384	0.78018	0.7453	0.73108	0.76319	0.76979	0.70701	0.62088	0.7554	0.73775	0.72521	0.7441	0.67011	0.62249	0.60467	0.4994
0.72936	0.75071	0.78468	0.76271	0.70185	0.67453	0.71171	0.78061	0.81961	0.79541	0.78129	0.81019	0.84694	0.82293	0.75375	0.74614	0.77327	0.73174	0.74057	0.74673	0.77336	0.70583	0.64176	0.75382	0.76517	0.74299	0.77064	0.72395	0.65662	0.65358	0.54662
0.70768	0.75558	0.77517	0.7424	0.69965	0.6917	0.6878	0.65763	0.81238	0.82487	0.70235	0.65897	0.66814	0.79653	0.81121	0.69685	0.73673	0.73993	0.74811	0.77111	0.75994	0.73211	0.67365	0.73807	0.75323	0.7317	0.77157	0.70329	0.63979	0.65444	0.55726
0.6925	0.76825	0.77597	0.72158	0.67244	0.67257	0.70913	0.71748	0.78149	0.81802	0.78784	0.72945	0.74278	0.7391	0.83344	0.79834	0.70191	0.69604	0.67635	0.77783	0.72972	0.66341	0.71323	0.78779	0.77547	0.75083	0.7735	0.74637	0.66785	0.67516	0.60655
0.72583	0.74897	0.73973	0.69978	0.6394	0.65752	0.71713	0.74795	0.76372	0.81048	0.80183	0.74445	0.73765	0.66176	0.8367	0.82805	0.72589	0.71191	0.66292	0.76677	0.75506	0.62311	0.68842	0.78988	0.77586	0.74816	0.75264	0.71728	0.67005	0.66958	0.61625
0.69022	0.76906	0.77732	0.69967	0.62845	0.66225	0.65663	0.70188	0.73603	0.80087	0.81495	0.71606	0.68731	0.65243	0.82682	0.83789	0.78133	0.68188	0.69022	0.74987	0.77294	0.66391	0.66414	0.76464	0.76649	0.74407	0.75464	0.70679	0.65896	0.66404	0.60486
0.69471	0.7575	0.73485	0.7151	0.65461	0.68014	0.64617	0.78259	0.78581	0.71256	0.76281	0.70635	0.76765	0.74706	0.72752	0.84769	0.83904	0.68848	0.69953	0.70654	0.75454	0.70077	0.671	0.78265	0.77978	0.73934	0.74557	0.68567	0.64805	0.67091	0.61759
0.70312	0.74046	0.76014	0.70393	0.6106	0.65814	0.6475	0.70586	0.69703	0.75122	0.81347	0.75713	0.71947	0.66254	0.74415	0.83946	0.79942	0.60915	0.68798	0.66912	0.79183	0.71354	0.70377	0.78702	0.77605	0.74716	0.74374	0.67132	0.66672	0.66344	0.58519
0.66425	0.70446	0.71981	0.66983	0.65664	0.6381	0.66326	0.73084	0.75301	0.70185	0.78676	0.75603	0.71941	0.70431	0.65324	0.84993	0.84167	0.64019	0.72144	0.69819	0.73587	0.70373	0.68527	0.78702	0.77444	0.73652	0.75722	0.70955	0.62886	0.64248	0.55662
0.72182	0.73829	0.71506	0.65753	0.61736	0.66159	0.68759	0.75006	0.78533	0.75275	0.70201	0.69674	0.73765	0.71364	0.66991	0.84298	0.84397	0.65866	0.67459	0.69575	0.70574	0.67478	0.67598	0.7687	0.76143	0.72843	0.74447	0.71144	0.63274	0.62797	0.56132
0.63356	0.69934	0.74404	0.67392	0.64392	0.61533	0.68022	0.68097	0.75103	0.72277	0.74007	0.7062	0.69623	0.66172	0.62516	0.84261	0.8433	0.6213	0.65021	0.65631	0.69459	0.67696	0.62153	0.77759	0.76932	0.71482	0.72966	0.6762	0.6161	0.6098	0.51544
0.6318	0.70896	0.73935	0.70308	0.65586	0.67624	0.66104	0.64898	0.61896	0.56934	0.56536	0.55787	0.51859	0.52796	0.56316	0.79086	0.83646	0.71909	0.44437	0.40559	0.5064	0.60773	0.36687	0.72463	0.77571	0.60407	0.73387	0.47228	0.49093	0.55468	0.42895
0.65799	0.71663	0.76307	0.72203	0.604	0.64708	0.61698	0.58729	0.60004	0.5361	0.55246	0.61319	0.57953	0.47073	0.50214	0.75478	0.82991	0.77134	0.44727	0.60207	0.55475	0.58237	0.50066	0.69519	0.76383	0.66629	0.72973	0.65256	0.43921	0.52828	0.42631
0.65244	0.69333	0.74237	0.73237	0.60531	0.60829	0.64229	0.62023	0.74046	0.74966	0.67109	0.66951	0.65899	0.59792	0.60731	0.59872	0.80003	0.79349	0.68408	0.70676	0.70243	0.64032	0.59282	0.72779	0.70747	0.69783	0.69274	0.63809	0.50806	0.54674	0.41507
0.64774	0.69053	0.73257	0.72908	0.59038	0.59857	0.62086	0.61098	0.68743	0.67462	0.57644	0.63774	0.62701	0.58534	0.58647	0.69184	0.78357	0.78201	0.61096	0.64685	0.66049	0.56225	0.51028	0.68196	0.65284	0.63907	0.61711	0.51774	0.37281	0.42178	0.23396
0.65261	0.68995	0.72641	0.69452	0.56236	0.58387	0.62034	0.57522	0.58314	0.54843	0.52489	0.45578	0.46922	0.48428	0.54302	0.61377	0.67906	0.6276	0.39785	0.46346	0.52574	0.47976	0.47324	0.61294	0.56871	0.48867	0.55944	0.46707	0.27577	0.34028	0.14177
0.37907	0.55001	0.61148	0.55654	0.44697	0.45512	0.45001	0.45038	0.43881	0.39717	0.31219	0.17332	0.1245	0.20093	0.1968	0.10453	0.048766	0.017065	0.037042	0.058433	0.033367	0.0018319	0	0	0	0	0	0	0	0	0
0.49727	0.62864	0.62839	0.57634	0.52881	0.50256	0.51508	0.4893	0.47343	0.4536	0.35924	0.29692	0.27152	0.26978	0.23574	0.1667	0.16119	0.14845	0.19917	0.18291	0.12154	0.068831	0.051252	0.018068	0.028011	0.031035	0.019685	0.002734	0	0	0
0.51505	0.63036	0.62239	0.57257	0.5215	0.54319	0.5154	0.51128	0.52624	0.47682	0.42013	0.41978	0.28923	0.34626	0.3773	0.27397	0.3262	0.37264	0.44264	0.50611	0.42144	0.40934	0.42345	0.40109	0.37672	0.36124	0.41471	0.37786	0.32985	0.25831	0.13049
0.5224	0.66913	0.6794	0.63875	0.53013	0.55438	0.59263	0.6969	0.75376	0.73165	0.63901	0.61555	0.59093	0.66071	0.70474	0.69657	0.56695	0.57864	0.53949	0.58892	0.44792	0.26479	0.20775	0.20712	0.17134	0.20414	0.27989	0.26216	0.14505	0.076212	0.0050256
0.63436	0.62533	0.64511	0.66862	0.57539	0.58236	0.63952	0.79337	0.7845	0.6919	0.62309	0.64103	0.73031	0.72407	0.6889	0.72679	0.68103	0.64589	0.62895	0.67971	0.54152	0.41429	0.28032	0.26998	0.2357	0.20869	0.22332	0.21138	0.12583	0.077433	0.030027
0.60241	0.68246	0.71304	0.70294	0.73461	0.72267	0.76132	0.81396	0.78175	0.69784	0.71068	0.64733	0.71065	0.71307	0.64729	0.75908	0.69373	0.68729	0.67981	0.7075	0.58298	0.45104	0.36425	0.36464	0.19704	0.18116	0.25025	0.26384	0.18034	0.10002	0.046706
0.65253	0.73229	0.71907	0.66778	0.61145	0.66683	0.71829	0.76804	0.8083	0.80435	0.7708	0.75063	0.73377	0.77761	0.73853	0.73106	0.69787	0.68909	0.69194	0.70458	0.63947	0.48229	0.44431	0.39826	0.3534	0.3587	0.43262	0.38784	0.36203	0.31639	0.249
0.69385	0.74887	0.72328	0.68784	0.61748	0.67649	0.72586	0.70499	0.76805	0.77428	0.78402	0.75484	0.75629	0.73806	0.71186	0.71674	0.69193	0.7042	0.64408	0.67748	0.65537	0.48368	0.42925	0.39014	0.46254	0.46091	0.52251	0.48631	0.44491	0.40634	0.33539
0.65915	0.72558	0.70332	0.63727	0.60366	0.64859	0.67779	0.72407	0.69061	0.617	0.61896	0.67475	0.75909	0.77836	0.80193	0.81173	0.7617	0.6275	0.60506	0.64226	0.61393	0.46671	0.3559	0.35902	0.30062	0.34434	0.38488	0.35504	0.25966	0.16418	0.12206
0.69102	0.71446	0.72427	0.67644	0.68905	0.75268	0.77551	0.78043	0.74357	0.71785	0.71058	0.69457	0.75398	0.79292	0.81203	0.81143	0.75192	0.66919	0.68181	0.71199	0.62621	0.51786	0.38238	0.33744	0.25191	0.29132	0.34257	0.29423	0.20694	0.13743	0.11253
0.63923	0.7061	0.71199	0.68968	0.6662	0.67473	0.70308	0.69152	0.80754	0.81193	0.74782	0.69842	0.73241	0.76326	0.77805	0.7573	0.68215	0.69931	0.68902	0.71472	0.58361	0.48849	0.41464	0.41026	0.29483	0.31279	0.35205	0.3319	0.2718	0.20337	0.13309
0.64733	0.70748	0.7289	0.69991	0.65015	0.66973	0.71298	0.68847	0.83321	0.82885	0.69825	0.63978	0.62494	0.782	0.77974	0.70883	0.69944	0.68281	0.70814	0.70572	0.57287	0.46016	0.47191	0.45697	0.37501	0.38462	0.3742	0.36443	0.30121	0.22822	0.15814
0.68591	0.73443	0.7468	0.73656	0.68758	0.65725	0.6752	0.6618	0.7898	0.79441	0.77403	0.74756	0.74661	0.75928	0.79934	0.79784	0.70262	0.70193	0.6957	0.71999	0.62673	0.50159	0.44805	0.44003	0.3744	0.33597	0.37967	0.35128	0.31528	0.30475	0.32589
0.69378	0.76024	0.75473	0.69694	0.66869	0.66663	0.70072	0.67375	0.67191	0.71872	0.71198	0.72804	0.73892	0.75883	0.83129	0.83883	0.71023	0.68788	0.65943	0.74227	0.69678	0.55955	0.5512	0.54846	0.4572	0.44822	0.50619	0.48141	0.41885	0.37377	0.3072
0.65059	0.73169	0.76103	0.73396	0.64482	0.68015	0.63572	0.65152	0.65842	0.6279	0.59904	0.57408	0.57089	0.68709	0.8244	0.83012	0.79321	0.66859	0.61203	0.71911	0.67747	0.64451	0.53362	0.51284	0.45622	0.50427	0.54499	0.49608	0.42728	0.33477	0.27427
0.65182	0.71105	0.7394	0.71394	0.64811	0.68713	0.67167	0.73567	0.69062	0.65558	0.56073	0.58114	0.59583	0.7821	0.83134	0.8377	0.79692	0.68061	0.69471	0.74235	0.69355	0.65339	0.49922	0.46363	0.4167	0.46957	0.50336	0.47179	0.41334	0.27614	0.2419
0.70167	0.75121	0.75677	0.72726	0.67352	0.67229	0.78639	0.81209	0.75133	0.69931	0.60165	0.57265	0.72925	0.8387	0.82596	0.79245	0.72802	0.62356	0.75594	0.75731	0.67238	0.5839	0.52679	0.47365	0.40421	0.37748	0.44671	0.45444	0.36552	0.24045	0.21468
0.71395	0.77983	0.7596	0.74258	0.67549	0.6629	0.74426	0.76387	0.68359	0.6511	0.60851	0.5914	0.6196	0.77662	0.82815	0.83668	0.79151	0.73883	0.71271	0.73992	0.6907	0.63379	0.54817	0.42543	0.37219	0.39366	0.45299	0.42207	0.33926	0.25665	0.2151
0.65282	0.7584	0.76595	0.74336	0.68187	0.65044	0.68281	0.70379	0.67152	0.66095	0.64378	0.59927	0.59364	0.62345	0.72116	0.71358	0.74408	0.70344	0.57302	0.5388	0.56759	0.59951	0.58161	0.41285	0.3572	0.36222	0.40239	0.4278	0.45446	0.43557	0.3496
0.63786	0.71782	0.73702	0.7199	0.70442	0.68924	0.70438	0.68743	0.70787	0.6953	0.64404	0.60455	0.59761	0.55588	0.62109	0.60885	0.64475	0.58955	0.54896	0.5439	0.48322	0.50123	0.51185	0.53122	0.51181	0.52094	0.53576	0.54693	0.52839	0.4507	0.40391
0.71675	0.75417	0.75991	0.7225	0.6627	0.73456	0.79259	0.79984	0.77334	0.784	0.76821	0.70585	0.63146	0.66794	0.70577	0.6942	0.64174	0.66483	0.61821	0.62899	0.57972	0.51232	0.55089	0.55891	0.54517	0.58055	0.59186	0.54742	0.49835	0.46743	0.39567
0.73238	0.76692	0.76227	0.73124	0.71985	0.71717	0.71109	0.72693	0.75961	0.76522	0.80465	0.78952	0.68499	0.6085	0.65188	0.71357	0.69586	0.62989	0.66269	0.64839	0.50161	0.43919	0.43972	0.41931	0.40186	0.40059	0.39715	0.36055	0.29777	0.2745	0.26984
0.71836	0.73711	0.73815	0.72552	0.70256	0.6728	0.72726	0.70899	0.67323	0.68587	0.74029	0.73019	0.6536	0.5918	0.53272	0.60425	0.60029	0.55539	0.52267	0.50474	0.47597	0.43666	0.41752	0.41174	0.39949	0.39961	0.41735	0.4071	0.3628	0.3277	0.26991
0.7085	0.76657	0.76019	0.72543	0.70881	0.70501	0.69715	0.69088	0.67927	0.654	0.60171	0.5989	0.57038	0.5363	0.53074	0.51277	0.5238	0.49695	0.47951	0.46588	0.43763	0.41752	0.40297	0.38966	0.38028	0.36281	0.36161	0.33637	0.31242	0.29454	0.27694
0.72541	0.75848	0.72229	0.75716	0.7237	0.69866	0.71022	0.69608	0.67928	0.66205	0.61871	0.60671	0.5953	0.58859	0.55279	0.51257	0.50864	0.48422	0.50745	0.51404	0.47961	0.46476	0.49769	0.50157	0.44503	0.49839	0.51796	0.49808	0.44884	0.40417	0.34855
0.74484	0.76631	0.77202	0.73302	0.68456	0.68627	0.69531	0.693	0.69101	0.65954	0.6267	0.60198	0.57469	0.55973	0.55859	0.53148	0.52012	0.50598	0.51335	0.51497	0.51668	0.49163	0.47774	0.52382	0.47195	0.49427	0.48049	0.43569	0.38133	0.35478	0.30933
0.69076	0.76748	0.78123	0.75332	0.72292	0.70997	0.7062	0.69502	0.68546	0.65798	0.58931	0.61035	0.56966	0.53672	0.5419	0.49778	0.51207	0.49848	0.50153	0.5043	0.49259	0.452	0.42441	0.4315	0.39317	0.37547	0.38046	0.35904	0.30171	0.29872	0.28615
0.69263	0.76496	0.783	0.76153	0.7099	0.70883	0.70037	0.69659	0.70465	0.67998	0.66685	0.6238	0.56453	0.56931	0.60501	0.61606	0.54322	0.51972	0.52542	0.51577	0.48327	0.41493	0.39628	0.37674	0.34839	0.32329	0.32613	0.34095	0.31906	0.28485	0.27347
0.68139	0.7634	0.78767	0.75769	0.71029	0.74896	0.80856	0.8255	0.84095	0.79757	0.76743	0.77124	0.74503	0.78829	0.78905	0.79373	0.72035	0.7023	0.68911	0.69731	0.6181	0.50479	0.45746	0.43803	0.4257	0.39384	0.42266	0.38535	0.35714	0.3294	0.30353
0.68207	0.73501	0.74859	0.73624	0.70825	0.76666	0.83348	0.85441	0.83323	0.78037	0.78471	0.78129	0.79666	0.79571	0.79109	0.81016	0.75299	0.73035	0.71775	0.74338	0.64287	0.57757	0.47477	0.44277	0.38763	0.39392	0.46088	0.46123	0.35037	0.31314	0.30719
0.69142	0.79678	0.81389	0.76889	0.70377	0.7588	0.85691	0.86034	0.80728	0.80277	0.83518	0.81233	0.79397	0.75166	0.8195	0.82576	0.7431	0.7363	0.73495	0.73566	0.67833	0.66381	0.53513	0.50104	0.42405	0.4324	0.51597	0.52202	0.40336	0.39204	0.3808
0.69748	0.77186	0.78	0.74365	0.72642	0.73573	0.849	0.85323	0.84414	0.80599	0.76851	0.76653	0.81174	0.82376	0.78771	0.79142	0.76128	0.70722	0.72242	0.74308	0.68115	0.62257	0.51726	0.4987	0.45662	0.44342	0.50614	0.52186	0.42505	0.39017	0.3601
0.68345	0.75347	0.76997	0.75354	0.69248	0.75511	0.78941	0.78691	0.79721	0.79183	0.74198	0.78504	0.81151	0.81803	0.82237	0.82646	0.76297	0.7189	0.72857	0.75429	0.68063	0.5948	0.51909	0.49267	0.42181	0.42396	0.47834	0.49566	0.41054	0.34824	0.32783
0.69015	0.77458	0.76914	0.76405	0.75618	0.77432	0.82513	0.81396	0.76683	0.73725	0.72644	0.75931	0.78187	0.78809	0.81654	0.82923	0.81225	0.79186	0.69703	0.69746	0.66848	0.65034	0.58913	0.49572	0.45329	0.44521	0.49919	0.51164	0.44982	0.34923	0.31692
0.70603	0.73554	0.74449	0.73585	0.73384	0.68483	0.77153	0.77689	0.78221	0.80445	0.79876	0.79198	0.80598	0.82555	0.83628	0.84108	0.80786	0.77306	0.72563	0.75588	0.68309	0.63981	0.56428	0.51771	0.46565	0.47788	0.54344	0.5265	0.42695	0.31731	0.31962
0.70572	0.76794	0.75886	0.75368	0.69698	0.71601	0.74401	0.76683	0.85047	0.84182	0.77284	0.78751	0.77392	0.81906	0.81387	0.82087	0.76518	0.73907	0.72401	0.74162	0.67198	0.59801	0.53296	0.52913	0.47672	0.46428	0.52524	0.51285	0.41175	0.35489	0.33395
0.71445	0.73759	0.76891	0.7677	0.73825	0.68049	0.68354	0.69786	0.85699	0.85172	0.73117	0.75719	0.71854	0.82067	0.81683	0.75577	0.76925	0.74219	0.74706	0.74272	0.62995	0.57435	0.54218	0.52081	0.4809	0.47561	0.52304	0.49917	0.4072	0.38513	0.33825
0.72979	0.7861	0.78411	0.76162	0.72479	0.70696	0.70304	0.71882	0.82744	0.82984	0.79169	0.7948	0.81628	0.8377	0.81751	0.80501	0.75687	0.74193	0.73296	0.75187	0.67982	0.60881	0.51565	0.4831	0.45183	0.45729	0.4853	0.49038	0.42498	0.39072	0.34741
0.74467	0.78018	0.80191	0.77448	0.68764	0.72202	0.76139	0.78976	0.7637	0.75701	0.70681	0.77268	0.81634	0.83355	0.81827	0.82788	0.77	0.73994	0.75286	0.7616	0.68105	0.60555	0.5374	0.5183	0.45779	0.45147	0.50609	0.51656	0.41304	0.33919	0.32625
0.67396	0.76139	0.80083	0.7917	0.69326	0.71546	0.7382	0.74558	0.70895	0.68826	0.65552	0.69115	0.80098	0.82013	0.83317	0.82845	0.73179	0.67466	0.72541	0.73585	0.63955	0.60725	0.49696	0.47014	0.42316	0.44129	0.47807	0.44627	0.39816	0.35471	0.32594
0.70086	0.7735	0.78214	0.75566	0.70284	0.72182	0.74249	0.71542	0.68528	0.67755	0.64528	0.62563	0.65756	0.68299	0.73987	0.71169	0.59384	0.55761	0.60984	0.5753	0.50469	0.4844	0.46998	0.44266	0.41481	0.40774	0.41888	0.39276	0.37005	0.35759	0.32981
0.74293	0.7833	0.78771	0.76087	0.72475	0.72245	0.70078	0.71423	0.69824	0.73334	0.80302	0.7915	0.71867	0.69949	0.73845	0.80165	0.75884	0.62725	0.70296	0.70224	0.57799	0.54145	0.50122	0.47866	0.47072	0.43654	0.4756	0.47081	0.45418	0.42978	0.36974
0.68258	0.73882	0.78374	0.78476	0.74142	0.7019	0.67179	0.72291	0.70356	0.73868	0.82693	0.80125	0.7039	0.62991	0.74967	0.82479	0.78881	0.62472	0.72768	0.6796	0.64033	0.59855	0.57089	0.52163	0.4703	0.47394	0.52593	0.5	0.44361	0.42085	0.36198
0.74629	0.78271	0.78483	0.78955	0.74616	0.72381	0.72795	0.71212	0.71254	0.69916	0.80857	0.82022	0.77357	0.64432	0.60201	0.76721	0.77239	0.65121	0.73926	0.74666	0.61981	0.60202	0.5334	0.47411	0.45182	0.4581	0.47558	0.44709	0.37498	0.3421	0.32114
0.72205	0.74489	0.78256	0.76947	0.70701	0.72726	0.751	0.73509	0.70467	0.69617	0.69561	0.80785	0.77748	0.71347	0.61531	0.65714	0.71893	0.67004	0.60658	0.61822	0.53713	0.50178	0.49409	0.46817	0.40227	0.38204	0.40425	0.38166	0.35098	0.34964	0.33355
0.74385	0.7872	0.78891	0.76056	0.72301	0.7277	0.73699	0.73779	0.7096	0.67458	0.60061	0.67531	0.64254	0.596	0.57015	0.58283	0.61278	0.55952	0.56111	0.50949	0.49169	0.44676	0.42466	0.42016	0.41177	0.40536	0.38722	0.36281	0.34727	0.34655	0.32579
0.73605	0.76834	0.7245	0.74597	0.7112	0.7132	0.71681	0.71428	0.74009	0.71818	0.61275	0.59567	0.60055	0.58212	0.54763	0.55005	0.53227	0.54908	0.54946	0.52174	0.48471	0.42969	0.42896	0.39734	0.41108	0.36469	0.3521	0.34582	0.35609	0.3244	0.31589
0.78318	0.79734	0.78442	0.7019	0.68962	0.73094	0.70575	0.70005	0.72221	0.69985	0.60829	0.6229	0.61738	0.59037	0.57113	0.54655	0.53317	0.54437	0.55186	0.5438	0.48882	0.45576	0.43822	0.41408	0.40098	0.36724	0.36423	0.37045	0.35998	0.3608	0.33064
0.74583	0.79393	0.79261	0.77012	0.73402	0.72765	0.74793	0.75402	0.72358	0.69755	0.68483	0.65896	0.61642	0.60946	0.62284	0.56855	0.54004	0.56505	0.52277	0.53513	0.5149	0.5039	0.48362	0.46344	0.4659	0.47513	0.4651	0.4163	0.38103	0.35547	0.34361
0.73237	0.75528	0.77882	0.78858	0.75338	0.72321	0.76385	0.74656	0.70483	0.70079	0.67847	0.64801	0.61719	0.60793	0.63629	0.59686	0.57577	0.59096	0.57921	0.58253	0.54584	0.54488	0.54869	0.51362	0.49402	0.53665	0.5226	0.49609	0.46535	0.42412	0.38097
0.72542	0.8034	0.7992	0.72986	0.71896	0.72542	0.71637	0.73306	0.71376	0.69311	0.65624	0.65134	0.60767	0.58563	0.5931	0.56569	0.56019	0.55106	0.55263	0.54602	0.47709	0.47491	0.46672	0.4593	0.44551	0.43326	0.42733	0.4529	0.41021	0.3566	0.34236
0.73338	0.79277	0.79158	0.79325	0.74842	0.75104	0.80283	0.79923	0.73196	0.75781	0.754	0.74288	0.6737	0.63853	0.70245	0.63326	0.63526	0.56913	0.57054	0.57863	0.52291	0.44042	0.44736	0.42607	0.3984	0.38662	0.3718	0.37248	0.36732	0.35379	0.34277
0.75726	0.77655	0.80277	0.78442	0.7435	0.72283	0.80735	0.80601	0.74634	0.79121	0.79576	0.76046	0.69884	0.6224	0.67208	0.65586	0.59404	0.53739	0.53987	0.544	0.48818	0.46844	0.43406	0.43798	0.42034	0.37728	0.42782	0.37359	0.37099	0.36327	0.34859
0.75538	0.79421	0.78288	0.77253	0.71992	0.73042	0.76171	0.74832	0.73305	0.72462	0.71742	0.62535	0.62644	0.63733	0.66097	0.62742	0.60678	0.60723	0.5774	0.51781	0.53396	0.47803	0.47556	0.45458	0.42453	0.37928	0.41121	0.39208	0.36837	0.3473	0.33079
0.71097	0.76537	0.79596	0.76839	0.71249	0.74282	0.7336	0.71279	0.70965	0.70281	0.653	0.63713	0.64925	0.63293	0.64017	0.61366	0.58729	0.58644	0.57278	0.55325	0.53683	0.52967	0.52596	0.51621	0.48577	0.49819	0.50092	0.44901	0.43765	0.381	0.35797
0.73162	0.74682	0.77316	0.779	0.73152	0.7301	0.70364	0.73611	0.74014	0.70372	0.64642	0.63123	0.6536	0.63699	0.63159	0.60249	0.61553	0.59062	0.58508	0.54433	0.53219	0.50862	0.50422	0.47617	0.45172	0.4344	0.41568	0.40254	0.38717	0.37022	0.34754
0.76081	0.78292	0.78519	0.77081	0.73256	0.73344	0.737	0.80225	0.8111	0.76423	0.68736	0.62484	0.71826	0.75721	0.73177	0.70357	0.64284	0.59326	0.58758	0.61692	0.52507	0.47118	0.4714	0.45306	0.41745	0.41325	0.38184	0.36827	0.37987	0.34286	0.34439
0.71041	0.76493	0.77683	0.77542	0.74066	0.72638	0.80167	0.85755	0.84459	0.77957	0.68913	0.70615	0.80826	0.80668	0.75883	0.80559	0.75923	0.7175	0.70678	0.75018	0.65125	0.57902	0.51213	0.50821	0.43946	0.43612	0.47708	0.45388	0.38061	0.36281	0.33679
0.69154	0.76562	0.79941	0.7748	0.7615	0.794	0.86031	0.86868	0.8147	0.79841	0.78885	0.80462	0.80685	0.74864	0.83066	0.83478	0.73201	0.75949	0.73964	0.72641	0.69872	0.6467	0.59199	0.56147	0.47955	0.46849	0.51711	0.50467	0.42488	0.35428	0.33962
0.74119	0.75706	0.77521	0.76778	0.74818	0.76251	0.85083	0.87282	0.84347	0.81481	0.81105	0.77834	0.80635	0.80551	0.82029	0.83648	0.76339	0.75811	0.76469	0.77114	0.70077	0.60556	0.54472	0.56027	0.48756	0.4584	0.50451	0.53183	0.46083	0.38244	0.35884
0.76442	0.78173	0.78701	0.7606	0.72401	0.74892	0.81729	0.8339	0.81636	0.81659	0.82042	0.78085	0.81552	0.83588	0.82859	0.80244	0.75431	0.74775	0.7495	0.7639	0.68843	0.62681	0.55763	0.58107	0.54701	0.54026	0.51717	0.54289	0.4927	0.42958	0.38759
0.73695	0.71643	0.78431	0.78697	0.73211	0.73718	0.76822	0.77702	0.80289	0.79557	0.72383	0.72493	0.81221	0.84594	0.83548	0.79626	0.76481	0.71698	0.75988	0.76759	0.70257	0.63705	0.55044	0.52441	0.50017	0.46901	0.50963	0.50823	0.44649	0.38065	0.37842
0.72525	0.73052	0.77896	0.77822	0.73455	0.73093	0.80922	0.80363	0.73965	0.71506	0.66667	0.82084	0.82218	0.80764	0.83244	0.82707	0.73723	0.69549	0.72692	0.74414	0.67531	0.58464	0.50593	0.48324	0.46652	0.46387	0.52601	0.54331	0.48562	0.43802	0.37406
0.72308	0.75072	0.79687	0.77812	0.7258	0.72088	0.80354	0.78414	0.72507	0.6879	0.65723	0.82348	0.82178	0.79202	0.78853	0.77075	0.72909	0.74622	0.6711	0.70438	0.68607	0.58202	0.50449	0.49529	0.48399	0.48159	0.53092	0.53689	0.45151	0.38563	0.37916
0.66642	0.73951	0.72524	0.76882	0.74263	0.70531	0.7115	0.72112	0.73296	0.71615	0.70419	0.7247	0.82673	0.84264	0.84819	0.84645	0.76516	0.71914	0.7256	0.75253	0.70654	0.67018	0.56702	0.54887	0.51979	0.51955	0.54209	0.53725	0.46612	0.38721	0.34962
0.73527	0.74816	0.79375	0.7808	0.73218	0.73654	0.72311	0.73234	0.73935	0.72982	0.67519	0.65647	0.7338	0.74987	0.81088	0.83873	0.82048	0.7466	0.67276	0.67726	0.72161	0.72065	0.60637	0.53256	0.47697	0.52888	0.59747	0.58365	0.52066	0.39714	0.37162
0.71332	0.76595	0.78184	0.77508	0.72436	0.72022	0.72445	0.71918	0.71257	0.68144	0.66221	0.609	0.64309	0.66039	0.70599	0.75691	0.82272	0.82429	0.62574	0.60505	0.61305	0.68464	0.64881	0.47784	0.48067	0.46963	0.61047	0.62186	0.47526	0.402	0.36541
0.67165	0.73188	0.77633	0.78357	0.73388	0.70697	0.69676	0.7305	0.72353	0.6987	0.66657	0.62324	0.6826	0.79939	0.85867	0.86214	0.81376	0.7765	0.69131	0.74817	0.7514	0.74006	0.68821	0.61767	0.52463	0.57113	0.62557	0.61958	0.53069	0.41871	0.40009
0.74127	0.75882	0.77743	0.77905	0.74136	0.73989	0.76303	0.77698	0.75755	0.73012	0.69349	0.64176	0.71019	0.86287	0.85649	0.81223	0.7398	0.68143	0.78378	0.7803	0.6598	0.64459	0.62338	0.52809	0.47623	0.50021	0.54597	0.53291	0.47812	0.41407	0.38014
0.75167	0.7785	0.78427	0.78037	0.76121	0.74308	0.79461	0.79385	0.7788	0.75642	0.73236	0.70318	0.69028	0.83804	0.8586	0.81813	0.68536	0.63217	0.77668	0.78011	0.60839	0.62305	0.62939	0.52939	0.50718	0.52874	0.53678	0.52408	0.47346	0.42116	0.37891
0.74349	0.80353	0.79767	0.75528	0.74193	0.7348	0.73762	0.74021	0.72281	0.76107	0.75266	0.743	0.78037	0.83973	0.84591	0.84404	0.7155	0.63608	0.65992	0.7012	0.62856	0.57534	0.58495	0.56973	0.55279	0.53867	0.5412	0.52641	0.48505	0.42229	0.38707
0.75726	0.79134	0.79361	0.75806	0.71897	0.73673	0.74598	0.73599	0.73767	0.71457	0.66112	0.70522	0.74515	0.84752	0.83451	0.82896	0.66454	0.62433	0.59796	0.63184	0.57768	0.56059	0.50375	0.48733	0.47725	0.45622	0.43662	0.44077	0.41572	0.39565	0.3647
0.75691	0.81047	0.80882	0.79122	0.73589	0.74568	0.7163	0.71234	0.71329	0.70384	0.69596	0.77328	0.81846	0.85919	0.82483	0.71596	0.66267	0.69675	0.72776	0.65123	0.65421	0.67809	0.5403	0.52325	0.46777	0.47234	0.45961	0.45955	0.40768	0.38533	0.36193
0.71513	0.80831	0.82253	0.79252	0.69086	0.72771	0.71362	0.73072	0.72893	0.70867	0.82661	0.84476	0.83134	0.82479	0.74894	0.77805	0.79568	0.75973	0.77389	0.78659	0.71939	0.72031	0.65631	0.66188	0.65963	0.6418	0.66047	0.64617	0.60138	0.54856	0.50013
0.74051	0.75606	0.77014	0.77677	0.734	0.72692	0.74516	0.70804	0.72112	0.71396	0.83723	0.84157	0.7912	0.78958	0.7814	0.80248	0.80067	0.70787	0.78711	0.7833	0.70497	0.70526	0.57069	0.55129	0.54003	0.55152	0.60288	0.57777	0.48363	0.43651	0.3911
0.72253	0.76394	0.77245	0.75443	0.73864	0.72076	0.74562	0.71817	0.72804	0.70971	0.76845	0.8174	0.81159	0.8277	0.84593	0.84269	0.76606	0.73333	0.74151	0.75437	0.69372	0.67006	0.5848	0.49926	0.43485	0.49548	0.52766	0.52022	0.4219	0.38313	0.36479
0.74208	0.77586	0.78562	0.75812	0.716	0.73368	0.73006	0.72246	0.70837	0.67648	0.6815	0.73029	0.71258	0.72004	0.75968	0.75456	0.65947	0.59226	0.58363	0.5466	0.56764	0.50639	0.48542	0.45154	0.43969	0.41999	0.39084	0.40317	0.38549	0.36236	0.36546
0.73033	0.76346	0.79186	0.78984	0.72908	0.73113	0.70087	0.72032	0.72538	0.69511	0.69982	0.65085	0.64519	0.66117	0.63893	0.59191	0.57981	0.56813	0.55184	0.53225	0.50996	0.49925	0.45126	0.43936	0.4422	0.41841	0.42837	0.4088	0.38875	0.37596	0.36217
0.78287	0.7744	0.76792	0.76949	0.71817	0.73337	0.75811	0.73228	0.72405	0.70908	0.65843	0.63954	0.65082	0.63789	0.56212	0.56888	0.59127	0.57041	0.56895	0.53181	0.51689	0.483	0.44072	0.42886	0.43344	0.42952	0.44852	0.41942	0.3968	0.36331	0.37225
0.74943	0.79208	0.80304	0.78971	0.7317	0.73866	0.75033	0.75235	0.74564	0.72843	0.69875	0.64945	0.61789	0.6357	0.64579	0.60161	0.62295	0.6383	0.60033	0.5936	0.58818	0.56046	0.55254	0.54099	0.52798	0.5439	0.51788	0.47367	0.4713	0.45383	0.39536
0.69558	0.79454	0.80322	0.75481	0.74393	0.7638	0.80095	0.78765	0.79224	0.78841	0.76445	0.72347	0.66106	0.70906	0.72718	0.6856	0.6886	0.68171	0.6289	0.63263	0.57924	0.51779	0.50824	0.52568	0.51364	0.49328	0.50128	0.42539	0.41269	0.3989	0.36489
0.74494	0.79027	0.79208	0.76117	0.73052	0.7497	0.76737	0.77892	0.79602	0.81352	0.83333	0.79693	0.72031	0.68591	0.73362	0.7511	0.7368	0.66822	0.69946	0.66125	0.5553	0.48879	0.48434	0.4658	0.44553	0.43932	0.46328	0.41777	0.38764	0.37561	0.35418
0.72065	0.76332	0.80707	0.79693	0.73405	0.6997	0.7261	0.71099	0.74107	0.76122	0.78984	0.71924	0.61595	0.64151	0.67458	0.67696	0.60708	0.57843	0.57038	0.58487	0.53378	0.50835	0.4674	0.46755	0.45748	0.49522	0.50351	0.45173	0.42281	0.38085	0.34582
0.67954	0.72846	0.80099	0.79481	0.73694	0.7596	0.81658	0.84668	0.82898	0.78224	0.74668	0.75832	0.78842	0.78657	0.79153	0.78556	0.68922	0.66375	0.65467	0.6837	0.6559	0.607	0.52185	0.53878	0.54036	0.53044	0.52283	0.49942	0.47711	0.41677	0.36041
0.69207	0.74773	0.77289	0.77024	0.74816	0.77555	0.8581	0.86369	0.77985	0.75003	0.69391	0.81023	0.80966	0.73989	0.82672	0.82748	0.72171	0.717	0.67759	0.71946	0.72723	0.6848	0.54511	0.50892	0.48991	0.51148	0.53492	0.53732	0.46371	0.41663	0.38136
0.73322	0.77168	0.78878	0.77496	0.71839	0.8156	0.8756	0.86353	0.73385	0.68079	0.67835	0.83831	0.8174	0.71147	0.81797	0.79912	0.77629	0.74167	0.70709	0.72985	0.74222	0.71297	0.61487	0.53413	0.47478	0.53266	0.60136	0.59203	0.44659	0.38392	0.35993
0.76752	0.81167	0.82567	0.80021	0.74057	0.7681	0.85752	0.86874	0.84206	0.80185	0.7424	0.81732	0.8173	0.81645	0.82707	0.83497	0.75937	0.74774	0.75591	0.76182	0.74694	0.73033	0.61094	0.53712	0.48266	0.51951	0.5917	0.58959	0.45681	0.39982	0.38444
0.74817	0.77563	0.80424	0.78955	0.72681	0.74849	0.823	0.83855	0.82819	0.82233	0.79917	0.80348	0.81959	0.83636	0.8431	0.83427	0.76555	0.74892	0.74149	0.75226	0.74324	0.70679	0.63126	0.56209	0.51437	0.54878	0.5908	0.59845	0.50498	0.48096	0.41459
0.76014	0.7892	0.77931	0.77002	0.71764	0.72351	0.7431	0.72692	0.71956	0.74018	0.73717	0.76862	0.76025	0.76617	0.83228	0.84194	0.82126	0.71826	0.73591	0.73645	0.75453	0.75552	0.62771	0.56841	0.52089	0.55756	0.61569	0.59449	0.52669	0.43236	0.39737
0.7103	0.7494	0.77437	0.76494	0.73305	0.75685	0.77455	0.78646	0.77221	0.74809	0.75126	0.75912	0.79966	0.828	0.8494	0.85262	0.81424	0.74048	0.72086	0.741	0.75624	0.74261	0.63132	0.54083	0.50465	0.53943	0.5944	0.58914	0.49063	0.39665	0.37843
0.67502	0.67954	0.73919	0.74222	0.75926	0.77617	0.81075	0.78748	0.73445	0.80222	0.82773	0.78075	0.82275	0.8376	0.81824	0.82263	0.75102	0.72024	0.74464	0.7553	0.72256	0.70724	0.6324	0.5261	0.48579	0.51178	0.58662	0.59195	0.48228	0.42338	0.39316
0.6539	0.73742	0.76094	0.75563	0.77448	0.77589	0.74729	0.73785	0.71038	0.78136	0.8345	0.82153	0.80988	0.82366	0.81752	0.82315	0.7728	0.72663	0.74242	0.73884	0.7246	0.70954	0.62414	0.56547	0.5341	0.55273	0.58829	0.58718	0.48591	0.46466	0.40431
0.73493	0.77208	0.78552	0.74803	0.74752	0.76119	0.7208	0.70618	0.74849	0.74919	0.78132	0.79408	0.7934	0.80613	0.82332	0.82387	0.78985	0.78762	0.69938	0.68532	0.70966	0.72018	0.69493	0.56475	0.5284	0.53083	0.61057	0.60448	0.47342	0.39119	0.36169
0.75219	0.78843	0.80689	0.77196	0.73683	0.76769	0.73293	0.66275	0.70585	0.69965	0.77228	0.72886	0.73314	0.79327	0.83822	0.83122	0.75892	0.76182	0.64552	0.68318	0.64835	0.62754	0.63348	0.4972	0.45952	0.51358	0.5316	0.58146	0.56007	0.45058	0.38417
0.72669	0.7711	0.78179	0.75751	0.7171	0.77358	0.75806	0.72442	0.72415	0.74313	0.79949	0.81857	0.8298	0.83782	0.83288	0.81458	0.75555	0.74245	0.74934	0.74204	0.74269	0.73843	0.68875	0.60819	0.50133	0.54544	0.61938	0.60417	0.46312	0.40317	0.38398
0.70808	0.75364	0.73297	0.73412	0.69131	0.76707	0.7665	0.7436	0.79991	0.82254	0.82927	0.80339	0.77694	0.79827	0.83139	0.82524	0.74736	0.72228	0.73464	0.7286	0.71743	0.71232	0.68005	0.56335	0.49186	0.52394	0.6142	0.59525	0.43481	0.39751	0.38953
0.73983	0.77008	0.78418	0.76448	0.73116	0.77887	0.83374	0.81591	0.81133	0.83052	0.83033	0.81275	0.80259	0.81229	0.83636	0.82489	0.73008	0.72197	0.7207	0.73701	0.71875	0.68342	0.62539	0.50762	0.44387	0.46626	0.54094	0.52555	0.41419	0.37778	0.34507
0.72915	0.76051	0.73569	0.75679	0.73026	0.772	0.82438	0.78709	0.7437	0.78386	0.7865	0.79776	0.79843	0.8106	0.82817	0.82787	0.81176	0.71096	0.72684	0.722	0.71836	0.72497	0.62206	0.50997	0.43638	0.48441	0.55528	0.5497	0.48182	0.36594	0.36276
0.62722	0.7395	0.75167	0.72466	0.68553	0.73074	0.75616	0.72901	0.71338	0.72938	0.71924	0.68196	0.67138	0.68821	0.84	0.84737	0.807	0.71482	0.70363	0.71769	0.7476	0.74089	0.64197	0.56479	0.53951	0.58364	0.60636	0.5779	0.49904	0.38198	0.41187
0.70071	0.76845	0.78124	0.76197	0.71999	0.70019	0.71697	0.69869	0.68392	0.66172	0.66175	0.60915	0.62872	0.6404	0.79536	0.83638	0.8214	0.65804	0.58591	0.58179	0.74709	0.7566	0.57252	0.57211	0.51162	0.57657	0.61367	0.56935	0.51276	0.43283	0.39288
0.72055	0.74185	0.78544	0.78723	0.70452	0.72819	0.72741	0.6891	0.70321	0.69501	0.6595	0.63115	0.72565	0.83564	0.84914	0.84526	0.7202	0.62664	0.66425	0.69878	0.70186	0.6456	0.59179	0.56398	0.50891	0.51909	0.53289	0.50627	0.43965	0.37536	0.34037
0.7409	0.7902	0.80283	0.785	0.71958	0.71879	0.69698	0.72852	0.70165	0.67868	0.71374	0.80294	0.82721	0.85304	0.81774	0.75963	0.68622	0.7441	0.71814	0.67448	0.68488	0.71889	0.59892	0.51664	0.48311	0.51306	0.58342	0.55539	0.41686	0.36729	0.31642
0.75552	0.77472	0.72028	0.74547	0.72521	0.68929	0.73449	0.74097	0.70498	0.67804	0.82964	0.83636	0.80771	0.7823	0.7451	0.78969	0.78101	0.69994	0.72635	0.73469	0.69075	0.67396	0.61476	0.50041	0.48255	0.50235	0.57965	0.54023	0.39488	0.34794	0.33071
0.73191	0.77273	0.76183	0.74279	0.73634	0.73537	0.77099	0.74984	0.715	0.71126	0.81499	0.82594	0.81698	0.79931	0.78077	0.76814	0.74842	0.75472	0.69735	0.69085	0.69853	0.68438	0.67674	0.53718	0.51842	0.52276	0.57555	0.56034	0.46878	0.42464	0.3434
0.70643	0.76833	0.77737	0.73706	0.7168	0.71392	0.75426	0.73197	0.69705	0.66578	0.72931	0.7778	0.77843	0.75663	0.65896	0.62052	0.64695	0.65994	0.58947	0.57681	0.58518	0.52952	0.5534	0.43488	0.412	0.41966	0.41563	0.41529	0.34576	0.31203	0.29062
0.73083	0.80144	0.8038	0.75605	0.68248	0.70825	0.73461	0.71305	0.69847	0.688	0.61438	0.58442	0.63425	0.63035	0.60167	0.57162	0.54877	0.53081	0.51515	0.50713	0.45099	0.4594	0.43327	0.40759	0.39074	0.38453	0.40236	0.37789	0.34128	0.32514	0.31293
0.72332	0.77179	0.75519	0.75474	0.69746	0.6889	0.72572	0.70979	0.69353	0.6878	0.63558	0.62875	0.58036	0.57305	0.58508	0.56296	0.51366	0.56125	0.56289	0.5149	0.47705	0.4443	0.44132	0.45146	0.41562	0.42225	0.44201	0.44825	0.40951	0.38004	0.32496
0.72083	0.71628	0.76928	0.74358	0.66852	0.71251	0.74863	0.70155	0.67807	0.68326	0.63389	0.55571	0.59149	0.58294	0.56682	0.55369	0.5474	0.54748	0.52817	0.50039	0.47239	0.45538	0.46088	0.45932	0.45978	0.49796	0.49368	0.47993	0.45196	0.39791	0.33395
0.67819	0.75722	0.7885	0.77774	0.68456	0.70673	0.71765	0.67263	0.66915	0.65602	0.63906	0.5929	0.5881	0.55446	0.61667	0.5528	0.53173	0.51676	0.50768	0.52057	0.45602	0.43376	0.42756	0.40028	0.42073	0.48452	0.48756	0.46133	0.39553	0.36248	0.30694
0.69923	0.75734	0.76637	0.75262	0.70414	0.72317	0.7077	0.71219	0.67915	0.67286	0.63825	0.63155	0.61094	0.57424	0.60121	0.57001	0.55341	0.52553	0.53625	0.51946	0.5011	0.46091	0.45894	0.41437	0.39873	0.44868	0.46439	0.41462	0.36535	0.30339	0.27285
0.75055	0.79498	0.78721	0.76786	0.67228	0.69876	0.67285	0.66661	0.67015	0.65018	0.64419	0.61373	0.59465	0.57925	0.60165	0.5512	0.52322	0.51679	0.50363	0.49872	0.45452	0.43048	0.40897	0.37528	0.36476	0.39204	0.38582	0.36914	0.35479	0.32746	0.27406
0.68837	0.78425	0.79385	0.75364	0.67567	0.6888	0.68528	0.6995	0.69189	0.64553	0.67756	0.60399	0.57996	0.56201	0.61169	0.58251	0.56513	0.57156	0.49896	0.52213	0.49093	0.50124	0.48487	0.43198	0.40793	0.37826	0.36167	0.32801	0.32188	0.28387	0.27668
0.70533	0.788	0.79665	0.77095	0.6511	0.68314	0.7288	0.73767	0.73417	0.72819	0.66376	0.67647	0.65006	0.63643	0.6339	0.61909	0.62942	0.6201	0.62986	0.61164	0.61314	0.53908	0.54911	0.51335	0.49229	0.47744	0.51491	0.53196	0.46896	0.3708	0.32459
0.73312	0.79463	0.80209	0.77299	0.67291	0.68136	0.70922	0.74749	0.74863	0.69271	0.69456	0.6492	0.662	0.68164	0.69589	0.66243	0.63086	0.63537	0.6217	0.61472	0.59708	0.58917	0.57404	0.57332	0.56479	0.57261	0.56607	0.55405	0.52123	0.46245	0.39992
0.75281	0.76517	0.73428	0.67663	0.66365	0.72042	0.79596	0.84709	0.82227	0.72182	0.69885	0.71233	0.79222	0.76086	0.70955	0.76189	0.69123	0.72605	0.65697	0.64963	0.61728	0.56684	0.48127	0.43102	0.40069	0.36444	0.41713	0.38544	0.33283	0.29795	0.25518
0.69312	0.73854	0.7106	0.66159	0.6309	0.70158	0.78488	0.85445	0.82963	0.66129	0.62783	0.70656	0.80722	0.76933	0.68116	0.76842	0.70245	0.75373	0.70895	0.7148	0.63967	0.54262	0.51314	0.43371	0.3406	0.33992	0.417	0.41884	0.30072	0.25989	0.24522
0.7018	0.71757	0.7278	0.71552	0.70135	0.67437	0.8365	0.86109	0.81497	0.72835	0.64944	0.78913	0.82139	0.76099	0.77053	0.78977	0.7388	0.77782	0.69947	0.70228	0.69758	0.6561	0.51404	0.45753	0.41421	0.4224	0.52664	0.52442	0.36539	0.24318	0.26356
0.7302	0.751	0.75338	0.71895	0.69496	0.72639	0.80583	0.82879	0.80509	0.81313	0.81371	0.80245	0.78427	0.77605	0.7993	0.78326	0.74127	0.7571	0.70266	0.72538	0.69105	0.64433	0.53463	0.48112	0.45464	0.47285	0.52452	0.51688	0.40747	0.30994	0.27036
0.67869	0.70335	0.71988	0.70927	0.71221	0.70902	0.78792	0.80524	0.79527	0.78942	0.7673	0.77593	0.80669	0.80956	0.80792	0.80449	0.77332	0.74171	0.66174	0.72463	0.69496	0.6717	0.53431	0.4471	0.41665	0.46545	0.52629	0.50961	0.4041	0.29361	0.26194
0.71973	0.74846	0.75325	0.70864	0.72995	0.72861	0.77493	0.7758	0.79231	0.78239	0.71589	0.68031	0.70516	0.72885	0.78831	0.80095	0.81181	0.79762	0.61541	0.62962	0.64422	0.6646	0.61538	0.41113	0.35726	0.40216	0.56054	0.52207	0.31923	0.23804	0.21397
0.70815	0.76029	0.75974	0.74611	0.69822	0.68255	0.70407	0.70127	0.73747	0.77552	0.7939	0.77882	0.76644	0.74145	0.7824	0.77751	0.75225	0.72665	0.58944	0.5938	0.57697	0.52275	0.48304	0.41358	0.38787	0.37042	0.40162	0.34802	0.26932	0.24633	0.21135
0.67614	0.72058	0.7099	0.72135	0.69109	0.63797	0.73164	0.73646	0.80113	0.7986	0.80694	0.81183	0.7913	0.77914	0.79294	0.78264	0.74927	0.75619	0.67329	0.69028	0.66887	0.60329	0.53885	0.44242	0.42284	0.44378	0.48171	0.44684	0.30764	0.24794	0.21143
0.67743	0.72116	0.70361	0.64713	0.64502	0.66336	0.68363	0.74135	0.82512	0.78754	0.67725	0.76306	0.70678	0.79471	0.76267	0.75157	0.71583	0.72287	0.67986	0.69646	0.66436	0.61991	0.52974	0.45489	0.43533	0.40483	0.48728	0.4718	0.27465	0.17455	0.17903
0.73344	0.73577	0.73744	0.696	0.63926	0.64478	0.70073	0.72542	0.81702	0.78764	0.75389	0.74554	0.72357	0.78953	0.77151	0.73474	0.71741	0.70091	0.65699	0.6381	0.65634	0.62766	0.54631	0.46089	0.40871	0.41348	0.50645	0.46718	0.25472	0.16546	0.19933
0.70327	0.69926	0.7263	0.72956	0.6363	0.63011	0.62992	0.67022	0.75058	0.76895	0.76969	0.79979	0.79985	0.71607	0.75518	0.75054	0.7364	0.74831	0.59183	0.62822	0.61834	0.59333	0.53836	0.38442	0.30411	0.36116	0.42432	0.39028	0.2427	0.17536	0.14819
0.66101	0.73758	0.75783	0.71624	0.6449	0.63628	0.64281	0.6591	0.62505	0.62476	0.59706	0.70722	0.69725	0.57396	0.60472	0.56686	0.56026	0.55152	0.45629	0.43186	0.39655	0.35734	0.31425	0.31007	0.31425	0.31913	0.36463	0.402	0.39458	0.40532	0.3465
0.68723	0.72831	0.76142	0.71953	0.64934	0.63633	0.66398	0.66341	0.64503	0.62648	0.57018	0.52053	0.54376	0.5529	0.48528	0.43891	0.45952	0.44021	0.39465	0.39047	0.38876	0.41229	0.34854	0.43313	0.456	0.4995	0.54623	0.5601	0.56165	0.55165	0.49029
0.6506	0.71433	0.72702	0.69727	0.59558	0.64053	0.65256	0.63219	0.60625	0.63475	0.57364	0.54617	0.48356	0.51477	0.5079	0.45351	0.41586	0.41679	0.39657	0.39903	0.42651	0.32999	0.2953	0.25841	0.24868	0.28171	0.33862	0.35832	0.37618	0.31051	0.18451
0.65521	0.74049	0.7445	0.71266	0.63604	0.61666	0.6436	0.63168	0.61785	0.60741	0.54733	0.48503	0.46935	0.48993	0.5021	0.44174	0.38848	0.3832	0.3688	0.35803	0.34914	0.32188	0.27984	0.20624	0.1824	0.23482	0.22078	0.2255	0.18212	0.11851	0.10649
0.64192	0.65552	0.65805	0.66724	0.65397	0.61096	0.59096	0.59433	0.61337	0.57677	0.57302	0.49985	0.48994	0.4479	0.47625	0.46481	0.3968	0.42971	0.40234	0.34556	0.33906	0.30051	0.21994	0.21001	0.24305	0.20049	0.22312	0.19656	0.14104	0.084074	0.073823
0.59379	0.63156	0.69376	0.68698	0.61049	0.59295	0.58051	0.59575	0.61137	0.61075	0.56228	0.49879	0.48776	0.47154	0.53561	0.51351	0.48564	0.48592	0.36505	0.38166	0.29306	0.26621	0.22326	0.18717	0.19877	0.1753	0.22526	0.1549	0.10991	0.03751	0.035269
0.60865	0.72586	0.73843	0.68173	0.61039	0.65629	0.7377	0.7146	0.69825	0.71194	0.6733	0.66657	0.55623	0.55634	0.62882	0.55411	0.55277	0.55485	0.53522	0.55862	0.5291	0.34385	0.21954	0.21946	0.15498	0.12007	0.16525	0.14295	0.075804	0.021211	0.017021
0.65869	0.64918	0.67223	0.64182	0.6054	0.61695	0.65996	0.61747	0.68734	0.70412	0.74331	0.75144	0.68109	0.5643	0.55076	0.53075	0.60017	0.54401	0.46491	0.54656	0.47638	0.27712	0.18076	0.1301	0.12911	0.10817	0.10872	0.072073	0.042365	0.015929	0.0021676
0.66192	0.66461	0.7003	0.63825	0.53887	0.53422	0.54353	0.6012	0.67927	0.69784	0.69087	0.70328	0.60115	0.42983	0.50495	0.50618	0.53514	0.41224	0.31019	0.37053	0.21741	0.14808	0.15205	0.14128	0.14129	0.076735	0.071902	0.054957	0.012601	0.0014023	0
0.6107	0.68833	0.67212	0.60918	0.51471	0.55998	0.62268	0.60623	0.51655	0.51013	0.46248	0.48754	0.43922	0.46945	0.43353	0.31862	0.27385	0.24616	0.21113	0.22517	0.13854	0.12138	0.088399	0.095628	0.031825	0.087994	0.093913	0.071108	0.0052353	0	0
0.49042	0.6328	0.62374	0.53754	0.467	0.60941	0.76629	0.73824	0.53731	0.56375	0.51854	0.63997	0.60065	0.5398	0.65919	0.60796	0.4742	0.4454	0.30539	0.33161	0.31727	0.28632	0.043489	0	0	0	0	0	0	0	0
0.49061	0.57812	0.58282	0.49688	0.45768	0.60406	0.77168	0.75045	0.45498	0.39911	0.36513	0.64669	0.6126	0.32712	0.66762	0.63086	0.48424	0.47056	0.34828	0.33262	0.29563	0.2109	0.015686	0	0	0	0	0	0	0	0
0.52308	0.60047	0.61281	0.57515	0.28858	0.34227	0.36611	0.30499	0.34944	0.30358	0.24094	0.087446	0.10389	0.027596	0.011597	0.04746	0.035211	0	0	0	0	0	0	0	0	0	0	0	0	0	0
0.60816	0.67426	0.70523	0.66209	0.45417	0.30184	0.43978	0.53458	0.52159	0.46098	0.36553	0.30462	0.37463	0.33685	0.20911	0.20953	0.21127	0.16825	0.040708	0.043215	0.00095495	0	0	0	0	0	0	0	0	0	0
0.5612	0.63013	0.67735	0.65831	0.51699	0.54489	0.5634	0.66668	0.762	0.72814	0.52863	0.44893	0.5106	0.61943	0.55943	0.38454	0.56283	0.50183	0.22464	0.14382	0.10832	0.12418	0.15644	0.11401	0.028439	0.026302	0.020872	0.0004453	0	0	0
0.68485	0.67548	0.71757	0.68903	0.51744	0.60099	0.65021	0.7398	0.78328	0.72435	0.55872	0.62217	0.66318	0.68893	0.57785	0.54021	0.60002	0.547	0.51575	0.32914	0.21876	0.18775	0.14985	0.16978	0.16281	0.12232	0.095931	0.029386	0.015601	0	0
0.65286	0.7191	0.72834	0.68814	0.60309	0.5843	0.64341	0.75029	0.7792	0.72077	0.64113	0.66475	0.67194	0.68712	0.61817	0.60149	0.61622	0.63798	0.54284	0.39997	0.26516	0.25471	0.26933	0.28592	0.29776	0.20591	0.1569	0.12738	0.10521	0.093248	0.042862
0.65524	0.72987	0.73116	0.6543	0.61994	0.64389	0.68833	0.68279	0.73072	0.74655	0.76924	0.72566	0.70698	0.65094	0.61673	0.64034	0.62863	0.63051	0.54901	0.39114	0.27949	0.28055	0.30512	0.33002	0.30697	0.24266	0.22092	0.1715	0.17009	0.12308	0.079245
0.69129	0.71292	0.69456	0.65188	0.5021	0.65018	0.68485	0.72814	0.66215	0.5913	0.64814	0.70903	0.76073	0.76515	0.64158	0.56267	0.60762	0.65631	0.61174	0.44103	0.35817	0.31001	0.33481	0.39819	0.36165	0.2939	0.25397	0.21015	0.19955	0.11559	0.11361
0.64785	0.71875	0.70696	0.66106	0.60576	0.6461	0.62188	0.55567	0.55706	0.66494	0.78815	0.75806	0.7018	0.66599	0.6045	0.66109	0.64653	0.64736	0.58338	0.49883	0.36203	0.31731	0.34746	0.33808	0.31535	0.29864	0.25577	0.24698	0.20383	0.12667	0.11675
0.71476	0.74973	0.73191	0.71054	0.64659	0.64334	0.63698	0.61648	0.66234	0.7338	0.80168	0.743	0.70243	0.7144	0.61545	0.68694	0.67693	0.66918	0.58609	0.53461	0.42614	0.37297	0.38079	0.40158	0.36603	0.29622	0.27945	0.28501	0.29026	0.23854	0.17558
0.71836	0.77533	0.74881	0.67986	0.5948	0.63762	0.62	0.59528	0.62541	0.5848	0.73205	0.75572	0.77379	0.76696	0.71822	0.62665	0.66321	0.66137	0.59284	0.50274	0.40475	0.33545	0.39139	0.41191	0.38217	0.29822	0.2408	0.22188	0.20866	0.17392	0.15548
0.71911	0.70894	0.71001	0.66881	0.59343	0.5853	0.60362	0.60367	0.64831	0.6348	0.59396	0.58899	0.60506	0.67123	0.75183	0.76108	0.65138	0.4839	0.47557	0.45116	0.4257	0.36348	0.40066	0.39887	0.40853	0.39749	0.35189	0.34112	0.31166	0.251	0.23664
0.69316	0.70748	0.76703	0.74656	0.64675	0.62143	0.6336	0.5796	0.61816	0.64148	0.62723	0.57025	0.53375	0.70745	0.76261	0.76879	0.66339	0.5042	0.50846	0.57418	0.49609	0.39898	0.47184	0.48839	0.43773	0.44637	0.41596	0.4294	0.39426	0.34268	0.34301
0.72678	0.75695	0.74499	0.69684	0.59301	0.64181	0.64901	0.65287	0.66611	0.60593	0.62072	0.5898	0.68572	0.80427	0.76837	0.62348	0.54429	0.54442	0.65523	0.57577	0.43884	0.491	0.41542	0.51309	0.46309	0.44872	0.40084	0.38343	0.39726	0.40059	0.36029
0.73026	0.78614	0.75454	0.69372	0.64951	0.63623	0.60428	0.58916	0.65305	0.67609	0.66796	0.62466	0.75091	0.81577	0.74651	0.62469	0.58542	0.62506	0.69231	0.54895	0.4914	0.52985	0.47749	0.56899	0.48812	0.50229	0.46274	0.46315	0.43699	0.37624	0.35978
0.74801	0.78793	0.79013	0.74776	0.58461	0.67992	0.66342	0.60883	0.59779	0.5818	0.58732	0.52996	0.58633	0.77445	0.78296	0.76806	0.68217	0.50585	0.5846	0.59623	0.49898	0.47207	0.48561	0.49946	0.46619	0.45622	0.44839	0.46082	0.4011	0.36832	0.33923
0.74409	0.76877	0.76819	0.75742	0.62361	0.66476	0.67522	0.61709	0.66003	0.63322	0.62607	0.569	0.55367	0.47911	0.67912	0.78052	0.73273	0.48418	0.49769	0.45615	0.49441	0.48494	0.4402	0.52233	0.42088	0.46557	0.46345	0.50304	0.47067	0.37387	0.38076
0.69479	0.76712	0.78068	0.77094	0.65857	0.72162	0.76714	0.78124	0.68378	0.64741	0.61682	0.68448	0.69959	0.55622	0.66041	0.71941	0.74766	0.60886	0.4987	0.45621	0.50345	0.54427	0.44067	0.46127	0.42372	0.36669	0.36288	0.37868	0.34709	0.31782	0.28599
0.74856	0.79521	0.79373	0.77377	0.66375	0.66285	0.78265	0.77888	0.67619	0.63617	0.63311	0.7226	0.70446	0.56411	0.69426	0.72722	0.76289	0.65354	0.55492	0.46629	0.49669	0.52122	0.43384	0.49116	0.47719	0.39311	0.39949	0.43779	0.4079	0.3712	0.30515
0.75617	0.8028	0.7937	0.75749	0.68089	0.70086	0.75475	0.78084	0.72249	0.64854	0.63454	0.67162	0.69788	0.62658	0.75417	0.78196	0.72773	0.62417	0.56738	0.56786	0.55587	0.53455	0.5369	0.58269	0.5312	0.48167	0.47564	0.49391	0.45794	0.42291	0.3599
0.74872	0.80962	0.80008	0.75773	0.74017	0.71988	0.69484	0.75028	0.74096	0.68671	0.64603	0.60854	0.67943	0.68504	0.819	0.79508	0.62311	0.58297	0.5846	0.67224	0.62114	0.55474	0.62789	0.57256	0.58311	0.53204	0.54445	0.55762	0.51171	0.49574	0.44619
0.73981	0.76902	0.79093	0.7261	0.63818	0.69733	0.68562	0.69247	0.70113	0.6403	0.63409	0.61151	0.59848	0.66856	0.8184	0.7952	0.64865	0.54861	0.53456	0.68095	0.60999	0.49858	0.62285	0.55416	0.58972	0.52942	0.52431	0.52425	0.48954	0.46302	0.43206
0.68488	0.77829	0.81663	0.77784	0.66886	0.71898	0.69902	0.6713	0.69642	0.63943	0.62505	0.60024	0.60897	0.55859	0.7635	0.79966	0.72873	0.52414	0.51148	0.5358	0.58408	0.50243	0.49208	0.57547	0.49444	0.45743	0.41321	0.4585	0.41935	0.37112	0.31189
0.70203	0.77984	0.79685	0.76951	0.60738	0.70968	0.6916	0.60374	0.63779	0.62206	0.60487	0.59085	0.57894	0.57771	0.79617	0.81907	0.65554	0.58513	0.52806	0.59041	0.61776	0.44892	0.56571	0.59715	0.48399	0.49978	0.48419	0.48295	0.49535	0.42696	0.40784
0.75572	0.76443	0.76627	0.75352	0.70419	0.68834	0.70025	0.66203	0.62713	0.62839	0.6282	0.60063	0.61557	0.60945	0.82567	0.81909	0.623	0.65736	0.58593	0.64112	0.62503	0.43455	0.64874	0.61855	0.57457	0.55734	0.50827	0.47848	0.53638	0.52831	0.42658
0.77275	0.78549	0.78776	0.76782	0.65229	0.72114	0.70094	0.66207	0.6958	0.67781	0.65716	0.60827	0.56512	0.56905	0.80227	0.81744	0.73922	0.60274	0.54222	0.58248	0.62279	0.56283	0.57865	0.6127	0.52744	0.51905	0.51243	0.53924	0.52979	0.49313	0.44583
0.789	0.82208	0.81421	0.75447	0.69732	0.71366	0.69181	0.62167	0.69488	0.66917	0.61244	0.60291	0.58329	0.58226	0.62481	0.79471	0.7659	0.5876	0.48116	0.42189	0.5839	0.58542	0.41108	0.58432	0.50557	0.47948	0.47511	0.53804	0.50875	0.4739	0.36902
0.75487	0.79116	0.77412	0.70934	0.68298	0.69621	0.67247	0.64963	0.68572	0.68116	0.62068	0.59176	0.56743	0.5515	0.55273	0.74435	0.78387	0.64089	0.44119	0.46256	0.56862	0.62119	0.38669	0.46616	0.50151	0.35687	0.41633	0.41227	0.41749	0.40554	0.35115
0.73401	0.79968	0.81212	0.75407	0.65609	0.72044	0.6943	0.67644	0.70096	0.6553	0.61695	0.57821	0.57052	0.55395	0.55289	0.69222	0.72235	0.53128	0.48565	0.43772	0.55149	0.58347	0.42105	0.40745	0.39275	0.3186	0.30559	0.29105	0.2963	0.26786	0.21036
0.76681	0.77975	0.7869	0.76148	0.7378	0.70458	0.75064	0.70023	0.71416	0.65662	0.66719	0.66503	0.55734	0.55093	0.58804	0.57135	0.57547	0.50888	0.46901	0.42899	0.44667	0.41153	0.41273	0.40674	0.34289	0.32493	0.31437	0.26513	0.22992	0.21055	0.19034
0.77237	0.78332	0.80566	0.77824	0.69525	0.71431	0.75949	0.73145	0.67877	0.6448	0.68206	0.72495	0.66105	0.63398	0.69417	0.63136	0.591	0.55984	0.50725	0.45896	0.46644	0.43789	0.43052	0.42917	0.37883	0.36122	0.37179	0.33019	0.29034	0.27261	0.27767
0.75631	0.80476	0.79758	0.78875	0.66787	0.66965	0.79357	0.79013	0.68565	0.6467	0.67352	0.73039	0.71985	0.58811	0.69667	0.68132	0.63714	0.62345	0.56002	0.48273	0.47636	0.44397	0.43149	0.44071	0.38629	0.36395	0.36574	0.32159	0.28953	0.26657	0.25861
0.78407	0.78688	0.7817	0.76298	0.6661	0.66798	0.76688	0.79956	0.72464	0.6511	0.65214	0.66973	0.69577	0.62227	0.64272	0.69512	0.60924	0.63169	0.55674	0.51876	0.48771	0.48612	0.45537	0.45374	0.43016	0.37865	0.36279	0.32873	0.28932	0.26874	0.2569
0.76955	0.8125	0.8126	0.77576	0.66211	0.69762	0.7082	0.73009	0.75683	0.73266	0.66725	0.62526	0.65326	0.70432	0.68573	0.62951	0.66379	0.6063	0.57528	0.50536	0.48649	0.48943	0.48714	0.46691	0.42311	0.38578	0.38713	0.38445	0.31745	0.31772	0.30289
0.78252	0.81873	0.80628	0.72762	0.67365	0.68955	0.66527	0.66611	0.76952	0.76589	0.67394	0.63763	0.67577	0.7023	0.69991	0.5801	0.63211	0.60965	0.5486	0.51253	0.49653	0.49309	0.47159	0.46892	0.42314	0.43906	0.42552	0.37588	0.33383	0.30835	0.31697
0.78475	0.81394	0.8054	0.75697	0.63303	0.70618	0.70309	0.65822	0.74402	0.71886	0.66856	0.64811	0.62283	0.70394	0.67371	0.60168	0.66106	0.61042	0.60568	0.50757	0.52738	0.4969	0.48608	0.49716	0.46482	0.45622	0.47302	0.43427	0.36011	0.35112	0.34089
0.75434	0.81746	0.81503	0.76318	0.65654	0.6489	0.66874	0.68084	0.73652	0.75048	0.66794	0.61851	0.61651	0.66383	0.68891	0.62107	0.6255	0.59465	0.58683	0.54151	0.53912	0.53617	0.51137	0.49393	0.49533	0.4736	0.46572	0.45328	0.41806	0.38807	0.3863
0.71323	0.79898	0.80314	0.7816	0.73006	0.72591	0.71635	0.70065	0.77465	0.75429	0.65179	0.64862	0.64262	0.70125	0.66385	0.62642	0.64752	0.60393	0.60249	0.53121	0.53746	0.52309	0.50843	0.50908	0.49471	0.45478	0.48835	0.45763	0.38044	0.39738	0.41101
0.75824	0.80828	0.80091	0.78499	0.69493	0.70481	0.65775	0.6746	0.75661	0.73727	0.68773	0.65671	0.687	0.67335	0.64671	0.59946	0.64359	0.59787	0.58629	0.52498	0.50631	0.5335	0.49179	0.48422	0.48334	0.45477	0.47139	0.43326	0.3902	0.39393	0.4007
0.76779	0.8053	0.80578	0.78651	0.65576	0.71349	0.7156	0.73816	0.77878	0.72205	0.68565	0.66506	0.67169	0.672	0.64392	0.64188	0.67144	0.57725	0.57915	0.50833	0.4779	0.48644	0.49329	0.45938	0.44933	0.43076	0.41914	0.4052	0.36932	0.3589	0.35226
0.80171	0.80187	0.79909	0.795	0.69035	0.66133	0.69504	0.78051	0.84831	0.85027	0.80549	0.7164	0.70381	0.77958	0.78094	0.70714	0.77302	0.772	0.64116	0.64527	0.53077	0.52127	0.53233	0.55822	0.55055	0.50759	0.48994	0.48603	0.44995	0.42145	0.40827
0.76329	0.80677	0.81517	0.78706	0.70021	0.70701	0.67673	0.83102	0.87386	0.85647	0.71456	0.65967	0.77927	0.83048	0.79612	0.70576	0.80052	0.76588	0.75098	0.64263	0.59014	0.59207	0.61063	0.61874	0.61125	0.54889	0.50696	0.52766	0.53315	0.51426	0.48179
0.77118	0.77229	0.78235	0.77638	0.72028	0.71708	0.73746	0.85209	0.86158	0.82539	0.79016	0.73128	0.82338	0.82758	0.74866	0.74124	0.75583	0.78222	0.7817	0.68508	0.61905	0.56481	0.57015	0.62752	0.62829	0.56339	0.51605	0.52328	0.53349	0.51537	0.47507
0.76876	0.78719	0.81976	0.79677	0.74449	0.75328	0.71042	0.79792	0.82062	0.80192	0.80077	0.78191	0.81958	0.82081	0.81252	0.79563	0.76296	0.76683	0.71352	0.62485	0.5616	0.50967	0.56537	0.56408	0.55663	0.50382	0.4695	0.45673	0.47684	0.4176	0.39501
0.78799	0.81935	0.81647	0.80475	0.68782	0.71555	0.70846	0.77322	0.781	0.69854	0.66708	0.64754	0.64407	0.64895	0.76422	0.78239	0.80187	0.82601	0.80042	0.53194	0.52357	0.55865	0.62296	0.56462	0.51718	0.53823	0.47335	0.47782	0.47549	0.44994	0.4021
0.79055	0.81015	0.81927	0.80294	0.68933	0.72014	0.74646	0.72195	0.70063	0.69378	0.67497	0.64237	0.637	0.67619	0.80896	0.81436	0.79774	0.80499	0.7471	0.62855	0.59522	0.53671	0.57743	0.58041	0.5675	0.5548	0.50624	0.51686	0.49489	0.49376	0.4454
0.78193	0.80841	0.8234	0.81112	0.73209	0.71055	0.73136	0.71226	0.72428	0.72869	0.69494	0.62298	0.6384	0.7605	0.83408	0.80297	0.68046	0.76772	0.70548	0.69786	0.57659	0.53043	0.55821	0.57439	0.60402	0.51344	0.48239	0.49346	0.47095	0.47822	0.43272
0.71953	0.72426	0.78452	0.78493	0.6764	0.69132	0.68471	0.68665	0.7274	0.71275	0.71048	0.6314	0.61544	0.61412	0.82741	0.82921	0.78767	0.77241	0.71085	0.59911	0.59688	0.52456	0.57506	0.58425	0.56494	0.5454	0.49867	0.48724	0.47359	0.45675	0.38564
0.77337	0.80923	0.79857	0.77855	0.71958	0.72156	0.69759	0.68052	0.70279	0.6996	0.66882	0.63582	0.6062	0.59614	0.66175	0.72096	0.81947	0.84485	0.81568	0.60377	0.5166	0.50904	0.64688	0.58892	0.53777	0.59864	0.50489	0.50672	0.46172	0.46977	0.43101
0.78291	0.83138	0.84246	0.81459	0.69245	0.71063	0.69642	0.69795	0.71293	0.68581	0.70234	0.63739	0.62558	0.58273	0.5893	0.61404	0.61925	0.78424	0.79741	0.67423	0.54453	0.49156	0.52396	0.55687	0.4513	0.43881	0.42089	0.38227	0.37814	0.35582	0.29695
0.80321	0.81226	0.79601	0.79889	0.74919	0.70356	0.69794	0.70251	0.71014	0.71362	0.66577	0.63467	0.6255	0.60882	0.61618	0.62107	0.59781	0.59467	0.56818	0.511	0.5181	0.47946	0.4863	0.52352	0.51301	0.50188	0.44879	0.42205	0.38307	0.27247	0.26217
0.78578	0.79049	0.81695	0.81063	0.72454	0.73073	0.71116	0.66107	0.70403	0.67904	0.68994	0.66517	0.60058	0.58522	0.5992	0.63297	0.56652	0.5169	0.51811	0.51031	0.50692	0.47169	0.49361	0.47916	0.44541	0.43748	0.38201	0.36594	0.31732	0.31054	0.27511
0.79158	0.82799	0.84119	0.81863	0.71942	0.7267	0.72032	0.69191	0.72116	0.67873	0.66477	0.59639	0.60998	0.56067	0.56921	0.61023	0.60688	0.57771	0.55822	0.50388	0.51217	0.47605	0.48105	0.49319	0.44338	0.38758	0.37136	0.3391	0.29405	0.29957	0.29491
0.76576	0.78109	0.79298	0.79912	0.71602	0.73816	0.7344	0.67443	0.73645	0.70379	0.69379	0.67445	0.63426	0.58117	0.58164	0.60985	0.60566	0.55816	0.51273	0.51412	0.5039	0.47298	0.4742	0.48588	0.43133	0.39703	0.41489	0.35761	0.28692	0.27313	0.28611
0.79013	0.81626	0.8154	0.79207	0.72812	0.73427	0.71748	0.68985	0.7462	0.70765	0.62059	0.62572	0.62455	0.60317	0.56176	0.59155	0.61985	0.57045	0.51548	0.50458	0.51105	0.45626	0.4865	0.48998	0.43372	0.42232	0.46067	0.41937	0.33333	0.27875	0.28484
0.77282	0.80561	0.78844	0.76763	0.74404	0.71302	0.71765	0.7212	0.74623	0.7273	0.71351	0.6475	0.66665	0.66487	0.65512	0.75251	0.78175	0.77612	0.73319	0.62855	0.56729	0.57631	0.53517	0.52433	0.55725	0.54834	0.49919	0.48036	0.50454	0.48664	0.42453
0.78531	0.8164	0.7936	0.78011	0.7365	0.73206	0.73217	0.74519	0.75999	0.71762	0.68231	0.65081	0.64503	0.61618	0.6794	0.81593	0.79826	0.73297	0.68009	0.57145	0.5851	0.55986	0.49816	0.58697	0.52627	0.55805	0.51833	0.56018	0.51011	0.51445	0.45799
0.78868	0.81551	0.80423	0.77377	0.69689	0.73146	0.72311	0.69426	0.73438	0.72346	0.69257	0.65317	0.62205	0.61215	0.64251	0.81071	0.80201	0.68869	0.56253	0.50954	0.55535	0.57662	0.46346	0.56192	0.5368	0.5087	0.50429	0.55166	0.49934	0.50668	0.4524
0.7907	0.81433	0.83208	0.81125	0.73646	0.69834	0.71891	0.6919	0.71036	0.72122	0.70022	0.65645	0.64386	0.64076	0.76995	0.82747	0.79606	0.68086	0.55725	0.52098	0.59536	0.59141	0.54024	0.64151	0.57012	0.55452	0.52914	0.54011	0.54588	0.5322	0.46961
0.78124	0.82592	0.83707	0.8093	0.67467	0.72796	0.75224	0.72495	0.74201	0.69625	0.68348	0.63029	0.59954	0.6153	0.75083	0.82643	0.79326	0.59524	0.57571	0.54291	0.59945	0.57981	0.52759	0.64348	0.57364	0.54727	0.52264	0.56206	0.54069	0.52821	0.47629
0.79253	0.81576	0.78533	0.75136	0.70523	0.7184	0.72319	0.69527	0.72916	0.69312	0.66651	0.61037	0.59482	0.57641	0.79577	0.84152	0.73068	0.57486	0.55069	0.53516	0.60275	0.49767	0.58721	0.66466	0.48553	0.56546	0.54282	0.55862	0.58108	0.50998	0.39806
0.81146	0.83871	0.82274	0.75783	0.70132	0.74054	0.73901	0.67936	0.72437	0.7377	0.6756	0.62344	0.61867	0.58943	0.81882	0.84272	0.68458	0.59339	0.5829	0.59681	0.63576	0.46711	0.5326	0.58438	0.53636	0.59672	0.53756	0.52251	0.51376	0.45142	0.44431
0.77932	0.78813	0.81365	0.78405	0.74075	0.68533	0.6774	0.70175	0.70796	0.72556	0.68907	0.63803	0.60852	0.60431	0.83481	0.84097	0.64568	0.61717	0.60376	0.65716	0.66964	0.48218	0.57724	0.58054	0.55522	0.57352	0.56048	0.52771	0.52471	0.52492	0.48128
0.77553	0.80873	0.83347	0.816	0.76744	0.73738	0.71754	0.73068	0.74708	0.70297	0.67428	0.66982	0.62976	0.66288	0.84158	0.83554	0.66115	0.66674	0.64287	0.69974	0.66003	0.50462	0.6244	0.59044	0.57017	0.53676	0.53947	0.5053	0.49664	0.51504	0.45783
0.77392	0.81235	0.84496	0.82079	0.76153	0.8024	0.75758	0.73496	0.75245	0.72169	0.71718	0.65786	0.5919	0.71888	0.84222	0.81024	0.63151	0.63944	0.63471	0.73196	0.65915	0.50905	0.61066	0.54236	0.58568	0.4943	0.47261	0.52622	0.49459	0.50922	0.42344
0.77427	0.76288	0.80283	0.79549	0.73663	0.8017	0.77861	0.70496	0.74328	0.70733	0.72502	0.65985	0.71987	0.7859	0.8357	0.80384	0.65251	0.62714	0.62082	0.72449	0.65157	0.5711	0.61135	0.63292	0.60893	0.5732	0.57102	0.5149	0.48779	0.47807	0.40281
0.76239	0.78996	0.81026	0.78785	0.77115	0.77209	0.75816	0.72579	0.74843	0.77011	0.76247	0.72088	0.72064	0.74374	0.72813	0.68088	0.63811	0.61921	0.63882	0.63707	0.60763	0.59431	0.58603	0.57244	0.53743	0.54309	0.54568	0.5311	0.518	0.48347	0.45488
0.78751	0.82562	0.82821	0.77672	0.75142	0.80274	0.79537	0.76086	0.73104	0.69826	0.75179	0.73137	0.63565	0.63801	0.64785	0.66513	0.66084	0.62776	0.59752	0.5993	0.58421	0.56275	0.58922	0.57299	0.54446	0.52968	0.52164	0.51563	0.49613	0.45055	0.42893
0.74935	0.79	0.81269	0.77304	0.71314	0.74955	0.78847	0.77038	0.7349	0.72097	0.73271	0.70165	0.64797	0.62736	0.64295	0.65149	0.64133	0.59592	0.60178	0.5559	0.56113	0.52885	0.5515	0.56599	0.5403	0.52263	0.51881	0.49993	0.46552	0.44929	0.43319
0.73077	0.77956	0.81995	0.822	0.7742	0.78045	0.79635	0.78258	0.7514	0.76165	0.75798	0.74147	0.73901	0.72329	0.6921	0.70366	0.69892	0.66108	0.65679	0.65607	0.628	0.60783	0.64567	0.635	0.61637	0.61254	0.60269	0.61448	0.58607	0.55884	0.52386
0.78209	0.82022	0.84064	0.83581	0.78097	0.78473	0.80123	0.81061	0.78164	0.77653	0.79196	0.7566	0.7501	0.73225	0.70638	0.72558	0.70054	0.67212	0.68396	0.66944	0.65912	0.62678	0.64801	0.62366	0.64066	0.64574	0.62696	0.64549	0.62198	0.62307	0.58396
[truncated: 104 more rows]

## Sheet: Fig5C_STRF
0	0	0	0	0	-0.192568	-0.193066	-0.193563	-0.194061	-0.201472	-0.208884	-0.216296	-0.223707	-0.231119	-0.23853	-0.245942	-0.253354	-0.274067	-0.294781	-0.315494	-0.336208	-0.356921	-0.377635	-0.398349	-0.419062	-0.359189	-0.299317	-0.239444	-0.179571	0	0	0	0	0	0	0	0	0.396103	0.46334	0.530576	0.597813	0.519681	0.441549	0.363417	0.285286	0	0	0	0	0
[truncated: 240 more rows]
[truncated: 23 more columns]

[truncated: 10 more sheets: Fig5D_response, Fig5E_STRF, Fig5F_response, Fig5G_STRF, Fig5H_response, Fig5I_STRF1, Fig5I_STRF2, Fig5I_STRF3, Fig5I_STRF4, Fig5I_STRF5]
