# Supplementary material for: Neuronal selectivity to complex vocalization features emerges in the superficial layers of primary auditory cortex
Source: PLoS Biol. 2021 Jun 16;19(6):e3001299. doi: 10.1371/journal.pbio.3001299 (PMC8238193; doi:10.1371/journal.pbio.3001299)
Supplement: S7 Data — (XLSX) [file pbio.3001299.s008.xlsx]

## Sheet: Fig7AB_rvalues
r fitting				r validation				selectivity
vMGB	A1 L4	A1 L2/3		vMGB	A1 L4	A1 L2/3		vMGB	A1 L4	A1 L2/3
0.425848	0.61038	0.362893		0.257522	0.525054	0.112362		8	8	6
0.382597	0.429108	0.253386		0.140704	0.289326	0.04841		7	7	6
0.485447	0.40435	0.366616		0.292174	0.227236	0.162263		7	6	6
0.38998	0.523397	0.719097		0.180502	0.287187	0.004848		7	8	4
0.369724	0.439212	0.36618		0.14093	0.246087	0.190186		8	8	7
0.369873	0.481988	0.485595		0.153773	0.317728	-0.018376		7	7	1
0.292869	0.394658	0.503823		0.113567	0.173283	0.285042		1	6	5
0.475189	0.415974	0.42723		0.305184	0.193146	0.109607		8	8	6
0.514783	0.455129	0.600534		0.401066	0.293001	0.422149		8	7	5
0.203603	0.47884	0.641825		-0.010351	0.33342	0.207977		7	7	6
0.363436	0.306521	0.289365		0.178692	0.045416	0.036193		6	3	1
0.402218	0.455134	0.370377		0.223379	0.221408	0.184787		8	7	8
0.452672	0.375797	0.349379		0.063303	0.187207	0.187321		5	8	8
0.358402	0.393714	0.389869		0.174305	0.116329	0.165324		8	5	7
0.205789	0.568452	0.308689		0.124691	0.391273	0.14723		2	8	3
0.354356	0.362467	0.539526		0.21514	0.22364	0.377377		6	6	7
0.525392	0.526122	0.636099		0.317883	0.414742	0.366563		7	7	4
0.510549	0.439756	0.383453		0.299019	0.260516	0.18467		7	7	8
0.651272	0.394077	0.728921		0.470345	0.246366	0.606255		6	8	5
0.510621	0.484106	0.281792		0.314279	0.413368	0.007005		6	7	1
0.530572	0.290453	0.217114		0.350432	0.086694	-0.003258		6	8	1
0.612727	0.504822	0.534023		0.490862	0.420524	0.44896		8	8	5
0.442262	0.502024	0.480256		0.307307	0.163271	0.062047		8	1	2
0.5287	0.609736	0.527744		0.449669	0.503584	0.305527		8	8	3
0.542611	0.517296	0.390617		0.424479	0.358168	0.150783		7	6	3
0.695138	0.475251	0.486115		0.609663	0.274775	0.338685		8	8	2
0.358189	0.348985	0.453048		0.154986	0.16943	0.118705		4	7	1
0.513923	0.459275	0.543425		0.283081	0.247165	0.055785		6	8	1
0.511781	0.62901	0.295808		0.409454	0.524111	0.029442		8	7	1
0.432004	0.342414	0.196242		0.289279	0.20152	0.023771		3	8	3
0.345115	0.683992	0.450923		0.141524	0.535314	0.119975		3	8	3
0.555304	0.486446	0.487782		0.435552	0.324892	0.082263		8	8	3
	0.014691	0.452204			0.014043	0.097621			7	2
	0.403892	0.638246			0.271031	0.005997			8	2
	0.433744	0.613747			0.205319	0.032187			7	1
	0.553739	0.383556			0.427109	0.002602			8	1
	0.478724				0.35181				8
	0.802294				0.31223				1
	0.323502				0.080054				1
	0.554732				0.184574				6
	0.434408				-0.018305				2
	0.265906				0.053834				3
	0.529276				0.246937				4
	0.385425				0.175323				6
	0.655939				0.143913				7
	0.471731				0.341652				8
	0.535873				0.389697				3
	0.426898				0.195005				3
	-0.024524				0.066202				4
	0.464912				0.050323				3
	0.639891				0.284066				7
	0.423265				0.199855				5
	0.305687				0.196626				7
	0.637511				0.493946				8
	0.690423				0.368818				5
	0.290929				0.125229				4
	0.561681				0.428808				7
	0.414168				0.120418				4
	0.517509				0.406817				8
	0.752381				0.609708				4

## Sheet: Fig7C_STRFsparseness
vMGB	A1 L4	A1 L2/3
3.63283	3.53462	3.41612
3.80555	4.20826	4.44767
3.67477	3.88337	3.30414
4.32906	3.92425	4.18659
3.24677	4.4698	3.1647
4.79634	4.52342	4.8575
3.67397	3.98988	3.76774
4.00471	4.86437	3.06242
3.48871	3.95773	3.60019
4.37281	3.64187	4.24271
3.81984	3.45525	3.6213
3.90878	4.74634	3.28353
3.53083	3.12764	3.55565
4.16741	3.86343	3.01149
3.75266	5.15103	3.80572
3.88513	3.66354	4.13965
3.45586	3.3527	3.93269
3.70781	3.37423	3.22136
3.33116	2.87951	4.62778
3.72393	4.48332	4.64862
4.48505	3.82048	3.14215
4.16468	3.35651	4.66982
3.36399	3.9389	3.3104
4.49162	4.81174	2.81018
4.0745	6.11051	3.12248
5.93103	3.07662	3.8886
3.45694	4.70159	4.5993
3.95754	4.94473	4.22907
5.81164	6.99772	2.80702
4.88655	6.07275	3.70204
4.54664	6.31579	4.19895
4.72608	5.24133	3.67801
	3.9899	3.152
	7.78743	4.25294
	3.94003	3.4909
	7.17358	3.71125
	8.16793
	3.38078
	4.43019
	3.75711
	3.6599
	4.14309
	3.47702
	3.87789
	4.30206
	5.31796
	3.26356
	3.98433
	3.50904
	3.48508
	3.6529
	3.45551
	4.35305
	4.64133
	6.835
	3.43074
	6.4908
	4.40594
	4.49948
	6.3672

## Sheet: Fig7D_STRFkurtosis
vMGB	A1 L4	A1 L2/3
2.83805	2.0886	1.57099
2.42666	1.91538	2.47712
2.95369	3.21619	1.33651
2.98613	4.0448	2.59704
1.5366	3.3588	1.082
4.11892	3.31472	10.219
2.41524	1.4924	1.89878
3.72703	3.59339	0.530981
3.35112	3.38858	0.949284
9.37117	1.24285	2.34391
2.70939	0.876551	3.79668
1.74752	3.35615	0.515728
2.81227	2.24791	1.49915
2.94246	1.64892	0.819678
3.24537	2.9662	1.7887
3.85683	3.2396	1.18239
1.47233	2.35081	2.45234
3.06399	2.83871	1.08918
1.21156	0.917189	3.47081
2.51311	2.87128	4.4287
3.4289	3.18692	0.634231
4.062	1.94499	3.76209
2.39953	1.38839	0.871349
2.9813	5.79653	0.185996
3.51011	9.95114	0.645306
9.60415	1.43217	2.2611
2.19811	3.63788	2.5008
2.60189	4.97859	2.78393
9.32073	22.8926	0.0613241
3.91782	5.75879	1.63023
4.06267	12.297	1.5858
2.50929	5.41053	1.12633
	NaN	1.18093
	14.4426	3.7333
	2.93591	1.77606
	10.9409	4.36106
	18.9716
	2.82122
	2.99198
	2.65343
	1.38957
	2.37533
	2.52846
	2.71055
	3.14561
	6.36018
	1.76763
	3.17318
	3.18994
	1.04286
	1.90432
	2.25821
	3.78461
	3.28086
	12.9279
	2.51258
	9.26546
	2.30647
	4.61195
	7.40927
