# Supplementary material for: Neuronal selectivity to complex vocalization features emerges in the superficial layers of primary auditory cortex
Source: PLoS Biol. 2021 Jun 16;19(6):e3001299. doi: 10.1371/journal.pbio.3001299 (PMC8238193; doi:10.1371/journal.pbio.3001299)
Supplement: S8 Data — (XLSX) [file pbio.3001299.s009.xlsx]

## Sheet: Fig8A_MI_100_50_vMGB
	time point	0.5	50.5	100.5	150.5	200.5	250.5	300.5	350.5	400.5	450.5	500.5	550.5	600.5	650.5	700.5	750.5	800.5	850.5	900.5	950.5	1000.5	1050.5	1100.5	1150.5	1200.5	1250.5	1300.5	1350.5	1400.5
cell #
1		0.0912473	0.130305	0.111565	0.134471	0.0935362	0.0922396	0.0282497	0.0826637	0.0432911	0.0610112	0.0983938	0.0846045	-0.0235673	0.0690921	0.076904	0.0945196	0.183443	0.159682	0.130809	0.111074	0.120653	0.214608	0.157469	0.137819	0.148473	0.162249	0.145202	0.0952706	0.0825234
2		0.065146	0.160653	0.029277	-0.0295536	0.0918669	0.072404	0.112126	0.0471992	0.0477016	0.0299998	0.0457452	0.126836	0.0642685	0.0488915	0.0637111	0.0650182	0.14901	0.0158975	0.0682557	0.036784	0.0136646	0.062761	0.0888012	0.0942677	0.066683	0.0890433	0.0844219	0.102278	0.0693976
3		0.060975	0.13583	0.217629	0.183147	-0.0387774	0.124296	0.0308474	0.00945799	0.00641976	0.0740916	0.015966	-0.010066	0.0644173	0.0167268	0.0377949	0.0411408	0.0466589	0.0837279	0.25152	0.151312	0.0788037	0.240427	0.193566	0.205094	0.177855	0.0899976	0.165697	0.150862	0.073053
4		0.112496	0.129768	0.222608	0.150825	0.13944	-0.00771648	0.0632669	0.021628	0.0965932	0.0295526	-0.0127118	0.0432722	0.0732995	0.111746	0.171683	0.117888	0.196076	0.144682	0.146017	0.00577121	0.24422	0.139119	0.146646	0.0926109	0.100478	0.13074	0.13047	0.0847555	0.0723606
5		0.0664821	0.126085	0.152951	0.0455285	0.0320802	0.0282611	0.0973998	0.136878	0.0336306	0.0850683	0.0811507	0.0221975	0.152535	0.110597	0.0846821	0.195209	0.130775	0.0667112	0.11699	0.0337752	0.0104957	-0.0327677	0.0537887	0.117654	0.078818	0.0844735	0.0428452	-0.0135726	0.00438312
6		0.00114866	0.0841215	0.045078	0.0331137	0.10143	0.0166642	0.0615766	0.162335	0.0611665	0.111302	0.016137	0.108879	0.00424591	0.0284373	0.0560088	0.0989598	0.0800025	0.000397347	0.0383383	0.0566147	0.113972	0.0213145	0.0527344	0.0504857	0.0140426	0.0500628	-0.0283556	0.00351936	0.0388678
7		0.0323473	0.102838	0.0401581	0.017982	0.0661705	0.173307	0.182112	0.116967	0.145021	0.104311	0.0789379	0.048263	0.048701	0.0482423	0.087361	0.150712	0.108056	0.0737748	-0.0561284	0.0763936	0.0445829	0.105429	0.071297	0.0733615	0.0950851	0.127813	0.0920398	0.0122223	0.0379464
8		0.158364	0.143673	0.301855	0.163493	0.342543	0.41086	0.244455	0.195491	0.253496	0.117221	0.210521	0.189487	0.352609	0.195077	0.231234	0.3707	0.299898	0.413474	0.296669	0.272933	0.339626	0.358708	0.514196	0.448226	0.354105	0.190766	0.26857	0.360699	0.458594
9		0.279324	0.257546	0.353618	0.190766	0.176176	0.240278	0.0469421	0.140342	0.14081	0.125559	0.231036	0.264329	0.411889	0.232288	0.294414	0.275268	0.295064	0.382478	0.356968	0.47495	0.468123	0.324385	0.494052	0.352968	0.399112	0.338262	0.326104	0.200937	0.18848
10		0.0163744	0.0779422	0.0655834	0.013139	0.0487748	0.0318165	0.0992402	0.219295	0.139023	0.0451166	0.0630243	0.045107	0.148863	0.0395772	0.0861494	0.10906	0.0772102	0.0395558	0.0491726	0.0977959	0.0681993	0.13107	0.0498447	0.0985053	0.11603	0.0157024	0.0879266	0.151707	0.217971
11		0.0463759	0.121583	0.0271774	0.0703434	0.042219	0.0360812	0.101257	0.13544	0.245299	0.0276551	0.031932	0.125268	0.0368533	0.0731998	0.139716	0.0606984	0.0775814	0.00926822	0.026066	-0.0266231	0.051652	0.00674966	0.114585	0.0769643	0.121258	0.0266568	0.0258566	0.00858278	-0.00130187
12		0.17593	0.124111	0.0827059	0.174057	0.0140729	0.00536767	0.00707828	0.164439	0.202304	-0.0345779	0.0472319	0.00979677	0.00873025	0.119817	0.0397672	0.0813813	0.180862	0.0338491	0.00987988	0.111395	0.158909	0.0535959	-0.00307813	0.0442962	0.138046	0.0752955	0.0628211	-0.0483437	0.120145
13		0.0605013	0.103321	0.0720295	0.0383664	0.00486242	0.0186914	0.0287912	0.0382305	0.0413673	-0.0472773	0.0429737	0.0635347	0.00441994	0.000751712	0.0757912	0.0404647	0.0260566	0.0806883	0.0548088	0.0598853	0.07782	0.037671	0.0539522	0.0396955	0.0245916	-0.023672	-0.0132351	0.046956	0.0310445
14		0.278597	0.437312	0.159912	0.101824	0.0909267	0.129889	0.127001	0.0380921	0.132805	0.0441189	-0.00700554	0.0845819	0.137818	0.120363	0.110185	0.0876031	0.156912	0.0912132	0.0379197	0.0712278	0.0182897	0.100119	0.141112	0.107346	0.145728	0.112514	0.0800665	0.0390729	0.00239966
15		0.0287805	0.0236008	0.00566341	0.0205534	0.0301791	0.00222028	0.00897175	-0.0252028	0.0663564	0.0220695	0.0281674	0.0521627	0.105659	0.083813	0.0381059	0.00903965	-0.0217621	0.118443	-0.0228534	-0.00711378	0.047667	0.0721922	0.0629386	-0.00822067	0.0988734	0.0503407	-0.00114172	-0.00938243	-0.0196179
16		-0.0253001	0.0848331	0.0225018	0.0763855	0.162322	0.0909529	0.0886406	0.189777	-0.00366286	0.052632	-0.0370195	0.036691	0.101812	0.181829	0.236704	0.0856471	0.119548	-0.0246216	-0.0174853	0.00495527	0.0349214	0.0837799	0.0185364	-0.041208	0.108511	0.0097891	0.0966245	0.105142	0.158957
17		0.111944	0.0553966	0.186851	0.170908	0.258191	0.249133	0.209754	0.243726	0.249623	0.324446	0.273109	0.21943	0.157818	0.16841	0.133112	0.22216	0.199161	0.1254	0.184645	0.265079	0.148581	0.260066	0.244252	0.271072	0.278824	0.267812	0.206852	0.194613	0.100216
18		0.0607451	0.220932	0.282177	0.140521	0.298349	0.399492	0.271172	0.228548	0.266529	0.231436	0.118878	0.13937	0.256829	0.272692	0.260708	0.297242	0.35251	0.174752	0.113909	0.153896	0.124701	0.173143	0.182241	0.200466	0.229272	0.283196	0.237055	0.155036	0.19441
19		0.0813473	0.0967334	0.0539744	0.209816	0.129546	0.231167	0.137522	0.0611567	0.0698413	0.14151	0.0418152	0.0657062	0.0684687	0.0323618	0.0507559	0.0329701	0.0296363	0.015902	0.0430535	0.0400312	0.0405631	0.0474105	0.0589219	0.116509	0.000774506	0.0447542	0.0780689	0.0185023	0.06019
20		0.039075	0.145127	0.181155	0.0519035	0.0777407	0.0519655	0.0146666	0.0251564	0.0286444	0.192441	0.0257628	0.0597237	0.0410044	0.0115413	0.0693415	0.0537658	0.040019	0.0289652	0.0261715	0.0691135	0.0383085	-0.0259182	-0.00963191	0.00167577	0.0471782	0.0522498	0.00118093	0.106369	0.0749706
21		0.0172981	0.0554612	0.045828	0.0963451	0.128883	0.0600758	0.0899342	0.0335883	0.00147903	0.0570502	0.116043	0.0399085	0.0631664	0.108535	0.103531	0.0900367	0.016024	0.0398883	0.0229099	-0.00345298	0.0534654	0.00115805	0.0412088	0.0549297	0.0918924	0.0869148	0.0436424	0.0900631	0.0438239
22		0.066439	0.176771	0.131288	0.100261	0.119041	0.131403	0.0999172	0.0287435	0.0622128	0.0950925	0.0686703	0.134881	0.113017	0.0361273	0.196344	0.145553	0.240351	0.137299	0.0908906	0.0505933	0.0985367	0.0964045	0.131004	0.274787	0.161852	0.0938506	0.197365	0.164239	0.054153
23		-0.0313267	0.0234369	0.0367602	0.0742529	0.0397647	0.0642494	0.0600273	0.0375501	0.108102	0.0939061	0.000451632	0.0545157	-0.0282442	-0.022727	0.027067	-0.000123103	0.0255203	0.0539146	0.0842312	0.00710978	0.0393394	-0.00971108	0.00797311	0.0359847	0.0462873	0.0367131	0.0395634	0.0118437	-0.00069865
24		-0.0122347	0.158485	0.0824688	0.0788242	0.0754118	0.00682973	0.0263012	0.00421205	-0.0324056	0.0348715	0.0879419	0.0936837	-0.0602137	0.0587557	0.0193449	0.0264385	0.0618706	0.0825227	0.0829683	0.134747	0.0469086	-0.00495023	0.0921479	0.11441	0.166522	0.0502876	0.159285	0.0781384	0.0467409
25		0.00127976	-0.0118907	0.112456	0.0948306	0.00259529	-0.0369155	0.0463654	0.0171247	0.120961	0.0593491	0.0823223	0.132189	0.0201217	0.0197309	0.0353637	0.040335	0.0786537	0.0737789	0.0142294	0.00799291	0.0671425	0.0508503	0.0815305	0.00464971	0.0165086	0.0300664	0.0339657	0.0659608	0.0149354
26		0.0911759	0.0698097	0.121349	0.0831085	-0.0528653	-0.0847746	0.0523382	-0.0326072	0.0970145	0.0550028	0.062987	0.0914222	0.0728947	0.0407205	0.0249652	0.128738	0.0207203	0.0398049	0.0178587	-0.00987904	0.057635	-0.0435554	0.0600106	0.0367884	0.0977344	0.074643	0.0482817	-0.0554276	0.0152684
27		0.0214083	0.0791821	0.0876819	0.0700243	-0.0334466	0.00726286	-0.0162531	0.00243074	0.0384305	-0.0136162	-0.0195063	-0.00327918	0.0117216	0.00116762	-0.0124075	-0.00451257	-0.00556217	0.0324898	-0.00156092	-0.00167056	-0.00570347	-0.00551211	0.000576328	0.0416941	0.00766894	0.0023324	0.0215138	0.0328314	0.0412625
28		0.0324155	0.104694	0.0849597	0.0791537	0.105628	0.0683229	0.0369709	0.0125854	0.0309337	0.0358325	0.0250323	0.00819424	0.0114529	-0.0362304	-0.0284126	-0.00312483	0.0259767	0.0541613	0.0403812	0.0430829	0.0735287	0.102264	0.0219447	-0.0287557	0.0662478	0.0633165	-0.0038049	0.0286006	-0.00218771
29		0.0228539	0.0933067	0.0983312	0.154444	0.040597	0.00894355	0.00462108	0.0308849	0.00404661	-0.0012052	0.0596701	0.103954	0.0619176	0.0841728	0.0729703	0.0693744	0.0696732	0.0619231	0.0993522	0.0687265	0.0303005	0.14148	0.0986319	0.0217073	0.0334285	-0.00210485	0.0321687	0.104585	0.0589518
30		0.0218109	0.0385842	0.0886031	0.0212311	0.00382034	0.0106448	-0.00275586	0.00529573	0.00834672	-0.00591426	-0.0246334	-0.0387445	0.0118866	0.0183914	-0.0115858	-0.0172276	0.0312359	0.0595764	0.0406883	0.0363965	0.0330156	0.00420436	0.00576625	0.0285836	0.0327475	0.0243388	0.0253606	0.0405249	0.0274051
31		-0.00924141	0.00603216	0.00281158	0.0332595	0.0332699	0.0358642	-0.030454	-0.00958287	-0.00446989	0.0116241	0.0444281	0.0111186	-0.0334958	0.0291798	0.0274763	0.0187041	-0.0248259	0.00673572	-0.0356388	-0.0129916	-0.0106019	-0.046816	0.0597448	-0.0119217	0.00501406	0.0229834	-0.0311797	-0.0450423	0.0144781
32		0.0562866	0.145494	0.104735	0.0181735	-0.00798653	0.00977289	0.0169381	0.0622712	0.0622624	0.0747894	0.0913037	0.00469804	0.0284642	0.088438	0.0912518	0.0327307	0.034821	0.103219	0.0765235	0.104499	0.0610566	0.0268444	0.078169	0.106406	0.102347	0.0055943	0.0668624	0.0557563	0.03088

## Sheet: Fig8A_MI_100_50_A1_L4
	time point	0.5	50.5	100.5	150.5	200.5	250.5	300.5	350.5	400.5	450.5	500.5	550.5	600.5	650.5	700.5	750.5	800.5	850.5	900.5	950.5	1000.5	1050.5	1100.5	1150.5	1200.5	1250.5	1300.5	1350.5	1400.5
cell #
1		-0.00718583	0.307978	0.341646	0.207931	0.210712	0.347812	0.149157	0.184502	0.288366	0.177604	0.391536	0.333066	0.196618	0.364213	0.430361	0.399199	0.304679	0.346245	0.293869	0.163392	0.194416	0.232422	0.152189	0.388677	0.244821	0.133086	0.113763	0.228652	0.324087
2		0.0512906	0.0350511	0.0974659	0.00403139	0.109971	0.0902661	0.0849977	0.00375115	0.0490378	0.0793123	0.109648	0.0239353	0.0987725	0.103706	0.0990416	0.0390796	0.0731076	0.0687018	0.238213	0.101558	0.190729	0.145357	0.146564	0.126891	0.14818	0.132391	0.0609376	0.202262	0.137151
3		-0.0028901	-0.0175635	-0.00972511	0.0211051	0.0147621	0.0535813	0.0438714	-0.0197312	0.0421445	0.0346978	0.00357397	0.0474892	0.0184902	0.0011808	0.0543558	0.0431042	0.0633593	0.0537696	0.0402764	0.0509653	0.0622632	0.0734872	0.113815	0.065839	0.115028	0.0372336	0.0372077	0.0295812	0.0771809
4		0.0417222	0.0161676	0.0119777	0.061915	0.0157414	0.00897957	0.00938691	0.00695907	0.0932692	0.0429708	0.00480886	0.0371434	0.0707629	0.0447328	0.0746502	0.10047	0.13024	0.104572	0.0946747	0.0937579	0.11424	0.174095	0.215876	0.227989	0.216067	0.322041	0.282539	0.228708	0.143182
5		0.175499	0.14335	0.180906	0.223401	0.0918951	0.216097	0.323221	0.0670628	0.0767163	0.29444	0.448764	0.276301	0.274628	0.366414	0.209715	0.0282449	0.250383	0.26315	0.354386	0.416411	0.455062	0.408802	0.277523	0.321838	0.208172	0.240052	0.26576	0.171067	0.28317
6		0.354541	0.128806	0.236243	0.239056	0.175414	0.158684	0.152276	0.0709361	0.0952998	0.130762	0.150413	0.151996	0.127502	0.13978	0.135639	0.291508	0.209329	0.170891	0.185945	0.135806	0.13161	0.147572	0.160658	0.0671111	0.112766	0.0944128	0.0902457	0.233356	0.151443
7		0.0535367	0.0827672	0.129599	-0.0193793	-0.0430011	0.0176583	0.0390605	0.082156	0.0954578	0.116978	0.0108676	0.0209717	0.0139913	0.0780137	0.018454	0.117929	0.112698	0.0496088	0.0285042	0.092838	0.103682	0.0045389	0.132388	0.0446254	0.0407771	0.0117288	0.00860185	0.00845576	0.109103
8		0.0392042	0.048866	0.0339166	0.0865977	0.0681263	0.14639	0.0944192	0.00518832	0.0466243	0.13036	0.0844801	0.13605	0.0849872	0.0984184	0.108578	0.247756	0.0731961	0.19226	0.12993	0.0933223	0.132514	0.136927	0.180898	0.0838441	0.0725555	0.029656	0.0756266	0.208552	0.104306
9		0.380852	0.345023	0.242196	0.179022	0.356634	0.368237	0.255027	0.16637	0.26167	0.409282	0.402055	0.340582	0.304837	0.379317	0.362569	0.386861	0.578347	0.54729	0.410779	0.238388	0.214708	0.365655	0.357771	0.347875	0.248075	0.509644	0.507975	0.22856	0.294414
10		0.0113447	0.102604	0.133992	0.121038	0.0862066	0.188488	0.0548647	0.0055081	0.0798006	0.0833148	0.0280991	0.0610778	0.191511	0.0570459	0.156391	0.158799	0.107334	0.118611	0.0914302	0.0900016	0.155791	0.215834	0.311535	0.233998	0.262455	0.334437	0.263259	0.219566	0.21527
11		0.0156173	0.00334956	0.0489518	0.00335462	0.0698088	0.0212517	-0.00366799	0.0240792	0.0300125	-0.00825097	-0.0170017	0.0280851	-0.0110355	0.0273589	-0.00432077	0.00716141	-0.049049	-0.00811355	0.0352149	-0.0312817	0.0160856	-0.0221678	-0.0146061	0.0150583	0.0211098	-0.00511779	0.0398073	0.00520789	-0.0191934
12		0.0329322	0.180513	0.184599	0.109758	0.0444099	0.165434	0.125177	0.0497436	0.0639226	0.082206	0.0977729	0.146352	0.0432483	0.0182445	0.0430277	0.08588	0.0535658	0.101653	0.118996	0.0607674	0.0697967	0.141909	0.131587	0.0462403	0.00439753	0.0981729	0.0811455	0.0315775	0.04381
13		0.130594	0.118179	0.190962	0.11251	0.156078	0.378974	0.156367	0.188142	0.184811	0.23766	0.241427	0.0554074	0.199051	0.245418	0.201018	0.334898	0.250696	0.374562	0.34069	0.14081	0.251453	0.355367	0.415962	0.282345	0.285827	0.281454	0.177657	0.290817	0.232565
14		0.0438814	0.113337	0.1443	0.155363	0.0866448	0.0841055	0.110921	0.0974483	0.0788644	0.108954	0.0198475	0.027059	0.14343	0.133416	0.0163185	0.0448374	0.126591	0.049583	0.00584603	0.0292481	0.0249303	0.00518573	0.135782	0.140334	0.0703781	0.0564623	0.0112083	0.0112083	0.0531438
15		0.351759	0.38661	0.39852	0.610874	0.582427	0.394378	0.315352	0.240879	0.24622	0.447482	0.368579	0.444556	0.554874	0.436684	0.46541	0.543905	0.50746	0.434445	0.325848	0.335429	0.42816	0.60829	0.690422	0.515194	0.752932	0.694215	0.64433	0.613486	0.591904
16		0.213327	0.097344	0.0571294	0.142584	0.0176565	0.0932431	0.123897	0.166572	0.00737137	0.00433329	0.0738724	0.0780045	0.0736483	0.0838918	0.0725901	-0.0493655	0.070189	0.0168707	0.00774322	0.0729498	0.0371539	0.0938524	0.036198	0.0538177	0.0924259	0.119666	0.10682	0.100776	0.212439
17		0.225143	0.219444	0.253146	0.10553	0.057292	0.121408	0.202214	0.154197	0.218659	0.118136	0.134782	0.146366	0.23213	0.08267	0.173726	0.290089	0.189567	0.270793	0.322133	0.11946	0.301183	0.307061	0.206095	0.189286	0.187634	0.226362	0.220169	0.213207	0.227963
18		0.196673	0.036663	0.17425	0.26972	0.171357	0.121987	0.120357	0.172302	0.132034	0.0897348	0.00467008	0.0064073	0.11555	0.128286	0.0932898	0.139095	0.224941	0.144122	0.114055	0.0814338	0.0765276	0.169792	0.19034	0.0939712	0.127895	0.0950293	0.12752	0.0833572	0.0557412
19		0.0308708	-0.0246325	0.0637832	0.20007	0.119714	0.0355199	0.167817	0.0422129	0.10874	0.16384	0.290012	0.197592	0.258899	0.175263	0.182886	0.141948	0.118394	0.0344742	0.265972	0.19333	0.221715	0.102952	0.184024	0.137066	0.164488	0.00884588	0.086272	0.161919	0.0496337
20		0.0339646	0.0185191	0.114546	0.0387299	0.0707362	0.104365	0.0162991	0.116529	0.13117	0.112388	0.217278	0.154402	0.0665296	0.015153	0.11761	0.146173	0.0737227	0.0130584	0.119521	0.200958	0.166938	0.172126	0.103604	0.12361	0.0695224	0.173077	0.136328	0.203294	0.258552
21		0.0768732	0.0912475	0.0308474	0.0203239	-0.0298459	0.0391422	0.130064	0.07123	-0.0232157	-0.0485822	-0.0211686	0.0285039	0.00585443	0.0512805	0.0258795	0.0580908	0.0220733	0.0748406	0.0432128	0.0657139	0.0408272	-0.0291351	-0.0183984	0.0972955	0.0606364	0.115173	0.0301434	0.0714152	0.0353355
22		0.0969101	0.0717375	0.0793309	0.168731	0.247087	0.393599	0.404247	0.465051	0.41022	0.310534	0.320553	0.254749	0.500194	0.385931	0.332705	0.341592	0.303215	0.4308	0.373763	0.394254	0.220377	0.41123	0.45332	0.396739	0.326164	0.285891	0.321635	0.321718	0.264928
23		0.0433069	-0.048752	-0.019038	-0.0170202	0.00765899	-0.000346992	0.0124546	-0.012713	0.024436	0.0158592	0.00835639	-0.00466869	-0.0178333	-0.0019018	0.0457898	0.0339734	0.0261613	-0.00434838	0.0166604	0.045398	0.0545293	0.0860494	0.0562558	0.0556467	-0.00275532	0.0818311	0.139121	0.0382545	0.0699483
24		0.0504967	0.176917	0.468057	0.247747	0.298537	0.331777	0.402724	0.294098	0.321246	0.393834	0.327903	0.313347	0.268034	0.450415	0.356884	0.263481	0.376008	0.290266	0.407765	0.166179	0.211991	0.497604	0.27115	0.303206	0.457505	0.230636	0.324491	0.377455	0.202634
25		0.0481127	0.0950248	0.0604602	0.0828165	0.104739	0.146631	0.0326691	0.0049845	-0.00256987	0.025754	0.104049	0.0691346	0.0289253	0.0259452	0.0453609	0.00239903	0.019204	0.00629434	0.128057	0.0997496	0.0459332	0.028789	0.00476276	0.039923	0.0318074	0.0292783	-0.0176355	0.089398	0.0285335
26		0.0144024	0.0207046	0.0277559	0.00385817	0.0160917	0.00697905	0.0309771	0.0062678	0.0362592	0.185074	0.136734	0.0892859	0.0666485	0.0371669	0.0387059	0.0134601	0.00979781	0.00287971	0.0163585	0.00935645	0.0351811	0.0193897	0.0370734	0.0551038	0.139754	0.045999	-0.00743644	0.0345483	0.0629618
27		0.0363031	-0.00622423	0.0304988	0.0137462	0.0149644	-0.0245359	0.0404334	0.120583	0.127417	0.0807227	0.09662	0.0785005	0.204716	0.145465	0.0411861	0.0447193	0.0144107	0.0370256	0.039484	0.0347898	0.0300197	0.0885246	0.0923774	0.084502	0.0244742	0.0203751	0.0217513	0.0217274	0.0952109
28		0.0175735	0.0317782	0.0191586	0.11512	0.0768898	0.0233369	0.0980147	0.0633962	0.048894	0.0557588	0.0121047	0.0469307	0.11161	0.109012	-0.00452876	0.0371813	0.121113	0.0106979	-0.00940744	-0.00599762	0.0992944	0.0372079	0.0503851	0.0606402	-0.0172846	0.120727	0.113021	0.0641581	0.048821
29		0.0961807	0.182048	0.226989	0.167644	0.263379	0.178386	0.301242	0.445694	0.398699	0.360021	0.293768	0.462094	0.537428	0.288107	0.469115	0.320623	0.221637	0.31249	0.274955	0.256601	0.190408	0.253135	0.161301	0.210945	0.240298	0.368741	0.261114	0.320084	0.246624
30		0.0301213	0.0577706	0.00722429	0.0345139	0.0112054	-0.00900109	0.0138029	0.00599199	0.0276312	0.0365575	0.00742947	-0.0165973	-0.00560676	-0.0103959	0.0199731	0.0169309	0.0174569	-0.00430595	-0.00296643	0.0278469	0.00769297	0.00494338	0.0182921	0.00794717	0.00708525	0.0117772	0.0327389	0.00134107	0.000666261
31		0.00258258	0.0532224	0.10022	0.267614	0.265661	0.179062	0.209046	0.195211	0.0962175	0.235842	0.185257	0.289211	0.281744	0.174961	0.267812	0.319841	0.209612	0.24515	0.339295	0.137085	0.129894	0.170186	0.0410769	0.0176141	0.125029	0.222342	0.201973	0.201147	0.166325
32		0.212836	0.245152	0.0927667	0.440786	0.314288	0.246929	0.262567	0.100477	0.0842108	0.11667	0.218991	0.207762	0.166784	0.217975	0.441473	0.325073	0.253269	0.428232	0.426749	0.349593	0.340884	0.307367	0.342474	0.206828	0.311975	0.426775	0.434707	0.249965	0.36772
33		0.00485974	0.00434008	0.0868829	0.0543379	0.0149448	0.122968	0.126906	0.182466	0.102539	0.0651097	0.0945124	0.0577018	-0.0305257	0.0630877	0.0594633	0.066381	0.0720116	0.033632	0.0764552	0.195166	0.175683	0.0631839	0.116281	0.0892352	0.105281	0.160718	0.327365	0.174891	-0.000862223
34		0.209004	0.218883	0.0839644	0.22095	0.0407289	0.156322	0.231565	0.201864	0.154713	0.0774826	0.321029	0.279078	0.316791	0.383348	0.357432	0.371127	0.322973	0.297266	0.301973	0.266654	0.386554	0.201388	0.327597	0.360618	0.368512	0.476473	0.428877	0.292876	0.242176
35		0.0013267	0.068327	0.100533	0.0103216	0.0507537	0.032897	0.00233792	0.08823	0.0777809	0.0498852	0.053581	0.0162893	0.0719647	0.22361	0.188606	0.125919	0.0640442	0.120666	0.0774996	0.0177291	0.0660814	0.103089	0.0638002	0.0757169	0.0602406	0.0669094	0.0445436	0.087081	0.0709089
36		0.0744399	0.18644	0.113631	0.184566	0.151303	0.0967838	0.123387	-0.0514457	0.00291515	0.0564715	0.0436883	0.0740461	0.107119	0.203173	0.08008	0.126382	0.0491264	0.0571344	0.162319	0.167005	0.0265891	-0.00269448	0.127923	0.156412	0.144757	0.184383	0.135619	0.058415	0.153197
37		-0.00588657	0.00764044	0.0844962	0.125187	-0.00945957	0.0434636	0.0939821	0.126913	0.0876102	0.156006	0.109317	0.0838707	0.0779548	0.00186679	0.0900649	-0.0399868	0.000684278	0.0189884	0.0264835	0.0775535	-0.00339791	0.0839715	0.0606975	0.00860821	0.0434231	0.0126233	0.0637046	0.0807928	0.0561443
38		-0.00135039	0.0159709	-0.00665163	-0.00110799	0.00948759	0.0130988	0	9.71445e-17	-0.00178237	-0.000796932	0.0105331	0.0305561	0.0228407	-0.00162047	0.109119	0.135923	0.0125587	0.108382	0.0961194	0.0126937	0	0.0304253	0.0304253	0.0275491	0.0729071	0.011703	0.0277245	0.0523198	0.0347502
39		-0.0112536	0.0575805	0.050115	0.0462393	0.0723873	0.00969119	-0.00322838	-0.00218748	-0.0122459	0.00155422	0.016781	-0.00229567	-0.00457326	-0.00733253	0.0162409	-0.00735061	-0.00202559	0.0116134	0.0210852	-0.00464982	5.89806e-17	-0.000945276	-0.00833629	0.0248977	0.0326429	0.0101177	-7.14103e-05	0.0284612	0.0220709
40		0.0124438	0.0165449	0.143531	0.0980792	0.057993	0.0624445	0.0500384	-0.00165994	0.0210046	-0.0287646	0.0274063	0.0280742	-0.00866706	0.00944582	-0.0134835	0.00856796	0.0105107	0.0334815	0.0318104	-0.00151942	0.00192033	-0.0036118	0.0287112	0.0450909	0.0516912	0.0218652	-0.00091434	-0.00691074	0.0056769
41		-0.00108032	-0.000945276	0.000150041	0.0184318	0.0182956	0.0568357	0.0650185	-0.000962089	0.0291423	0.0299418	7.28584e-17	0	5.89806e-17	5.89806e-17	-0.00194903	-0.00793117	-0.000392121	0.000208273	0.029345	-0.00285119	0.00333558	0.0113433	-0.00108032	0.0317439	0.0172372	0.0628555	0.101037	0.0178493	0.0213804
42		-0.00202559	-0.00135039	-0.00148543	-0.00216063	0.0086606	0.0157369	0.0199454	9.71445e-17	-0.00162047	0.00860212	-0.00654037	-0.00418622	-0.00270079	-0.00519047	0.0384245	0.0339522	0.020442	0.0569315	0.0773611	0.10454	0.112911	0.161841	0.0176279	0.0601485	0.0347676	0.00164955	0.00745453	0.0117932	0.006182
43		0.0125104	-0.00733601	0.0204121	-0.00316661	-0.0082189	0.0614568	0.0769863	0.0874764	0.00997178	0.0972825	0.0641085	0.0597606	0.0627089	0.0658099	0.0928868	0.019863	0.0441613	0.0729137	-0.0118155	-0.00398892	-0.00454725	0.00743421	0.00937185	0.0323192	0.0386733	0.0289733	-7.06839e-05	-0.0164598	0.0102701
44		0.00441875	-0.0406697	0.0476501	0.0981693	0.175711	0.161396	0.0278801	0.0461462	0.115278	0.0225747	0.0302853	0.0160318	-0.00583409	0.0318106	0.0301473	-0.0183182	0.0224962	0.00623868	0.0240687	0.0735624	0.0259002	0.0354368	0.0811391	0.0977342	0.0477467	0.0291655	-0.00519841	0.0468825	0.0377271
45		0.0645017	0.0911588	0.0560523	0.0827224	0.0271044	0.0285635	0.0161901	0.053101	0.0391763	0.0351386	0.0261281	0.0442043	0.195652	0.130669	0.0181914	0.0662469	0.0259421	0.000554172	-0.000884962	-0.0156932	0.0410749	0.205814	0.107595	0.0559028	0.102444	0.0663578	0.0129315	-0.00858944	-0.00760075
46		0.0136825	0.0455843	0.0564975	0.0469324	-0.0137186	0.034036	0.0322132	0.111448	0.00663788	0.0357162	0.0468545	0.0209069	0.00649046	0.0414955	0.060879	0.051923	0.0294024	-0.00419498	0.0538277	0.121462	0.0256962	0.0545589	0.0177409	0.100953	0.100046	0.00932626	-0.024306	-0.00146006	0.0566761
47		-3.60822e-16	-3.60822e-16	-3.01183e-05	-0.00778917	-0.00490207	-6.02366e-05	0.00474446	0.00796733	-0.00230244	0.0164363	-0.000218095	-0.00578862	0.00526535	0.039387	0.0391775	0.00413283	0.0767514	0.115737	0.0967674	0.182151	0.238866	0.234024	0.108681	0.0103113	0.0930333	0.0981507	0.0623091	0.0253161	0.00927153
48		0.0623346	0.1975	0.0855653	0.0119502	0.00515952	0.0281063	0.0669003	0.0740103	0.07499	0.0514195	0.0349882	-0.00358808	0.0112041	0.0777157	0.0564563	0.00138655	0.033661	0.0205263	-0.00124174	0.00800668	-0.00486142	0.0526761	0.0811264	0.0497204	0.0762245	0.117363	0.100632	0.0275424	0.00695504
49		-0.000473778	0.0422541	0.041564	0.0218078	0.000269488	0.0115187	0.00808698	-0.0233317	0.018876	0.0040658	0.0341235	0.0608338	0.0460992	0.0285689	0.0403141	0.034911	0.00536834	0.0817766	0.0229603	0.0342528	0.0354235	-0.00127721	0.0249998	-0.0109388	-0.00184785	0.00928272	-0.0118034	0.0801867	0.0127019
50		0.007692	-0.000631433	-0.0069034	-0.00640739	0.0873165	0.163581	0.10236	0.0145527	0.0130689	0.00550174	0.00103337	-0.0138213	0.031014	0.00122426	0.0135936	0.0153179	0.00397928	0.00360386	-0.00840549	0.00217978	0.0228102	0.0200354	0.0405935	-0.0222554	-0.00664179	-0.00615713	0.0254215	0.0235394	0.0218516
51		0.0934841	0.210475	0.0851137	0.00980746	0.0644716	0.0555741	0.0878394	0.0393877	0.115318	0.184434	0.226202	0.124578	0.0650151	0.120637	0.0791978	0.025562	0.036283	0.0682858	0.0711412	0.089286	0.144754	0.042437	0.0432091	0.08176	0.105792	0.0707701	0.0549805	0.0455543	-0.0178088
52		0.0231322	0.00798057	-0.0135082	0.0205426	0.0310426	0.00109506	-0.00768078	-0.00121786	0.0154359	-0.00366642	0.0529452	0.0571792	0.0391771	0.0245637	0.0501812	0.0448368	-0.0178233	0.00261241	-0.017909	0.0240525	0.0832573	-0.0116985	-0.0143442	-0.00899957	0.0531333	0.06189	0.00131368	0.00266875	-0.0398907
53		0.00827282	0.151225	0.0927306	0.133731	0.112127	0.165671	0.125348	0.0407403	-0.0232499	0.185468	0.251287	0.0930407	0.0380698	0.0191694	0.00377476	0.0683411	0.151947	0.181222	0.0471562	-0.0166174	0.0658624	0.080123	0.0341306	0.0642439	0.164911	0.113283	0.016858	0.0570322	0.123932
54		0.0250487	0.0933	0.0757016	0.111448	0.136574	0.249273	0.264503	0.319334	0.168919	0.16788	0.167573	0.0685467	-4.64043e-05	0.0949539	0.205052	0.217133	0.283822	0.332457	0.266455	0.23534	0.125561	0.0209222	0.0922127	0.114666	0.147702	0.0441428	0.0625542	0.076387	0.0389562
55		8.67362e-17	0.178495	0.174109	0.00665309	0.0610118	0.0738727	0.0399685	0.0754327	0.0687604	0.138768	0.151552	0.109774	0.0679583	0.186043	0.160864	0.179984	0.169773	0.0984088	0.0146959	0.0271087	0.023982	0.0692819	0.11106	0.0502056	0.072443	0.0704289	-0.00175551	0.0127718	0.0132652
56		0.00103915	-0.0109786	0.00903109	0.00442873	0.00847165	0.0222933	0.0125916	0.0385357	0.0722959	0.0270412	0.00203504	-0.000698532	0.00589494	0.0713693	0.0407733	0.00863712	0.0202725	-0.00458544	0.0177844	-0.00812104	0.00298438	-0.00381504	-0.00812469	-0.00246045	0.0271494	0.0341801	0.0136758	-0.0112891	-0.00589999
57		0.0296199	0.0022328	0.0460785	0.0609604	0.052828	0.0515654	0.0285465	0.0617902	0.0598892	0.0389964	0.0735291	0.120861	0.13211	-0.031139	0.0342801	-0.00290375	0.0448314	0.0560061	0.00957017	-0.0103307	-0.000518306	0.0210182	-0.0148673	-0.00539096	0.0186593	0.000396187	-0.0119099	0.0250653	0.0571878
58		0.0071615	-0.0387748	0.00256401	-0.00280974	0.0195945	0.0224806	0.0336466	0.0424805	0.042963	0.0104152	0.0158534	0.0835678	-0.020715	-0.00710758	-0.0267029	0.000214467	-0.00507895	0.0175816	0.076525	0.021952	-0.00228041	0.0164903	0.0088288	0.0436825	0.014534	0.0585055	0.0168044	-0.0264529	0.00428411
59		0.0116995	0.183561	0.0197024	0.0806324	0.0581907	0.0843328	0.0724402	0.0443097	0.106489	0.158395	0.0261393	0.0271775	-0.0250852	0.0773954	0.0687717	0.0736299	0.125062	0.123411	0.105341	0.0783852	0.0118503	-0.000910964	0.0715814	-0.0366269	0.0545914	0.051111	0.0746856	0.0384778	0.0113562
60		-0.00886993	0.0397274	0.0220881	0.0118072	0.0356551	0.204952	0.13649	0.29118	0.258716	0.0236111	0.0780093	0.0221817	0.0308696	0.0350696	0.0728465	0.0534698	0.115448	0.0958609	0.0196316	0.0484189	0.0795487	0.0753424	0.0743607	0.0951519	0.00314964	0.0420571	0.155051	0.134922	0.0384085

## Sheet: Fig8A_MI_100_50_A1_L2_3
	time point	0.5	50.5	100.5	150.5	200.5	250.5	300.5	350.5	400.5	450.5	500.5	550.5	600.5	650.5	700.5	750.5	800.5	850.5	900.5	950.5	1000.5	1050.5	1100.5	1150.5	1200.5	1250.5	1300.5	1350.5	1400.5
cell #
1		0.0557383	0.0933239	0.0408251	0.0502528	0.0803876	0.0405694	0.05556	0.139623	0.103331	-0.000398189	-0.0130768	0.102849	0.115901	0.0140333	0.0616586	0.0841474	0.0237304	0.0980178	0.0914002	0.163182	0.138347	0.107626	0.149053	0.121638	0.147221	0.0463846	0.111386	0.0497784	0.130705
2		-0.0130342	-0.000925453	0.0448248	0.0781024	0.0106486	0.0600856	0.0396284	0.0968674	0.039831	0.0678979	0.0398687	0.135816	0.0596671	0.0339483	0.0598736	0.0767873	0.167817	0.00270226	0.0289547	0.000433627	0.059155	0.0292117	0.0312037	-0.0140571	0.000703341	0.0163114	0.0959739	-0.0878287	-0.0383044
3		0.0938414	0.0399264	0.145037	0.122229	-0.00351519	-0.0086416	0.120007	-0.0535526	0.0672175	0.167906	0.138596	-0.00080513	0.00807172	0.0763177	0.0902486	0.20226	0.118486	0.0767294	0.0880781	0.0304815	0.0876075	0.144275	0.0606858	-0.0284424	0.0868962	0.124033	0.0324803	0.0282545	0.0710725
4		0.30601	0.339726	0.190599	0.139214	0.102478	0.035407	0.0190901	-0.00558007	-0.000816974	0.313254	0.32296	0.148963	0.222551	0.0959111	0.0412022	0.0215436	0.00864252	0.0425409	0.0894137	0.030421	0.196297	0.290603	0.236984	0.176097	0.13683	0.198808	0.092802	0.0536877	0.252918
5		0.0265121	-0.0295547	0.178874	0.149862	0.0588814	0.13058	0.0660934	0.0721108	0.147637	0.201041	0.113104	0.164908	0.234807	0.195343	0.201531	0.174765	0.103871	0.233321	0.24979	0.156199	0.24702	0.347699	0.226421	0.227686	0.190162	0.058518	0.0661742	0.0691366	0.256083
6		-0.00262398	-0.00437974	0.111408	0.12388	0.0442257	0.0145112	0.00201769	0.0114557	0.0235149	0.0120185	-0.00216063	-0.00685086	0.0197338	-0.00221911	-0.000810237	-0.00571206	0.00547814	0.00769725	-0.00728171	-0.000921932	0	-0.00221911	-0.00457326	-0.000810237	-0.00364606	-0.00310591	-0.00281775	-0.00121083	-0.00260347
7		0.0618456	0.118559	0.231012	0.270703	0.183666	0.199467	0.165582	-0.0178675	0.181308	0.069588	0.0310991	0.0990023	0.123671	0.0722447	0.0785421	0.126168	0.0742468	-0.00920744	0.0180218	0.00179178	0.0737235	0.0485253	0.128872	0.0797312	0.027634	0.0551746	0.097711	0.104656	0.0269774
8		-0.00565053	0.107826	0.152316	0.168784	0.060666	0.110998	0.0434279	0.0116273	-0.0174926	0.0517517	0.113056	0.0738144	0.0391523	0.0330343	-0.0266513	-0.00457122	-0.0380076	0.00974666	0.0686608	-0.00239327	-0.01841	0.0826184	0.0130572	0.00975568	0.0658156	0.0667467	0.0862898	0.0364999	0.0469701
9		0.0836277	0.183093	0.186046	0.181173	0.128453	0.164908	0.203211	0.0588194	0.0522361	0.0224969	0.0575348	0.142979	0.201634	0.159199	0.0725454	0.0132343	0.10407	0.0597592	0.0791413	0.0629899	0.0965384	0.108767	0.0683464	0.0778214	0.207998	0.24822	0.119071	0.0818602	0.243157
10		0.0112279	0.00269805	-0.0241679	0.00992393	-0.0561922	-0.0248994	0.13317	0.0556797	-0.000531671	0.0355882	-0.0314023	0.115084	0.168819	0.0861827	0.0228017	0.0598553	0.124103	0.0874407	0.0970868	0.0594726	0.00551919	-0.0399189	0.00202975	-0.00982215	0.041331	0.0275545	0.0618391	0.00189478	0.146708
11		0.0112987	-0.00189055	3.46945e-17	0	8.67362e-17	-0.000675197	0.00645957	0.0197908	0.0202346	-0.00573014	-0.0114422	-0.0112891	0.0109563	-0.000675197	0.0256802	0.0254648	-0.00756221	-0.00798965	-0.00276478	0.0280711	0.124862	0.115917	0.021147	0.00594217	-0.000725394	-0.000755513	-0.000815749	0.0203794	-0.00151235
12		0.114639	0.0437743	0.0113948	0.00351337	0.0305221	0.0544151	0.0595489	0.0667963	0.125564	0.0566025	-0.0144429	0.073159	0.127388	0.095482	-0.0249122	0.00568851	0.0996697	0.0849018	0.1136	-0.0235538	-0.0375466	0.00161475	0.068851	0.0958722	0.0985823	0.0299632	0.142536	0.0964318	0.0542938
13		0.0635319	-0.0271468	-0.0403669	0.046684	0.0293102	0.0256896	0.0710278	0.0200217	0.0523782	0.0957488	0.0119857	0.0344217	-0.0145005	-0.012613	0.0577973	-0.0160729	0.0595658	0.0225434	0.0311008	-0.0327711	0.174943	0.00437352	0.00910477	0.0201602	0.0539656	0.0876567	0.0455034	0.0494962	0.0462503
14		0.0744163	0.137527	0.119282	0.148898	0.114591	0.0634491	0.077478	-0.00278923	0.0774885	-0.0129703	0.0239451	0.0698381	0.0786451	0.0244061	-0.0180592	0.0659178	0.0352998	0.0565282	0.00479137	0.0704616	-0.00909706	0.0103357	0.0325596	0.0535548	0.0462552	-0.00264307	0.0846909	0.0875977	0.0776034
15		0.0624052	0.0293833	-0.0126364	0.0673993	0.0674424	0.11332	0.0761928	0.0551694	0.0749088	0.0596084	0.0778959	0.0555481	0.13882	0.120627	0.0106726	0.0520968	0.132988	-0.0174866	0.0641253	-0.0183782	0.0103975	0.0503373	0.0452065	-0.00312465	-0.00403984	0.0612236	0.0363031	0.107099	0.0683222
16		0.218502	0.0841795	0.0943972	0.278962	0.173892	0.14347	0.200457	0.228205	0.146659	0.276769	0.14688	0.354145	0.297261	0.33317	0.242037	0.0477429	0.22771	0.299277	0.317211	0.391151	0.172142	0.178377	0.225456	0.204142	0.224391	0.250753	0.228409	0.234765	0.221181
17		0.169987	0.202493	0.33531	0.0671979	0.0785356	0.0793546	0.0373777	0.0850086	0.0175791	0.0384509	0.0523165	0.0603681	0.00922105	-0.00743678	-0.00803797	0.0235392	0.0220112	0.0330447	0.0220626	0.0150155	-0.0224083	-0.0123853	0.0649069	0.0501395	0.00305162	-0.0071766	0.00216977	-0.0216426	0.027659
18		0.000823484	0.0275163	0.081689	0.127436	0.154968	0.247263	0.0882835	0.0994463	0.191742	0.0135969	0.126352	0.324347	0.220234	0.106113	0.0941112	0.0921578	0.113691	0.0409782	0.0877004	0.192157	0.168332	0.194919	0.123785	0.0446782	0.0355874	0.0152161	0.104826	0.101405	0.0606379
19		0.0158969	0.00521373	-0.00768249	0.00811314	0.000975756	0.00792745	0.0683257	0.0563491	0.0873748	0.0996704	0.160693	0.0511174	0.140626	0.184478	0.269319	0.181854	0.287219	0.314967	0.327955	0.289421	0.338024	0.360055	0.277249	0.2691	0.146127	0.0933441	0.145188	0.173028	0.218209
20		0.0388965	0.0111636	-0.00410966	-0.00461357	0.0473319	0.0679632	0.00151262	0.023978	0.027928	0.0207095	-0.00231122	0.0126598	0.0181286	0.00956089	0.000477428	0.00837244	0.016646	-0.00385295	0.00273694	0.0128723	0.0135374	0.0137675	0.0637117	0.0335634	0.0120236	0.0402517	0.028639	-0.00294212	0.044771
21		-0.00527871	-0.00937972	0.000780172	0.0067254	-0.0186375	0.00990077	7.73516e-05	0.018201	0.00302845	-0.0193989	0.00367372	-0.011406	-0.0104204	0.00644149	-0.0120153	-0.00406284	0.000729429	-0.0115774	-0.00827781	0.0214138	0.0331037	0.00221486	-0.00486348	0.0791986	0.0783736	0.0143317	0.0230039	-0.00056921	0.0016148
22		0.00310014	0.0634286	0.117017	-8.46502e-05	-0.00911802	0.0141821	0.0274638	0.0736557	0.040693	0.00662689	0.0936011	0.100078	-0.00114803	0.0640278	0.222066	0.107408	0.1207	0.0380674	0.0242135	0.0258068	0.0264318	0.00182782	-0.0207404	0.0383888	0.0821047	0.0403295	0.0590933	0.056045	0.0347276
23		-0.000675197	0.0418367	0.0606702	0.115149	0.114932	0.0283593	0.00931772	0.00500713	0.008197	0.0221461	0.0279351	0.0544507	0.0690271	0.00939428	0.0116927	0.0164344	-0.000675197	0	0	0	-0.000270079	0.0255235	0.0283412	-3.67761e-16	-3.1572e-16	-0.00135039	0.00931772	0.00993444	0.049367
24		-0.00976324	0.0447238	0.04472	-0.0051719	0.0296829	0.00651233	0.136303	0.118869	0.0346511	0.0217274	-0.00157384	0.00261998	0.0186015	7.87276e-05	0.0028135	-0.00443822	-0.00256575	0.019687	0.000727543	0.0128308	-0.00321941	-0.000350886	0.0124195	0.00630645	0.034049	0.0630854	0.0647243	0.0613822	0.0747966
25		-7.0276e-05	0.0375281	0.051627	0.149383	0.193261	0.0786353	0.0146013	-0.0067743	-0.00148543	0.0110148	0.00630645	-0.00178525	0.00611293	9.02056e-17	-0.000405118	-0.00640533	0.00572589	0.0249652	-0.00229567	0.00893669	0.00893669	0.000963786	0.0124667	0.0125587	9.02056e-17	0.0130988	0.0276075	-0.00310591	0.0116043
26		0.0123028	0.0206101	0.0560576	0.0345754	-0.00823741	0.00600776	0.0136156	0.0209556	-0.00126804	0.00175777	0.0451436	0.0155402	0.00714173	-0.00270079	-0.000675197	-0.000270079	-0.00640956	0.0268159	-0.00229992	0.0113975	0.0117953	0.0197293	0.0105788	0.0158142	0.00593035	-0.0132302	-0.0198821	-0.000661369	0.0471635
27		0.00779931	0.00873019	0.0119154	-0.00241688	-0.0047083	0.00617141	0.00192671	4.16334e-17	-0.00121535	-0.00256575	-0.000540158	-0.000350394	0.0585264	0.0430435	-0.00470981	-0.0069859	-0.000945276	0.0312355	0.00230966	0.0138001	0.0203794	0.0188366	-0.000496734	0	-0.000405118	-0.0047816	-0.00383959	-0.000405118	0.0122886
28		-0.00988021	1.16029e-05	-0.00218622	0.00931772	0.00931772	0	0.0261806	0.026928	0.00588923	-0.00243071	-3.43475e-16	0	0.0149961	0.0138455	-0.00256575	-0.00216063	-0.00175551	-0.00270079	-0.000810237	-3.01183e-05	0.00704013	-0.00311268	-0.000405118	6.245e-17	6.245e-17	7.63278e-17	-0.00229567	-0.000675197	5.89806e-17
29		-0.0101948	0.0167458	0.00239249	-0.0104767	-0.00394977	-0.00222764	-0.00202559	0.0115564	0.0117817	0.037978	0.0296916	6.245e-17	0.0216379	0.0256672	-0.000779923	0.0105785	-0.00302935	-0.00202559	0.0356642	0.0477639	-0.00313368	0.000901445	0.00353084	0.00909402	-0.000587933	0.0523015	0.0328931	-0.000758297	0.0122636
30		0.00107607	-0.010261	0.00716185	-0.00241777	-0.00484334	-0.00329943	-0.0115487	-0.0168632	-0.00228925	0.0113731	0.0253034	0.00467748	0.0600542	0.0611305	0.000290438	-0.010767	0.0211417	0.0405913	0.0338826	0.0158329	0.0319521	0.0781449	0.094285	0.0112264	0.0135358	0.0220243	0.0260341	-0.00187023	0.00254243
31		0.02686	0.0813463	0.0553302	-0.00300776	-0.00410966	-0.00787269	0.00751378	-2.16482e-05	0.0428447	0.0334739	0.0452639	0.0504039	0.0372049	0.00726772	-0.00482301	-0.000756005	-0.00381756	-0.0104831	-0.00821291	-0.00472638	0.0238652	0.100472	0.116556	0.0431816	0.0168743	0.024638	0.0908501	0.101168	0.103739
32		-0.00121535	-0.00208407	-0.000786892	5.89806e-17	0	-0.000671932	0.00721835	-0.000860434	-0.000945276	0.123432	0.108409	0.0189613	-0.00655246	-0.000426158	0.00935256	0.0971824	0.0929003	0.0106681	0.0113433	0.00371764	0.018872	0.0095878	-0.000971852	0.0256894	0.0417825	0.0111644	-0.0104204	0.0440571	0.0356052
33		-0.00617297	0.0458015	0.0324781	-0.00338237	0.0131127	0.0751298	0.0610658	0.0382349	0.00587072	0.00661655	0.0147395	0.00945276	0.00786844	0.00853939	0.00891194	0.0137497	0.0266969	0.0272383	0.0049424	-0.0117288	-0.0120173	0.0170259	0.0853982	0.0701921	-0.00734703	0.0213598	0.0250086	-0.00469267	0.000364405
34		-0.00459134	-0.00425323	0.0878081	0.0925262	0.0698626	0.0130988	0.0276841	0.0344106	-0.00437974	6.245e-17	0	0.0102045	0.00663501	-0.00370455	-0.00337599	-0.000810237	-0.000945276	0.0122886	7.63278e-17	0	4.51028e-17	0.0242496	0.0154052	0.0221784	0.00814121	-0.00189055	-0.00148543	-0.00121535	0
35		0	0.0124236	0.0302902	-0.00121535	-3.46945e-16	-0.000945276	0.008449	-0.00418622	-0.000945276	6.245e-17	6.245e-17	0	0	-0.000945276	-0.000945276	0	-3.46945e-16	-0.000120473	0.0100471	0.0124181	7.28584e-17	-0.00202559	-0.00607677	-2.00789e-05	-0.000796932	0.0131535	-2.00789e-05	0	6.59195e-17
36		-0.000945276	3.1225e-17	4.16334e-17	-0.000540158	0.0311154	0.0533834	0.0126937	0	-4.05925e-16	-4.05925e-16	5.55112e-17	5.55112e-17	9.71445e-17	0.0128287	-9.03549e-05	-3.747e-16	-3.43475e-16	-0.000675197	0.0447352	0.0879678	0.0257755	0.0133689	-0.000810237	0.0129638	7.63278e-17	0	1.07553e-16	1.07553e-16	7.28584e-17

## Sheet: Fig8_B&E_MI_SSI_vMGB_eg_1
	time point	0.5	50.5	100.5	150.5	200.5	250.5	300.5	350.5	400.5	450.5	500.5	550.5	600.5	650.5	700.5	750.5	800.5	850.5	900.5	950.5	1000.5	1050.5	1100.5	1150.5	1200.5	1250.5	1300.5	1350.5	1400.5
	MI	0.0911759	0.0698097	0.121349	0.0831085	-0.0528653	-0.0847746	0.0523382	-0.0326072	0.0970145	0.0550028	0.062987	0.0914222	0.0728947	0.0407205	0.0249652	0.128738	0.0207203	0.0398049	0.0178587	-0.00987904	0.057635	-0.0435554	0.0600106	0.0367884	0.0977344	0.074643	0.0482817	-0.0554276	0.0152684
Stim #	SSI
1		0.022997	-0.0190514	0.15388	-0.139978	0.0771636	-0.128604	-0.236074	-0.113194	0.0538298	-0.115932	-0.161699	-0.00127203	-0.150808	-0.0683591	0.212473	0.153849	0.029048	0.0873182	0.0516824	0.00780263	0.165408	-0.117766	0.000637172	0.0666998	0.160817	-0.0736782	-0.210224	-0.166504	-0.187489
2		0.509446	-0.0593888	-0.0329607	0.0877645	-0.0207815	-0.008643	0.336656	0.448275	0.0632752	-0.0968358	0.14568	-0.201445	-0.0887419	-0.11692	-0.113262	0.160262	0.0489323	-0.146221	0.0668294	0.277763	0.20125	-0.289902	0.296782	0.722505	-0.113653	0.222322	0.450908	0.0312819	0.29061
3		-0.0594413	0.369811	0.697147	0.393999	-0.118073	-0.353472	0.0110573	0.104713	-0.162138	-0.00567876	0.39208	0.218409	0.135009	0.26548	0.299485	0.0623441	-0.000170815	0.11259	-0.287797	-0.420333	-0.233626	-0.287988	-0.354545	-0.345074	-0.171223	-0.21582	-0.161212	-0.0968004	-0.161148
4		0.0344761	-0.107391	-0.174297	-0.216562	-0.194097	-0.269133	-0.12204	-0.309963	0.0152234	0.152915	0.159887	0.0537259	-0.158801	0.572196	0.603379	-0.116848	-0.274619	-0.267311	-0.0238861	0.408509	0.42553	0.376599	0.312305	0.0972551	0.497229	0.438918	-0.131385	-0.162115	-0.0703404
5		0.161468	0.835024	1.07658	1.06799	0.502896	0.0864049	-0.240691	-0.290781	-0.120593	-0.232757	-0.265996	-0.233115	-0.229599	-0.237325	-0.313696	-0.167521	-0.229902	-0.225613	-0.238158	-0.172676	-0.227935	-0.190465	0.0626114	-0.202278	-0.063575	-0.12353	-0.237983	-0.283308	-0.0901526
6		-0.0381119	-0.0530622	-0.153988	-0.276181	-0.483288	-0.184299	0.179483	-0.113128	0.0399769	-0.106472	0.0464937	-0.169184	-0.112693	-0.0677694	-0.171375	-0.102226	-0.303399	-0.0616347	0.487042	0.190151	0.117023	0.0428884	0.156787	-0.0821204	-0.0371995	-0.0468367	-0.1472	-0.265258	-0.11896
7		0.363729	0.0596585	0.231035	0.135521	-0.245541	-0.178374	-0.133403	0.106431	0.203393	0.182669	-0.150188	-0.185145	0.511049	0.961042	-0.0994008	-0.238159	-0.208958	-0.0927771	-0.164783	-0.398135	-0.192877	-0.280205	-0.315142	-0.242981	-0.136885	0.0351505	-0.0690054	-0.288208	-0.245933
8		0.0467468	-0.235835	-0.27969	-0.0267476	-0.213504	-0.257147	-0.244355	-0.351614	-0.125751	-0.20596	-0.228235	0.0563662	-0.0161007	-0.16901	-0.145395	0.103785	-0.0847907	-0.124993	-0.122525	-0.325392	-0.191489	-0.342579	-0.318629	-0.263699	-0.0379242	-0.241968	-0.079023	-0.174057	-0.202675
9		-0.0772789	-0.0201307	0.102197	-0.313184	-0.454455	-0.435627	-0.20011	-0.199724	0.219889	0.036358	-0.0756824	0.188856	-0.0970638	-0.151352	0.0779644	0.360307	0.207651	0.257106	0.190807	0.557638	0.482773	0.590476	0.848386	0.238263	-0.000503403	0.00927816	0.170152	-0.276987	-0.210284
10		0.0163593	-0.0447345	-0.00209632	-0.143856	-0.202248	-0.16349	-0.012298	0.0133542	0.169447	0.037361	-0.0708928	0.00354446	0.0382658	0.0127607	0.0102009	-0.0973727	-0.335631	-0.271937	-0.150813	0.116166	0.133961	-0.165464	-0.0703969	-0.103697	0.146586	-0.0994128	-0.218718	-0.145999	-0.108729
11		-0.0516867	-0.189259	-0.0308016	0.230476	-0.0835055	0.306408	0.420027	0.247577	0.646731	0.183214	0.207089	0.782171	0.403355	0.127401	0.219684	0.959895	0.552992	0.134097	0.418625	0.11145	0.434969	0.0634276	0.240023	-0.0940598	-0.0182024	0.0797547	0.0701579	0.176121	0.0742767
12		0.303122	0.486464	0.25428	0.291432	-0.224827	0.0745278	1.05481	0.234607	0.350865	0.62355	0.197819	0.314297	0.41658	0.0259369	0.155797	0.331352	0.42149	0.563135	0.251649	0.223273	0.228348	0.340608	0.0338464	0.0446867	0.330844	0.344561	0.633602	-0.0550125	0.515832
13		-0.111805	0.0443129	-0.0442612	-0.0745772	0.248529	0.288446	0.0696912	-0.0238066	-0.0216585	0.134247	0.163645	-0.0389154	-0.173752	-0.209206	-0.0600292	0.172042	0.386681	-0.0258763	-0.124978	-0.266672	-0.198999	-0.209412	-0.23357	-0.336071	-0.129372	0.487089	0.0689847	0.0857264	0.13815
14		0.469587	0.210883	0.37777	0.201118	0.104912	-0.144137	0.0957176	-0.182504	-0.00990101	0.145121	1.06917	1.01342	0.482165	-0.141295	-0.304056	-0.0644028	-0.189002	-0.169397	-0.0515488	-0.267416	-0.212272	-0.173567	0.488449	0.690811	0.628557	0.114066	0.0969411	-0.190192	-0.174605
15		-0.135922	-0.0520112	-0.0315049	0.251082	0.581887	0.0693716	-0.0405776	-0.0189194	0.169751	0.0166491	-0.226902	-0.0636869	0.341133	-0.00121546	0.221857	0.492948	0.0365547	0.164062	-0.0757254	-0.00611347	0.223737	0.291553	-0.039949	0.37435	0.557266	0.457391	0.433765	0.0795081	0.116034
16		0.00512814	-0.108334	-0.201702	-0.138563	-0.120911	-0.0586244	-0.100477	-0.0730399	0.0598916	0.131596	-0.194476	-0.275271	-0.133683	-0.150836	-0.194183	0.0495599	0.274647	0.704331	0.0593194	-0.19408	-0.23364	-0.345091	-0.147426	0.024024	-0.0490104	-0.192996	0.102747	0.844963	0.679706

## Sheet: Fig8_B&E_MI_SSI_vMGB_eg_2
	time point	0.5	50.5	100.5	150.5	200.5	250.5	300.5	350.5	400.5	450.5	500.5	550.5	600.5	650.5	700.5	750.5	800.5	850.5	900.5	950.5	1000.5	1050.5	1100.5	1150.5	1200.5	1250.5	1300.5	1350.5	1400.5
	MI	0.0813473	0.0967334	0.0539744	0.209816	0.129546	0.231167	0.137522	0.0611567	0.0698413	0.14151	0.0418152	0.0657062	0.0684687	0.0323618	0.0507559	0.0329701	0.0296363	0.015902	0.0430535	0.0400312	0.0405631	0.0474105	0.0589219	0.116509	0.000774506	0.0447542	0.0780689	0.0185023	0.06019
Stim #	SSI
1		-0.0401059	-0.0954592	-0.176792	-0.00993334	-0.0455681	0.186604	0.0373725	-0.0325678	-0.0127154	0.0376616	0.0226678	-0.0139202	-0.0140471	0.0458699	0.304287	0.388589	-0.0153152	0.11698	0.0410771	0.167866	0.292907	0.253839	-0.113451	0.185452	0.0391442	-0.221448	-0.219355	-0.164376	-0.157024
2		0.744974	1.26203	0.776188	0.225747	0.387242	0.472672	-0.0209621	0.207415	0.194592	0.0447193	0.107063	0.411447	0.0412222	0.169291	0.227338	-0.0628049	-0.0505071	-0.0849861	-0.113912	-0.124247	-0.009969	-0.0910873	-0.0404015	0.345224	-0.0148149	0.447715	0.935723	-0.0172103	-0.0865519
3		-0.0962227	0.0969095	-0.123552	-0.149518	-0.0972044	-0.0181029	-0.15553	-0.0291809	0.00780259	0.00700622	0.0172887	-0.0794381	-0.160035	-0.22088	-0.145842	-0.116015	0.0852208	0.286447	-0.0253546	0.0463981	0.0466751	-0.115302	-0.189536	-0.164815	-0.135729	-0.140931	-0.144978	-0.14148	-0.203386
4		-0.102951	-0.135091	-0.156349	0.102134	-0.0483887	-0.0683706	-0.132777	-0.0947236	-0.0927342	0.133339	0.0782002	0.266671	-0.0143367	-0.0796684	-0.0734704	-0.0902319	-0.129328	-0.171468	-0.0985853	-0.0233105	-0.0231285	0.17114	0.441152	0.102951	-0.0919057	-0.0499458	-0.124751	-0.159701	-0.123102
5		0.654138	1.04696	0.944568	1.3984	1.13501	1.26651	0.530988	0.249928	0.543529	0.808199	0.157571	-0.0896484	-0.0891256	-0.119337	-0.146722	-0.135038	-0.138907	-0.1525	-0.131919	-0.151753	-0.13785	0.00585845	-0.0772603	-0.0635101	-0.123744	-0.0242823	0.117936	-0.0271646	-0.0965482
6		0.0253529	-0.0698591	-0.115545	-0.115762	-0.183375	-0.102468	-0.0311472	-0.0875313	-0.131206	-0.0775148	-0.0850762	-0.0710427	-0.138822	0.167794	0.167398	-0.115076	-0.156292	-0.197242	-0.122905	-0.0725833	-0.105849	-0.0226404	0.15004	0.181669	-0.100678	-0.192313	-0.107926	-0.0519647	-0.0876453
7		0.0468493	-0.0833359	-0.113686	-0.0358004	-0.132555	-0.0803338	-0.129256	-0.106932	-0.0454743	-0.0193134	-0.141881	-0.0776418	-0.00960119	-0.0173989	-0.0791243	-0.111253	-0.0776718	-0.106758	-0.124588	0.00952321	-0.0413379	-0.141586	-0.11762	-0.141361	-0.187888	-0.226782	-0.210975	-0.107891	-0.134428
8		-0.0477496	-0.137339	-0.174802	0.00725989	-0.0601413	-0.0957257	-0.0157294	-0.0316366	0.00232791	-0.0605184	-0.0584728	-0.0819031	-0.116639	-0.121493	-0.0859652	-0.0690905	0.036971	-0.128514	-0.142348	-0.173424	-0.118802	-0.0692729	-0.100662	-0.132915	-0.183112	-0.233363	-0.0560486	-0.0657802	-0.0933304
9		0.116067	-0.140135	-0.126427	0.146381	-0.111371	-0.0939203	-0.134384	-0.0717254	0.00683133	-0.0451822	-0.153091	-0.138185	-0.137239	-0.0259496	-0.0122013	0.0136588	-0.0701837	-0.108658	-0.134273	-0.181777	-0.141941	0.103819	0.0577001	-0.0165052	0.0487886	-0.0416501	-0.119043	-0.102291	-0.145745
10		-0.12455	-0.227691	-0.277963	-0.171002	-0.200046	-0.12059	-0.131484	-0.186638	-0.163042	-0.0992439	-0.0610451	-0.013518	-0.0015396	-0.116837	-0.121043	-0.0823048	-0.0779844	-0.0949572	-0.0482664	0.0103546	-0.108379	-0.180192	-0.156889	-0.133194	-0.115243	-0.120502	-0.192196	-0.153219	-0.122581
11		0.0099673	-0.140582	-0.135635	0.0567421	0.0464314	0.0211476	-0.116631	-0.138651	-0.118451	-0.0821515	0.104263	0.263356	-0.10144	-0.139924	-0.0144546	0.154913	-0.041902	-0.0962017	0.0135163	0.254929	0.105907	0.060462	-0.052415	0.137848	0.0675073	0.0152926	-0.0573979	-0.0123451	-0.0108271
12		0.028203	0.171964	0.00425539	-0.131514	-0.15184	-0.102872	-0.147338	-0.12012	-0.115837	-0.0406539	-0.0655097	-0.0703092	-0.0785517	-0.189783	-0.122539	-0.0422539	0.0891978	-0.0873585	-0.0693379	-0.030477	-0.0921922	-0.142274	-0.151406	-0.00678831	0.0257709	-0.126268	-0.193354	0.0799058	0.108648
13		0.111314	0.186497	0.710839	1.69606	1.43729	1.47028	1.69058	0.874318	0.925932	1.10339	0.487377	-0.0119535	0.0537659	0.880238	0.943514	0.927181	0.902729	0.558698	0.688513	0.584075	0.758106	0.860939	1.13148	0.588054	0.214889	0.439049	0.479539	0.439372	0.905681
14		-0.0171256	0.0859385	0.0846781	0.427919	0.253027	0.502613	0.596033	0.374101	0.0511504	0.197519	0.176426	0.63819	1.60108	0.549714	0.121215	0.0377589	-0.00644801	0.138976	0.254724	0.0850179	-0.0651284	-0.138776	-0.0755697	0.304183	0.0604849	0.140023	0.426334	0.32304	0.830249
15		-0.0498368	-0.130422	-0.124501	-0.0835428	-0.196567	0.0871993	0.198532	0.153362	-0.0606132	-0.0552106	-0.120463	-0.138119	-0.135522	-0.217166	-0.156997	-0.0942708	-0.0643025	-0.10767	-0.150049	-0.213423	-0.189466	-0.154835	-0.13266	-0.0571785	-0.0945724	-0.122199	-0.112151	0.12226	0.112852
16		0.0432337	-0.142652	-0.131687	-0.00651615	0.0407875	0.37403	0.162081	0.0190908	0.125369	0.412112	0.203725	0.257315	0.396327	-0.046682	0.00670154	-0.0762403	0.188904	0.489644	0.852563	0.453332	0.479459	0.358475	0.370248	0.735029	0.603494	1.17367	0.827746	0.334883	0.26678

## Sheet: Fig8_C&F_MI_SSI_A1_L4_eg_1
	time point	0.5	50.5	100.5	150.5	200.5	250.5	300.5	350.5	400.5	450.5	500.5	550.5	600.5	650.5	700.5	750.5	800.5	850.5	900.5	950.5	1000.5	1050.5	1100.5	1150.5	1200.5	1250.5	1300.5	1350.5	1400.5
	MI	0.212836	0.245152	0.0927667	0.440786	0.314288	0.246929	0.262567	0.100477	0.0842108	0.11667	0.218991	0.207762	0.166784	0.217975	0.441473	0.325073	0.253269	0.428232	0.426749	0.349593	0.340884	0.307367	0.342474	0.206828	0.311975	0.426775	0.434707	0.249965	0.36772
Stim #	SSI
1		-0.0916226	-0.00680275	0.0113822	0.937752	0.306167	0.191626	0.521438	0.0191329	0.367081	0.363837	0.455419	0.254921	0.305017	0.150773	0.29421	-0.0304544	0.00336904	0.189562	0.529711	0.188112	0.328097	0.326707	0.214749	-0.0967738	0.238945	0.371297	0.38568	0.155711	0.367204
2		0.205494	0.161219	-0.0253619	1.10641	-0.208607	0.0701122	-0.00322715	0.544928	0.62228	0.246591	0.143934	0.0797836	-0.0196429	0.140103	0.307315	0.0356684	0.02917	0.418203	0.139622	0.0946584	0.892255	-0.0345848	0.0882496	0.349836	0.378382	0.104347	0.306587	0.122536	0.262402
3		0.362727	0.13138	0.0569309	0.247762	0.753053	0.393617	0.344699	-0.0691188	0.0966918	0.504274	0.630843	0.269526	0.51242	0.680166	0.197125	0.149357	0.00892351	0.0797711	0.339968	0.0974928	0.541493	0.418516	0.435744	0.556471	0.181194	0.213293	0.358803	0.270292	0.424202
4		0.381514	0.977591	0.380352	0.695064	0.136495	-0.126146	0.118269	0.0537012	-0.0390864	-0.0997831	0.0298012	0.375912	0.287068	0.0650237	0.812699	0.384139	0.0410821	0.183494	0.555945	1.47088	0.422466	0.371751	0.307729	0.236936	0.224854	0.312771	0.360823	0.267935	0.346372
5		0.450072	0.123952	-0.0843245	0.233166	0.729167	0.225744	0.172306	-0.241221	0.259417	-0.175964	2.09052	1.70672	0.699902	0.613746	0.686431	1.18101	1.20103	0.777133	0.271858	0.420249	0.276216	0.402954	0.649957	0.311679	0.215456	0.229695	0.391176	0.00517076	0.22409
6		0.0998407	0.820621	0.468099	0.135923	-0.231141	0.196028	0.0186971	-0.278627	-0.229534	-0.0247511	-0.140101	-0.168831	0.1027	-0.0990943	0.488354	0.534458	-0.113096	0.441017	0.130033	0.133814	0.111372	0.087041	-0.0414972	0.412876	0.936315	0.760507	0.103383	0.0038539	0.413011
7		0.507144	-0.0523344	0.0546469	0.503372	-0.136638	-0.0149254	-0.00861618	-0.17651	0.0440041	0.853123	-0.137156	0.00273525	-0.00781211	0.216656	0.319321	0.0547611	0.263153	0.460114	0.382408	0.303537	0.290391	0.476595	0.724154	0.516262	0.23993	0.275753	0.229443	0.100708	0.30172
8		0.0540107	0.369268	0.103334	0.453722	0.269124	0.107907	0.0783351	0.0183174	-0.046689	0.283375	-0.224854	0.0962514	0.237382	0.389938	0.678571	0.739924	0.862744	0.58145	0.343189	0.313545	0.316596	0.489727	0.442838	0.184647	0.171853	0.197796	0.350226	0.08221	0.270534
9		-0.0617072	0.0251765	-0.0598948	0.235458	-0.00142831	0.164075	0.413135	0.031912	0.209558	-0.0584188	-0.195773	-0.127587	0.194101	0.0388355	0.291864	0.168979	0.348792	0.894342	0.230597	0.24779	0.444658	0.443971	0.707197	0.571037	0.430283	0.713869	0.984664	0.218258	0.318059
10		-0.00343834	0.112564	0.082599	0.222736	-0.0494852	0.0980975	0.88308	-0.00725463	-0.23894	-0.0976321	-0.138741	-0.070275	-0.0293457	0.108779	0.108918	0.291308	0.255554	0.0522463	0.202257	0.322453	0.279758	0.218876	0.253919	-0.213653	0.447939	0.554062	0.394169	0.0740179	0.318794
11		0.594164	0.113863	-0.0533255	0.206957	-0.0295083	0.190982	-0.0452969	0.110345	0.0960681	-0.171326	0.0104212	0.372408	0.437078	0.0532058	0.105367	0.0166126	-0.104834	1.16978	0.906079	0.174896	0.464773	0.383045	0.129539	0.118019	0.729784	1.37417	0.797416	0.248684	0.25276
12		-0.0696003	0.485523	0.0493557	0.0905964	0.281849	0.12697	0.358425	0.23846	-0.0549386	-0.198901	-0.158363	-0.0922842	0.0583835	0.0954015	0.259287	0.486582	0.563361	0.212382	0.546684	0.723068	0.16509	0.335795	0.0854632	-0.0369292	0.122483	0.357629	0.310807	0.520571	0.584668
13		0.612405	0.407135	-0.12931	1.00912	2.10487	0.983879	0.695517	0.39922	0.119709	0.703978	0.71129	0.0993902	-0.141211	0.119688	0.898082	0.824845	0.504778	0.081273	0.503052	0.506425	0.392532	0.117562	0.397979	-0.0205129	0.163635	0.785405	0.810569	0.0669861	0.219106
14		0.324092	0.242901	0.0672642	0.0911879	-0.0599056	0.597139	-0.121976	0.173734	0.0114171	-0.158448	0.355744	0.347948	0.0274079	-0.0101084	1.08287	0.00622418	0.193858	0.334645	0.264539	0.314718	0.210054	0.172613	0.648708	0.170431	0.290016	0.161362	0.223545	0.0921692	0.534551
15		0.0602898	-0.0488695	0.0272002	0.409079	0.810804	0.712028	0.507768	0.534931	0.380333	0.118583	0.191421	0.0402368	-0.0485301	0.61762	0.235381	0.474051	0.0360539	0.117946	0.580107	0.205543	0.123411	0.136074	0.0872235	0.10393	0.0687978	0.200782	0.757998	0.772786	0.369717
16		-0.0200033	0.0592495	0.535319	0.474272	0.353785	0.0337319	0.268521	0.255685	-0.249999	-0.22181	-0.120537	0.137331	0.0536207	0.306867	0.297778	-0.116294	-0.0416289	0.858359	0.901938	0.0763064	0.194988	0.571227	0.347636	0.144993	0.151742	0.215659	0.190023	0.99755	0.676337

## Sheet: Fig8_C&F_MI_SSI_A1_L4_eg_2
	time point	0.5	50.5	100.5	150.5	200.5	250.5	300.5	350.5	400.5	450.5	500.5	550.5	600.5	650.5	700.5	750.5	800.5	850.5	900.5	950.5	1000.5	1050.5	1100.5	1150.5	1200.5	1250.5	1300.5	1350.5	1400.5
	MI	-0.0028901	-0.0175635	-0.00972511	0.0211051	0.0147621	0.0535813	0.0438714	-0.0197312	0.0421445	0.0346978	0.00357397	0.0474892	0.0184902	0.0011808	0.0543558	0.0431042	0.0633593	0.0537696	0.0402764	0.0509653	0.0622632	0.0734872	0.113815	0.065839	0.115028	0.0372336	0.0372077	0.0295812	0.0771809
Stim #	SSI
1		-0.0652957	-0.092018	-0.0286769	0.137938	-0.0102354	-0.12306	0.0294363	-0.0462814	-0.125115	-0.106657	-0.0629078	-0.0189474	-0.0904656	-0.0251897	0.00483656	-0.0794523	-0.0932639	-0.085788	-0.119453	-0.0856314	-0.108937	-0.160606	-0.114013	-0.0232984	0.00967232	-0.116505	-0.150618	-0.0622043	-0.11949
2		-0.0817149	-0.117312	-0.0401513	0.0371491	-0.0801486	-0.0991009	-0.0979368	-0.108002	-0.127183	-0.116267	-0.103944	-0.0698069	-0.0317854	0.0116947	0.068169	0.139308	0.179351	0.0561782	0.00252486	-0.0311433	-0.0944134	-0.134167	-0.0816897	-0.0845275	0.0797556	0.015219	-0.116497	-0.0242593	0.176025
3		0.127205	0.082904	-0.0389712	0.0431035	-0.0122512	-0.014263	-0.0982207	-0.0301025	0.334181	0.292196	-0.0612639	0.0463637	0.134553	0.00690486	-0.00516512	0.0671322	0.00544452	0.0553128	-0.00655533	-0.0380764	-0.0345174	-0.162853	-0.100398	-0.0935379	-0.0206385	-0.0305374	-0.0182797	-0.0650918	-0.0890132
4		0.0626049	0.146864	-0.0318823	-0.0793317	-0.100997	-0.139924	-0.130646	-0.0637793	0.255549	0.121832	-0.0683369	-0.0839577	0.0170482	0.0920426	0.126743	0.0508637	0.00191313	-0.0720761	0.0529932	0.286501	0.643506	0.718885	0.212716	0.155082	0.426322	0.220393	0.393755	0.325948	0.88076
5		0.0371109	0.141605	0.0141778	-0.0742422	0.436847	0.93242	0.430912	-0.0612464	-0.0250139	0.0495508	-0.0680538	-0.00663366	-0.039123	-0.0633445	-0.0258759	-0.0282581	-0.0970798	-0.0768763	-0.099671	-0.110035	-0.119626	-0.165817	0.100596	0.142572	-0.0931192	-0.13443	-0.155621	-0.0558944	-0.0784629
6		0.140752	0.0696801	-0.0881411	0.0348553	0.0482492	0.297033	0.126477	-0.0145309	0.395136	0.234923	-0.0591123	0.0593376	0.0298629	-0.0552173	-0.0875206	-0.0993091	-0.114748	0.0585832	0.313947	0.0351881	-0.0228336	0.0805802	0.0373831	0.0607115	0.134641	-0.059209	-0.13069	-0.110857	-0.122771
7		-0.0322803	0.00356843	0.503111	0.343303	-0.0248195	-0.127121	0.507599	0.269597	0.0962895	0.208293	-0.0448663	-0.00258655	0.294892	-0.0314619	-0.112644	-0.116231	-0.0875686	-0.0685921	-0.0948624	-0.0772734	-0.101439	-0.129264	-0.0844694	-0.12223	-0.0874797	-0.120201	-0.125962	-0.103255	-0.140263
8		0.16136	0.123606	-0.0225621	0.0376323	-0.0105462	0.0175373	-0.00876657	-0.0608079	-0.11043	-0.0975013	-0.0975746	-0.0663057	0.023159	0.0154687	-0.0934551	-0.104583	-0.101801	-0.0355711	0.0102574	-0.0107046	-0.0963798	-0.124788	0.0594703	0.0148157	-0.0849862	-0.104222	-0.104438	-0.0963548	-0.12658
9		-0.132232	-0.141826	-0.106388	-0.0908741	-0.0386495	0.0740342	-0.0556048	-0.0823156	-0.0145871	-0.0282606	0.193199	0.146381	0.00402486	-0.0360771	-0.0459641	0.0362391	0.122398	0.0583991	-0.0361722	-0.0401903	0.137379	0.0894634	0.168691	0.152262	0.426174	0.3943	0.165124	-0.0355701	0.0226168
10		-0.0360824	-0.0644094	-0.0993787	0.0292583	-0.0255567	-0.122705	-0.115633	-0.0923146	0.051654	0.0398419	-0.0126162	0.059468	0.0198795	-0.0293463	-0.0957387	-0.0981834	0.109932	0.105828	0.0517973	0.0351036	0.0536773	0.147351	0.246756	0.231844	0.0391483	-0.0897592	-0.149189	-0.118922	-0.139122
11		-0.0216909	-0.0558541	-0.0315087	0.135426	0.255229	0.311857	0.0588706	0.29387	0.269115	0.134548	0.570295	0.687382	0.129486	0.04159	0.4316	0.515368	0.307382	0.59117	0.731986	0.444553	0.440219	0.815761	0.912145	0.589061	0.819072	0.739966	0.21988	0.261611	0.571276
12		-0.133329	-0.0924897	-0.0150204	0.0396178	-0.0211142	0.0958277	0.230476	-0.0365717	-0.113834	0.138062	0.296972	0.13178	-0.0200126	0.00814469	0.134381	0.149019	0.202313	0.0369751	0.00370128	0.220795	0.159017	0.185649	0.263451	0.14356	0.0584173	-0.0573535	0.0904873	0.0727905	0.18324
13		-0.0308392	-0.0387945	0.0238831	-0.0613731	-0.0893419	-0.138856	-0.107295	-0.0831846	-0.105016	-0.0907853	-0.0983015	-0.0614515	-0.0177482	0.092906	0.506011	0.35897	0.599842	0.251649	-0.0854992	-0.0102694	-0.0274955	-0.144943	-0.0794725	-0.096409	-0.0752167	-0.0515927	0.0186498	0.0907273	0.147828
14		-0.104624	-0.0997994	-0.0890901	-0.070269	-0.00792648	-0.00722037	-0.0403163	-0.0884509	-0.0425876	-0.0554703	-0.0936475	-0.0300978	-0.107592	0.0503915	0.207799	-0.027864	-0.00270235	0.0381092	-0.0752682	-0.0452888	-0.0186464	0.130349	0.107064	-0.093333	-0.0808681	-0.0710375	0.655138	0.51122	0.169341
15		0.0366781	-0.0467495	-0.0275577	-0.0652061	-0.0773264	-0.0928771	0.0775591	-0.0378761	-0.0351519	-0.0299115	-0.152798	-0.0915259	-0.0668993	-0.0297922	-0.0379985	-0.113676	-0.109266	-0.0890061	-0.054926	0.202116	0.121709	-0.0493238	0.0270266	-0.000349925	0.0840877	-0.0570693	-0.13742	-0.13076	-0.0945533
16		0.026135	-0.0999901	-0.077445	-0.0593058	-0.00521822	-0.00628061	-0.104969	-0.0737009	-0.0286932	-0.139229	-0.0798596	0.0604272	0.0165642	-0.0298213	-0.105486	0.040326	0.0916012	0.0360184	0.0496232	0.0397994	0.064991	0.0795171	0.145792	0.0772017	0.20547	0.117776	0.141002	0.0141717	-0.00593817

## Sheet: Fig8_D&G_MI_SSI_A1_L2-3_eg_1
	time point	0.5	50.5	100.5	150.5	200.5	250.5	300.5	350.5	400.5	450.5	500.5	550.5	600.5	650.5	700.5	750.5	800.5	850.5	900.5	950.5	1000.5	1050.5	1100.5	1150.5	1200.5	1250.5	1300.5	1350.5	1400.5
	MI	-0.00459134	-0.00425323	0.0878081	0.0925262	0.0698626	0.0130988	0.0276841	0.0344106	-0.00437974	6.245e-17	0	0.0102045	0.00663501	-0.00370455	-0.00337599	-0.000810237	-0.000945276	0.0122886	7.63278e-17	0	4.51028e-17	0.0242496	0.0154052	0.0221784	0.00814121	-0.00189055	-0.00148543	-0.00121535	0
Stim #	SSI
1		0.153541	0.123882	-0.0815485	-0.0978962	-0.0719321	-0.0380031	-0.0481564	0.187525	0.13107	-0.0279969	0	-0.045193	-0.0549836	-0.0672955	-0.0557126	0.269864	0.25286	-0.0540567	-0.0319965	0	-0.0199978	-0.0599525	-0.0730076	-0.0687261	-0.0926663	-0.0708111	-0.0473074	-0.027084	0
2		-0.0293251	-0.051975	-0.0649982	-0.0838877	-0.0698141	-0.0290055	-0.0401622	-0.0445426	-0.0403095	-0.0239974	0	-0.0516877	-0.0613595	-0.0492528	-0.053714	-0.036051	-0.0240645	-0.0230682	-0.0119987	0	-0.0199978	-0.0525988	-0.0576171	-0.0647341	-0.0976537	-0.0396795	-0.0394001	-0.0390807	0
3		0.148549	0.320389	0.30859	0.0568918	0.145497	-0.0679947	-0.0683879	-0.0529351	-0.0383109	-0.0119987	0	-0.0371988	-0.041653	-0.0502507	-0.0567132	-0.0440473	-0.0620525	-0.0650566	-0.0319965	0	-0.00799912	-0.0529677	-0.0539715	-0.060625	-0.100657	-0.0462555	-0.0266651	-0.0210857	0
4		-0.0593007	-0.0799496	-0.0718222	-0.0770755	-0.0521725	-0.0140097	-0.0498409	-0.0749645	-0.06529	-0.0279969	0	0.459306	0.371344	-0.0477532	-0.0522171	-0.0450485	-0.033062	-0.0170699	-0.0159982	0	-0.0239974	-0.0399163	-0.048902	0.116415	0.172921	-0.0442586	0.195828	0.272833	0
5		-0.0523071	-0.0739558	-0.0770289	0.0882816	0.181723	-0.0380031	-0.0542104	-0.0474107	-0.0508012	-0.0439951	0	-0.0531846	-0.0582559	-0.0617404	-0.0637068	-0.0300527	-0.033062	-0.0430612	-0.0239974	0	-0.0279969	0.187096	0.340223	0.275538	0.192778	0.201291	-0.054132	-0.0550733	0
6		0.143052	-0.0909426	-0.0953689	0.067919	0.15607	-0.0519977	0.245773	0.432736	0.132569	-0.0399956	0	-0.0657359	-0.0620581	-0.03926	-0.0452235	-0.036051	-0.0480579	-0.0410632	-0.0159982	0	-0.0239974	-0.051222	0.153476	0.112269	-0.0966692	0.183062	0.197159	-0.0330824	0
7		-0.0408174	0.129872	0.167241	-0.10366	-0.0863309	-0.0380031	-0.0471558	-0.054351	0.151552	0.371959	0	-0.0456893	-0.0532267	-0.0707299	-0.0741958	-0.0390502	-0.0270637	-0.0260674	-0.0159982	0	-0.0159982	-0.0316148	-0.0447465	-0.0659184	-0.0907251	-0.0425103	-0.0747743	-0.0720671	0
8		-0.0612992	0.129371	0.178486	-0.102824	-0.0926448	-0.0509965	-0.0691982	-0.0677325	-0.0503579	-0.0199978	0	-0.0571844	-0.0642328	-0.0437561	-0.0422243	-0.0350498	-0.0390604	-0.040062	-0.0239974	0	-0.0399956	-0.0901857	-0.0906256	-0.0805397	-0.115144	-0.0490863	-0.0648701	-0.0600749	0
9		-0.0583028	-0.104434	-0.0988118	-0.10754	-0.0749808	-0.0290055	-0.0381637	-0.0454159	-0.0368113	-0.0159982	0	-0.0701736	-0.087871	-0.0857177	-0.0701987	-0.0330519	-0.0240645	-0.0320657	-0.0319965	0	-0.0159982	-0.0486972	-0.0526017	0.29573	0.421527	-0.0445073	0.202653	0.266835	0
10		-0.0478137	-0.0834462	-0.0797124	-0.110162	-0.0947249	-0.0350039	-0.0491544	-0.0606683	-0.0577921	-0.0239974	0	-0.0581823	-0.0649615	-0.0539338	-0.0547119	-0.0330519	-0.0320608	-0.0410632	-0.0319965	0	0.371959	0.725612	0.34916	-0.0628313	-0.0826767	-0.0418447	-0.0517182	-0.0380795	0
11		-0.0343228	-0.0729496	0.173454	0.0685875	-0.0713196	-0.0380031	-0.0531515	-0.0655707	-0.0592944	-0.035996	0	-0.0703585	-0.0758871	0.130622	0.13815	-0.0260523	-0.033062	-0.0430612	-0.0319965	0	-0.0399956	-0.0637043	-0.0705965	-0.0651388	-0.0726801	-0.0414277	-0.0617906	-0.0500762	0
12		-0.0722899	-0.0919354	-0.0661672	-0.0783087	-0.05655	-0.0230072	-0.0301694	-0.0520223	-0.0577948	-0.0199978	0	0.204559	0.156703	-0.0502481	-0.0412264	-0.0470465	-0.0490546	-0.0320657	-0.0319965	0	-0.0119987	-0.0361645	-0.0464079	-0.0598156	-0.0896676	-0.0442586	-0.0387345	-0.0330824	0
13		-0.0607976	-0.0794558	-0.0652468	-0.0950768	-0.0792987	-0.0230072	-0.0346655	-0.0546833	-0.0488026	-0.0159982	0	-0.0441951	-0.0462832	-0.0427555	-0.0472221	-0.0470465	-0.0300629	-0.0170699	-0.0159982	0	-0.0239974	0.194808	0.130243	0.275348	0.44207	0.174489	-0.0411483	-0.0300832	0
14		0.145051	-0.0874452	-0.0775199	-0.0842234	-0.0751957	-0.0380031	-0.0416618	-0.0530218	-0.0473031	-0.0159982	0	-0.0446941	0.157102	0.162097	0.168123	0.258869	-0.0420595	-0.0480583	-0.0399956	0	-0.0319965	-0.0806068	-0.0868468	-0.0772013	-0.0996503	-0.055911	-0.0424796	-0.0380795	0
15		-0.0787846	0.119876	1.43901	2.24236	1.54011	0.758628	0.889076	0.689935	0.139067	-0.0239974	0	0.207059	0.161813	0.160096	0.14664	-0.0510469	0.249861	0.756569	0.379958	0	-0.0199978	-0.0544943	-0.048819	-0.0537002	-0.0861693	-0.0394308	-0.0304103	-0.0260828	0
16		-0.0682928	-0.0749531	-0.0836276	-0.102968	-0.0806342	-0.0350039	-0.0678252	-0.0863089	-0.0714652	-0.0239974	0	-0.0641753	-0.0700299	0.150605	0.150138	-0.0390502	-0.0410583	-0.0370628	-0.0239974	0	-0.0479947	-0.0573976	-0.0524771	-0.0612139	-0.0746774	-0.0291097	-0.0459761	-0.0360815	0

## Sheet: Fig8_D&G_MI_SSI_A1_L2-3_eg_2
	time point	0.5	50.5	100.5	150.5	200.5	250.5	300.5	350.5	400.5	450.5	500.5	550.5	600.5	650.5	700.5	750.5	800.5	850.5	900.5	950.5	1000.5	1050.5	1100.5	1150.5	1200.5	1250.5	1300.5	1350.5	1400.5
	MI	-0.00976324	0.0447238	0.04472	-0.0051719	0.0296829	0.00651233	0.136303	0.118869	0.0346511	0.0217274	-0.00157384	0.00261998	0.0186015	7.87276e-05	0.0028135	-0.00443822	-0.00256575	0.019687	0.000727543	0.0128308	-0.00321941	-0.000350886	0.0124195	0.00630645	0.034049	0.0630854	0.0647243	0.0613822	0.0747966
Stim #	SSI
1		0.0847278	-0.107761	-0.116472	-0.0543713	-0.0967937	-0.0136495	0.140751	0.0658171	0.0661031	0.287141	0.0272159	-0.0713239	0.282596	0.189247	0.116628	0.145486	-0.0408133	-0.075858	0.0233897	0.0412874	-0.119708	0.0807892	0.0993072	-0.0675879	0.385668	0.492653	0.053096	-0.105267	-0.103113
2		-0.0650285	-0.0698427	-0.0877302	-0.0553719	-0.0755837	-0.0895787	0.0690806	0.0358115	-0.0906119	-0.075319	-0.0872295	-0.0530382	-0.0510023	0.0744957	0.120411	-0.0533103	-0.0491375	0.15344	0.150483	0.0689021	0.113963	0.0880786	0.111283	0.149896	-0.0682594	-0.0974757	-0.12049	-0.0357929	0.0209585
3		-0.0631168	1.12766	1.22185	0.153417	0.137515	-0.0054121	-0.100609	0.0624423	0.0870623	-0.075481	0.0629546	0.114156	-0.0825348	0.052125	0.303271	0.150542	0.179932	0.589312	0.156421	-0.055707	-0.0852288	-0.0613786	0.289469	0.36278	-0.0688807	0.117176	0.0607846	0.0775867	0.126378
4		-0.0533925	-0.0865932	-0.097017	-0.0493763	-0.095285	-0.0074367	0.066615	-0.149364	-0.0957452	-0.0872816	-0.090914	0.113532	0.110016	-0.0652479	-0.054181	-0.0473146	-0.0401476	-0.0715381	0.0189644	0.188652	0.110471	-0.0593699	-0.0627464	-0.0574904	-0.0660393	-0.0827406	-0.110029	-0.108684	-0.0738748
5		-0.0626174	-0.10069	-0.117565	-0.0608633	-0.101482	-0.0949034	-0.075096	-0.0966171	-0.0886204	-0.0757879	-0.0946433	-0.0849573	-0.07737	-0.068399	-0.0594174	-0.0453161	-0.0511344	-0.062687	-0.0739337	-0.0814733	-0.106717	-0.0594766	-0.0590157	-0.0709708	-0.0610606	-0.0874598	-0.128101	-0.137859	-0.101592
6		-0.0508984	-0.0847558	-0.0952739	-0.0498726	-0.0802494	0.36508	0.660153	0.389505	0.079445	-0.0974068	-0.0946918	-0.0674194	-0.0707022	-0.0811307	-0.0760389	-0.0509977	-0.0432271	-0.0662186	0.0221353	0.0601059	-0.0837465	-0.0680248	-0.0737639	-0.0699425	-0.0567412	-0.100317	-0.148536	0.654561	1.7046
7		-0.0600421	-0.0941587	-0.118592	0.127439	0.119912	-0.00914744	0.119599	0.186424	0.0971645	-0.081634	-0.0915227	-0.0588138	-0.0821198	-0.0916778	-0.0769535	-0.0573074	-0.0438928	-0.062687	-0.0811198	-0.0716372	-0.0762559	-0.062356	-0.0674951	-0.0586872	-0.0659846	0.107538	0.0308766	-0.154793	-0.112247
8		0.0646552	0.438829	0.531781	-0.0698581	0.54821	0.165068	-0.104258	-0.113719	-0.0766363	-0.059587	-0.0630648	0.131069	0.107651	0.056102	0.127849	-0.0593033	-0.0696115	-0.057493	-0.075828	-0.068089	-0.0692591	-0.062356	-0.0533796	-0.0431126	-0.0589824	-0.0595093	-0.112436	-0.0204772	0.0394477
9		0.0822743	0.123124	-0.128037	-0.0568688	-0.104253	0.148678	1.95357	2.14546	1.00068	0.571785	0.473229	0.290406	0.278266	0.0579251	-0.0648181	0.141051	0.184094	0.138271	0.122356	0.32241	0.391207	0.212682	0.271986	0.144618	0.592128	1.09828	1.94353	1.16651	0.126321
10		0.0942879	-0.0968152	0.111825	0.142984	0.342052	0.0754697	-0.0996699	-0.115085	-0.0933236	0.128937	0.0502625	-0.0689128	-0.0641794	0.0538947	0.104284	-0.0509977	-0.0449754	-0.0751113	-0.078854	-0.0735069	0.0865058	0.0764891	-0.0591337	-0.0575596	-0.0604745	-0.102224	0.0551606	0.0949887	0.0156742
11		-0.0740042	-0.103073	-0.118595	-0.0586144	-0.0788504	-0.0778165	-0.0987566	-0.106401	-0.0819177	-0.0994429	-0.0851169	-0.077226	-0.0840324	-0.0745561	-0.073506	-0.0608029	-0.0366512	-0.0522547	-0.0669488	-0.06287	-0.0857354	-0.0761489	-0.0695758	0.157948	0.169931	-0.0656014	-0.0966062	-0.134633	-0.127921
12		0.0629928	-0.0883081	-0.0998149	-0.0545589	-0.0983522	-0.124682	-0.100507	-0.0925872	-0.0770435	-0.0852512	-0.0902514	-0.0587326	-0.0691654	-0.0646343	-0.0542216	-0.0483763	-0.0370681	-0.0595149	-0.0743215	-0.0750582	-0.0802451	-0.0479417	-0.0476867	-0.0541075	-0.0594098	-0.0609671	-0.0951942	-0.121502	-0.112763
13		-0.0607067	0.146805	0.146811	-0.0428816	-0.0750495	-0.0378971	0.0713499	-0.121621	-0.0910202	-0.078874	-0.0866887	-0.0691205	-0.0711681	-0.0826484	-0.06885	-0.0603039	-0.0518	-0.0442316	-0.059443	-0.058117	-0.0832468	-0.0633854	-0.0514062	-0.0378531	-0.0456689	-0.0789878	-0.127651	-0.142965	-0.137304
14		-0.060248	-0.095797	-0.109531	-0.0555568	-0.0923027	-0.103219	-0.106487	-0.121598	-0.0930858	-0.0926011	-0.0983912	-0.062182	-0.0720379	-0.0761841	-0.0719239	-0.0652989	-0.0566278	-0.0478923	0.0513205	0.0676052	-0.0962303	-0.0779301	-0.0639397	-0.055016	0.132245	0.105305	0.0704728	-0.00121296	-0.119444
15		0.0779941	-0.105668	-0.120825	-0.0613649	-0.101646	-0.0817146	-0.0722632	-0.0772023	-0.0616782	0.139881	0.210459	0.117979	0.301295	0.18593	-0.0832285	-0.0548072	-0.0339886	0.166115	0.0438863	0.0819842	0.234441	0.0964681	-0.0636524	-0.0691446	-0.0533471	-0.0708488	-0.0970259	-0.107386	-0.081493
16		-0.0730893	-0.0873726	-0.0872947	0.162969	0.327084	-0.00464125	-0.142634	0.0106478	0.0736476	0.128561	0.0332115	-0.0534962	-0.0578885	-0.0639816	-0.0442886	0.146046	0.193998	-0.0566595	-0.0668665	-0.0791955	-0.101725	0.0782465	0.0984618	-0.0728663	-0.0703394	-0.105454	-0.14226	0.0590448	0.133121

## Sheet: Fig8H_SI_MI
vMGB	A1 L4	A1 L2/3
4.44349	4.67206	6.39962
4.23722	4.3668	3.78699
2.57687	5.59545	4.52383
4.9987	3.93245	5.89403
3.36335	5.82744	5.74561
2.58886	3.98836	10.1957
3.88849	4.89665	6.94489
4.17045	4.23881	5.31778
2.79889	3.62291	6.3151
3.87586	5.65209	8.11192
5.37906	4.52322	12.5435
3.38956	3.84248	3.79085
5.5094	5.09185	3.6212
4.26301	7.56692	4.11443
3.04488	3.90829	2.32931
7.12191	4.662	2.56859
3.58443	4.31004	7.95529
2.94504	5.36552	5.28298
5.72693	4.48076	5.04333
5.02623	4.07846	5.98479
4.59687	4.25962	6.42305
4.44433	2.82052	6.68243
4.14157	4.66367	10.754
3.30183	3.68448	12.2288
3.90584	5.02493	8.04241
4.04958	7.72013	5.18393
5.46852	3.93283	9.61487
3.87564	4.94313	9.7271
4.5519	6.88844	8.9365
5.45107	5.39694	8.21429
2.96289	5.66392	7.6126
3.80151	2.92763	9.86721
	6.28234	4.42285
	4.27603	12.4014
	5.49823	10.3799
	3.93975	11.983
	4.38945
	13.5506
	8.87892
	4.86585
	9.48239
	7.20084
	6.80251
	4.38314
	8.69794
	4.04326
	6.32487
	6.13414
	3.29025
	9.28616
	3.41418
	5.54524
	5.7154
	4.72398
	7.3503
	3.92836
	3.64533
	7.94247
	5.32919
	6.36872

[truncated: 2 more sheets: Fig8I_ISSI_PSTH_Corr, Fig8J_ISSI_PSTH_slope]
