# Supplementary material for: Neuronal selectivity to complex vocalization features emerges in the superficial layers of primary auditory cortex
Source: PLoS Biol. 2021 Jun 16;19(6):e3001299. doi: 10.1371/journal.pbio.3001299 (PMC8238193; doi:10.1371/journal.pbio.3001299)
Supplement: S9 Data — (XLSX) [file pbio.3001299.s010.xlsx]

## Sheet: Suppl_Fig1A_MI_vMGB_14_7
	time point	-42.5	-35.5	-28.5	-21.5	-14.5	-7.5	-0.5	6.5	13.5	20.5	27.5	34.5	41.5	48.5	55.5	62.5	69.5	76.5	83.5	90.5	97.5	104.5	111.5	118.5	125.5	132.5	139.5	146.5	153.5	160.5	167.5	174.5	181.5	188.5	195.5	202.5	209.5	216.5	223.5	230.5	237.5	244.5	251.5	258.5	265.5	272.5	279.5	286.5
cell #
1		0.0455985	0.0169756	-0.00560676	-0.00632236	-0.00662326	0.0367768	0.0339699	0.0965769	0.0591901	0.0508558	0.0189716	0.0117911	0.0703659	0.0472576	0.021426	0.025168	0.00851011	-0.0129841	-0.0071881	0.0501341	0.0410572	0.016683	0.030783	0.0322241	0.0348536	0.0422528	-0.00430244	0.0234669	0.00794402	0.0578649	0.0209503	0.0825638	0.0619079	0.00799021	0.0173898	0.0217743	0.000580414	0.00523823	-0.00237194	-0.00271717	0.0369461	0.0813363	0.0837038	0.0306761	0.0104983	0.0159156	0.0149914	-0.00399112
2		-0.00798965	-0.0109201	0.00831396	0.010263	0.00893068	0.0112083	0.045704	0.0734417	0.0444073	0.059456	0.027797	0.0163977	-0.00379353	0.0162154	-0.00896122	0.0135994	0.0123359	0.0498891	0.0207085	-0.0273378	0.00158007	0.0177605	0.0128153	0.00194141	-0.00351849	0.00966436	-0.00121535	0.00945276	0.00714543	-0.0109871	0.0242429	0.0622948	0.0215362	0.00879564	-0.00814277	-0.0107159	0.0117442	-0.0149575	-0.0117205	0.010848	0.0169857	0.0630135	0.0499136	0.0125363	0.012853	0.00606938	-0.00655203	-0.00028277
3		0.121742	0.133894	0.0845042	0.0211322	0.0355875	0.050899	0.0199219	0.152991	0.156776	0.110637	0.0436833	0.00433065	0.104483	0.0542971	0.0858292	0.0721601	0.0316735	0.0442358	0.0431581	0.0841455	0.0394446	0.0514051	0.0477034	0.0406702	0.0510103	0.0903509	0.0743437	0.191401	0.0365181	0.0807906	0.126234	0.180116	0.101279	0.0423775	0.0690903	0.0372853	0.0365077	0.0741095	0.0949437	0.0106512	0.030384	-0.0271444	0.0390892	-0.0231149	-0.00282714	0.0398506	0.0449886	-0.0370968
4		0.09119	0.0903501	0.0402578	0.0132019	0.0309227	0.0142803	0.0360522	0.11952	0.098489	0.0451408	0.00854354	-0.00455629	-0.0134478	0.0347214	0.111888	0.0421009	0.0631156	0.0209085	0.136646	0.154074	0.0952778	0.0514558	0.0258803	-0.016496	0.00484285	0.0929232	0.0509302	0.0422716	0.0039316	0.0455419	0.0148152	-0.00901383	-0.00463267	0.0457377	0.0748054	0.0953956	0.0214564	0.0245039	0.0448631	0.0341135	-0.0114633	-0.00353949	-0.0405847	0.0112193	-0.000386516	0.0406301	0.000289141	-0.0307217
5		0.0142928	0.0134959	0.0242474	0.0574038	0.0580643	0.035035	0.0885695	0.143846	0.128458	0.0914381	0.0358141	0.0123845	0.00783528	-0.00154664	0.0803846	0.0399828	0.0442003	0.112593	0.0412103	0.0579666	0.0955415	0.00465607	-0.0112358	0.0183607	0.0145724	-0.00277697	0.0422933	0.0382626	-0.0126841	0.0552574	0.0113172	0.014323	0.0296103	-0.00862233	-0.00212638	-0.00431085	0.00656062	0.00541998	-0.0099518	0.0317047	0.0414959	0.0594003	0.0862491	0.00408042	0.0262053	0.0149353	0.023295	0.00460819
6		0.0888398	0.0750696	0.0176195	0.00520011	-0.00388689	0.00162264	0.0479782	0.0859081	0.112517	0.0440873	-0.0178303	0.0056562	0.0264874	0.0369462	0.0707631	0.0425641	0.047657	0.0544334	0.0320269	0.068385	0.0497246	0.101267	0.116949	0.01562	0.0216575	0.0489234	-0.006052	0.00547487	-0.0115218	0.00946181	0.0388634	0.0266627	-0.016268	-0.0159268	0.0197679	0.0179018	-0.00124095	-0.00770641	0.0652314	0.0608586	-0.00171936	0.0264371	0.0502318	0.0662655	0.076244	0.0562088	0.0570675	-0.00391614
7		0.0679562	0.0478916	0.00223682	0.0201916	-0.00884693	0.0253628	0.0179036	0.00353308	0.026992	0.084863	0.0617878	0.0168331	0.00973218	0.0238148	0.0251707	0.051784	0.0375064	0.020806	0.0126191	0.00607996	0.01399	0.0197205	0.0537479	0.0229805	-0.0200568	0.0280714	0.00818851	-0.0205496	-0.0201466	0.0542407	0.0512899	0.10158	0.0657279	0.0159565	0.043772	0.0228623	0.0202335	0.0180896	0.0235156	0.0269319	0.000588609	0.0164433	0.0502346	0.0374881	0.028668	0.0630355	0.0186725	0.0330821
8		0.0516124	0.0886536	0.0712908	0.0643115	0.07157	0.0827418	0.0899834	0.0275037	0.0708757	0.112695	0.047094	0.107585	0.107301	0.142923	0.0923702	0.103193	0.137366	0.0781945	0.121212	0.0895853	0.0682244	0.0753152	0.111207	0.150382	0.0474052	0.0193824	0.145342	0.133877	0.169191	0.0701543	0.00320144	0.0357286	0.0696539	0.0692779	0.18743	0.17485	0.132532	0.155033	0.108943	0.0308639	0.0957337	0.133388	0.109194	0.238869	0.177874	0.057098	0.0617958	0.115723
9		0.131158	0.220534	0.148728	0.132248	0.184439	0.170195	0.0707124	0.0480025	0.1468	0.119843	0.12724	0.118679	0.071203	0.045027	0.149839	0.115971	0.0587157	0.0182065	0.134812	0.13179	-0.0312371	-0.00448832	0.106225	0.135933	0.0493668	0.0818304	0.0852108	0.0125901	0.0428528	0.0612565	0.0402463	0.052848	0.0806928	-0.00964289	0.0872592	0.0428398	0.0434694	0.0580818	0.165254	0.127784	0.052511	0.143071	0.0997415	0.0629966	0.0803831	0.153883	0.056821	-0.0210767
10		0.0203506	-0.00426368	0.00539872	-0.00052633	0.000571087	-0.0117752	-0.00127832	0.0130701	0.0329582	0.0374438	0.0742503	0.0572265	0.0477713	0.0396379	0.00248007	-0.00552162	0.00537936	-0.00480897	0.00512021	-0.00806796	0.0516121	0.0670636	0.0275158	0.0399906	0.0236205	-0.000434314	0.0113542	-0.0046767	0.0174863	-0.00190992	-0.00657802	0.0473355	0.0619118	-0.00224951	0.0304127	0.0014015	0.0119024	-0.00942604	0.0082283	0.0205838	0.0311164	-0.00709321	0.027137	0.0185411	-0.00305945	0.0212494	0.0266801	-0.00214575
11		0.061332	0.0107254	0.0290641	0.0163773	0.00307621	0.0164405	0.0192699	0.0289395	0.0708615	0.0498085	-0.0200787	0.0135271	0.00552071	0.00405624	0.0153755	-0.0129768	-0.0156367	-0.00668424	0.017804	0.028634	0.0103925	-0.0143198	0.0058074	-0.0163269	0.016951	0.0616278	0.0287758	0.017981	0.0658914	0.00390935	0.00725547	0.0459522	0.071077	0.0269219	0.0262645	0.0202002	0.0654235	0.026439	0.00333229	0.0288006	-0.00596379	0.00097422	-0.0197999	0.0161863	-0.0169137	0.0496663	0.0406778	0.0177453
12		0.221073	0.22324	0.155115	0.155486	0.172049	0.142861	0.108857	0.144718	0.0410199	0.0782111	0.0576813	0.0765256	0.0589152	-0.00885804	-0.0144386	0.0697851	0.0824824	0.0459422	-0.0245136	-0.00366185	0.0690615	0.0982739	0.12865	0.000147115	0.0261253	0.103228	0.0564606	0.0418412	0.0562247	0.0201881	0.0164247	0.079572	0.0657159	0.0788785	0.0821484	0.0599381	0.00365012	-0.00183072	-0.0179577	0.00911508	-0.00560911	-0.00614471	0.0956086	-0.0156803	0.00759424	0.0335291	0.0146882	0.0891209
13		0.00702106	0.0166321	0.0241008	0.0255267	0.103775	0.169774	0.102566	0.0219175	-0.000540158	-0.00121535	-0.00121535	0.0288814	0.00229142	0.0283764	0.0247591	0.0220987	-0.0020008	0.0142654	0.0561082	0.0680483	-0.00302935	-0.00322287	-0.00469173	-0.00207108	0.00718263	0.0046275	0.0184251	0.029308	0.0301884	0.0191533	0.0102364	0	-0.00310591	-0.00713901	-0.00202559	-0.00713901	-0.00164763	6.245e-17	0	9.71445e-17	-0.000405118	-3.64292e-16	0.0105331	0.00655845	0.00460942	0.0255044	-0.00865418	-0.0125225
14		0.0935204	0.179321	0.266728	0.246858	0.203019	0.0551976	0.15717	0.329457	0.350136	0.166201	0.0672944	0.108916	0.120237	0.0727855	0.150149	0.042777	0.0352503	0.161953	0.229997	0.247552	0.0171827	0.114946	0.054627	-0.00197812	-0.0401983	-0.00232929	0.00766685	0.0560332	0.122127	0.1349	0.16947	0.0648772	0.139184	0.11852	0.0372713	0.0336818	-0.00127502	0.0535296	0.056282	0.0358202	0.12775	0.131839	0.0972393	0.0739291	0.0253835	0.0937145	0.0388094	0.0495907
15		0.016913	-0.0310338	0.00176089	-0.0241505	-0.0507902	-0.0479284	-0.0168051	-0.00172695	0.0312432	0.0824155	0.0544672	0.0457321	0.0290539	0.0184491	0.0163886	0.000111733	0.0501567	-0.0279589	-0.00975674	-0.0214012	0.0716813	0.0250279	0.032084	-0.024198	-0.0182183	-0.0164928	-0.0412169	0.0269257	0.0283014	0.0237729	0.0284115	0.00249842	-0.00667919	-0.0164726	0.00535038	0.0303054	-0.0437554	-0.0341736	0.0264353	-0.0326189	0.0476112	-0.0110233	-0.00955551	-1.85738e-05	-0.0151869	-0.0163809	0.00244926	-0.0294664
16		0.00353819	0.0309395	0.0603366	0.0701667	0.029848	0.0030397	-0.00919097	0.0547557	0.00211525	-0.00327432	0.029534	0.0111865	0.0597546	0.0588047	0.00538497	-0.0318651	-0.0328479	-0.00079882	0.0155651	0.00898987	-0.02783	-0.0247482	-0.00805282	0.0377506	0.0496365	-0.0255654	-0.0371349	-0.00694859	-0.0200631	0.0115054	0.0115481	0.101581	0.0423218	-0.00628808	-0.0293055	0.0634045	-0.00966368	-0.0458239	0.034945	0.095988	0.0137165	0.046391	0.00842082	0.0593215	0.0321074	0.063871	0.0506572	0.0537166
17		-0.00638726	-0.00202559	0.00750373	0.00282452	-0.00395932	-2.00789e-05	0.0246768	0.122342	0.118676	0.0582939	0.000793226	-0.000374154	0.0581439	0.0425122	0.111092	0.153059	0.021958	0.0859527	0.192943	0.277735	0.193491	0.120876	0.12105	0.0409852	0.00904988	0.0158859	0.0190602	0.08285	0.0387877	0.106344	0.219264	0.106893	0.0444131	0.0259334	0.0506422	0.0386111	0.0930515	0.225144	0.0589848	0.0678409	0.0889186	0.217281	0.163488	0.111638	0.143522	0.0770073	0.0814791	0.0733211
18		-0.00270079	0.0263115	0.0312239	0.0121238	-0.00107526	0.00875741	0.0564433	0.144961	0.126643	0.0845766	0.00260497	-0.014866	0.0264061	0.0499528	0.108332	0.107326	0.091948	0.105633	0.15883	0.260438	0.169907	0.00395034	0.0496743	0.00671979	0.00278615	0.00438932	0.116515	0.0610953	0.0193112	0.200138	0.234605	0.100412	0.0744029	0.0370106	0.0263405	0.08579	0.0429095	0.107862	0.053262	0.0765047	0.111023	0.148735	0.146388	0.15048	0.167757	0.146684	0.0729046	0.148734
19		0.00993444	-0.00229567	0.00358758	0.00778022	-0.00841285	-0.00731446	0.0123609	0.0086606	-3.53884e-16	-3.53884e-16	0.0110148	0.0301305	0.062205	0.0962609	0.0238591	0.0687253	0.0273454	0.00622398	0.00853351	0.0328396	0.0858128	0.0618244	0.046864	0.0764751	0.0745196	0.030886	0.0649718	0.00739933	0.0172632	0.0616614	0.0920805	0.0467235	0.0210608	0.0653317	0.0367115	0.0195463	0.006363	0.0370511	0.0439568	0.0939035	0.0515733	0.128647	0.14604	0.0299018	0.0149569	0.0327583	0.0657292	0.0776219
20		-0.000135039	-0.00261142	-0.00735061	8.67362e-17	-0.00262423	0.0075218	-0.000810237	0	0.00879564	0.00562347	0.00481249	-0.00864685	0.0460256	0.0598806	0.0216222	0.00409466	0.0313215	0.0333478	0.0563332	0.00931171	-0.0108189	0.0591619	0.0490757	-0.00383129	0.0141531	0.00727103	-0.00371497	0.0113816	0.00329109	0.00226939	0.0356596	0.0177493	0.0456902	0.0124197	-0.00468446	0.00617951	0.0109603	0.0333019	0.0162888	0.000157648	-0.00211707	-0.0128645	0.0206873	0.00484073	0.026679	0.0224544	0.0132044	0.0121283
21		0.0192271	0.00185023	0.00223519	-0.00362102	0.0151425	0.00568558	-0.00773395	0.0195413	-0.00310591	0.0273942	0.00284637	-0.0207577	0.00391732	0.0393314	0.0155856	0.00935878	0.0348615	0.0461417	0.0542643	0.0530143	0.025798	-0.013204	0.000883637	0.0266289	0.00632078	0.0359405	0.0310953	0.00783011	0.0458147	0.0423779	0.00406271	0.0600078	0.0249772	0.0113423	0.0234099	0.0149687	0.0526547	-0.0120398	0.000306711	0.00426723	-0.0280519	-0.00627643	0.0196664	0.0212575	-0.0192572	0.0415219	0.00877158	0.0285101
22		0.00176293	0.00145461	0.00205009	-0.0163127	-0.0101789	0.00339406	0.0059794	0.0155046	0.00261998	-0.00432126	-0.00575246	-0.0102563	0.00202981	0.0375348	-0.00409291	-0.0120073	0.0798972	0.0726686	0.0869172	0.0882362	0.0150864	0.0587709	0.0508699	0.0451183	0.0106134	0.0275135	-0.0040222	0.0311195	0.0391914	0.0531905	0.0826537	0.0574478	0.0684541	0.0279553	0.0457549	-0.0118376	0.0336237	0.030465	0.0554675	0.0089713	0.0189903	-0.00540966	0.0479134	0.00358003	-0.0174117	0.0345204	0.061391	0.0500682
23		-0.00208407	0.00648189	-0.0156103	-0.0152105	-0.0113114	-0.0237393	-0.0140594	-0.00746757	-0.0124683	-0.00283583	-0.00497838	0.00885412	6.59195e-17	0	0.01846	0.0212812	0.0114728	-0.00391614	-0.00815739	0.00475876	0.0304721	-0.00529369	0.00757604	0.0315194	0.0287081	0.00142919	-0.00709219	0.00403276	0.0340384	0.0122857	0.0316408	0.0324024	0.0177052	0.0136147	-0.024807	0.0175378	0.0664378	0.00158649	0.0229636	0.0577001	0.0643142	-0.0052782	-0.0117708	-0.00685086	0.00514444	0.0068561	0.0299156	0.0510184
24		0.0113433	0.00212023	-0.0118473	-0.00229567	-0.00121209	-0.00187096	-0.00175551	0.0116421	0.0168182	0.0124236	-0.000270079	-0.00478486	-0.00461357	0.00860278	0.0566631	0.0962625	0.0325714	0.0507057	0.055354	0.00364718	0.0266495	0.0444579	0.0711085	0.013894	0.0501793	0.0675431	0.0731606	0.0196083	0.0655802	0.00395651	0.06051	0.0569093	0.0147198	0.018118	0.00735872	0.0667644	0.0158578	0.0187611	-0.00820601	0.06132	0.0321319	0.00366161	0.020944	0.00362783	-0.00493055	0.00824079	0.0169812	0.0420492
25		-0.00189055	-0.000810237	0	0.0132339	0.00906572	-6.02366e-05	-0.00256575	-0.00135039	-0.00175551	-0.0111721	-0.00546006	-0.00476678	-0.00418203	0.000293115	-0.00363931	0.0240224	0.00648487	-0.00422985	0.0497305	0.00252535	-0.0125551	0.0144333	-0.00938907	0.0251172	0.0275979	0.0118763	0.038655	0.0619362	0.0066209	0.0553707	0.0189075	0.0130647	0.039214	-0.0180131	-0.0211069	0.00940633	0.0309005	0.00814027	-0.0108844	-0.0146416	0.00918288	0.00305434	-0.015651	-0.00787557	-0.00580395	0.00545277	0.0270762	0.00346189
26		0.0604996	0.00804278	-0.0137968	0.00723917	-0.0382892	-0.0201498	-0.0296744	0.00628076	0.0200676	-0.00699147	0.0515233	0.143247	0.0502965	0.0328269	0.0344447	0.103045	0.0845441	0.0437129	0.0147573	0.0087115	0.0688125	0.0864373	0.0272352	-0.0104208	0.0865794	0.0475388	0.0491973	0.0130221	0.0900259	0.0756075	0.0602573	-0.00442473	-0.0253079	0.0451729	-0.0110419	-0.0284834	0.0372858	0.0152367	-0.0402675	0.09564	0.0412645	0.00726987	0.108411	0.164291	0.189658	0.106514	-0.0122875	-0.00472216
27		-0.000405118	-0.000810237	7.63278e-17	0	0	0	0	9.02056e-17	9.02056e-17	-0.000540158	-0.00319155	0.0026019	0.00960588	0.025852	0.0387766	0.0801238	0.0134231	-0.00229567	0.0158443	0.0101397	0.0170511	-0.00654037	-0.000945276	-0.00472638	0.0310123	0.0173914	0.0132668	0.0232459	0.0109382	-0.00243071	-0.00324095	-0.00235415	-3.64292e-16	-0.00256575	-0.00532502	-0.000945276	-0.00181399	-0.00148543	7.28584e-17	0.0110732	0.0110732	0	6.245e-17	-0.000675197	0.0109382	0.00831396	-0.00108032	-0.000675197
28		-0.00181399	7.63278e-17	4.85723e-17	4.85723e-17	0	-4.12864e-16	-4.12864e-16	0	-0.00135039	-0.00135039	0.0279542	0.0248111	0.0023499	0.0114826	0.0587776	0.0211056	-0.00728787	0.0229109	-0.0103071	-0.00106575	0.0306103	0.00409085	0.0107036	0.0348997	0.0063022	0.00886795	0.0428058	0.0207253	0.0343074	0.0513044	-0.00397595	0.0241795	0.0150617	0.00254984	0.0163666	0.00610227	0.00708341	0.0332197	0.0705998	0.0165015	-0.00598839	-0.00126229	-0.00162047	-0.00202559	0.0204934	0.00393422	0.00906572	-0.00342064
29		-0.000675197	-0.00310591	-0.00283583	-0.00202559	-0.000675197	-0.000675197	-0.00243071	-0.00189055	-0.00189055	-0.000405118	-0.00294105	0.0112414	-0.00535795	0.0854063	0.0454371	0.0023499	0.00200327	0.0318472	0.0219056	0.0179027	-0.01343	0.0271099	0.0436494	0.0665428	0.0227387	0.0119929	0.0402736	0.0194659	0.0182367	0.0441334	0.00591941	-0.00234773	0.0447417	0.0420292	0.0363946	-0.0127389	-0.0139708	0.0060436	0.0175998	-0.007173	0.0154099	0.0150374	0.0198359	0.0179028	-0.000350886	0.0020979	-0.00782271	-0.00139505
30		0	5.55112e-17	-0.00162047	-0.00297087	-0.000810237	-3.19189e-16	0	0	0	-0.00356951	-0.00356951	-0.000810237	0.0106129	-0.00397462	-0.00202559	0.00665309	0.00121305	-0.00455944	-0.00262423	0.00723365	0.0114896	0.000953746	-0.000405118	0.034166	0.0237679	0.0110732	0.0253	0.029515	-0.00135039	5.89806e-17	9.36751e-17	-0.00289431	0.0089126	-0.00708053	-0.0207185	0.0122992	-0.00216063	-0.000405118	0	9.36751e-17	9.36751e-17	-0.000810237	0.00810237	0.0125587	0	5.55112e-17	5.55112e-17	0
31		-0.0196732	0.00606801	-0.0103412	-0.00686893	0.00333208	-0.00261781	-0.00814277	0.0232863	0.00790035	0.00739863	0.0198476	-0.00577262	0.00936698	0.00530104	0.0253462	-0.0226639	-0.010649	0.0514612	-0.0113295	-0.0178421	0.00657327	0.019746	-0.00859951	0.019433	-0.00893586	-0.037064	-0.0065953	0.0595803	0.0266248	-0.00457542	0.0086334	0.0177157	-0.0133489	0.00823619	0.0389725	0.0645229	0.0130666	-0.00705876	0.0145748	0.00771008	0.00765684	0.0175583	0.0187744	-0.00546006	-0.00352584	-0.00636131	-0.0229517	-0.00408626
32		-0.00221911	0.00582477	0.0153902	0.025717	-0.000540158	0.00931772	0.00945276	-0.00108032	-0.00256575	-0.000405118	0.0563667	0.0713665	0.0578624	0.055407	0.0409353	0.036923	0.0622397	0.00333438	0.0205738	0.0472407	0.0494592	-0.0077099	-0.00914327	0.00215638	0.0112629	0.0687498	0.0495768	-0.00245178	-0.0096131	-0.0275121	0.00602261	-0.0120428	0.00378656	0.0302957	-0.00395252	-0.00865508	-0.0178323	-0.00514837	-0.000921548	0.0156561	0.0204749	0.0270004	-0.0026104	0.0162953	0.0156232	0.0479261	0.0490494	-0.0143201
[truncated: 166 more columns]

## Sheet: Suppl_Fig1A_MI_L4_14_7
	time point	-42.5	-35.5	-28.5	-21.5	-14.5	-7.5	-0.5	6.5	13.5	20.5	27.5	34.5	41.5	48.5	55.5	62.5	69.5	76.5	83.5	90.5	97.5	104.5	111.5	118.5	125.5	132.5	139.5	146.5	153.5	160.5	167.5	174.5	181.5	188.5	195.5	202.5	209.5	216.5	223.5	230.5	237.5	244.5	251.5	258.5	265.5	272.5	279.5	286.5
cell #
1		-0.0273766	-0.0481346	0.0309191	-0.0469819	-0.00857406	0.0590266	0.0505872	0.0118913	0.0120919	0.0433419	0.020713	0.132075	0.169327	0.0805935	0.084893	0.115406	0.209285	0.132588	0.087583	-0.0046914	0.0572528	0.0594008	0.164597	0.212268	0.158648	0.031437	0.0577428	0.024147	-0.0133937	0.00415705	0.0780588	0.0432225	0.0467233	0.0637256	0.0870897	0.21559	0.258546	0.0644766	0.0750078	0.136794	0.0817127	0.00795204	0.0726846	0.0465578	0.0129257	0.0490574	0.0617411	0.134801
2		-0.012902	0.00468598	0.0175913	-0.000810237	0.00898916	0.00113256	0.0194421	-0.0333828	-0.0328155	0.0273237	0.017066	0.00616548	-0.00687363	0.00121111	-0.00262423	-0.00634043	0.0105307	-0.0120047	0.00934539	-0.00822794	0.00115499	-0.000540158	0.0206026	0.0114518	-0.0114241	0.00731021	-0.00189055	-0.0115592	0.0215512	0.0224474	-0.00741391	0.00104949	-0.00392039	0.000535909	0.0028135	0.00677595	0.0188247	0.0268186	0.0833817	0.0468768	0.0601519	0.0142288	0.00897335	-0.00804009	-0.00338764	-0.00292405	-0.0158443	0.00655845
3		-0.00108032	7.97973e-17	-0.000675197	-0.000675197	9.36751e-17	9.36751e-17	-0.000945276	0.0262966	0.0380896	0.00306744	0.00692812	-0.0144354	0.00192671	-0.000540158	9.71445e-17	0	0	0	0.00966436	0.0219849	0.00893068	0	6.59195e-17	0.0280711	0.0251768	-0.000810237	-0.000675197	-0.000675197	-0.000270079	-0.00121535	-0.000675197	7.28584e-17	0	-0.00121535	0.0109382	-0.00121535	8.67362e-17	8.67362e-17	-0.00457326	-0.000644644	-0.000314732	0.00240838	-0.00189055	-0.00235415	-0.00148543	7.97973e-17	-0.00121535	-0.00121535
4		-0.000574233	-0.00642744	0.0292888	0.000910839	0.0561191	0.0659151	0.0149086	0.0685374	0.00199222	0.0137698	0.00906572	-0.000810237	0.00248494	0.00622989	-3.46945e-16	0	-0.00297087	-0.0105373	0.00879564	0.00966436	-0.00971217	-0.00874141	-0.00243071	-0.00121535	0.0130988	0.0130988	-0.00270079	-0.00740909	-0.000405118	-0.000405118	0.0110732	-0.00216063	0.0113433	-0.00270079	0.00931772	-0.000540158	-0.00162047	-0.00162047	0.00925924	0.00925924	6.59195e-17	-0.00283583	-0.0056355	-0.000675197	-0.00162047	-0.00767917	-0.00946017	0.00945276
5		0.238722	0.205529	0.0601537	0.0331281	0.000220185	0.0443531	0.0953391	0.0173945	0.0499335	0.036253	0.160996	0.189996	0.0350773	-0.00241263	0.120697	0.139964	0.151114	0.13373	0.0311909	0.0261094	0.131391	0.102666	-0.00577004	0.0330841	0.0262992	0.042278	0.0278491	0.00617141	0.00123244	0.0137762	-0.00518998	0.0281296	0.108113	0.137867	0.120757	0.0499589	0.0584114	0.0346964	0.0400783	0.109836	0.0603551	0.0218705	0.0387472	0.0634689	0.0804029	0.206056	0.121496	0.0521847
6		0.0207858	0.0442991	-0.00312875	-0.00478192	0.004579	0.153477	0.0804733	0.0235448	-0.000114793	0.0769115	0.175507	0.251777	0.117244	-0.0332368	0.0943961	0.0467535	0.0456047	0.0593598	0.0475069	0.0249896	0.0728914	0.136952	0.140077	0.188038	0.0171169	-0.00358388	0.0317087	0.0226492	0.00972284	0.00615333	0.0197158	0.0121535	0.037894	0.0876193	0.134535	0.0630912	0.0197862	0.079672	0.128258	0.000536049	0.0100582	0.010398	0.0333156	0.0470868	0.0782383	0.0839774	0.0872264	0.11484
7		0.00228085	0.00175244	0.00218405	0.0159995	0.0100239	0.00207458	-0.00632878	0.0273732	0.0964838	0.0456256	-0.0170147	0.0163359	0.0697951	0.0182675	0.0190396	0.0352985	-0.00708903	0.0222209	0.0375328	0.10502	0.100011	0.00549664	-0.00338694	0.0502149	0.000158462	-0.00694594	-0.00133464	0.00825842	0.00707104	0.0273662	-0.0344315	-0.0288006	0.0268405	0.00193364	0.0286846	-0.00343494	0.00605771	-0.00136205	-0.00640533	-0.00620223	0.0395716	0.00137489	-0.00265221	-0.0122806	-0.0159027	-0.00122701	0.0129888	0.0374736
8		0.0400647	0.0342851	0.0209851	0.0816976	0.103573	0.0121366	0.0137953	0.020345	0.0460881	0.0679791	0.0537734	0.0768206	0.0281148	-0.0178922	-0.00096937	0.0232678	0.0119713	0.0472239	0.0693894	0.00114458	-0.0199006	0.0472098	0.0366141	0.113192	0.00753484	0.0755144	0.034288	-0.0121512	0.00935594	0.0406626	0.108985	-0.0225823	0.0798664	0.0299482	0.0218751	0.0504349	-0.00497919	0.0124091	0.0148333	0.0041639	0.0468469	0.188588	0.0590657	0.0411129	0.0834812	0.0346977	0.00729114	0.0206609
9		0.138283	0.25137	0.3756	0.37041	0.325579	0.205469	0.245311	0.306519	0.339956	0.345859	0.425251	0.277043	0.236654	0.149806	0.0393415	0.151142	0.0986623	0.123774	0.168812	0.220651	0.283688	0.348369	0.218575	0.15094	0.160268	0.104702	0.125101	0.103788	0.143877	0.139249	0.223039	0.16951	0.0606696	0.0792128	0.00515143	0.0940317	0.158113	0.224313	0.178731	0.195242	0.248078	0.447233	0.271132	0.21736	0.19704	0.0814035	0.088282	0.133999
10		0.0204698	-0.0071963	0.00597341	0.00259451	0.0229649	0.0289883	0.01294	0.0371123	0.0453489	0.0329493	-0.00563773	0.00200982	0.0291945	0.0715802	0.0771748	0.0452075	-0.00893359	0.0150964	-0.0182547	-0.0048635	0.0322053	0.144251	0.0122125	-0.00334614	0.0588537	0.0227304	0.0275334	-0.0143357	-0.00235395	0.0319393	0.0012635	0.0208763	-0.00113896	0.0346845	0.0654997	0.0158367	-0.00270364	0.0211165	0.0492062	0.0354879	0.0469471	0.00826206	0.0474034	0.0210183	0.0342564	0.0485716	0.0252832	0.0231307
11		0.00723691	0.00742717	-0.000540158	0.000747506	0.00478703	-0.00478486	-0.000810237	-0.00866485	-0.0399895	-0.016653	-0.00337599	-0.00694549	-0.0150925	-0.0203261	0.0116272	0.0112083	-0.00121535	-0.00202559	-0.00748565	0.0252849	0.0318299	-0.00162047	-0.00356951	0.00736869	-0.00302935	5.55112e-17	-0.000675197	0.00414582	-0.0158443	0.0270334	0.0119558	-0.00162047	-3.98986e-16	7.28584e-17	7.28584e-17	-0.00108032	-0.00108032	0	-0.00121535	0.0115549	-0.00389807	0.0211501	0.00240838	-0.000945276	-0.00221911	-0.0042447	-0.00464982	7.28584e-17
12		-0.00283583	-0.00430318	0.00337473	-0.00131849	-0.0195127	0.00670833	-0.00559402	-0.00408226	0.0192288	0.0214345	-0.00327276	-0.0411141	-0.0302687	0.0370425	0.0771946	0.058763	-0.0102047	0.0423206	0.00438439	0.0440422	0.0699833	0.0345822	0.0363635	0.0361992	0.00949535	0.00785678	0.02145	0.0270089	0.0453988	0.000774282	-0.014567	0.00708596	0.0399765	0.0341028	-0.00157592	0.0233078	0.0232161	0.0211937	0.0403118	0.0206345	0.0221774	0.00240838	0.000483846	0.0124194	-0.00767917	-0.00270929	-0.0026104	0.0242302
13		0.100247	0.109629	0.148649	0.264199	0.168882	0.0964996	0.0576021	0.101985	0.140009	0.016715	0.112213	0.0858918	0.14043	0.0940945	0.138381	0.17809	0.0507693	0.0327228	0.061058	0.0614544	0.139552	0.199186	0.0842097	0.0999646	0.0037901	0.0799295	0.101261	0.0593907	0.0798287	0.0893418	0.220365	0.289185	0.247714	0.0782713	0.143559	0.129355	0.195906	0.160503	0.123058	0.162674	0.217666	0.145576	0.243635	0.23572	0.179916	0.120717	0.170032	0.0726787
14		0	0	0	0	0	0	0	0	6.59195e-17	-0.00175551	-0.0042447	0.0289579	0.0129638	0	0	7.63278e-17	0.0144673	0.103535	0.0524548	6.245e-17	0.0313706	0.0386223	0.0305603	7.97973e-17	0	0	0	0	0.0306954	0.0723669	0.0282827	0.0276075	0.0298266	0.0306954	0.0282647	5.89806e-17	0	4.51028e-17	0.0297501	0.0112607	0.0495711	0.0322935	-4.01577e-05	0.01196	0.0126937	0.0122886	-3.53884e-16	-3.60822e-16
15		0.114974	0.0750456	0.0578906	0.0157773	0.0468559	0.181537	0.0602452	0.179931	0.0144454	0.0895201	0.284399	0.295465	0.215343	0.134946	0.223741	0.132489	0.0863457	0.188321	0.145991	0.0496045	0.149836	0.265559	0.332925	0.21157	0.178707	0.10449	0.133087	0.123213	0.167997	0.156991	0.110528	0.115946	0.249868	0.213707	0.164374	0.103289	0.131596	0.264163	0.343817	0.0441131	0.0213431	0.0595247	0.0715179	0.101454	0.106638	0.0582123	0.094958	0.191742
16		0.0107366	0.02155	0.0589247	0.0959729	0.0607821	-0.00803573	0.0534501	0.0127937	0.0336213	0.0676317	0.0147327	0.0578465	0.00881998	0.0497585	0.0876062	-0.0066365	-0.00919518	0.0191012	0.0339253	0.0481207	0.0235628	-0.00377204	-0.0221166	0.0447477	0.041667	0.0710802	0.0821662	0.0502733	0.0802801	0.0100408	0.00992496	-0.0058373	0.0128878	0.0337588	0.0452607	0.0323013	-0.0083622	0.0414034	0.0466902	0.0195038	0.0318828	0.0719364	0.0455604	0.0106833	0.0683726	0.0626546	0.116687	0.0205891
17		0.105896	0.0465471	0.0536076	0.00155442	0.103353	0.0885805	0.0318538	0.0564262	0.064377	0.0807131	0.0281293	0.0702045	0.120457	0.11566	0.0257222	0.113169	0.109085	0.0742138	0.0404117	0.0735582	0.117411	0.000150591	-0.0229444	0.0539793	0.117623	0.068478	-0.000113564	0.01436	0.0100586	0.0565215	0.0679623	-0.0162619	0.0587889	0.043903	0.0196616	0.12096	0.110709	0.0528139	0.0885407	0.0147886	-0.00558967	0.0373932	0.0490961	0.0392859	-0.000950566	0.0535219	0.0596638	0.00391261
18		0.0598068	0.0411831	0.110194	0.157016	0.0100187	0.0900428	0.158265	0.12332	-0.0115259	-0.0370611	0.0129536	0.0911298	0.0521672	-0.012724	-0.00402619	-0.00268678	0.0152523	0.00176539	0.0461613	0.00536887	0.00755706	-0.00341165	0.0326777	0.142462	0.119118	0.0770301	0.0549297	0.0237546	0.00959703	0.0117342	-0.0152379	0.0248415	0.0333558	0.0687957	0.0302623	0.0327218	-0.00529076	0.0345229	-0.010253	-0.00658834	-0.00956517	0.0209723	0.0380245	0.0173278	0.0222301	0.0106544	0.0749351	0.0213524
19		0.030245	0.0294453	0.0812818	0.0982116	0.199886	0.173687	0.0872595	0.0541216	0.134481	0.00888978	0.0140323	0.0725299	0.129255	0.13331	0.0911496	0.116277	0.123013	0.164793	0.167913	0.219651	0.126903	0.0808811	0.218055	0.104425	0.111682	0.134884	0.160572	0.146871	0.102152	0.110431	0.18536	0.0859798	0.0305705	0.0246159	0.0355243	0.0861849	0.0705956	0.0759423	0.145504	0.0807561	0.0394976	0.0773277	0.209377	0.153975	0.107051	0.126011	0.128682	0.0554488
20		0.0253594	0.00447397	-0.0239055	0.0628228	-0.0183918	-0.0365146	0.0796573	-0.000551695	0.0237637	0.000971391	0.0350077	0.0494161	-0.0248918	-0.00325544	0.0047897	0.0483956	0.0249307	0.0336058	-0.0149303	0.090499	0.0464655	-0.0105977	-0.0142642	-0.0273486	0.0212411	-0.0138114	0.0057595	-0.0200592	-0.0148946	0.0175909	0.0188204	0.0233947	0.0106366	0.0245084	-0.00238585	-0.0267939	0.0785977	0.00817646	0.0297761	0.0265004	0.000975429	0.0133986	0.039054	0.0364122	0.0520296	0.031807	0.0639222	-0.00307219
21		0.00171511	0.0189246	-0.00543664	0.00218771	0.0293978	0.0142422	0.0262833	0.0852095	0.0299146	0.0160305	0.0272971	-0.00424431	-0.0115495	-0.0123313	0.0288763	0.0284247	0.0209278	0.00179234	0.0172768	-0.0175814	-0.0149392	0.0159943	-0.00809058	-0.0378553	0.0124232	0.00935705	0.0211658	0.0351444	0.00492053	-0.00761111	0.0137231	0.00572943	0.0539861	0.0491884	-0.0122262	-0.0196667	0.0160534	0.0580131	-0.0180607	0.0315524	-0.00318771	0.00118691	0.0345923	0.0198711	0.00727199	-0.0027975	-0.0187765	-0.0239956
22		-0.000810237	-0.000270079	7.97973e-17	7.63278e-17	7.63278e-17	9.02056e-17	-0.000810237	-0.000810237	0.105244	0.120407	0.0442557	0.0828684	0.0224197	-0.00237272	0.019888	0.0398196	0.0290037	0.0333557	-0.00133657	0.0324688	0.0721303	0.0116702	0.00247437	0.0114784	-0.00243071	-0.000810237	-0.00221911	0.0093358	0.00920076	0.0221071	0.0114018	0.00144078	0.0796632	0.0838684	0.0258663	0.0213575	0.0354118	0.0213811	0.0540832	0.0531438	0.0323339	0.0296358	0.0784957	0.0600944	0.0904155	0.0416675	0.0350078	0.0707183
23		0.00918268	-0.011221	-0.0138665	0.00617141	0.0280361	0.00532947	-0.00135464	0.00940811	0.019069	0.00539659	0.0201324	0.00657871	-0.0145885	-0.00189055	-0.0037811	0.00985788	5.55112e-17	0	1.07553e-16	-0.000810237	9.71445e-17	0	8.67362e-17	-0.000675197	5.55112e-17	0	-0.000675197	-0.00256575	8.67362e-17	0	0	0	6.59195e-17	0.00756221	-0.0037811	-6.02366e-05	-6.02366e-05	0	5.55112e-17	5.55112e-17	0	-0.000810237	-0.00189055	-0.000405118	-0.000945276	6.59195e-17	0	0
24		-0.00485856	0.0203244	-0.0283425	-0.0261273	-0.00881536	0.00173626	-0.0320113	0.0457062	0.295081	0.382258	0.235839	0.238102	0.216834	0.309145	0.41353	0.549238	0.47354	0.381907	0.335027	0.21697	0.167584	0.331723	0.25413	0.213757	0.245476	0.136729	0.148168	0.201881	0.152454	0.248623	0.298512	0.231752	0.270386	0.312678	0.215664	0.263455	0.178544	0.0710846	0.0976905	0.186782	0.162792	0.108698	0.268507	0.302909	0.19827	0.203699	0.139939	0.154141
25		-0.00108032	-0.00486142	-0.0150298	-0.0204399	-0.0162494	-0.00248768	-0.00638726	0.0021713	0.0209552	0.0107449	0.0110361	-0.00482399	0.0171434	0.0253631	-0.00141722	-0.00750779	0.0132889	0.0793916	0.0247335	-0.0128208	0.0013185	-0.00479652	0.0222135	0.0705385	0.00084856	0.0220876	-0.00978278	0.0216809	0.0147767	0.026847	0.0250078	-0.0037929	0.00778909	-0.00661061	-0.00147902	0.0100035	0.027748	0.0557713	0.0196775	-0.00443798	-0.00189406	0.0675184	0.10362	0.0644588	0.0387464	0.0579278	0.0751877	0.046951
26		-0.00748565	-0.00418622	-0.000540158	-0.00490182	0.00539733	0.00860212	-0.00281775	-0.00484334	-0.00248919	0	0	0	9.71445e-17	0.0126937	9.02056e-17	0	7.97973e-17	7.97973e-17	-3.67761e-16	-0.000540158	9.36751e-17	-0.00405118	-0.00405118	-3.50414e-16	0.00939428	-0.00202559	0	5.89806e-17	5.89806e-17	-3.64292e-16	-3.64292e-16	-0.00162047	-0.00162047	-3.67761e-16	-3.67761e-16	0	0	4.85723e-17	0.0126937	-0.00148543	4.85723e-17	7.97973e-17	7.97973e-17	0	0.0124236	0.0110148	-0.00108032	0.0125587
27		-0.0144354	0.00859787	-0.00359183	0.0209864	-0.00730335	0.00873716	0.0129011	0.00905623	-0.0303575	0.0037603	0.00901232	-0.0121502	0.0377516	-0.000494327	0.0115071	0.00563125	-0.0058414	-0.00556128	-0.0164932	0.0285627	0.03064	0.0486918	0.0252353	-0.00246742	-0.00229567	0.0273959	0.0174679	-0.0121801	-0.00337599	-5.01972e-05	-0.0069859	0.00287198	0.00443397	0.0109382	0.00617141	0.0164525	-0.000945276	0	-3.53884e-16	-3.53884e-16	-0.0152126	-0.0106819	-0.0051281	-0.000540158	-0.000945276	-0.00202559	0.0124236	-0.000810237
28		0.000458116	0.0154339	-0.027039	-0.0166472	-0.0193133	-0.0283565	-0.0215901	-0.0122044	0.00179423	0.0716641	0.0981371	-0.00349911	0.0134993	0.0134397	0.0158011	0.011826	0.0261499	0.00760558	0.00412987	-0.00768832	0.00165721	0.02434	-0.00712193	-0.00724288	-0.00839951	-0.00345614	0.00674437	0.0044563	0.022224	0.00301174	0.0479062	0.107605	0.0410992	0.0301771	0.0211291	0.0226773	0.014404	0.0384872	-0.00108032	0.00283158	0.0151788	-0.00364782	-0.00526654	0.010439	-0.00540158	0.00119303	0.0163359	0.0612896
29		-0.0378393	0.0156454	0.02898	-0.0276621	-0.00238944	-0.00139476	-0.0214327	0.0249269	0.0337884	-0.0294906	-0.0178198	-0.0296383	0.0394343	0.122614	0.172384	0.108184	0.09648	0.0141959	0.0365982	0.0835497	0.087557	0.0028221	-0.00159814	0.0750979	0.0420953	0.05532	0.0949013	0.0337085	0.0699647	0.0368499	0.0531134	0.0299722	0.154633	0.230552	0.152585	0.151213	0.0286374	0.121212	0.180709	0.0587554	0.0949292	0.184398	0.20167	0.146565	0.139774	0.0950639	0.191201	0.0808719
30		0	0	0	0	0	0	0	0	0	6.59195e-17	6.59195e-17	-0.00148543	0.0285528	0.0116134	-0.000810237	-0.000405118	0.00439357	0.00280389	0.0103049	-0.00416815	0.00945276	0.0280711	-0.00221911	0.0117484	-0.000675197	4.85723e-17	0.0106681	0.000953746	-0.000810237	9.36751e-17	0	-0.000675197	0.0387573	0.0093358	-0.00546006	-0.00416815	5.89806e-17	0	0	0	-0.000540158	-0.00108032	7.28584e-17	0	4.85723e-17	-0.00189055	-0.000405118	-0.00216063
31		-0.00464982	-0.000675197	-3.67761e-16	-0.000270079	-0.0049199	-0.00464982	-0.00405118	-0.00216063	-0.00370455	0.00774083	-0.00284433	-0.00600022	0.000189271	0.0172021	0.0907559	0.0326958	-0.00421415	0.0406361	0.0343733	0.0595783	0.0659959	0.0336458	0.0253561	0.0351748	0.0830723	0.107587	0.10259	0.0194255	0.089902	0.12837	0.106743	0.0363716	0.0692586	0.0814893	0.0485002	0.0462341	-0.0120788	0.0222559	0.0652615	0.1294	0.169587	0.0847457	0.0471543	0.112208	0.0828205	0.0718463	0.0587335	-0.0117304
32		-0.0315242	-0.0263898	-0.013901	-0.0328046	0.0220538	-0.0153964	-0.0200056	0.0944445	0.327298	0.372735	0.299032	0.251163	0.202471	0.160612	0.227966	0.292622	0.285767	0.249291	0.209956	0.217288	0.302317	0.206654	0.107691	0.174727	0.203608	0.237408	0.21416	0.30214	0.290938	0.401214	0.419851	0.503303	0.460497	0.29528	0.15295	0.161364	0.265121	0.281403	0.146632	0.158738	0.201119	0.175381	0.167349	0.194441	0.207119	0.303022	0.219926	0.138316
33		-0.0248281	-0.0137696	-0.000292405	-0.00235415	-0.000639043	-0.00735061	-0.00135464	-0.00180017	6.59195e-17	-0.00108032	-0.00108032	-0.000810237	0.00642341	0.0113657	0.0270983	0.00507312	0.0259233	0.0267526	0.0271911	0.0232193	-0.00665734	-0.00202559	-0.0152743	0.00998675	0.0395814	0.0106681	4.85723e-17	-0.00162047	-0.00391614	0.000573233	0.0107447	-0.000810237	-0.00145362	0.0309036	0.00572273	0.0213734	0.00364376	0.035635	0.039743	0.0264975	0.0211357	-0.0246547	0.00635327	0.125019	0.105923	0.0279858	0.0490969	0.0228397
34		-0.0190851	0.0081068	-0.00225096	0.00397761	-0.0156052	-0.00808483	-0.0113238	-0.0292081	0.0436753	0.0832647	0.119174	0.125632	0.175773	0.123192	0.148653	0.0879185	0.173276	0.10586	0.0719828	0.0243268	0.0718283	0.0698618	0.169578	0.0487636	0.0926709	0.0722686	0.146375	0.149098	0.10753	0.0750334	0.0366761	0.109569	0.110723	0.0608495	0.0856329	0.0376316	0.109781	0.14545	0.0864105	0.0239691	0.15866	0.119418	0.00178548	0.110914	0.0828691	0.00457628	0.0658648	0.127439
35		9.71445e-17	9.71445e-17	0	0	-0.000675197	0.00939428	-0.000540158	-0.00248919	-0.0047083	0.00904764	-0.000565749	-0.000945276	-0.00216063	-0.00781421	-0.00079567	0.00588325	-0.0043045	0.00904764	-0.00039129	0.0474308	0.0270847	0.0119707	0.0258701	0.00898916	-0.00175551	-0.000540158	6.245e-17	6.245e-17	0	5.89806e-17	-0.000810237	0.0108032	0.00860212	-0.00189055	8.67362e-17	0.00920076	0.0018863	-0.00343447	0.00597789	0.0208482	-0.00337599	0.016394	0.0439592	0.0100815	0.00321862	0.00290498	0.0126491	0.0222815
36		0.00869681	0.00303154	0.0431037	0.00936031	-0.00111005	0.00197778	0.00298894	0.00150351	-0.00613526	-0.00143861	0.0689919	0.0791448	0.0356586	0.141282	0.0897722	-0.00396406	0.0418097	0.103986	0.071829	0.117264	0.0910175	0.0611651	0.112942	0.0950004	0.0228385	0.0397603	0.0595166	0.0883607	0.132305	0.124737	0.0290181	0.077775	0.0474918	0.0395582	0.0924422	0.0624027	0.0127281	0.0394748	0.0689035	0.0911212	0.117256	0.107755	0.0481861	-0.01932	0.0167663	0.0117887	0.0483732	0.0758066
37		-0.0153666	-0.0119632	0.00510796	0.00911107	0.00282743	-0.0058036	-0.00445611	-0.00806574	-0.00587686	-0.0134189	0.0224323	0.0251294	-0.00283182	0.0340442	0.0373914	0.0400789	0.0592228	0.0234538	0.0129669	-0.0215499	-0.0133596	-0.00360901	0.00538957	0.0646467	0.0245777	0.032826	0.0913811	0.0856458	0.0507783	0.0360094	0.0535644	0.0486601	0.0931119	0.04153	0.0279359	0.0309889	0.0140198	0.0457675	0.126102	0.0735247	0.0105242	0.00368885	0.0118569	0.000528341	-0.00843029	0.0980373	0.0949358	0.0325273
38		0	0	0	0	0	0	0	0	0	7.97973e-17	7.97973e-17	0	-0.00121535	-0.00121535	6.59195e-17	-0.000675197	-0.00121535	-0.00175551	6.59195e-17	0	6.59195e-17	6.59195e-17	7.63278e-17	7.63278e-17	0	0	0	7.63278e-17	7.63278e-17	9.71445e-17	9.71445e-17	-0.000270079	0.0115549	9.02056e-17	0	0	0	0	0	0	8.67362e-17	0.0125587	4.85723e-17	0	0	0	0	0
39		9.71445e-17	0	0	0	6.245e-17	-0.00108032	-0.000810237	7.63278e-17	0	0	7.63278e-17	-0.000810237	-0.0112125	0.00705396	0.00817892	-0.000910631	0.00467857	0.029093	0.00999292	-0.00162047	9.36751e-17	0.0128287	0.00671157	0.00677005	-0.000405118	-0.00289431	-0.0123949	-0.00256575	0	8.67362e-17	0.0305018	0.0485568	0.010128	-0.000945276	-0.000945276	-0.000405118	-0.000405118	0	-0.00351103	-0.00505494	4.51028e-17	-3.33067e-16	-3.33067e-16	0	0	-0.000675197	-0.000675197	7.28584e-17
40		-0.00216063	-0.00175551	-0.00121535	0.00618949	-0.0021561	1.17961e-16	-0.000675197	-0.00750798	-0.00216063	-0.000945276	-0.00721557	0.000828314	0.00530908	0.0214539	0.0778527	0.0122449	-0.0113606	0.0298873	0.00471365	0.00728207	0.0138584	-0.00871498	0.0230762	0.0292383	0.050995	0.0509847	0.0408924	0.0158931	-0.0234974	0.0105204	0.0105959	0.0270437	-0.00651585	-0.0115347	0.00134615	0.0157773	-0.00123649	0.00200553	-0.00746757	0.00816727	0.0200401	-0.000515647	-0.0218307	-0.00752605	0.0161824	0.00289006	0.00671157	0.00846708
41		0	0	1.04083e-16	1.04083e-16	0	0	0	0	0	0	0	0	-3.53884e-16	-3.53884e-16	4.51028e-17	4.51028e-17	0	0	0	0	0	9.36751e-17	0.000933667	0.0113433	1.04083e-16	-0.000810237	0.0113433	-0.000405118	-0.000810237	6.59195e-17	5.55112e-17	5.55112e-17	0.0133689	0.027531	0.010128	1.04083e-16	-1.56936e-06	0.0117417	-0.00256575	-0.00108032	-0.000675197	-0.00067067	0.0162739	0.00807688	-0.00121535	-0.00243071	0.00985788	-0.000270079
42		0	8.67362e-17	8.67362e-17	0	0	0	5.89806e-17	5.89806e-17	-3.46945e-16	-3.46945e-16	0	0	0	0	0	-3.43475e-16	-3.43475e-16	0	0	0	0	0	5.89806e-17	5.89806e-17	0	0	0	0	0	0	0	0	4.85723e-17	-0.000675197	5.89806e-17	7.28584e-17	7.28584e-17	0	0	0	0	6.59195e-17	6.59195e-17	6.245e-17	6.245e-17	0.0130988	0.0105331	5.89806e-17
43		-0.00108032	-8.03155e-05	-0.00297087	-0.00310591	-0.0047083	-0.00405118	-0.00362799	-0.00202559	9.36751e-17	0.00825548	0.00140463	-0.00586945	-0.0035065	-0.0073988	-0.00135671	0.0123151	-0.0043072	0.00316019	0.0308581	0.0223995	0.00230617	-0.00383317	-2.00789e-05	0.0102863	0.00686468	0.0185504	-0.00461957	-0.00108032	1.17961e-16	-0.00175551	0.0285528	0.0244251	-0.00715709	0.0129638	0.00677005	0.00516765	-0.00235415	0.00603637	0.00648189	-0.00451478	-0.0042447	0.0112083	9.36751e-17	7.97973e-17	-0.000100394	0.000903549	0.0499837	0.0630912
44		-0.00351103	0.00839203	0.00415649	-0.00667541	-0.000968724	-0.0135927	-0.00464982	6.245e-17	-0.00677864	-0.00544613	0.00622989	0.00794519	-0.00464805	-0.0212919	0.0144134	-0.0190628	0.00768712	0.0392222	0.00348737	-0.0310515	0.0262933	-0.0147657	-0.0245149	0.0140856	0.00548872	0.00214788	-0.01317	0.0159432	0.00369459	0.0374242	0.0674026	0.0253829	0.0125265	0.0547516	0.0132229	0.0914174	0.133054	0.0694082	0.0428347	0.00534364	-0.0148134	0.00408655	0.0389659	0.0144753	0.00631898	0.00555851	0.0183829	0.0271397
45		-0.00121535	8.67362e-17	-3.53884e-16	0.0116134	-0.000810237	-0.000945276	-0.000945276	5.89806e-17	-0.000810237	-0.000810237	0.0429978	0.0558296	0.0209583	-0.00229567	-0.00419801	0.0130874	0.0194266	0.0543708	0.0352059	-0.000900591	0.0009892	0.00961812	0.0306329	0.0138762	0.0351293	0.0110552	0.00642618	-0.000248744	0.000342388	-0.00746757	-0.00108032	7.97973e-17	8.67362e-17	-0.00679238	0.00618949	4.85723e-17	0	7.28584e-17	7.28584e-17	7.63278e-17	7.63278e-17	6.59195e-17	-0.000675197	6.59195e-17	8.67362e-17	-0.000540158	-0.000810237	5.89806e-17
46		-0.00843093	-0.00391614	-0.000722129	-0.00437108	-0.00181399	-0.000540158	-0.00443822	0.00731021	0.000762423	0.00968885	-0.0110296	0.0280398	0.0147075	0.0808628	0.0837807	0.0244175	0.00328624	-0.00449258	0.00821929	0.0280531	-0.0117398	0.00582822	0.00707678	0.0120004	0.00588129	0.0105534	0.0283885	0.029537	-0.00150548	-0.0161089	-0.0133346	0.0226962	0.0163921	0.01448	-0.00047697	0.0225027	0.0206134	-0.00611455	-0.00223593	-0.00685455	0.00782937	0.0458178	0.0187338	0.00202134	0.00628837	0.00294854	-0.00457326	-0.012968
47		0	0	0	0	0	0	0	0	-3.53884e-16	-3.53884e-16	0	0	0	0	0	0	0	0	0	0	0	0	-0.000540158	-0.000540158	6.59195e-17	6.59195e-17	0	6.59195e-17	-0.00297087	-0.00329943	-3.53884e-16	0	0	7.63278e-17	7.63278e-17	0	-0.00121535	-0.00121535	7.63278e-17	7.63278e-17	0	0	0	7.63278e-17	7.63278e-17	0	0	0
48		-0.000540158	-0.000540158	7.63278e-17	7.63278e-17	0	8.67362e-17	-0.000540158	1.17961e-16	9.71445e-17	9.71445e-17	0	0	0.0107447	0.124286	0.0826573	0.0244405	0.020711	0.0438475	0.0118835	0.0252938	-0.00202559	-0.000540158	0.0091242	0.0198508	0.00182466	-0.00476678	6.59195e-17	6.59195e-17	6.59195e-17	0	4.51028e-17	4.51028e-17	-0.00148543	-0.00148543	7.63278e-17	-0.000540158	-0.00175551	-0.000405118	0.0114784	0.0114784	0	-0.000405118	-0.000405118	0	0	0	0	0
49		-0.00505494	-0.00565358	-0.0055951	-0.0100383	0.00158353	0.00479553	-0.00283583	6.245e-17	-0.00256575	0.00212023	-0.00104515	-0.00576086	-0.00616586	0.0085139	0.0188076	0.0183095	-0.0127564	0.00101759	-0.00256575	-0.000405118	0.00130999	0.0187301	0.0656129	0.0528133	-0.0202186	-0.0123694	0.0125045	-0.0131987	0.00597789	0.00584285	-0.00532502	0.0191309	0.0185486	0.00939428	-0.00223077	-0.00725597	0.0114784	-0.0129276	0.0203431	0.0039523	-0.00546006	-6.02366e-05	-0.00262423	-0.0109424	-0.00662543	-0.0102268	0.00999292	-0.00229567
50		0.0109382	-0.000540158	-0.000540158	-0.00275927	-0.00275927	-0.000270079	-0.0047083	-0.00432126	-0.000540158	-0.000540158	0.00557277	-0.00760261	-0.00243071	-3.85109e-16	0	0	0	8.67362e-17	-0.000810237	-0.000270079	-0.0103619	-0.0104384	0.0126937	-0.000945276	8.67362e-17	7.28584e-17	0.0124236	7.28584e-17	-4.12864e-16	-4.12864e-16	7.28584e-17	7.28584e-17	-0.00121535	-0.00121535	9.02056e-17	9.02056e-17	0.0215669	0.0403151	0.0108032	0.0247898	0.0385457	0.0776473	0.0708829	0.0762065	0.106159	0.058328	0.0132339	0.0281296
51		0.00659145	-0.00127809	-0.00870525	-0.00175551	-0.00108032	0.0109382	-0.00383959	0.0152956	0.0026019	-0.0169394	0.0564547	0.224471	0.106843	0.159039	0.170139	0.158758	0.103426	0.00889313	0.0784589	0.0898242	0.0888878	0.0954236	0.0353212	0.0136673	0.0487396	0.0264879	0.0065138	0.0210228	0.0839015	0.0304706	0.0563603	0.0354154	0.0111909	0.00317307	0.0811627	0.0291994	-0.000859042	-0.0042447	0	7.97973e-17	0.023239	0.0472619	0.0388128	0.035863	0.0105033	0.0154322	0.0832185	0.0338038
52		0	0	0	0	-0.00283583	0.00877756	-0.00256575	-0.00216063	-3.747e-16	0.0171862	0.00996634	0.00597789	0.00146311	-0.00518998	5.89806e-17	-0.00906997	-0.0142136	-0.000931971	-0.00578862	-0.00578862	0.00993595	0.0032771	-0.00243071	-0.000270079	0	-3.7817e-16	-0.000675197	-0.0026674	-0.00114181	-0.000405118	-0.00135039	0.0122259	-0.00178525	9.71445e-17	-3.7817e-16	-0.00478486	-0.00270079	0.0128287	0.0117484	-0.000945276	-3.01183e-05	-0.000405118	0	0	0	1.2837e-16	1.2837e-16	6.245e-17
53		0.00197216	-0.00926349	-0.00297087	-0.00162047	0.024155	0.00832779	0.0181899	-0.00459134	0.00645806	3.19055e-05	0.0037407	0.030402	0.0632852	0.0259214	0.104919	0.0856692	0.108789	0.065206	0.0274789	-0.00154816	0.0157945	0.0322738	0.0326473	0.0526731	-0.00449537	0.0396051	0.034789	0.0029482	0.0133317	0.0178321	-0.00556744	7.28584e-17	0.0111498	0.0223762	0.0346589	0.0649487	0.0389062	-0.00496439	0.00248585	0.0213013	0.012304	0.0383644	0.0450628	0.110344	0.0818576	0.0469887	0.0382868	-0.0108352
54		-0.00216063	0	7.97973e-17	7.97973e-17	0	-0.000810237	-0.00203237	-0.00148543	-0.000405118	-0.00175551	-0.00108032	-0.00256575	-0.000405118	7.97973e-17	-0.00108032	-0.00283583	0.0346222	0.0442132	0.0208513	0.0391024	0.0831196	0.0577156	0.0327155	0.0315694	0.00406926	-0.00494539	0.00891479	0.008465	0.0253119	0.00120399	0.0567615	0.0449383	0.0110212	-0.00427029	0.0427012	0.0807569	0.0652555	0.101053	0.0954239	0.0596459	0.078686	0.0768572	0.0436878	0.0425191	0.0715951	0.0587405	0.0853016	0.0471608
55		0	0	0	0	0	0	0	0	0	0	0	0	8.67362e-17	8.67362e-17	0	7.63278e-17	0.105097	0.0572557	0.0521847	0.0303668	0	0	0	4.85723e-17	4.85723e-17	0	8.67362e-17	8.67362e-17	0	0	-3.7817e-16	-3.7817e-16	7.97973e-17	0.0126937	7.63278e-17	3.46945e-17	-6.02366e-05	0.0221465	0.0106681	0.0128287	-0.00121535	7.63278e-17	0	0	1.11022e-16	-0.000945276	-0.000135039	7.97973e-17
56		-0.000405118	-0.00148543	-0.00270079	-0.000675197	5.89806e-17	0	-0.00121535	-9.03549e-05	5.89806e-17	0	0	0	-0.000540158	-0.000540158	0	0	6.245e-17	-0.000945276	1.04083e-16	0	0	-0.00121535	-0.00216063	-0.000675197	-0.000675197	0.0130988	0.0311005	0.0532651	0.0105331	-0.00184134	-0.0114422	0.00451053	0.00561318	-0.00270079	-0.00356951	-0.00410966	-0.000540158	0	-0.000540158	0.00864252	-0.00484334	0.0112083	7.97973e-17	-0.000270079	-0.00202559	-0.000810237	9.36751e-17	0
57		-0.00287146	-0.00270079	-2.00789e-05	-0.00108032	-0.00135039	-0.000810237	0.00636493	0.00674772	-5.01972e-05	-0.00148543	-0.00148543	1.11022e-16	-0.00256575	-0.000409367	-0.00555741	0.00966228	-0.00604487	0.0180549	0.00825548	-0.000810237	0.00777381	0.00259449	-0.00798965	-0.000540158	0.0378043	0.0264539	0.00261526	-0.010767	0.00590133	-0.00451478	-0.00107705	-0.000675197	-0.00229567	0.0169537	0.00554617	0.010263	0.00966436	-0.00216063	4.16334e-17	0	-0.00175551	-0.00351103	-0.000945276	-0.00337599	-0.00667617	0.00241314	-0.00243071	-0.00256575
58		-0.00270079	7.63278e-17	0.0125587	0.0106096	-0.00243071	-0.00283583	1.17961e-16	-0.00202559	-0.00733253	-0.00135039	-0.00194903	0.00332817	-0.00418622	-0.00108032	-0.00235415	-0.0037811	-0.00484334	0.00817892	0.0118835	-0.00221911	-0.00221911	-0.000675197	0.0121089	0.00335366	-3.53884e-16	-0.00216063	0.008197	-0.000405118	-0.000810237	7.28584e-17	7.28584e-17	7.28584e-17	-0.00067067	0.00576441	0.0122902	0.0217849	0.0207376	6.59195e-17	0.0128287	6.245e-17	0.0126937	-0.000945276	-0.00343447	-0.00567166	-0.0037811	-0.00484334	-0.00530694	0.00615333
59		-0.0132835	-0.00497883	-0.0330973	-0.0392548	0.0230216	-0.00432976	0.0304668	-0.0047167	-0.00794708	-0.0236201	0.0318164	0.117634	0.0365047	0.0157983	7.17153e-06	0.048515	0.0881751	0.0402839	0.0558805	0.0615617	0.0453708	0.00783595	0.0484405	0.0231126	-0.026753	-0.00378969	0.035444	0.0448225	0.0349221	0.0529604	0.038928	-0.00335347	0.0139589	0.0157027	0.0138023	-0.00479433	0.00306396	-0.0438372	-0.00351807	0.0368274	-0.012743	0.0235188	0.0684796	0.0476671	0.0319219	0.0305184	0.021178	0.0302968
60		0	-3.60822e-16	-3.60822e-16	-0.000540158	-0.00600022	-0.00356951	5.89806e-17	0	0	5.55112e-17	5.55112e-17	0	0	0	-0.000945276	-0.00297087	0.010263	0.0408414	0.0089126	-0.00229567	-3.85109e-16	0	0.0116134	0.0116134	1.07553e-16	0.00952932	0.00498996	-0.01065	8.67362e-17	8.67362e-17	9.36751e-17	9.36751e-17	9.36751e-17	-0.000945276	-0.000810237	0.0384872	0.0106611	0.00941236	0.012697	0.0320415	0.0107806	0.0134692	0.0505707	0.0502825	0.0256929	0.0836984	0.0826361	0.066677
[truncated: 166 more columns]

## Sheet: Suppl_Fig1A_MI_L2_3_14_7
	time point	-42.5	-35.5	-28.5	-21.5	-14.5	-7.5	-0.5	6.5	13.5	20.5	27.5	34.5	41.5	48.5	55.5	62.5	69.5	76.5	83.5	90.5	97.5	104.5	111.5	118.5	125.5	132.5	139.5	146.5	153.5	160.5	167.5	174.5	181.5	188.5	195.5	202.5	209.5	216.5	223.5	230.5	237.5	244.5	251.5	258.5	265.5	272.5	279.5	286.5
cell #
1		0.0105737	0.000406296	0.0157737	-0.00653179	-0.00469231	0.0601496	0.0834086	0.0212815	0.0124067	0.0530032	0.0920362	0.00381862	0.0818823	0.0433775	0.0118717	0.00219679	0.0116899	-0.00685511	0.00763344	-0.00321478	-0.0060587	0.00393422	-0.0203425	0.0143738	0.00926192	0.014546	0.0253166	0.0161786	0.0141578	0.0309857	0.0260436	0.0281244	0.00669349	-0.0037811	0.0409393	0.0592959	0.0243731	-0.00443822	-0.0107519	-0.00227122	-0.0187755	0.0215096	0.0266125	0.00309064	0.00775675	0.0311666	-0.00516123	0.0425091
2		-0.0155316	0.00128	0.00156251	0.0300782	-0.01784	-0.0143135	-0.00779777	-0.00803431	-0.00615846	0.00917801	-0.00694096	-0.000340033	-0.020392	-0.027636	-0.0216328	0.0119309	0.000895739	-0.00751359	0.0107896	0.0185266	0.0537966	0.0135396	0.0120872	-0.00288427	0.017382	-0.0160063	0.00147202	0.03995	-0.0197718	0.00180297	0.0419505	-0.0316128	0.0121049	0.00196807	0.0487507	0.0639834	0.0986334	0.0826594	0.0364174	0.00303994	0.0187313	0.0250014	0.0175735	0.00485378	0.0139333	0.0465143	0.0428942	0.00538932
3		0.04676	-0.00565152	0.00446275	0.0903296	0.0508931	0.0636791	0.0414519	0.105503	0.061146	0.00415276	0.0215887	0.0282013	0.0605639	0.0554831	0.0418634	-0.00889509	0.0156184	0.00723483	-0.00199881	0.0370053	0.0865421	0.0684683	0.0219066	0.0209621	0.0158277	0.0234293	0.0314594	0.0891751	0.0484132	0.032744	0.0225181	0.0594164	0.06307	-0.00867991	-0.00318983	-0.00785986	0.0366415	0.0571371	0.0432497	0.0353266	0.00585512	0.0181237	0.00864252	0.0431467	0.0118133	-0.0034642	0.0527431	0.0767122
4		0.032702	0.0247898	0.127081	0.233226	0.0674369	0.0421473	0.0670448	0.00850044	0.0415885	0.10742	0.204974	0.191855	0.150257	0.100328	0.00992434	0.114312	0.0627622	0.0321209	-0.000810237	-0.00175551	-0.00135039	0.0114784	0.0152191	0.0698313	0.0777772	0.0136402	0.0105331	0.0270674	0.0439835	0.0460495	0.0279946	-0.011271	0.0172788	-0.00844292	-0.00905189	-0.00322287	0.0288048	0.0305603	0	0.0117484	0.039491	-0.00108032	-0.00256575	-0.00526654	7.63278e-17	7.28584e-17	-0.000675197	-0.000810237
5		0.0805631	0.137992	0.10558	0.075299	0.0680733	0.03317	0.0735621	-0.00523398	0.00515522	0.0906492	0.0141115	0.0855228	0.0286612	0.0381355	0.0677495	0.0141728	0.0653511	0.0188962	0.0325512	0.139011	0.137005	0.111064	0.117101	0.111398	0.0695356	0.0443187	0.133541	0.0467937	0.0142926	0.0137167	0.0901381	0.0801695	0.041481	0.0429042	0.00680535	0.076223	0.068579	0.0651085	0.0738673	0.0654325	0.032352	0.0907061	0.109166	0.111604	0.0777009	0.00182787	0.0518148	0.0336427
6		-3.64292e-16	4.85723e-17	-0.000270079	-3.64292e-16	0	0	0	0	7.63278e-17	7.63278e-17	0	0	7.28584e-17	7.28584e-17	1.07553e-16	1.07553e-16	0	0	7.63278e-17	7.63278e-17	0	0	7.63278e-17	0.0124236	0.0108032	0.0676916	0.0500826	0	0	5.89806e-17	0.0120185	-0.000810237	-0.000270079	0.0116134	0.0306954	0.0129638	0.0129638	0.0129638	-0.000405118	7.63278e-17	-0.000945276	-0.00270079	-0.000540158	6.59195e-17	0	6.59195e-17	6.59195e-17	0
7		-0.0115592	-0.0121982	0.0086286	-0.011271	-0.00202559	-0.00497838	-0.0032237	-0.00206122	0.00393422	0.0269462	0.0375888	0.0590842	0.025935	0.000552994	-0.00384907	0.00802166	0.118221	0.0573996	0.0456497	-0.0210562	0.0162252	0.0532362	0.107382	0.114983	0.0855829	0.0591087	0.0250158	0.0030102	0.00590728	-0.0102845	0.0272487	0.0328897	0.0646636	0.155307	0.179705	0.154451	0.106774	0.0615129	-0.00328985	0.0278528	0.00106116	0.0085319	0.0343879	0.0343531	0.0238029	0.0598075	0.0323038	0.0122187
8		-0.0117484	-0.00740909	-0.00351103	-0.00586518	-0.0064893	-0.0169339	-0.00797898	-0.000270079	-0.0112487	-0.00996526	0.0514759	0.0650328	0.00770557	-0.00594598	0.0585188	0.0373804	-0.00283583	0	-0.000675197	0.0265146	0.0551594	0.0177521	0.0255428	0.0798516	0.0226291	0.0250663	0.00092295	0.00597789	0.0118835	-0.00256575	0.0143303	0.0528016	0.0376835	0.00435614	0.023913	0.00657271	0.00847748	0.0216839	-0.0124279	-0.00291664	-0.00785461	0.00165663	-0.00454214	-0.00739868	0.0447858	0.0378004	-0.0125044	0.0195839
9		0	0	-0.0055951	-0.0104608	0.0121312	-0.003074	-0.000810237	-0.00459134	-0.00435117	0.0599974	0.016793	0.0442369	0.0434095	0.13662	0.119942	0.084214	0.106156	0.0606922	0.0283189	0.00335159	-0.00273971	0.026606	-0.0068785	0.0391484	0.0276192	0.00374228	0.0108188	0.0685642	0.0230666	0.0144268	0.047888	0.000657833	0.0334744	0.0290722	0.0803158	0.0580955	0.00733403	0.0345435	0.0307825	0.000525024	0.00393152	0.0253714	0.0029629	0.04378	0.0409572	0.00623152	0.0342787	0.0901976
10		0.0101998	-0.012951	-0.00561416	-0.00616471	0.00478594	0.0100994	-0.0290482	-0.00862041	0.00164452	0.0120574	0.00033389	-0.00366612	0.00504058	-0.00442756	-0.0190671	0.0137113	0.0424502	-0.0328242	-0.0137592	-0.00460607	0.0105108	0.00320118	-0.0021468	0.00737728	0.00147538	0.0122022	0.0144623	0.0222645	-0.00853984	-0.0142504	-0.00820257	0.00834804	0.022591	-0.00449869	0.025546	0.0153211	0.00936772	0.0114871	-0.00333016	-0.00559089	-0.0300769	-0.00744423	-0.00481347	0.0180162	0.0140655	-0.00468806	-0.0124693	0.00363865
11		0	4.16334e-17	-0.000810237	0.0114784	0.0112083	7.28584e-17	0	0	6.59195e-17	6.59195e-17	-3.43475e-16	-3.43475e-16	0	1.04083e-16	1.04083e-16	0	0	0	0	0	0	0	0	0	0	0	0	0	0	0	0	0	0	0	0	0	0	7.63278e-17	7.63278e-17	0	0	0	0	0	0	0	4.85723e-17	4.85723e-17
12		0.0254583	-0.0118079	-0.0219253	0.0193047	0.049743	0.0487695	0.0163695	0.000774171	-0.0219113	-0.0135667	-0.00229567	-5.01972e-05	0.00338665	-0.00573014	0.0109382	-0.00729175	-0.0153481	-0.0115815	-0.00202026	0.0537636	0.053349	-0.0010104	-0.0121174	0.00601829	-0.00229567	-0.000405118	0.00026583	-0.00457751	-0.00235415	-0.00167895	-0.00229567	-0.00189055	-0.0152126	-0.0102379	-0.00270079	0.0058067	0.0317513	0.0137145	-0.0137379	-0.00384383	-0.0069209	0.00146096	0.00792523	-0.000705925	0.00595981	0.0014227	0.0159889	0.00167471
13		0.00699474	0.0183573	0.0393703	0.0153827	0.0147419	0.0342688	0.000113852	0.00984299	-0.0101903	-0.00529168	-0.0294808	0.0200373	0.0110731	-0.0146373	0.00451952	-0.0176158	-0.017446	-0.00634918	0.00244932	-0.0514796	0.00187335	0.0135133	-0.00442861	0.000716432	0.0390164	0.0074797	-0.0122019	-0.00274823	0.00539594	-0.0402922	0.0219816	0.0113708	-0.0163008	0.0168417	0.000124091	0.00842244	-0.014136	0.0266965	0.0259444	-0.0072922	-0.000193846	-0.00509526	-0.00252041	0.0271453	0.0199484	0.0142067	-0.000812033	-0.0248337
14		0.00777435	0.0230747	0.02172	0.0397601	0.0636089	-0.026422	0.00787337	0.0275782	0.00269033	0.0686681	0.0556479	-0.00191308	0.00517917	0.020032	0.0146375	0.0374677	0.0271659	0.0587051	0.0691167	0.0499075	0.053787	0.0559981	0.00721675	0.00302737	0.00965913	0.0145885	0.0037003	0.01784	0.00168853	-0.00336052	0.0500566	0.0533432	0.031846	0.0767989	0.0956616	0.0181433	0.00538471	-0.0196477	0.0206296	0.0055877	-0.0125491	0.00839146	-0.00465042	0.011496	0.0193468	0.0112147	0.0237181	0.000323319
15		0.0342924	-0.00440152	-0.00958979	0.0332576	0.0281757	-0.0368405	0.0451638	0.00763226	0.0365414	0.0449748	0.0231115	-0.00319765	-0.0119118	0.0356144	0.00620697	-0.00795775	-0.000223504	-0.0180463	0.00932872	0.010416	0.0417672	0.0180783	-0.00782558	-0.025265	0.0138059	0.00515502	0.00190251	0.019884	-0.00639257	0.000608218	0.0673462	0.0146175	-0.00632655	-0.00393243	-0.00641383	-0.018484	0.0348067	0.00822575	-0.000695483	-5.92616e-05	0.0108149	-0.00859531	0.0016503	0.027579	0.0283934	0.0206845	0.033264	0.0254852
16		0.00668934	0.0356942	0.00172732	0.00732666	0.0318481	0.0275186	0.0349037	0.0207517	0.0497917	0.060152	0.0879066	0.114762	0.0505934	0.00705751	-0.0159935	0.0592895	0.037857	-0.00625873	-0.000962775	0.0577504	0.0769928	0.144682	0.0808277	0.0599657	0.0347842	0.017903	0.0158051	0.0712117	0.104342	0.0283559	0.0740942	0.174707	0.148182	0.0902094	0.0651	0.0432696	0.0465838	0.0476593	0.0267231	0.0827487	0.0316284	0.0512765	0.0167948	0.146172	0.170616	0.0680964	0.0460069	0.0425981
17		5.89806e-17	0	7.97973e-17	-0.00229567	-0.00472638	-0.000945276	-3.46945e-16	-0.0142886	0.0122565	0.267058	0.226715	0.105309	0.0949972	0.0433415	0.042512	0.0941508	0.0904596	0.0680574	0.0619646	0.024014	0.012499	0.0195764	0.0397017	0.0543251	0.0227461	-0.00218721	-0.00405118	-0.000945276	-0.000810237	-0.000405118	0.00877756	0.0499359	0.0251183	0.0190586	0.0118651	0.0467173	0.0288006	-0.00189055	0.00672965	0.0219869	0.0106681	0.0450053	0.0273959	7.97973e-17	0.0116134	0.0109382	5.89806e-17	-0.000540158
18		-2.00789e-05	-0.00196634	-0.00106575	-0.00108032	9.02056e-17	7.28584e-17	-0.000901853	-0.00093071	-0.00202559	0.00561318	0.026221	-0.00438579	0.034064	0.0231589	0.00662993	0.0475151	0.0770413	0.0348753	0.0364002	-0.00879156	0.050302	0.0221631	0.00555271	-0.00328788	-0.00202559	0.00839052	0.0115552	-0.00289431	0	0.022223	0.026574	0.0874805	0.0992839	0.065858	0.0169746	0.0581265	0.104714	0.0493652	0.0483782	0.014328	0.0168172	-0.00270079	-0.00121535	-0.00243071	0.00837244	0.0540891	0.0184781	-1.00394e-05
19		-0.00256575	-0.00162047	5.89806e-17	-0.000540158	-0.00297087	-0.00316439	-0.00432126	-0.00640533	0.0154413	0.00618949	0.00877756	-0.00505494	-0.000810237	7.97973e-17	-0.000810237	-0.00157736	-0.00372293	-0.00667541	-0.00316439	-0.00316439	-0.00330796	-0.00108032	-0.00351103	-0.00526654	-0.00202559	-0.00733253	-0.00148543	0	7.28584e-17	-0.000675197	-0.000675197	-0.00121535	-0.000810237	-0.000675197	-0.00121535	-0.000945276	-0.00297087	-0.00235415	9.71445e-17	-0.00108032	0.00898916	-0.00505494	-0.00221911	0.0128287	6.59195e-17	0	8.67362e-17	0.00817892
20		0.00570781	0.00858404	-0.0051315	-0.00887645	-0.00297136	-0.00264982	-0.0049199	0.00493798	0.00885412	9.02056e-17	0	0	7.97973e-17	7.97973e-17	0	0	0	0	8.67362e-17	8.67362e-17	0	0	9.02056e-17	9.02056e-17	9.02056e-17	-0.000945276	9.36751e-17	0	0	0	0	6.59195e-17	6.59195e-17	-0.000540158	-0.00297087	-0.00148543	0.0218945	0.0106096	-0.00108032	-0.00108032	0	0	0	-0.00235415	-0.00235415	4.85723e-17	4.85723e-17	0
21		5.89806e-17	0	0	1.07553e-16	-0.000810237	-3.60822e-16	-0.00135039	-0.00135039	6.245e-17	-0.000540158	0.0113433	-0.00329943	-0.00262423	6.245e-17	0.00846708	0.0143429	-0.000405118	9.36751e-17	-0.000675197	-0.000810237	-0.000405118	-0.000945276	6.245e-17	0	-0.000135039	-0.000135039	1.07553e-16	1.07553e-16	0	0	0	0	-0.000675197	-0.00418622	-0.000945276	0	0	-0.00148543	-0.00370455	-0.00135039	-0.000810237	0.0130988	9.36751e-17	1.07553e-16	-0.00108032	-0.00262423	-0.00457326	-0.00216063
22		1.04083e-16	0	0	-0.000675197	-0.000675197	0	5.55112e-17	5.55112e-17	0	6.245e-17	-0.0044563	0.0198444	-0.000717681	-0.00390973	0.0113433	1.07553e-16	-3.85109e-16	0.00628837	0.0989322	0.153011	0.0288048	-0.00189055	-0.00216063	7.28584e-17	0.000953746	0.000373431	7.97973e-17	0	0	0	0	0	0	-0.000405118	-0.000405118	0	0	0	-0.00243071	-0.0064044	0.0250251	0.012467	0.0111799	0.0278595	-0.000405118	7.28584e-17	7.28584e-17	0
23		0	0	0	0	0	0	0	9.02056e-17	-0.00108032	6.59195e-17	0	0	0	0	0	0	-0.000405118	0.0121535	0.0306954	0.0126937	8.67362e-17	8.67362e-17	8.67362e-17	0.0132339	0.0132339	5.89806e-17	5.89806e-17	0	0	0	0.0267207	0.0428266	0.0347934	0.0105105	0.0277245	-0.00108032	0	0	0.0128287	0.0128287	7.63278e-17	7.63278e-17	0	0	0	5.89806e-17	5.89806e-17	0
24		-0.00135039	-0.00135039	-3.60822e-16	-3.60822e-16	6.59195e-17	6.59195e-17	0	0	0	1.07553e-16	1.07553e-16	0	0	1.04083e-16	0.027666	0.0521082	-3.81639e-16	5.89806e-17	0.0112848	-7.0276e-05	-0.00221911	-0.000810237	-3.60822e-16	-3.60822e-16	0	0	0	0	0	1.11022e-16	1.11022e-16	0	0	0	7.28584e-17	-0.00067067	-0.00478486	0.0128287	0.0113433	-0.000810237	0	0	5.55112e-17	5.55112e-17	0	0	-0.00148543	-0.0049199
25		0	0	0	0	0	-3.67761e-16	-3.67761e-16	0	0	0	-3.67761e-16	-3.67761e-16	9.71445e-17	9.71445e-17	-0.000540158	-0.000540158	0.0305603	0.0246157	-0.00325381	0	0	6.59195e-17	6.59195e-17	8.67362e-17	8.67362e-17	-0.00256575	-0.00760261	0.00931772	-0.00162047	0.0134618	0.0360321	0.077106	0.0225516	0.0278011	0.0316536	0.0150175	0.0385457	0.0569654	0.0727316	0.0135453	0.0214319	-0.00243071	7.97973e-17	-0.000675197	9.36751e-17	0	8.67362e-17	8.67362e-17
26		1.21431e-16	1.21431e-16	-0.00108032	-0.00108032	0	0	-0.00162047	-0.00162047	9.02056e-17	-0.000810237	-0.00310591	-0.000810237	0	0	-0.000675197	0.0259105	0.00063347	0.024037	0.0118835	0	-0.00351103	-0.00767917	-0.000675197	-0.000405118	-0.000675197	-0.000540158	9.36751e-17	0	0	0	0	7.28584e-17	7.28584e-17	0	-0.00121535	-0.00202559	7.97973e-17	0	0	0	0	5.89806e-17	0.0126937	-0.00270079	-0.000945276	7.97973e-17	7.97973e-17	5.89806e-17
27		7.28584e-17	7.28584e-17	5.89806e-17	-0.000540158	7.97973e-17	0	0	9.02056e-17	-0.00108032	-0.00194903	-0.00405118	-0.000810237	0	0	0	4.85723e-17	4.85723e-17	9.36751e-17	0.0121535	6.59195e-17	7.28584e-17	-0.000675197	1.21431e-16	0	5.89806e-17	5.89806e-17	-3.7817e-16	-3.7817e-16	0	7.63278e-17	7.63278e-17	9.02056e-17	9.02056e-17	0	-0.000945276	-0.000945276	0	0	0	0	0	0	0	0	0	-4.09395e-16	-0.000810237	-0.00121535
28		0	-0.000675197	-0.000675197	0	0	0	0	0	0	0	5.89806e-17	-0.000540158	-0.00235415	0.0106096	6.245e-17	0	1.04083e-16	-0.000405118	-0.000405118	-0.000675197	4.51028e-17	0	0	0	0	0	0	0	4.51028e-17	4.51028e-17	-0.00148543	-0.00283583	-3.46945e-16	0	0	0	0	0	0	0	0	0	0	0	0	0	0	0
29		-0.00148543	-0.000810237	-0.000675197	-3.85109e-16	5.55112e-17	5.55112e-17	6.59195e-17	6.59195e-17	0	0	8.67362e-17	8.67362e-17	0	6.59195e-17	-0.000810237	0.00999292	-0.00486142	-0.00283583	8.67362e-17	0	0	9.71445e-17	-0.000405118	9.71445e-17	-3.81639e-16	-3.81639e-16	9.36751e-17	-0.000675197	7.97973e-17	0	0	7.63278e-17	-0.000945276	7.97973e-17	7.97973e-17	7.97973e-17	-3.53884e-16	-0.000675197	1.07553e-16	-3.53884e-16	-3.53884e-16	0	0	0	0	0	0	0
30		7.97973e-17	7.97973e-17	7.97973e-17	7.28584e-17	7.28584e-17	0	0	7.63278e-17	7.63278e-17	0	-0.000810237	-0.000810237	0	6.59195e-17	6.59195e-17	9.71445e-17	-0.000675197	-0.00208407	-0.000810237	0	0	0	8.67362e-17	-0.000675197	6.245e-17	0	0	0	0	8.67362e-17	-0.000810237	8.67362e-17	0	-3.67761e-16	-3.67761e-16	8.67362e-17	8.67362e-17	0	0	0	0	0	7.28584e-17	7.28584e-17	0	5.55112e-17	5.55112e-17	0
31		-0.00505494	-0.00135039	8.67362e-17	0	7.63278e-17	0.00837244	-0.00256575	4.51028e-17	-0.00189055	0.0114199	8.67362e-17	6.59195e-17	-0.000675197	0.0200624	0.0601181	0.0204943	0.0564408	0.0494255	-0.000405118	7.63278e-17	0.0114784	0.0110148	-0.00108032	9.71445e-17	0	0	0	9.36751e-17	9.36751e-17	-3.85109e-16	-3.85109e-16	0	0	7.63278e-17	7.63278e-17	0	0	6.245e-17	6.245e-17	0	0	0	7.28584e-17	7.28584e-17	9.02056e-17	9.02056e-17	8.67362e-17	8.67362e-17
32		0	0	0	-0.000945276	-0.000945276	0	0	0	0	0	0	0	0	0	0	0	5.89806e-17	-0.000675197	-0.000405118	7.97973e-17	5.89806e-17	5.89806e-17	0	0	0	0	0	0	0	0	0	0	0	0	0	0	0	0	0	0	0	0	0	0	5.55112e-17	-0.000135039	-0.00108032	-0.00108032
33		0	0	0	0	0.0118835	0.0118835	3.46945e-17	3.46945e-17	1.11022e-16	-0.00189055	-0.000540158	0	5.89806e-17	-0.000810237	0.00852556	0.0181495	0.0110732	-0.000810237	-0.00416815	0.0162951	0.00871908	-0.00256575	-0.000945276	0	0	0	-0.000405118	-0.000405118	0	9.02056e-17	-0.000540158	-3.64292e-16	0	0	0.0112083	0.0112083	7.28584e-17	7.28584e-17	0	3.46945e-17	3.46945e-17	0	0	6.59195e-17	-0.000405118	0.00684661	0.0272609	7.28584e-17
34		1.04083e-16	0	0	4.85723e-17	4.85723e-17	0	0	-3.67761e-16	-3.67761e-16	0	0	0	-3.64292e-16	-3.01183e-05	-0.000405118	0	0	-0.000540158	-0.000540158	0	0.0122886	0.0290749	0.0276075	0.0126937	7.28584e-17	7.28584e-17	0	0.0308304	0.0735387	0.0105512	0	-0.00148543	-0.00148543	7.28584e-17	7.28584e-17	0	0	0	7.63278e-17	7.63278e-17	0	0	0	0	0	0	0	0
35		0	0	0	0	0	0	0	0	0	0	0	0	0	0	0	0.0125587	0.0125587	0	0	0	0	8.67362e-17	8.67362e-17	0	0	0	0	0	0	0	-3.64292e-16	-3.64292e-16	0	0	0	0	0	0	0	0	0	0	0	0	-0.000540158	-0.000540158	0	0
36		0	0	0	0	0	7.28584e-17	7.28584e-17	0	0	0	0	0	7.28584e-17	7.28584e-17	0	0	0	0	0	0	0	0	0	0	0	5.89806e-17	5.89806e-17	0	0	0	0	0	0	0	9.02056e-17	9.02056e-17	0	0	0	5.55112e-17	0.0112083	0.0509875	0.0124236	7.63278e-17	7.63278e-17	0	6.245e-17	6.245e-17
[truncated: 166 more columns]

## Sheet: Suppl_Fig1A_MI_vMGB_50_25
	time point	-24.5	0.5	25.5	50.5	75.5	100.5	125.5	150.5	175.5	200.5	225.5	250.5	275.5	300.5	325.5	350.5	375.5	400.5	425.5	450.5	475.5	500.5	525.5	550.5	575.5	600.5	625.5	650.5	675.5	700.5	725.5	750.5	775.5	800.5	825.5	850.5	875.5	900.5	925.5	950.5	975.5	1000.5	1025.5	1050.5	1075.5	1100.5	1125.5	1150.5
cell #
1		0.0548513	0.0519469	0.139956	-0.00915193	0.0560143	0.112869	0.0551788	0.00919826	0.0714295	0.0222049	0.010005	0.0825729	0.0310659	0.022365	0.0597238	0.0058712	0.0645882	0.0597035	0.11484	0.0272124	0.0362052	0.120181	0.121318	0.0359426	-0.00458667	-0.00395364	0.0586312	0.060512	0.0410817	0.0467077	0.0584727	0.117948	0.14896	0.0560806	0.131186	0.0673111	0.0536736	0.125023	0.0549435	0.129907	0.135973	0.0454751	0.111605	0.154707	0.15744	0.0890454	0.118119	0.096489
2		0.0385778	0.0403402	0.10868	0.0354263	0.0363222	-0.00347254	-0.0165854	0.0313851	0.0350559	0.0280855	0.0562133	0.0759933	0.0324778	0.0398098	0.0613418	0.0510716	0.0318711	0.0406698	0.0161972	-0.0027061	0.0301328	0.0755941	0.0512978	0.0436017	0.106008	0.0775396	0.0108418	-0.00153611	0.0359835	0.020377	0.0341014	0.0326117	0.11585	0.0933633	0.057569	0.0497325	0.0169645	0.00226824	0.0246367	0.0180164	0.0101711	0.0117903	0.0146253	0.0596951	0.0731195	0.0370961	-0.00153032	0.0636091
3		0.135112	0.133273	0.113755	0.0833442	0.0466333	0.0333084	0.139308	0.167711	0.0479725	0.0202511	0.0859013	0.0631167	0.0807959	0.0945433	0.109251	-0.0275583	-0.0108098	0.0588526	0.182064	0.0728628	0.0118352	0.141497	-0.0037113	0.0286011	0.136426	0.126104	0.0178585	0.0777351	0.00573445	0.106198	0.0694353	0.0481864	0.0133883	0.00536017	0.0299773	0.059953	0.108697	0.153404	0.123556	0.213123	0.10139	0.112159	0.121345	0.176462	0.173702	0.0857641	0.118461	0.153905
4		0.150993	0.131404	0.0652274	0.0631541	0.0791952	0.191221	0.0827319	0.109269	0.00757841	0.0802808	0.0572983	0.00306116	0.0214978	0.0133505	0.0655838	0.0759375	0.0493121	0.0633995	0.0826015	0.0052931	0.0461408	-0.0225991	0.0166234	0.188558	0.0587127	0.0659871	0.0341435	0.0432623	0.0741727	0.0898919	0.10498	0.108359	0.217517	0.190992	0.104492	0.145743	0.0803096	0.111113	0.0139143	0.0082467	0.0473489	0.138029	0.139382	0.112126	0.0647366	0.0205181	0.103088	0.0775831
5		0.0210572	0.127935	0.0975826	0.0288243	0.0789701	0.118446	0.124414	0.0247281	0.024999	0.0256688	0.00348127	0.0955052	0.0120305	0.0415664	0.0236666	0.0805411	0.0504446	0.0682415	0.0244314	0.107813	0.123499	0.0203303	0.0251381	0.0380427	0.0581308	0.138384	0.113198	0.0759271	0.0450011	0.0237202	0.0779567	0.214681	0.145034	0.102134	0.0903019	0.033736	0.0592106	0.119752	0.0393443	0.0199536	0.0100669	0.0950588	0.0367268	0.0133489	-0.0153088	0.0690054	0.120015	0.0303459
6		0.0458195	0.0758207	0.0330863	0.0465157	0.150719	0.0998188	0.030034	-0.00978307	0.114925	0.0283248	0.0144982	0.114691	0.0563794	0.0423474	0.0291514	0.0313282	0.0515199	0.0926275	0.200026	0.126057	0.0274246	0.102054	0.0146025	0.039283	0.173442	-0.00363056	0.0661872	0.0477337	0.0611921	0.00892386	0.0241174	0.0829494	0.139368	0.111658	0.0205188	0.0153139	-0.00481109	0.0491216	0.0871653	0.105746	0.0133736	0.018417	0.105359	0.0881689	0.0737775	0.0603253	0.0632082	0.0198515
7		0.0291329	0.0201421	0.010602	0.0780772	0.0582087	0.0468824	0.0480929	0.0747119	0.0513656	0.0459094	0.0170326	0.0568201	0.119873	0.0815075	0.121286	0.13233	0.146158	0.00190094	0.107923	0.117424	0.110617	0.0820098	0.0666236	0.00496551	0.0198384	0.101414	0.0654816	0.0802599	0.138916	0.0572639	0.0693427	0.102911	0.0785102	0.0547694	0.0853245	0.0541309	-0.00189643	-0.0194311	0.0250793	0.0344805	-0.0207281	0.0290291	0.0414467	0.130124	0.0170079	0.0727175	0.0846378	0.0391609
8		0.201427	0.139771	0.125757	0.266287	0.241405	0.148901	0.114413	0.189133	0.237642	0.200425	0.324869	0.319326	0.22227	0.152959	0.104369	0.201216	0.283632	0.225441	0.245784	0.222137	0.128011	0.149875	0.185424	0.237201	0.293531	0.197074	0.19426	0.130827	0.182194	0.223051	0.244012	0.266646	0.303743	0.165879	0.170135	0.289022	0.333675	0.25808	0.129231	0.219039	0.313868	0.296032	0.258053	0.405587	0.320044	0.378164	0.408065	0.318641
9		0.330999	0.215743	0.246008	0.303211	0.208961	0.0763891	0.175558	0.15281	0.10536	0.113042	0.291459	0.185906	0.175933	0.13219	0.110056	-0.0132581	0.0875789	0.182102	0.175608	0.157497	0.0558179	0.206187	0.10358	0.224221	0.292876	0.29623	0.277044	0.0669962	0.0798076	0.274008	0.279025	0.161526	0.201933	0.188337	0.212424	0.252004	0.315481	0.335884	0.232793	0.402246	0.379726	0.255865	0.164672	0.308214	0.319984	0.288222	0.252024	0.4139
10		0.00463024	-0.0173131	0.109374	0.0992263	0.0253031	0.0387063	0.0456968	0.0153767	0.0202027	0.0140203	-0.0166746	-0.0459349	0.00344161	0.0174036	0.177128	0.254325	0.19698	0.113549	0.0125446	-0.00540778	0.0641023	0.0117603	0.0187419	0.0268988	0.206897	0.0734052	0.0329681	0.0132389	0.00882361	0.0299298	0.0740934	0.0798381	0.0811539	-0.0107176	0.0150151	0.0368665	0.0403577	0.00113032	0.0794945	0.155107	0.0704093	0.0794386	0.035821	0.0462499	0.0833217	0.10421	0.0721098	0.0259278
11		0.0743853	0.018848	0.101432	0.0246443	0.0419653	-0.00617256	0.0578239	0.000586703	0.0869059	0.0724091	0.127797	-6.28242e-05	0.0239553	0.102295	0.171556	0.165314	0.196143	0.168445	0.0628338	0.0205079	0.00788379	0.0766056	0.0322705	0.131987	0.128961	0.0529604	0.0127173	0.0842326	0.0824543	0.0103138	0.104368	0.0953375	0.0137847	0.0571483	0.0342444	-0.00246017	-0.0119686	0.0854268	0.0592331	-0.0175843	-0.00214825	0.0426182	0.0376449	0.0728934	0.0510777	0.0859313	0.0599917	0.0120681
12		0.355836	0.216413	0.134918	0.110535	-0.0139437	0.151969	0.136553	0.0727858	0.0887823	0.0730529	-0.0634369	0.0318979	0.0373613	0.0902726	0.190286	0.105174	0.167431	0.0540035	0.0309699	0.0726402	-0.0497685	0.123915	-0.00267875	-0.00892328	0.0888424	0.0661921	0.0594213	0.0284472	0.0521436	0.0317041	0.06507	0.16965	0.152638	0.161428	0.158039	0.124332	0.0416027	0.0965825	0.0469173	0.0196991	0.060951	0.200331	0.0611664	0.0613618	0.102426	0.0711154	0.0529515	0.0487082
13		0.0590885	0.110883	-0.0107925	0.0284083	0.0748889	0.0353226	0.0669982	0.0380153	0.037982	-0.0180555	-0.0104081	0.0576821	0.0258013	-0.00456153	0.0133014	0.0440564	0.0448641	0.0438722	-0.0141124	-0.0336947	-0.0242576	-0.0168242	0.10025	0.0763684	0.0444298	0.0139553	-0.0305863	0.0751678	0.0749041	0.00511423	0.0203485	0.0333836	-0.0166781	0.00953683	0.0380754	0.08822	0.0615868	0.0152099	0.035454	0.00946437	0.0990038	0.0300008	0.0172082	0.0118247	0.0949895	0.0381636	0.0254341	0.0174039
14		0.324432	0.221591	0.370693	0.101904	0.276239	0.14405	0.0494601	0.109499	0.203484	0.120365	0.110258	0.0841591	0.0106125	0.0167154	0.111976	0.132818	0.180129	0.0346701	0.146236	0.0772131	0.0199095	0.0864067	-0.0140469	0.01972	0.173213	0.0636671	0.0852535	0.170425	0.0621641	-0.00472843	0.0217854	0.0987903	0.0445957	-0.0158871	0.177034	0.123012	0.110309	0.110615	0.0909514	0.10359	0.0586231	0.104631	0.0650597	0.0273353	0.095244	0.142784	0.0999994	0.0668758
15		-0.0264271	-0.0187922	0.0458083	-0.0246311	-0.0149042	-0.0214662	0.00329484	0.0304264	0.0835349	-0.0127676	-0.000388307	0.021873	0.00165305	-0.0264593	0.0576067	0.0212289	0.00681235	0.0397821	0.0278792	0.014601	0.00421477	0.0645518	0.014203	-0.0233982	0.0482552	0.0385025	0.0138178	-0.00249294	0.0457048	0.00966272	0.0550074	0.0265747	0.0146089	0.00817878	0.00224852	0.0629743	0.000806698	0.0352331	-0.0358475	-0.0447018	-0.00952021	0.0246667	0.0619726	0.0460982	0.0378542	0.0219266	0.0289619	0.0746141
16		0.040011	-0.00425728	0.0613647	0.0397897	-0.030974	-0.026619	0.0118748	0.0118035	0.0643039	0.0800433	0.0229074	0.0244065	0.0725171	0.0921468	0.0186931	0.0220511	0.144567	0.0239857	-0.00848626	0.0698027	0.0584118	0.00907676	0.0580712	0.190227	0.00728306	0.0343732	0.0726738	0.153559	0.199159	0.165676	0.228522	0.0392584	0.0663596	0.203525	0.0749676	0.0305557	-9.45915e-05	0.0224289	0.0182284	-0.0137855	-0.000256933	0.180292	0.080043	0.0570409	0.0475254	0.0125006	0.00310764	0.00927253
17		0.00116231	0.124448	0.130125	0.115742	0.157931	0.238434	0.114815	0.109959	0.158491	0.219245	0.22451	0.251788	0.167324	0.0885978	0.188753	0.187731	0.15195	0.281222	0.26611	0.128606	0.178248	0.156506	0.267575	0.142387	0.153622	0.125879	0.159628	0.144387	0.153311	0.110628	0.144145	0.202249	0.205387	0.0528638	0.15255	0.0949528	0.0657903	0.181659	0.155602	0.148784	0.141364	0.130834	0.114629	0.224866	0.196805	0.273581	0.187387	0.215353
18		0.0406136	0.0893972	0.169264	0.199778	0.282683	0.181484	0.095456	0.129426	0.19073	0.111504	0.192376	0.297856	0.248327	0.206852	0.285496	0.22619	0.291813	0.207884	0.128978	0.0701907	0.190849	0.155113	0.126199	0.1556	0.223556	0.221836	0.185428	0.265651	0.202474	0.0605995	0.164796	0.195525	0.204081	0.203585	0.173226	0.142701	0.116464	0.0758041	0.131433	0.117898	0.016351	0.118453	0.0938893	0.188341	0.169179	0.144114	0.164348	0.142772
19		-0.0179269	-0.00307023	0.098504	0.172781	0.0536643	0.110269	0.108646	0.147275	0.098452	0.0677272	0.125796	0.217166	0.100811	0.11875	0.0279313	0.0540756	0.0300834	0.0121445	0.0841919	0.0823799	0.0435414	0.0302361	0.0269821	0.0344321	0.0315378	0.0235746	0.00739481	-0.0146455	0.045599	0.0589292	0.0857237	-0.013154	-0.0120895	0.0125593	-0.0106216	0.0224922	0.0279145	0.0374236	0.00429808	0.00712237	0.0266493	0.0238457	-0.00876708	0.0407524	0.0175299	0.0626918	0.0307294	0.080636
20		0.0193203	0.0496083	0.00482428	0.124345	0.0763024	0.134256	0.064166	0.080205	0.0700315	-0.0128055	-0.0219025	-0.0336153	0.0674999	0.0233553	-0.0258205	0.0202865	0.041183	-0.0103364	0.0474573	0.153821	0.0998744	0.026	0.0429075	0.0152747	0.0398455	0.0281302	0.0343865	-0.0136994	0.0512543	0.0509003	0.074892	0.0454414	-0.0173789	0.00490908	-0.0151412	0.00639362	0.0142253	0.0298655	0.0340405	0.0402761	0.0356092	0.0283345	0.00303576	0.0135704	-0.0221909	-0.0212649	0.0104683	-0.00962577
21		0.00396151	0.0309515	-0.00316098	0.058667	-0.00624927	0.0369655	0.057922	0.0952209	0.0740438	0.0808412	-0.0493629	-0.00393469	0.0585993	0.100997	0.0538012	0.0505932	0.0154541	0.0694247	-0.014317	0.0613841	0.0439335	0.0526071	0.0501149	0.12117	0.0605714	0.0382994	0.0420807	0.0876454	0.0575212	0.010124	0.0397277	0.0663867	0.00631398	0.0459979	0.060818	0.08764	0.0456612	-0.00287063	0.00896524	-0.00994283	0.0202628	0.0492563	-0.0246104	-0.0294416	0.0516889	-0.0113764	-0.0214934	-0.00808092
22		-0.0160642	-0.00594486	0.03746	0.108133	0.189509	0.148774	0.0619453	0.0695679	0.109681	0.0995493	0.0833492	0.0500581	0.0976461	0.11932	0.0913565	0.0792205	0.0955661	0.0755974	0.0290845	0.0195262	0.0879093	0.0795141	0.112025	0.0906631	0.0138946	0.0913093	0.0965364	0.116322	0.0409526	0.105054	0.0573141	0.0189067	0.0143384	0.0368055	0.179613	0.0487753	0.068205	0.127816	0.0605722	0.000388928	0.0283298	0.0741124	0.0488607	0.0521426	0.0229142	0.0653417	0.112898	0.14251
23		0.000386729	-0.0156239	-0.0102108	0.0545424	0.0391041	0.00864537	-0.00114661	0.0857968	0.0613097	0.0672055	0.0969303	-0.00975258	0.0489715	0.0137224	0.0199759	-0.00117434	0.0210481	0.0700642	0.0653589	0.0303085	0.0137544	-0.0161347	0.0262615	0.0404866	-0.0152205	-0.0345976	0.0038041	0.00916704	-0.0273405	0.0944601	0.0439848	-0.0474246	-0.0144238	-0.0111898	0.0120794	0.0401389	0.0750882	-0.00608605	0.0258944	0.0318137	0.0219143	0.0198008	-0.00900092	0.0162668	0.0255118	0.0198093	0.01176	0.0285151
24		-0.00652997	0.0266679	-0.0251385	0.0276372	0.204208	0.133626	0.0499728	0.104126	0.0228831	0.0743958	0.0722036	0.0357171	0.0242554	0.0122708	0.0305908	0.0108074	-0.01652	0.0265759	0.0709241	-0.011349	0.033524	0.0697321	0.0170378	0.0662131	0.00235666	0.0136564	-0.0356939	-0.00954655	0.0919986	0.0676819	-0.0424626	0.0470984	0.0194099	0.109274	0.0405303	0.0248377	0.067628	0.0983611	0.0646231	0.0743289	0.0830115	0.0578696	-1.22957e-05	-0.00286986	0.0307452	0.0493453	0.0757628	0.0371725
25		0.00254919	0.000671877	-0.016542	-0.0176563	0.0193593	0.143793	0.0697912	0.0905459	0.0621223	0.060754	-0.0145391	-0.0277193	-0.00327803	0.05113	-0.0123478	0.0438738	0.0796498	0.0156687	0.0650981	0.028878	0.0523497	0.0596988	0.0505644	0.118688	0.0788141	-0.0132583	-0.0131543	-0.00656822	0.0426768	0.0407647	-0.0609512	0.00942527	0.0148672	0.0162942	0.0142442	0.0308923	0.0494297	0.00945994	0.0469972	0.0346839	0.0166696	0.0322724	0.0207682	0.0379188	0.0479308	0.0130818	0.00022618	0.000952951
26		0.00932671	-0.0280659	0.0550123	0.203449	0.0957975	-0.0254566	0.0517147	0.135856	0.0573932	-0.013986	-0.0275829	0.119284	0.0487172	0.109959	0.0652785	0.0122583	0.0703692	0.0596792	0.0744834	0.0498461	0.101811	0.0321154	0.132143	0.132072	0.112909	0.05487	0.0795947	0.0921252	0.0207395	0.0970872	0.0648363	0.0514671	0.0637594	0.0717398	0.0507641	0.0638625	-0.00929402	0.0741447	-0.00522785	0.0570142	0.0862389	0.0346541	0.0335401	0.05774	0.0409176	0.12167	0.182415	0.0285679
27		-0.00189055	-0.000945276	0.000117554	0.07715	0.0817401	0.0137831	0.0649576	0.0462313	-0.0169916	-0.0236808	-0.0059295	0.0226356	0.0138293	0.00981747	-0.0118409	-0.0381213	0.0623266	0.0214225	-0.0115857	-0.00813798	-0.0194371	-0.0051315	-0.0037811	-0.0114793	-0.00949316	0.00143762	-0.00531633	-0.00813978	0.00287297	0.00299429	-0.0257287	-0.026422	-0.0146267	0.00104996	3.0914e-05	0.0183621	0.00985788	-0.00708053	0.0029309	0.0116857	0.00622989	-0.00775573	0.00649997	-0.00993869	-0.0103438	-0.0037811	0.0290164	0.0329454
28		0.00665309	0.00925924	0.0315078	0.0683511	0.069826	0.0527908	0.0557202	0.0417797	0.0860003	0.0240302	0.0466548	-0.00219727	0.0426311	0.026621	-0.00698109	-0.0361018	0.0141209	-0.00605651	0.0098766	0.050488	0.0391022	-0.00161024	-0.0235276	0.0580618	0.0272152	-0.038372	-0.00142345	-0.0158186	-0.0261597	-0.00608843	-0.0166981	-0.0037766	-0.00974333	-0.00713832	0.0571329	0.0530578	0.0236531	-0.00211806	0.0157114	0.00777634	0.0195279	0.0224638	0.0506428	0.0635548	0.0521476	0.0460621	-0.0406853	0.0255448
29		-0.0188938	0.00100909	0.0221046	0.0869868	0.0527086	0.0527646	0.105446	0.0906952	0.0784155	0.0156248	-0.00447806	0.0272317	-0.0355498	-0.00190079	0.0486101	0.0227136	0.0318034	0.046761	0.00168393	0.0178046	0.031109	0.0113231	0.0489261	0.0586693	0.0674741	0.0599873	0.118444	0.0655989	0.0858809	0.047082	0.0199534	0.0206736	0.0216999	0.0179908	0.0409364	0.0122333	0.0414502	0.032994	0.122194	0.0420741	-0.0171627	-0.0271231	0.0695684	0.127303	0.084026	0.025444	0.0691466	-0.00268581
30		-0.00634685	0.0028135	0.0215188	0.0234846	0.0366963	0.0689996	0.0681755	0.0232915	-0.0271427	-0.0102532	0.00219263	0.00229142	0.00531761	-0.0156178	-0.0133324	0.00821993	0.01416	0.024488	0.00167066	0.021171	-0.0204308	0.00749115	-0.00349819	-0.00961962	0.00209925	0.0209873	0.0393868	0.0356862	-0.0204892	0.000618885	0.0088722	-0.00224144	-0.0203824	-0.027079	0.0457084	0.034553	0.0253988	0.0138573	0.0158678	0.0325392	0.012355	-0.0080898	-0.00254865	0.0128916	0.000785927	0.0414715	0.0372753	0.000859243
31		-0.0284021	0.0112019	-0.00308077	-0.0189195	-0.00136428	0.0271258	-0.0367097	-0.00784755	0.0311147	0.00612748	0.0623194	0.0717775	-0.0149721	-0.0299167	0.0795309	0.00501248	-0.0312106	0.0226957	-0.0330702	0.0429476	0.000755157	-0.00491412	0.0141385	0.00860859	0.00529728	0.0102361	-0.0251473	0.038342	-0.0181219	-0.0164663	0.0272989	0.0160564	0.0201711	-0.004179	-0.0250132	0.0217113	-0.0159388	0.000639473	-0.0333107	-0.0129367	0.0214846	0.00924118	0.0376441	-0.00637128	-0.000350644	-0.0212289	0.0623967	-0.000562424
32		0.0352794	0.0167758	0.0597945	0.140902	0.107433	0.0671089	0.0958847	0.0196713	0.00531773	0.0452346	0.0231725	0.0383314	0.0202024	0.0276762	0.00856166	-0.00468427	0.0651182	-0.0141015	0.0682064	0.0203468	0.120345	0.0640684	0.0421794	-0.0213264	-0.011635	0.0196825	0.0305729	0.0507617	0.0897528	0.0294209	0.0229014	0.0178843	0.0279661	0.0269865	0.0375466	0.0749079	0.0788903	0.0328148	0.0327008	0.0285892	0.0363953	0.0653329	0.0169428	0.0368239	0.00416623	0.0590184	0.0601929	0.0591966
[truncated: 11 more columns]

## Sheet: Suppl_Fig1A_MI_L4_50_25
	time point	-24.5	0.5	25.5	50.5	75.5	100.5	125.5	150.5	175.5	200.5	225.5	250.5	275.5	300.5	325.5	350.5	375.5	400.5	425.5	450.5	475.5	500.5	525.5	550.5	575.5	600.5	625.5	650.5	675.5	700.5	725.5	750.5	775.5	800.5	825.5	850.5	875.5	900.5	925.5	950.5	975.5	1000.5	1025.5	1050.5	1075.5	1100.5	1125.5	1150.5
cell #
1		0.0120041	-0.000410731	0.130083	0.257098	0.265595	0.187306	0.245265	0.126217	0.109748	0.246315	0.236819	0.168954	0.168695	0.171355	0.11163	0.203746	0.255768	0.214493	0.160933	0.10158	0.193597	0.169824	0.314849	0.280446	0.160526	0.0853964	0.0951462	0.225701	0.292396	0.353096	0.311322	0.317914	0.233656	0.202546	0.236513	0.257269	0.150143	0.139161	0.0699603	0.10985	0.0983622	0.195848	0.228472	0.151356	0.057593	0.116288	0.190142	0.285786
2		0.0162271	-0.0152846	0.000760048	0.0723785	0.0365259	0.0185037	0.00723727	0.0495417	-0.00700734	0.0310411	0.077142	0.00692332	-0.0014958	0.0736988	0.0361598	0.0496961	0.054324	0.10608	0.0320244	0.102552	0.0518307	-0.00368961	0.0225736	-0.00575491	0.0564223	0.0269414	0.0262637	0.0522206	0.0446959	0.0759847	0.0831663	-0.0153694	0.0193506	0.0502441	0.0180999	0.0158906	0.0932355	0.0557041	0.0815507	0.0597516	0.135362	0.1022	0.064149	0.14481	0.0708753	0.0504733	0.0706161	0.0756587
3		-0.00856597	0.0249603	-0.00734874	-0.0128424	0.014225	0.0293383	0.0131498	-0.0195743	-0.00951865	0.00617141	0.0250947	0.0184814	0.0169843	-0.0108935	0.0201354	0.0176023	0.0293663	0.0398382	0.0236069	-0.00860708	-0.0137015	0.0177672	0.0361001	0.0517462	0.00108268	0.00522667	-0.0123478	0.00958256	0.0269331	0.0160303	0.00620731	0.0121812	0.0037238	0.0709273	0.0560591	0.0341909	0.0178455	0.0335663	0.0366921	0.0170065	0.0245481	0.0289433	0.0274367	0.00329822	0.0500782	0.0355869	0.0449117	0.0342533
4		0.011359	0.0954017	0.0508641	-0.0105646	-0.00708314	0.00557437	0.0114976	0.0235905	0.0343651	0.00309642	0.00708796	-0.001306	0.0302437	0.00282338	-0.00443497	0.0222188	0.0499863	0.139013	0.0293876	0.0185544	0.0219301	-0.00813536	0.0086606	0.0132487	0.0107697	0.0663707	0.010229	0.0161389	0.0134759	0.0317865	0.0860666	0.0873841	0.0194028	0.105953	0.0770647	0.0554971	0.0178886	0.0961244	0.0412843	0.0719899	0.0764089	0.0722685	0.0714054	0.219773	0.128742	0.0382969	0.159189	0.173194
5		0.158956	0.0791778	0.0992525	0.196315	0.204535	0.163615	0.0526868	0.0518873	0.210323	0.139119	0.0866144	0.183067	0.273985	0.101362	0.176473	0.184019	0.075307	0.134998	0.112843	0.194052	0.363762	0.254051	0.25158	0.0708768	0.174304	0.31056	0.227745	0.185313	0.214075	0.253242	0.0444207	0.0690085	0.0311921	0.137728	0.246654	0.180859	0.149241	0.203706	0.160455	0.239536	0.323389	0.262147	0.411877	0.367728	0.051599	0.115038	0.280581	0.206862
6		0.172297	0.0903851	0.24236	0.20388	0.092025	0.267095	0.212282	0.0606005	0.111557	0.154446	0.108208	0.0902994	0.156518	0.148182	0.121236	0.148902	0.184709	-0.00383307	0.21604	0.199955	0.00205415	0.157437	0.238834	0.114616	0.0411277	0.0969448	0.103619	0.115745	0.189396	0.17998	0.15397	0.19005	0.231862	0.217629	0.166484	0.193693	0.104766	0.149522	0.129466	0.0598229	0.0646433	0.120881	0.135045	0.0166883	0.0573865	0.114704	0.123391	0.138291
7		-0.0324854	0.0269018	0.0559799	0.0661902	0.099758	0.146018	-0.0138194	-0.0139174	-0.013997	-0.018448	-0.0360545	0.00883632	0.0858954	0.0833846	0.0625846	0.0545505	0.0220808	0.0724891	0.111816	-0.0161238	0.0558429	0.0244722	0.00801679	0.0533742	0.0700592	0.000961245	0.0469805	0.0316903	0.0958543	0.0450236	0.0597714	-0.00178419	0.0717423	0.0841858	0.0402122	-0.0120312	0.0389358	0.0370792	0.0447811	0.0543182	0.091538	0.116078	0.0367942	0.057788	0.0554647	-0.0131016	0.100909	0.0392605
8		0.118393	0.0751434	0.0543178	0.0268197	0.040176	0.064709	0.149888	0.0885856	0.0386331	0.065045	0.151	0.171147	0.0545822	0.0635568	0.0769271	-0.0115703	0.0303027	0.0745746	0.0675947	0.0656225	0.0833631	0.121636	0.1254	0.0564918	0.151957	0.0293813	0.169585	0.0641881	0.0377148	0.0360789	0.165201	0.0846059	0.137597	0.158833	0.070507	0.0781564	0.208103	0.0568975	0.0375927	0.112458	0.0227975	0.0850875	0.120031	0.0144405	0.0839085	0.17595	0.113075	0.0443981
9		0.441012	0.32513	0.457916	0.155266	0.275401	0.465487	0.31975	0.170867	0.243936	0.274418	0.248958	0.489013	0.346609	0.268744	0.184839	0.200768	0.15055	0.339139	0.362081	0.466146	0.404051	0.380312	0.20311	0.240815	0.121912	0.161364	0.41471	0.396104	0.377803	0.323419	0.397888	0.33447	0.547381	0.373115	0.396633	0.403091	0.466414	0.371546	0.120705	0.1504	0.0879994	0.243712	0.323168	0.346647	0.464964	0.310688	0.333424	0.189804
10		0.0921225	0.0733057	0.0185953	0.0707289	0.0902046	0.109457	0.105728	0.108737	0.0650413	0.0769756	0.0810563	0.142433	0.125606	0.0113145	-0.031264	-0.0194921	0.0722013	0.106988	0.0975864	0.0479987	0.00267094	0.00144967	0.0659931	0.00672893	0.050019	0.055997	0.0437192	0.0971971	0.087277	0.156374	0.0685711	0.127037	0.157556	0.0643082	0.121716	0.0463556	0.0884959	0.0200047	0.0112037	0.0478643	0.131017	0.120718	0.100611	0.181899	0.177173	0.16345	0.0789899	0.0951742
11		0.0411307	-0.0250216	-0.0549701	-0.0212555	0.00330759	0.0266891	0.0136731	0.0370653	0.0312282	-0.00270079	0.0595928	0.0259956	-0.0126884	-0.0139941	0.00482404	0.0150872	0.014244	0.0172999	0.0292302	-0.0205099	-0.0154012	0.00675515	0.024844	-0.00243496	-0.0206004	-0.00570349	0.00638268	-0.00671369	-1.04812e-05	0.0018863	-0.012299	-0.000136534	-0.00473913	-0.00433064	0.00132546	-0.000183412	0.0182885	0.0195936	-0.00829589	-0.000540158	-0.00178525	0.0100843	-0.0115315	-0.0019352	0.00819275	-0.00957921	-0.0155752	0.0108935
12		0.0352504	0.0517657	0.0688872	0.0856936	0.126012	0.0884202	0.0856625	0.0833093	0.00583976	0.0472106	0.0578916	0.0702618	0.0621037	0.11233	0.0720218	0.0495624	0.0258522	0.0278277	0.0521779	0.094333	0.0407388	0.100158	0.0659958	0.0762215	0.0502373	0.0239995	-0.0125726	0.0113961	-0.00894952	0.0755353	0.062454	0.0195878	0.0157183	0.0435704	0.010628	0.0516612	0.0762634	0.0842331	0.0792952	0.0204639	0.0512419	0.00736827	0.0316745	0.0860128	0.130527	0.0876201	-0.019391	0.0130806
13		0.258754	0.130311	0.131651	0.311324	0.18362	0.205378	0.148368	0.129259	0.330467	0.230813	0.354938	0.383981	0.30958	0.157361	0.146237	0.140148	0.14676	0.14233	0.152087	0.227061	0.189974	0.0914901	0.00788681	0.0744152	0.240525	0.143354	0.238352	0.158678	0.123304	0.261523	0.210505	0.215686	0.162492	0.137878	0.205718	0.173733	0.312184	0.224765	0.175118	0.15128	0.163468	0.180195	0.363393	0.26765	0.323043	0.201523	0.198371	0.122497
14		0	-0.00289431	0.0396984	0.0344847	0.107074	0.0906209	0.0396845	0.0485809	0.0797296	0.0310962	0.0562729	0.0414241	0.0694322	0.0505345	0.0860213	0.0682137	-0.00418622	0.0933502	0.0982793	0.0091242	0.0324182	0.043924	0.000933667	0.000933667	0.0289398	0.0923921	0.139152	0.0274324	0.0255054	0.0285347	-0.000675197	5.55112e-17	0.0600263	0.122443	0.0523856	0.00657395	-0.00631328	0.0191352	-0.00175551	-0.00478486	0.0360811	0.0482867	-0.000945276	-0.000945276	0.0122301	0.135914	0.129457	-0.00248919
15		0.344531	0.179813	0.353763	0.435455	0.298833	0.411152	0.417137	0.365072	0.430475	0.527849	0.351316	0.217717	0.363466	0.259856	0.178695	0.168705	0.207076	0.159946	0.0916309	0.345279	0.330899	0.278415	0.300653	0.313972	0.317655	0.32988	0.460141	0.509999	0.38407	0.464776	0.420011	0.37713	0.377458	0.310599	0.40662	0.208955	0.276992	0.283844	0.183002	0.24924	0.334859	0.345967	0.367968	0.498477	0.625604	0.511702	0.339233	0.381953
16		0.091702	0.0848284	0.0506476	0.0608939	0.0394772	0.00826815	0.0487145	0.108137	0.0385509	0.0692288	0.0394121	0.123255	0.178109	0.0595713	0.102452	0.119869	0.139002	0.0126638	0.0201606	0.0238339	0.0233646	0.0281752	0.0197019	0.117151	-0.000874368	0.0100302	0.026527	0.0336301	0.0111996	0.0591973	-0.00737199	-0.0175632	-0.0514568	0.0619729	0.164666	0.0367332	0.0367064	0.00581182	0.0725242	0.0555432	0.0227787	0.0706723	0.0496299	0.110842	0.164217	0.0434229	0.06522	0.0135609
17		0.151763	0.218381	0.120307	0.293815	0.145852	0.134634	0.101858	0.100839	0.0134619	0.0995053	0.0981657	0.0994428	0.0744679	0.102803	0.0539308	0.0616742	0.100819	0.118043	0.106152	0.0776841	0.0772925	0.0471351	0.138473	0.0679811	0.150836	0.188371	0.0785548	0.0562139	0.0301721	0.0959338	0.0625536	0.207876	0.214616	0.187495	0.123926	0.0995155	0.278404	0.208027	0.162048	0.073848	0.095518	0.156224	0.159386	0.17829	0.210065	0.192551	0.112219	0.0619717
18		0.182813	0.140095	0.0926882	0.00893187	-0.0100525	0.187516	0.23453	0.0478146	0.138826	0.0522631	0.0580482	0.128065	0.0327268	0.0821601	0.143111	0.0742007	0.0898564	0.049552	0.013101	0.100984	0.0352053	0.0212503	-0.0230942	0.0219633	0.0759538	0.0782928	-0.024448	0.0182467	0.0927535	0.0259393	0.0572963	-0.0309543	0.12857	0.211532	0.0586658	0.0599667	0.0969728	0.0485798	0.111555	0.0382428	0.0760534	0.0972188	0.0475495	0.0898642	0.12852	0.0862576	0.0782306	0.0801036
19		0.178975	0.114393	0.0139978	0.183774	0.177423	0.19961	0.307126	0.179566	0.0985161	0.146195	0.0473298	0.22023	0.175798	0.157235	-0.0322034	0.139003	0.23092	0.0936444	0.0105961	0.27954	0.209322	0.248823	0.167024	0.071244	0.132309	0.314183	0.245206	-0.023877	0.15278	0.248263	0.101879	0.234922	0.241293	0.314192	0.259473	0.0684179	0.147563	0.221428	0.188135	0.229222	0.0572739	0.0452869	0.131236	0.0692779	0.165813	0.275652	0.220205	0.229202
20		0.028196	0.0382611	0.0484473	-0.0491356	0.0679382	0.0432681	0.0767056	0.0951389	-0.00655134	-0.0598782	0.0746681	0.118052	0.0472717	0.0953507	0.0168807	0.0500123	0.129606	0.0512049	0.0530742	0.133535	0.158956	0.101457	0.0976837	0.0479315	0.0648386	0.0193607	0.0306409	0.0679623	0.0456192	-0.00157184	0.107197	0.0428208	0.0815514	0.0408091	0.0192958	0.0387265	0.0209943	-0.00835145	0.0410876	0.145521	0.104255	0.176626	0.165592	0.103308	0.0929688	0.0744702	0.041602	0.165381
21		0.0159445	0.100496	0.0042001	0.0343242	0.0573296	0.0599207	0.00745629	0.096463	0.0369648	0.00464834	0.033838	0.0745597	0.0186503	0.0287803	0.101939	0.0701783	-0.00465858	0.0040454	-0.0162936	0.0166066	0.00415224	0.0128781	-0.0210294	0.075241	-0.0236749	-0.0020156	0.00982209	0.104406	0.030993	0.04301	0.0402286	0.0473122	-0.00335385	0.00798561	-0.0302532	0.0421211	0.0102626	0.0543951	0.0182815	0.0652805	0.0294015	0.0106555	0.0314256	-0.000977208	-0.00688033	0.0207528	-0.00794311	0.0367985
22		-0.00760261	0.0949393	0.148252	0.0689776	0.06702	0.0555653	0.0457519	0.0528911	0.179852	0.182951	0.115718	0.239881	0.260176	0.239863	0.221075	0.320729	0.421616	0.217842	0.118482	0.213096	0.23606	0.153251	0.0923179	0.129376	0.205568	0.213856	0.316904	0.346503	0.248989	0.298598	0.189649	0.271972	0.183347	0.0935002	0.187842	0.218711	0.298014	0.162444	0.204808	0.216621	0.135108	0.133855	0.116488	0.279236	0.28427	0.278094	0.283548	0.159384
23		0.0302377	0.0301936	-0.0307251	-0.0118224	0.0120504	-0.00484334	-0.0060587	-0.00229567	0.00704013	0.00548341	0.00938701	0.00252535	-0.00310591	0.00729263	0.00770008	0.000246761	-0.0117823	0.000944203	0.0227756	0.00833654	-0.0055387	0.0121461	0.025851	-0.00162472	-0.013085	-0.00789077	-0.0149936	0.00320054	0.021551	0.069566	0.0295146	0.0289811	0.0265171	-0.0247635	0.0133062	-0.00391614	-0.00120586	0.0126792	-0.00356951	0.035036	0.0347889	0.0216063	0.0527933	0.173965	0.0520494	0.0331221	0.0861866	0.0228781
24		0.023509	0.202632	0.222445	0.320162	0.504428	0.472774	0.370024	0.337802	0.330295	0.245179	0.183837	0.32945	0.375713	0.377455	0.492214	0.255253	0.363825	0.574559	0.522428	0.431774	0.33895	0.502952	0.51103	0.250489	0.215629	0.271563	0.504781	0.594789	0.461962	0.172354	0.44202	0.478208	0.314887	0.325858	0.460655	0.492602	0.353842	0.206878	0.39668	0.384181	0.224624	0.37033	0.487934	0.455983	0.552049	0.284833	0.277878	0.344807
25		0.0436094	0.00228215	0.0225673	0.0201715	0.0483718	0.0819197	0.0414178	0.0318581	0.0442003	0.0293433	0.153148	0.129179	0.0782283	-0.0239278	0.0559392	0.035352	0.0126977	0.0298737	0.0264522	-0.022626	0.0452228	0.126222	0.0793184	0.0850411	0.0342919	-0.0184274	0.0399205	0.00977693	0.0513466	0.0206775	0.00828527	0.00539339	0.0368611	-0.00949924	0.0125391	0.0429782	0.0588988	0.0237079	0.0957104	0.0450002	0.0423027	0.0696216	-0.00796494	0.0453311	0.0511597	0.0191676	0.0209764	0.0212647
26		-0.00289322	-0.00636715	0.00777381	0.0117484	-0.00571206	-0.00165021	0.0127028	-0.00223593	0.0095878	0.00636493	0.000248431	0.00906572	0.0129951	0.0283997	-3.67761e-16	-0.00356951	0.0039927	-0.00175551	0.0492649	0.0423992	0.14984	0.097068	0.0466649	0.0631026	0.0486891	0.00526404	-0.00349319	0.00864798	0.0352981	0.0233947	-0.00287448	0.000592225	0.0106533	0.0211342	-0.00314305	0.00597639	0.00606222	-0.0124409	-0.000124526	0.057103	0.0388901	0.0329723	-0.0185713	0.0634733	0.0175052	0.0224176	0.0157364	0.00337798
27		0.0141595	0.0330428	-0.0219887	-0.0155085	0.0617627	0.0128004	0.0103354	0.0314256	0.0138842	0.0353718	-0.00561328	-0.0153644	0.00458284	-0.000501996	0.0393894	0.0866589	0.110115	0.103876	0.0903303	0.108138	0.0534151	0.0327798	0.13039	-0.0291583	0.0458128	0.102	0.175835	0.172178	0.00972291	0.00183029	0.035512	0.0542214	0.0354066	0.0471898	0.053252	0.0310446	0.0578069	-0.0256464	-0.0224376	0.0267664	0.0037309	0.09344	0.0660583	0.0272562	0.0742387	0.0776292	0.0887971	0.0536632
28		-0.000860453	0.0463474	0.0389331	-0.0193028	0.0369345	0.000474619	0.0455767	0.0451685	0.0704967	0.0554764	-0.00388716	0.0333681	0.081181	0.0753715	0.0557993	0.0926155	0.0295432	0.0311336	0.0467864	0.0168736	0.0509491	-0.0130143	0.0157422	0.0686437	0.0527746	0.00269494	0.0892082	0.0892234	0.00970484	-0.0213007	0.00750662	0.000805299	0.0602667	0.117616	0.0370538	0.00645963	0.0292884	0.0365047	0.00201718	0.0256036	0.0453546	0.0363869	0.0472304	0.0678393	-0.00911331	0.0245435	0.0767482	0.0307738
29		0.00186977	-0.0143454	0.0454052	0.17235	0.22002	0.0682535	0.0906768	0.148796	0.0981137	0.255115	0.256002	0.221122	0.174174	0.226545	0.352998	0.337066	0.303361	0.302247	0.448896	0.20216	0.249463	0.27249	0.265637	0.394053	0.469254	0.397853	0.235207	0.386197	0.356658	0.490368	0.367862	0.345052	0.121634	0.116579	0.359683	0.197854	0.15806	0.222974	0.191127	0.209431	0.246577	0.27854	0.126196	0.217045	0.188924	0.255899	0.0191999	0.238742
30		0	0	0.0310837	0.0402561	0.037962	0.00378476	0.0323954	-0.00201887	0.0248292	0.0148352	-0.0133551	-0.0132125	0.019025	-0.010632	-0.000540158	-0.00135039	0.0223375	0.0373963	0.0238392	0.0323829	0.0114784	0.000333273	0.00692459	0.00945276	-0.00822674	0.000941027	-0.00343447	-0.000945276	0.00161306	0.0191235	-0.00594174	0.022476	0.0274758	0.00363865	0.0217744	0.00829274	-0.0073761	-0.00420213	-0.00155557	0.0194234	0.0106096	-0.00262423	-6.02366e-05	-0.00256575	0.00725173	0.00657653	0.00549621	0.0170692
31		-0.0184528	-0.0164306	0.0134365	0.0478863	0.111638	0.101931	0.133551	0.231847	0.278452	0.137194	0.191404	0.215825	0.0700972	0.220231	0.228406	0.107439	0.0904404	0.0502644	0.0835392	0.259219	0.164391	0.151997	0.118676	0.146259	0.146616	0.146836	0.218715	0.17298	0.00674442	0.165417	0.361343	0.324362	0.0769443	0.0347802	0.138127	0.19999	0.226436	0.149154	0.143779	0.0707023	0.0175517	0.0614439	0.0947109	0.182762	0.0693044	0.0347337	0.0527243	-0.00126404
32		0.0281291	0.262032	0.393878	0.426254	0.28453	0.204228	0.219417	0.416651	0.540804	0.410135	0.331474	0.225463	0.307445	0.167988	0.256177	0.234527	0.219725	0.0386081	0.0913811	0.213155	0.369935	0.31239	0.240991	0.253299	0.26667	0.270338	0.163342	0.313886	0.394734	0.373777	0.368193	0.287825	0.249325	0.249899	0.387654	0.376894	0.399485	0.330285	0.524601	0.390988	0.437606	0.492752	0.30178	0.334793	0.246423	0.352837	0.449368	0.314901
33		-0.0188848	-0.00814911	0.00562735	0.00437261	0.0646249	0.0824752	0.0222889	-0.00356015	0.0297212	0.0422609	0.0378081	0.100502	0.172178	0.0797343	0.0754263	0.0558314	0.079099	0.16522	0.0390152	0.084691	0.035314	0.0435393	0.116875	0.0965055	0.00724629	0.0512499	0.0551161	0.00860863	0.0146526	0.0552652	0.0615232	0.0118012	0.0458657	0.0438354	0.0357815	0.000911621	0.00961121	0.068231	0.0482718	0.139681	0.187785	0.0464351	0.0225957	0.0219953	0.044173	0.094038	0.0529475	0.111637
34		-0.0132347	0.0066731	0.290696	0.281244	0.208208	0.248365	0.185825	0.236756	0.0857821	0.268773	0.186698	0.144886	0.222047	0.21918	0.243395	0.279543	0.229753	0.298671	0.108017	0.169496	0.302077	0.298008	0.223628	0.199455	0.383646	0.175829	0.26221	0.358285	0.260905	0.25704	0.269879	0.248342	0.243319	0.308734	0.100968	0.221667	0.359772	0.291264	0.201474	0.355971	0.261313	0.16105	0.21354	0.189106	0.115995	0.343854	0.335643	0.2916
35		0.00561318	0.00854591	-0.00361087	0.0185228	0.0748697	0.118577	-0.00679765	-0.00175776	0.00582019	0.0167378	0.0363525	0.0426125	0.035463	0.0428104	0.0313029	0.0167804	0.0810082	0.0747676	0.0592843	0.00705772	0.000465317	0.0692068	0.0522848	0.03437	-0.00124729	0.0730656	0.116459	0.115034	0.113161	0.12998	0.128786	0.0380125	0.0268176	0.0692656	0.0628594	0.0786658	0.0859718	0.00969449	-0.00343126	0.0104244	0.0158624	-0.00202559	0.0515933	0.0458412	0.0612895	0.0179444	0.0472762	0.0696481
36		0.0234573	0.0448301	0.128644	0.114737	0.13005	0.0629496	0.145485	0.226145	0.191162	0.117621	0.12262	0.194129	0.112423	0.128807	0.0479824	0.00200216	-0.0771268	-0.0102702	0.100023	0.169547	0.0137434	0.122603	0.053788	0.123616	0.112771	0.0939495	0.099626	0.0990199	0.125704	0.0466078	0.101049	0.128023	0.207181	0.064724	-0.0217278	0.0321813	0.0885823	0.121587	0.146828	0.0667883	0.131857	0.0715555	0.00309747	0.0688942	0.0828846	0.109274	0.110225	0.102071
37		-0.0228629	-0.00133969	-0.00394195	0.0153223	0.0330413	-0.0413922	0.0762827	0.065717	0.0838069	0.0526173	0.0858132	0.00970369	0.0782374	0.0661471	0.0553376	0.0946928	0.0346364	0.0737497	0.108595	0.152793	0.122783	0.0786347	0.0802877	0.10329	0.0625945	0.119121	-0.0013465	0.000171132	0.0711399	0.0771743	0.0405242	0.0304897	-0.00516024	-0.0340974	0.0439893	0.0594491	0.0199758	0.0235565	0.0830619	0.0588369	0.0392838	0.0118723	-0.00205972	0.143632	0.0670372	-0.00188948	0.0389978	0.00571427
38		0	0	-0.00283583	0.0113933	-0.0024676	0.000933667	-0.00108032	-0.000945276	0.000343312	0.0113433	0.0125587	0.0125587	0	0	0	0	6.245e-17	-0.00135039	-0.000641813	-0.000405118	0	0.0112083	0.0112083	0.00831396	0.00831396	-0.000945276	-0.000945276	7.28584e-17	7.28584e-17	0.0125587	0.113763	0.169558	0.0124236	0	0	0.0771337	0.106152	0.0300135	0.0132339	0	0	0	0	0.0317172	0.0317172	0	0	0
39		-0.00175551	0.0106681	0.000967496	0.0121442	0.0707041	0.022964	0.000441556	-0.000827803	0.107654	0.0349858	-0.000931448	-0.00410966	-0.00067067	-0.000945276	-3.01183e-05	-4.01577e-05	-0.00216063	-0.00632878	-0.00955165	-0.00847133	0.00568973	0.0108797	5.55112e-17	4.51028e-17	-0.000675197	7.63278e-17	-0.000405118	-0.00162047	-0.00256575	0.0202155	-0.00262423	4.51028e-17	-0.000675197	7.28584e-17	1.35308e-16	-0.000810237	0.0129638	0.0112083	-0.00410966	-0.00121535	0	6.59195e-17	6.59195e-17	0	7.97973e-17	-0.00283583	-0.00418622	-0.00364606
40		-0.00531163	-0.00241303	0.043988	0.015565	0.0988337	0.0198902	0.0676696	0.040301	0.0690533	0.0364302	0.0103471	0.00625664	0.00462579	0.0543099	0.0176078	-0.00894409	0.00541268	0.0384335	-0.0243276	0.00394369	0.0394858	-0.00480779	0.0110407	0.0298974	-0.0148309	0.00611209	-0.00233649	-0.00586305	-0.00733579	-0.00376303	-0.00627029	-0.00700397	0.00887497	0.00805941	0.00756221	0.0123242	0.0147309	0.039191	0.014613	-0.000825789	-0.00827781	0.00215512	-0.00706092	0.00449246	-0.0055951	-0.00222511	0.0176293	0.0411126
41		7.63278e-17	7.63278e-17	-3.7817e-16	-0.000810237	6.245e-17	0.000413588	0.000538588	0.00907601	0.0185436	0.0088563	0.00648686	0.0460568	0.0544968	0.0221746	-0.000945276	-0.00093071	-0.000675197	0.0143824	0.0335579	0.0128287	7.63278e-17	0	0	0	0	0	6.59195e-17	6.59195e-17	0	-0.000810237	-0.00202559	-0.00108032	-0.000945276	0.0116899	0.0126937	1.07553e-16	-0.000540158	0.0126937	0.0130988	-0.000540158	-0.00451478	0.0046275	0.0126937	0	9.71445e-17	9.71445e-17	1.07553e-16	0.0113433
42		9.36751e-17	-0.000135039	-0.000135039	-3.64292e-16	-3.64292e-16	8.67362e-17	8.67362e-17	0	-0.000540158	-0.00162047	-0.000540158	-0.00270079	0.0231683	-0.00221911	4.85723e-17	0	0	8.67362e-17	-0.000540158	-3.60822e-16	-0.000810237	-0.000810237	-0.00229567	-0.00229567	7.63278e-17	7.63278e-17	-0.000675197	-0.00270002	-0.000610434	-0.00175551	0.051112	0.0206105	-0.00256575	0.00233182	0.00296662	0.0419941	0.0352896	0.0424208	0.0272937	0.0210842	0.0227619	0.0733903	0.131786	0.116843	0.0530974	0.00753427	0.0218189	0.0315598
43		0.0132147	0.0120967	0.0285691	-0.0464718	0.0237836	0.0403072	0.0352492	0.0125533	-0.00988774	-0.0233664	0.0410098	0.0129747	0.0634605	0.0667978	0.0492694	0.0377969	0.0253474	-0.00803738	0.0051403	0.00571767	0.0883316	0.0729027	0.00843995	0.0297543	0.0611167	-0.00175455	0.0117932	0.0181177	0.0723664	0.0382689	0.00581208	-0.00749918	-0.00339085	0.0121572	0.100776	0.0718178	0.0129415	0.00714341	-0.021101	0.047972	0.0156436	0.00137796	-0.000907867	-0.00550267	0.00917827	0.00636725	0.0406061	0.00596423
44		-0.0166349	-0.0103126	-0.010356	0.0256348	-0.0213458	0.0143229	0.0275252	0.12069	0.0722799	0.152467	0.205716	0.0529703	0.00580614	0.00922146	0.0497533	0.0832931	0.0666245	0.0737675	0.0560814	-0.00480766	0.0435279	0.0168643	0.00381977	0.0214473	0.0296464	0.0167843	-0.00839701	0.0216853	0.0660167	0.0350163	-0.0154398	0.00173651	0.023896	0.0113396	0.00114703	-0.000267967	-0.00878103	0.00595992	0.0634846	0.0205604	0.0398877	0.0134342	0.0146748	0.0518855	0.0270746	0.0554397	0.109971	0.132224
45		0.013018	0.0065793	0.0466948	0.0863561	0.0464355	0.0164401	0.0121787	0.0297691	0.021531	0.0126087	0.0109382	0.0198689	-0.00816085	0.0249376	0.0210034	0.0227527	0.0574306	0.00636461	-0.0130307	-0.00163213	0.0354781	-0.010345	0.0171284	0.0611284	0.063869	0.150879	0.163761	0.0584752	0.00379736	0.0548913	0.0387554	-0.00625154	0.0182675	0.0327752	0.00145461	0.00805771	-0.00451478	-0.00766109	0.00782946	0.0184997	0.00103566	0.0868777	0.0297565	0.103196	0.139886	0.0519631	0.0494469	0.0643161
46		-0.00313371	0.0239116	0.0558114	0.0697581	0.0545437	0.0077453	0.0178675	0.0748934	0.013316	0.0137352	0.0406738	0.0218417	0.041597	0.0576347	0.0254482	0.020055	0.059751	0.0579099	0.0130041	0.111891	0.0708671	0.029312	0.0741306	0.0067345	-0.00413441	0.00638857	0.0161649	0.0597916	0.056465	-0.00268143	0.0528499	0.0625572	0.0276296	0.0190376	0.00197083	0.0312971	-0.00630962	-0.0147012	0.017916	0.0849311	0.0680917	0.00974715	0.0141629	-0.00415895	0.0228675	0.0278659	0.0966325	-0.00491111
47		0	-3.60822e-16	-3.60822e-16	0	0	-0.000540158	-4.01577e-05	-0.00278662	-0.00397462	-8.03155e-05	-8.03155e-05	9.71445e-17	9.71445e-17	-0.000675197	0.00682853	-0.00148543	0	-0.00472638	-0.00260138	-0.00343447	-0.00683028	-0.00255796	-0.00256575	-3.92048e-16	4.51028e-17	-0.00563808	0.00873456	0.0336388	0.0397305	-0.00445685	0.0125644	0.0105454	-0.00363106	0.058796	0.0755797	0.0778767	0.104804	0.0548147	0.0994386	0.060819	0.111392	0.144875	0.227136	0.140626	0.106224	0.065049	0.0178952	0.00838537
48		-0.00464982	0.0114784	0.0728028	0.153225	0.0937531	0.0639707	0.0545369	0.00316014	-0.00825973	-0.0110085	0.0279861	0.0234969	0.0129638	0.0726233	0.0630665	0.00520806	-0.00497838	0.0018459	0.0597131	0.0487258	0.00894898	0.028085	-0.00410966	-0.000405118	7.63278e-17	-0.00556799	0.00715863	0.0591252	0.0546563	0.0473461	-0.00302935	-0.00148543	-0.00148543	0.00985788	0.0154456	-0.00874141	-0.00885837	0.00846708	0.00918268	0.00885412	-0.00162047	5.89806e-17	7.28584e-17	0.00888712	0.0317555	0.0488323	0.0195563	0.00852718
49		-0.00841266	-0.00511032	-0.0333339	0.02118	0.0163788	0.104344	0.0388623	0.0195396	-0.00556146	0.00376615	-0.00940643	-0.0245564	-0.0109893	-0.00583643	0.00402433	-0.00545139	0.00487644	0.00257434	0.00657332	-0.0166541	-0.01366	0.00340385	0.0319065	0.0332568	0.0129461	0.0167861	0.0405936	-0.00905253	-0.00558932	0.00790847	0.0117742	-0.0128283	0.0139326	-0.018229	0.00496859	0.0199936	0.0289549	0.0177959	0.0236504	0.00576858	0.0279812	0.0279809	-0.0248887	-0.0229899	0.0101414	0.00996061	0.0275616	0.00210679
50		0.0226105	0.0115026	0.00898809	-0.00626388	-0.00532502	-0.00714905	0.0118885	0.000468312	0.00549621	0.0193747	0.0991209	0.173106	0.0802126	0.0595425	0.0110925	0.0255788	0.0130404	0.0016737	-0.00114733	0.00409436	-0.0162749	0.00742203	-0.0234724	-0.00913455	0.0289607	0.00763877	-0.00627029	0.011258	-0.00308915	-0.00570649	0.0226951	0.0321967	0.0100823	0.0195107	0.0403512	0.0112987	-0.00574695	0.0100131	4.31124e-05	-0.0109073	0.0268312	0.00580703	-0.0135857	0.0245539	0.000745255	0.00179001	0.0130393	0.00406222
51		-0.0162083	-0.0110983	0.210422	0.250816	0.250145	0.10883	0.0370974	0.0820154	0.0691177	0.00434333	0.019496	0.0753341	0.126456	0.10696	0.0353135	0.0561173	0.0577645	0.0675545	0.105504	0.0892538	0.132799	0.12558	0.0797431	0.0140448	-0.00522362	0.0133006	0.0603364	0.0974054	0.0390552	0.00588643	0.0531566	0.00801192	0.00541675	-0.00998597	0.0640727	0.0898239	0.0648295	0.0767171	0.0231758	0.107683	0.0677348	0.024212	0.0166975	0.0128383	0.05669	0.0778582	0.0521087	0.0925201
52		0.00871908	-0.00612568	0.0233046	0.0112422	-0.0107693	-0.00421581	0.00742618	0.00769108	0.011019	0.00638319	0.009223	-0.00118323	-0.00432126	-0.000139866	0.0152004	0.0141854	-0.00160872	0.00670633	0.00657653	-0.0113953	-0.0151257	-0.00920853	0.0240491	0.0141382	0.0181782	0.00429005	0.00306914	0.0369311	0.0309637	0.0320999	0.0312484	-0.00563975	-0.00921606	-0.00544851	-0.000888856	0.017525	0.00722944	0.0191295	-0.0243847	-0.0333542	0.0333332	0.0145514	0.00706249	0.000754151	-0.010538	-0.0112459	0.00799394	0.00769876
53		-0.0207904	0.00437657	0.0028735	0.139207	0.118269	0.0665762	0.0897837	0.10642	0.0322051	0.0938442	0.0716538	0.167435	0.129993	-0.00317635	0.0500651	-0.0129338	-0.00309381	0.00885308	0.00851459	0.0839626	0.261682	0.295739	0.1444	0.0204496	-0.0314558	0.00304937	0.0361608	0.103721	-0.0244719	0.0132088	-0.0083516	0.0775331	0.127834	0.125012	0.0599171	0.00120054	0.0849031	0.0518513	-0.018182	-0.000962538	0.0839452	0.0185149	0.0111424	0.00823255	0.0655513	0.0440334	-0.0163106	0.0638254
54		-0.00523478	0.00631098	0.0118305	0.00398999	0.0996515	0.0415586	0.0621051	0.0372557	0.0446607	0.104704	0.171698	0.17745	0.23991	0.231199	0.233918	0.25066	0.203081	0.0889765	0.104394	0.15963	0.188665	0.0957748	0.0533242	0.0443064	0.0100389	-0.00760644	0.0750283	0.0815818	0.0335375	0.107521	0.234491	0.246858	0.0865057	0.212288	0.220307	0.219621	0.196518	0.154316	0.113173	0.129593	0.106185	0.0279436	0.0392485	0.0352442	0.0228244	0.0840601	0.104246	0.0556349
55		0	0	9.02056e-17	0.100754	0.182954	0.0480932	-0.000945276	-0.00162047	0.0110732	0.0205823	0.061459	0.00966436	-0.00189055	0.0286113	0.0274544	0.0778628	0.0701816	-0.00148543	0.00644043	0.0534718	0.111967	0.120038	0.0910625	0.098611	0.0296331	0.0120185	0.0494723	0.144856	0.112684	0.11913	0.0807834	0.124403	0.099734	-0.000675197	0.0793676	0.0793676	0.02948	0.014262	5.55112e-17	0.029615	0.0310198	0.00744525	-0.000945276	0.0119972	0.0743706	0.115452	0.0517949	-0.000775591
56		-0.00817212	-5.01972e-05	-0.00391614	-0.00221911	-0.000810237	-0.00692741	0.0194288	0.0305612	0.00177635	-0.00284431	0.0217881	0.0117084	-0.00518998	-0.00162047	0.00817892	0.0282019	0.0290659	0.0369386	0.0510455	0.00632022	-0.0168437	0.00714693	1.0481e-05	-0.00726335	0.00312583	-0.00783356	0.0177832	0.0179495	0.0196111	0.018978	0.0319627	0.0220305	0.00657653	0.00906419	-0.0114204	-0.00995676	0.00626732	0.0167226	-0.000755513	-0.0107851	-0.00940169	0.0323881	-0.00091697	-7.31065e-05	1.04083e-16	-0.00229567	-0.00486142	-0.000945276
57		-0.0147136	0.0343397	0.000239852	-0.0248063	0.0167785	-0.0010061	0.0163508	0.0748115	0.029267	0.0733669	0.0119484	0.00475758	-0.0105086	0.0144994	0.0535419	0.0558349	0.0524966	0.0359019	0.0188092	0.0666779	0.0768737	0.0765943	0.0255722	0.12512	0.162486	0.0616125	-0.0305897	-0.00292484	0.0324417	0.042439	0.0515223	0.0140153	0.00497231	0.0343097	0.104776	0.0412454	0.0330077	0.0655755	-0.00685971	-0.0151134	-0.0143409	0.00491214	0.014013	-0.00193568	0.0368904	0.0281158	0.0139509	0.00226973
58		0.0158762	-0.0189235	0.0106793	-0.00506878	-0.00642163	0.012498	0.015737	0.00596634	0.000353333	0.0158258	0.0416545	0.00792168	-0.00460009	0.0131576	0.0375108	0.0330592	0.0458587	-0.0133187	0.0288978	-0.000796056	-0.00749393	0.0517504	0.0602448	0.0212813	0.00818373	-0.0166407	-0.0123054	-0.00967685	-0.0156221	-0.0195871	-0.0239471	0.0194403	-0.00779086	0.00846283	-0.00747516	0.0386599	0.0736241	0.0441802	0.0274675	0.0321263	0.00281577	0.0490541	0.00980873	-0.00864969	-0.0164298	-0.00238797	0.0404088	0.0320689
59		0.0134005	-0.00236574	0.0829136	0.0824666	0.0614966	0.0794828	0.0284262	0.0814395	0.091866	0.0366921	0.0232553	0.0560182	0.0227559	0.0416851	0.117059	0.065263	-0.00652965	0.112617	0.0853799	0.0498433	0.099964	0.0758844	0.0129198	-0.00767406	-0.0349485	-0.0195327	0.0356387	0.1407	0.0249533	0.0634891	0.0452864	0.0411456	0.0220935	0.0363177	0.176516	0.0542589	0.096542	0.0487512	0.0325781	0.0322753	0.0442059	0.00840121	0.014215	-0.00846583	0.0483575	0.0662099	0.0385153	-0.00627872
60		-0.00288048	-0.0168661	5.89806e-17	-0.00383959	0.0355533	0.0204469	-0.0043096	0.00641777	0.027414	0.0530143	0.027156	0.0618173	0.162089	0.121986	0.0685941	0.257377	0.289231	0.162223	0.0442545	0.0367265	0.054382	0.0808525	0.0161942	0.0139021	0.0035291	-0.00270079	0.025465	0.0294279	0.0347195	0.0896528	0.0418438	-0.00444965	-0.00395587	0.0620774	0.120358	0.108465	0.0326055	-0.00582892	-0.00981608	0.0123805	0.0574477	0.132525	0.0767514	0.0813487	0.0191956	0.00607972	0.0865796	0.0153828
[truncated: 11 more columns]

## Sheet: Suppl_Fig1A_MI_L2_3_50_25
	time point	-24.5	0.5	25.5	50.5	75.5	100.5	125.5	150.5	175.5	200.5	225.5	250.5	275.5	300.5	325.5	350.5	375.5	400.5	425.5	450.5	475.5	500.5	525.5	550.5	575.5	600.5	625.5	650.5	675.5	700.5	725.5	750.5	775.5	800.5	825.5	850.5	875.5	900.5	925.5	950.5	975.5	1000.5	1025.5	1050.5	1075.5	1100.5	1125.5	1150.5
cell #
1		0.0277416	0.0658054	0.0753996	0.0164405	0.0356971	0.0104945	0.0476991	0.0979483	0.0536472	0.0474339	0.0260195	0.105256	0.028718	0.0632641	0.0976523	0.0877979	0.149866	0.0586952	-0.000642205	0.00330901	0.0095708	0.000972555	0.0117268	-0.00357724	0.0548285	0.0496927	0.0379692	0.0102971	-0.0127101	-0.0346291	0.0580536	0.0823217	-0.000936536	0.00638054	0.0288196	0.079855	0.0417022	0.0615089	0.0861829	0.109469	0.158716	0.0730509	0.0506684	0.0720708	0.105757	0.0103229	0.0751942	0.121484
2		0.0822638	0.00371817	-0.00448332	-0.0274711	0.0349421	-0.00423936	-0.0110154	0.0208987	0.0157874	0.107137	0.0885518	0.0552654	0.0688302	0.0633094	0.0645333	0.0814884	0.0387823	0.048784	0.0437246	0.0541711	0.0376953	0.0994546	0.134349	0.0383733	0.0723086	0.0163942	-0.0174952	0.061037	0.0631395	0.0218209	0.0153787	-0.00383399	0.121548	0.146189	0.0850019	0.0314296	0.0267756	0.0278501	0.0483809	0.076551	0.00762034	0.0252495	0.0186296	0.018492	0.0440516	0.0664333	-0.0148717	-0.0133653
3		0.0950307	0.0787382	0.0670226	0.0151392	0.0220728	0.124907	0.132927	0.124343	-0.0253062	0.0733584	0.00383642	0.00812896	0.0994493	0.0467726	0.0177192	0.0413907	-0.0239808	-0.0639845	0.108495	0.218809	0.158209	-0.0160621	0.035139	0.0328525	-0.00800533	0.0456611	0.0225898	0.0453837	0.0632887	0.0946109	0.0922187	0.129434	0.159496	0.044442	0.0220944	0.0928613	0.0980075	0.067471	0.0266942	0.0217297	0.0417053	0.0548359	0.0792827	0.0691759	0.0805379	0.0582734	0.0422467	0.00943841
4		0.221969	0.177567	0.265389	0.272547	0.129793	0.0576543	0.147484	0.0667599	0.0781022	0.0637574	0.0460025	0.0268773	0.0135582	0.0224941	0.0257755	-0.00243652	-0.0295471	0.0249448	0.0269272	0.279832	0.281095	0.219611	0.0792923	0.0969861	0.133103	0.0110732	0.111305	0.0882616	0.0140983	0.0212968	0.030285	0.00595981	-0.000405118	7.63278e-17	-0.000405118	-0.00202559	0.0479441	0.0485734	0.0286878	0.0190002	0.0117484	7.28584e-17	0.217038	0.277862	0.155831	0.115811	0.147105	0.029191
5		0.127181	0.0200857	-0.0148877	0.0669458	0.0931638	0.172366	0.217028	0.0296974	0.0521673	0.0430129	0.0135029	0.176259	0.0729438	0.118795	0.186244	0.00583006	0.153286	0.0778922	0.142362	0.0110225	0.151808	-0.0318761	0.0311178	0.0501601	0.206336	0.153888	0.187614	0.145201	0.0879273	0.0935503	0.212415	0.277664	0.000127779	0.111717	0.146565	0.121032	0.115712	0.240984	0.110466	0.073871	0.173772	0.149158	0.248874	0.156678	0.135704	0.143953	0.105589	0.153993
6		-3.01183e-05	7.63278e-17	-0.00108032	-0.000540158	-0.000540158	0.0109382	0.125957	0.0746583	0.0298945	0.0251602	0.0262192	-0.00395587	-0.00229567	-0.000640552	0.0114533	0.0292865	0.0130988	7.63278e-17	0.0129638	8.67362e-17	4.16334e-17	-0.00235415	-0.000540158	6.59195e-17	-0.00229567	-0.000540158	-0.00121535	-0.00297087	5.89806e-17	8.67362e-17	8.67362e-17	-0.000675197	-0.00189055	-0.000810237	0.0129638	-0.000810237	-0.00194903	-0.000601655	-0.00126229	-0.00108032	0	0	0	-0.000945276	-0.00221911	-0.000270079	5.89806e-17	0
7		-0.0277124	0.00369621	0.0892892	0.131115	0.0987597	0.195837	0.231591	0.085215	0.145708	0.209884	0.159236	0.0749574	0.109145	0.103323	0.0291128	0.00950799	0.0300242	0.0739544	0.102776	0.0834363	0.0352469	0.0650359	0.0476411	0.030363	0.0702712	0.0496204	0.0511884	0.0057463	0.0335572	0.00450134	0.0978352	0.135582	0.0349119	0.0190044	0.0340333	0.0673252	0.0243926	-0.00931551	0.0155083	-0.0115086	-0.00570988	0.0683661	0.0667995	0.0172567	0.0310901	0.107839	0.128864	0.0450426
8		-0.0226768	-0.0129235	0.0643906	0.0382258	0.0482758	0.0835942	0.1429	0.0995782	0.0586002	0.00274345	0.0103787	0.0925167	0.0899823	0.0111192	-0.014794	0.00582268	-0.0407344	-0.0181093	0.0196357	0.0185271	0.00452933	0.0633291	0.0586202	0.0603168	0.0340798	0.0368218	0.00731694	-0.026747	0.020245	0.0122933	-0.024767	0.025653	0.00187632	0.0303189	-0.0168587	-0.0399696	0.0594425	0.0648798	0.0064908	0.00255913	-0.0024575	0.00812802	0.039147	0.0189451	0.0486482	0.0313129	-0.0186081	0.00900497
9		-0.0123361	0.0158109	0.136982	0.163599	0.118486	0.0580411	0.142293	0.0625536	0.116144	0.0910867	0.0647244	0.0921363	0.122384	0.161252	0.04359	0.0742232	0.0320174	0.0298763	0.0113185	-0.00994066	0.0443435	0.0683715	0.057362	0.0627212	0.136899	0.165247	0.131714	0.0477261	0.0590276	0.128651	0.0483143	-0.023032	0.00812677	0.0830421	0.0871295	-0.00199234	-0.00668897	0.0256329	0.120076	0.0972287	-0.00766983	0.0229234	0.0549687	0.0841316	0.116189	0.068735	-0.00197365	0.0604751
10		-0.0200436	0.00697772	0.0338649	-0.010232	-0.0149009	0.000975342	0.019992	-0.00948683	-0.0375761	-0.0226212	0.0065371	-0.00696387	-0.00879473	-0.0208549	0.152139	0.12515	0.0025622	0.00683092	-0.0194354	-0.0350796	0.0402864	0.0420591	0.0235906	0.0214975	0.0901615	0.0820338	0.101152	0.105346	-0.0394968	-0.00726148	-0.0247402	0.0465492	0.0655418	0.0995156	0.0753878	0.115746	0.00771309	0.0213445	0.0708231	0.117289	-0.0380901	-0.0119524	0.00846308	-0.0167403	-0.02162	0.0747708	-0.0456583	-0.0127886
11		0.00657653	0.0227047	-0.000810237	-0.00175551	7.63278e-17	0	0	0	0	7.97973e-17	7.97973e-17	0	1.17961e-16	0.00906572	0.00914228	0.0126314	0.0277245	-3.53884e-16	-0.00216063	-0.00248919	-0.00202559	6.59195e-17	-0.00432126	-0.00432126	-0.000675197	0.0112083	6.245e-17	9.36751e-17	9.36751e-17	0	0.0286077	0.0308594	-0.00497838	-0.00108032	-3.60822e-16	-0.00356951	-0.00289431	8.67362e-17	8.67362e-17	0.0132339	0.0118835	-0.000405118	0.132557	0.121024	0.008197	0.022089	0.00489757	-3.7817e-16
12		0.081977	0.0218848	0.0015678	0.00514566	0.0238684	0.0184475	0.032457	0.000496961	-0.00964867	0.017036	0.00470549	0.0320463	-0.00256801	0.0675997	0.0585168	-0.00868759	0.00177132	0.0339286	0.0877343	0.0676831	0.00965833	-0.0148858	0.000977544	0.0365511	0.0372293	0.0371617	0.0470286	0.0632335	0.00939631	0.0124204	-0.0316317	-0.014895	0.0345215	0.0663696	0.0133516	-0.00354666	0.066047	0.0623844	0.0484843	0.0415545	0.0303528	0.0256174	-0.0365698	0.0481714	0.0539999	0.004198	0.0050655	0.000135408
13		0.0722388	0.0214823	-0.0132242	0.0224441	0.00441502	-0.00390532	-0.0101093	0.0204987	0.0188987	0.0150258	-0.0119582	0.0647343	-0.020565	-0.0076868	0.0365868	0.0439275	0.0139474	0.0489749	0.046676	0.0385101	0.0240085	0.0456739	-0.0594935	0.0499203	-0.0291075	-0.0271563	-0.019157	0.00336813	0.00455557	0.0312	-8.50871e-05	-0.0170111	-0.0141806	0.0258671	0.0149498	0.0101605	0.0306726	0.0392317	0.00258021	0.00423278	0.0805507	0.071734	0.0322349	-0.0244255	-0.0038617	-0.0254399	-0.0315765	-0.0467545
14		0.0105766	0.0186172	0.0721549	0.041944	0.158015	0.159769	0.0427374	0.0666482	0.0892962	0.0663856	0.0598011	0.0263832	0.0238842	0.0660735	0.0303205	-0.00482264	0.0432308	0.0191182	0.00361008	0.0372957	-0.00747304	0.110645	0.0161027	0.0481822	0.0693675	0.0654463	0.0732961	0.0502168	0.00937718	0.0074964	0.0523667	0.0625071	0.0951935	-4.08267e-05	0.0416428	-0.00933143	0.00114549	0.0620692	0.0371039	0.016468	0.0745744	0.0175046	0.00388148	-0.012712	0.0129784	0.0607569	-0.00260734	0.0547022
15		0.0457988	0.0188852	0.0236879	0.0213521	-0.00149824	0.0839373	0.0393737	0.0089321	0.056382	-0.0143622	0.0122531	0.0110364	0.108954	0.0137145	0.0237479	0.022051	0.0447481	0.0435995	0.142614	0.12653	0.0709078	0.0657906	0.0569619	0.0648691	0.0568973	0.185189	0.136827	-0.0292575	-0.0143227	0.0420974	0.0405644	0.039643	0.0537627	0.105096	0.100406	0.0419252	0.0189656	0.00169386	0.0023955	-0.014454	-0.0243114	0.0659751	0.0960214	-0.0318167	0.0519435	0.0261157	0.0774353	0.00885097
16		0.0501188	0.109631	0.112317	0.0789753	0.0366114	0.0888621	0.118693	0.10164	0.237285	0.197738	0.064198	0.0894293	0.123286	0.0935857	0.248391	0.239881	0.0780547	0.0871355	0.170572	0.263953	0.0709982	0.152628	0.208012	0.203384	0.194968	0.22795	0.299029	0.288859	0.285931	0.103328	0.115343	0.129339	0.118006	0.170199	0.212016	0.287009	0.158139	0.192122	0.432862	0.23966	0.118899	0.119946	0.0946304	0.184907	0.128701	0.232538	0.0872399	0.124388
17		-0.00448389	0.187545	0.207369	0.177947	0.269582	0.115527	0.0510346	-0.00337635	0.0237765	0.0534516	0.0616407	0.0679548	0.00905191	0.0455008	0.0353234	0.0492677	0.0196818	-0.00775573	0.0182476	-0.00456132	0.0137721	0.0494972	0.0563242	-0.00688482	-0.000490175	-0.00770575	0.0104259	-0.00563601	-0.0204356	-0.00194903	-0.00694712	0.0169793	0.0440384	-0.000101964	0.00218829	0.0111433	0.0142117	0.00108569	0.031112	0.0397749	-0.021316	-0.0135218	-0.00982172	-0.00885837	-0.00283583	0.0283997	0.0490788	0.00796733
18		-0.00470315	-0.0143894	0.0203038	0.00380047	0.0525016	0.0846267	0.0312487	0.0395541	0.135277	0.134049	0.149132	0.0658234	0.148532	0.0963644	-0.00158358	0.0745266	0.173742	0.152335	0.0483965	0.0739124	0.0524667	0.0516774	0.0814153	0.150112	0.239425	0.136665	0.0331841	0.101513	0.0842436	0.0213383	0.0408544	0.0335341	0.0606822	0.134801	0.0340994	0.0107841	0.0284859	0.0128983	0.0985229	0.147724	0.130857	0.160653	0.108997	0.0235576	0.154696	0.0972198	0.051988	0.0642449
19		0.00627395	0.0328967	-0.00642174	-0.0161788	-0.00903066	0.0161163	0.00289705	-0.00128216	-0.00472813	-0.0136613	0.00592364	0.00652871	0.00947859	0.045033	0.0493911	0.0904646	0.0836718	0.0477365	0.0580518	0.0919424	0.0668552	0.0927072	0.088817	0.0595429	-0.0179787	0.0395558	0.129759	0.100521	0.169428	0.0992896	0.0584113	0.114504	0.0852776	0.168434	0.238052	0.147041	0.142687	0.174842	0.174009	0.28127	0.280827	0.331075	0.261638	0.214997	0.190296	0.1989	0.201743	0.160429
20		0.0218489	0.0443657	0.0161239	7.63278e-17	8.67362e-17	-0.000945276	-0.00256575	-0.000945276	0.00678813	0.0481777	0.0377355	-0.00175551	0.00999292	0.00530269	0.0124013	0.0109199	0.0137607	-0.00202559	0.0274725	0.0121367	-0.00147087	-0.000675197	6.59195e-17	-0.00518998	0.00560468	-0.00101273	0.0155838	0.00877756	-0.0042447	-0.00397462	-0.000405118	0	-0.000540158	-0.000540158	0.00877756	0.00877756	-0.000675197	-0.00766109	-0.00582902	0.0273194	0.00796733	0.00152159	0.00520806	-0.00248919	0.00597789	-0.00572989	0.0245049	0.0277458
21		-0.00270079	-0.00820125	-0.0117208	0.0094121	0.0126229	-0.0056355	-0.00302935	-0.00208407	-0.00524846	-0.0174392	0.00136422	0.0163908	0.00467763	0.000535909	0.024876	0.0162739	0.00078791	0.00649898	-0.00229567	-0.000945276	-0.00708053	0.00452861	-0.0044563	-0.00526654	-0.000810237	7.63278e-17	-0.00451478	-0.00202559	8.67362e-17	-0.00283583	-0.00673389	-0.00189055	-0.000675197	0.00831396	-0.00746757	-0.00307252	-0.00202559	-0.000810237	-0.00108032	0.0286113	0.0279946	0.0128287	-0.00216063	-0.00162047	0.0112083	-0.00524846	-0.00229567	0.0446406
22		-0.00243071	-0.00364606	-0.00874928	0.00382628	0.118435	0.127572	-0.00589862	2.17752e-05	-0.000675197	-0.000675197	0.000416054	0.0172299	0.0117058	-3.01183e-05	0.045874	0.0495605	0.0196693	0.0454008	0.0259962	-0.00746757	-0.00362799	0.100316	0.110659	0.0451207	-0.00744222	0.0112083	-0.00598214	0.0503561	0.0960403	0.10016	0.0612038	0.0647318	0.0790759	0.0237792	0.0496324	0.0674364	0.0245669	-3.92048e-16	0	0.0300382	0.0258477	0.0143167	-3.53884e-16	0.0106681	0.00576629	0.0128245	-0.0138677	0.0242454
23		0	-0.000810237	-0.000810237	9.36751e-17	0.0482101	0.0634298	0.0110464	0.0228812	0.0871561	0.0779516	0.0316406	0.0118835	8.67362e-17	-0.000810237	-0.00221911	5.89806e-17	0.0132339	0.011825	-0.00121535	-0.000675197	0.0228227	0.0234213	0.0128287	0.0478231	0.0507759	8.67362e-17	-0.00162047	-0.000675197	0.0130988	0.000113391	0.00817892	8.67362e-17	-0.000810237	-0.000810237	0	0	0	0	0	0	0	-3.7817e-16	-0.000405118	6.245e-17	0.0311005	0.0311005	-3.81639e-16	-3.81639e-16
24		-0.00787269	-0.000945276	6.245e-17	0.0505058	0.0514055	-0.000381339	-0.00108032	8.67362e-17	-0.000135039	0.00789003	0.0302382	-0.00243071	0.0142769	0.0487718	0.103548	0.138234	0.0209529	-6.02366e-05	-0.00135039	0.0209428	0.0014227	-0.00262423	-0.00216063	-0.00523038	-0.00248919	0.00765684	0.0195222	-0.00270079	-0.00405118	0.00906572	-0.000540158	6.245e-17	-0.000540158	5.55112e-17	-3.747e-16	0.00557277	0.00568973	-0.00370455	-0.0105958	0.00898916	0.00848516	-0.00503535	-0.00410966	-0.00221911	-0.00243071	4.51028e-17	0.0079854	0.00563125
25		-3.50414e-16	-3.50414e-16	-0.000405118	0.0353409	0.0429579	-0.00107265	0.00629115	0.0386462	0.139588	0.105934	0.0955839	0.004196	0.00263806	0.00308358	-0.00270079	-0.000270079	-0.000540158	6.245e-17	5.89806e-17	0.0121535	0.0126937	8.67362e-17	-0.00243071	-0.00410966	0.00817892	-0.00148543	8.67362e-17	8.67362e-17	0	-0.000540158	-0.000540158	-0.00262423	-0.00262423	0	0.0125587	0.0237425	-0.00235415	0	0	-7.0276e-05	0.00933857	0.0111498	0	7.97973e-17	0.000943707	0.0125921	0.0126937	0
26		-0.00202559	0.00219679	-0.000956935	0.00537822	0.0302557	0.0286709	0.0391434	-0.00148543	-0.00189055	-0.00405118	-0.000675197	0.00834696	-0.00764302	-0.0044563	0.00518573	0.00827356	-0.00297087	0.00215638	0.00860187	-0.00409159	-0.000370473	0.0303356	0.0397525	-0.0038296	-0.0024102	-0.00235415	-0.000675197	-0.000135039	-3.95517e-16	0	5.89806e-17	5.89806e-17	6.245e-17	-0.00300256	-0.00420312	0.00852556	0.00858404	-0.0122163	-0.00216063	0.00810237	0.00810237	-0.000945276	0.0109382	-0.00640533	0.00788671	0.00914761	-0.00852981	0.0198104
27		-0.00229567	0.0117484	0.00358758	0.00567166	0.00993444	0.00925924	-0.00270079	-0.00121535	-0.00464982	-0.00270079	0	-3.81639e-16	0.00690509	-0.00613526	6.59195e-17	0	0	0	-0.000675197	-0.00229567	5.89806e-17	0	-3.60822e-16	-0.000540158	-0.00243071	0.0191352	0.0463945	0.00508907	-5.01972e-05	-0.000135039	-0.00275927	-0.00297087	-0.000270079	6.59195e-17	7.97973e-17	7.97973e-17	0.0126937	-0.00320987	0.00240838	0.0111498	-0.000945276	0.0221251	0.0285396	0.0103396	-0.000870473	-3.01183e-05	0	0
28		-0.00121535	0	-0.00329943	0.017956	-0.00206122	-0.00216063	0	0.0114784	0.00831396	-3.36536e-16	0	0	0	0.0271769	0.0244942	-0.00117067	-0.00157862	0.0109382	-0.000405118	8.67362e-17	-3.53884e-16	-3.53884e-16	0	0	0	6.245e-17	0.0146872	0.0113433	-3.60822e-16	0	-0.000675197	-0.000675197	7.97973e-17	-0.00202559	-0.000810237	0	7.28584e-17	7.28584e-17	-3.67761e-16	-3.67761e-16	-0.000810237	0.0100695	-0.00189055	-3.53884e-16	-0.000540158	4.51028e-17	0	7.28584e-17
29		0.00283158	-0.00108032	-0.000540158	0.00248494	0.0180304	-0.00351103	0.00628837	-0.00532502	-0.00248919	-0.00297087	-4.01577e-05	-3.60822e-16	-0.000810237	-0.000810237	-3.64292e-16	-3.64292e-16	0.0128734	0.0118679	0.00368222	0.0408298	0.0278011	4.85723e-17	0	0	1.07553e-16	-2.00789e-05	0.0110577	0.0201932	-0.00737475	-5.01972e-05	-0.00256575	-5.01972e-05	-0.000405118	7.28584e-17	7.28584e-17	7.28584e-17	-0.000810237	-0.00068071	0.0238451	0.0450994	0.0341201	-0.00902913	-0.0062758	4.85723e-17	0.00486005	-0.0161783	0.0113433	0.000333273
30		-0.00283583	-0.000675197	-0.00229567	0.00536117	-0.00118228	0.00746332	-0.000675197	-0.000810237	-0.00162047	-0.000945276	7.28584e-17	9.36751e-17	-0.00135039	0.0114199	-0.00335671	-0.00814277	-0.00175551	0.00622989	-0.00391614	0.0277426	0.0286698	0.00931031	0.00925924	-0.00175551	-0.00403311	-0.00235415	0.0687532	0.039907	-0.000270079	-0.00229567	-0.00950057	-0.00175551	0	0.014445	0.0196307	-0.00270079	0.00939428	-0.0112487	0.0192203	0.0105139	0.0225069	-0.00419801	0.00574821	0.0280687	0.0905315	0.0390476	0.0157518	-0.00160673
31		0.0164402	0.0315194	0.0145429	0.116673	0.0610213	0.0101195	-0.000945276	-0.00108032	-0.00256575	-0.000135039	4.16334e-17	-0.000405118	-0.00324095	0.000346578	0.000582012	-3.67761e-16	0	0.0273959	0.0412827	0.00663501	0.010128	0.00792692	0.0468316	0.0439247	0.0289398	0.00918268	0.0116017	1.38282e-05	-0.00148543	-0.000540158	-0.00202559	0.0121535	-0.0047083	-0.00313759	0.00678813	-0.00667541	-0.0044563	-0.00397462	-0.00629578	-0.00135039	0	0.0240199	0.0269421	0.00869851	0.0828489	0.139181	0.0302902	0.0205644
32		-0.000540158	-0.000540158	0	0	-0.00256575	-0.000940749	6.59195e-17	0	0	0	0	-0.00108032	-0.00094201	0.00877756	-0.000505513	-0.000675197	0	0	-0.00108032	0.0946066	0.129094	0.0995563	-0.000810237	0.0091242	0.00536117	0.00644149	-0.00176989	-0.00472795	0.0188832	0.0107447	-3.95517e-16	0.000973825	0.101037	0.0783044	9.36751e-17	0	0.0126937	0.0126937	9.02056e-17	0.00763877	0.00800979	0.0234567	-3.747e-16	-0.000675197	-0.00189055	-0.00275927	0.0091242	-0.00478486
33		0.0126937	-0.00376309	-0.00808429	0.0251067	0.0559531	-0.00477825	-0.00767917	-0.00351103	0.008197	0.00900724	0.0105331	0.00543773	0.0383341	0.0450786	0.00369209	0.0067254	0.00860212	-0.000675197	-8.03155e-05	0.0059524	0.000240343	0.00736869	-0.000810237	7.28584e-17	0.0129638	0.0117484	-0.000675197	-0.000540158	0.0137879	0.020207	-0.000535631	0.0126134	0.0148957	0.00556951	0.0158549	0.000805987	0.0114929	-0.00505494	0.00597789	-0.000815557	-0.00554087	-0.00432126	-0.00202559	-0.00202559	0.00941387	0.0799094	0.089386	-0.00134714
34		-0.000540158	-0.000675197	-0.00121535	-5.01972e-05	-0.00308256	0.0655161	0.074568	0.0497053	0.0719043	9.33123e-05	8.67362e-17	0	7.63278e-17	0.0314471	0.0116134	0.00915719	-0.00248919	7.97973e-17	7.97973e-17	0	0	0	0	-0.00108032	0.00931772	-0.00283583	7.97973e-17	0	-0.00202559	-0.00202559	7.63278e-17	-0.000540158	-3.67761e-16	7.63278e-17	7.63278e-17	8.67362e-17	8.67362e-17	0	0	0	0	0	6.59195e-17	0.0278191	0.008197	-0.000540158	-0.000675197	0.0169926
35		0	0	0	0.0128287	0.0128287	7.97973e-17	7.97973e-17	-3.36536e-16	-3.36536e-16	0	0	-0.000945276	-0.000945276	8.67362e-17	-0.000810237	-0.000540158	-0.000270079	9.02056e-17	0	7.97973e-17	7.97973e-17	0	0	0	0	0	0	-0.00189055	-0.00189055	0	0	0	0	-3.36536e-16	-3.36536e-16	7.28584e-17	-4.01577e-05	-0.000861695	0.0127685	-0.000675197	7.28584e-17	0	0	0	-0.00229567	-0.00410966	-0.000405118	7.63278e-17
36		7.97973e-17	7.97973e-17	9.36751e-17	9.36751e-17	0	0	5.55112e-17	5.55112e-17	9.71445e-17	9.71445e-17	0.0488853	0.0730825	0.0128287	8.67362e-17	0	0	0	0	-3.46945e-16	-3.46945e-16	0	9.02056e-17	9.02056e-17	0	0	0	6.245e-17	0.0129638	9.36751e-17	-3.85109e-16	-3.85109e-16	-3.85109e-16	0	0	-3.60822e-16	-3.60822e-16	6.245e-17	-0.000810237	0.0473776	0.0773762	0.027414	9.71445e-17	9.71445e-17	7.28584e-17	7.28584e-17	0	6.59195e-17	0.0125587
[truncated: 11 more columns]

## Sheet: Suppl_Fig1A_MI_vMGB_100_50
	time point	0.5	50.5	100.5	150.5	200.5	250.5	300.5	350.5	400.5	450.5	500.5	550.5	600.5	650.5	700.5	750.5	800.5	850.5	900.5	950.5	1000.5	1050.5	1100.5	1150.5	1200.5	1250.5	1300.5	1350.5	1400.5
cell #
1		0.0912473	0.130305	0.111565	0.134471	0.0935362	0.0922396	0.0282497	0.0826637	0.0432911	0.0610112	0.0983938	0.0846045	-0.0235673	0.0690921	0.076904	0.0945196	0.183443	0.159682	0.130809	0.111074	0.120653	0.214608	0.157469	0.137819	0.148473	0.162249	0.145202	0.0952706	0.0825234
2		0.065146	0.160653	0.029277	-0.0295536	0.0918669	0.072404	0.112126	0.0471992	0.0477016	0.0299998	0.0457452	0.126836	0.0642685	0.0488915	0.0637111	0.0650182	0.14901	0.0158975	0.0682557	0.036784	0.0136646	0.062761	0.0888012	0.0942677	0.066683	0.0890433	0.0844219	0.102278	0.0693976
3		0.060975	0.13583	0.217629	0.183147	-0.0387774	0.124296	0.0308474	0.00945799	0.00641976	0.0740916	0.015966	-0.010066	0.0644173	0.0167268	0.0377949	0.0411408	0.0466589	0.0837279	0.25152	0.151312	0.0788037	0.240427	0.193566	0.205094	0.177855	0.0899976	0.165697	0.150862	0.073053
4		0.112496	0.129768	0.222608	0.150825	0.13944	-0.00771648	0.0632669	0.021628	0.0965932	0.0295526	-0.0127118	0.0432722	0.0732995	0.111746	0.171683	0.117888	0.196076	0.144682	0.146017	0.00577121	0.24422	0.139119	0.146646	0.0926109	0.100478	0.13074	0.13047	0.0847555	0.0723606
5		0.0664821	0.126085	0.152951	0.0455285	0.0320802	0.0282611	0.0973998	0.136878	0.0336306	0.0850683	0.0811507	0.0221975	0.152535	0.110597	0.0846821	0.195209	0.130775	0.0667112	0.11699	0.0337752	0.0104957	-0.0327677	0.0537887	0.117654	0.078818	0.0844735	0.0428452	-0.0135726	0.00438312
6		0.00114866	0.0841215	0.045078	0.0331137	0.10143	0.0166642	0.0615766	0.162335	0.0611665	0.111302	0.016137	0.108879	0.00424591	0.0284373	0.0560088	0.0989598	0.0800025	0.000397347	0.0383383	0.0566147	0.113972	0.0213145	0.0527344	0.0504857	0.0140426	0.0500628	-0.0283556	0.00351936	0.0388678
7		0.0323473	0.102838	0.0401581	0.017982	0.0661705	0.173307	0.182112	0.116967	0.145021	0.104311	0.0789379	0.048263	0.048701	0.0482423	0.087361	0.150712	0.108056	0.0737748	-0.0561284	0.0763936	0.0445829	0.105429	0.071297	0.0733615	0.0950851	0.127813	0.0920398	0.0122223	0.0379464
8		0.158364	0.143673	0.301855	0.163493	0.342543	0.41086	0.244455	0.195491	0.253496	0.117221	0.210521	0.189487	0.352609	0.195077	0.231234	0.3707	0.299898	0.413474	0.296669	0.272933	0.339626	0.358708	0.514196	0.448226	0.354105	0.190766	0.26857	0.360699	0.458594
9		0.279324	0.257546	0.353618	0.190766	0.176176	0.240278	0.0469421	0.140342	0.14081	0.125559	0.231036	0.264329	0.411889	0.232288	0.294414	0.275268	0.295064	0.382478	0.356968	0.47495	0.468123	0.324385	0.494052	0.352968	0.399112	0.338262	0.326104	0.200937	0.18848
10		0.0163744	0.0779422	0.0655834	0.013139	0.0487748	0.0318165	0.0992402	0.219295	0.139023	0.0451166	0.0630243	0.045107	0.148863	0.0395772	0.0861494	0.10906	0.0772102	0.0395558	0.0491726	0.0977959	0.0681993	0.13107	0.0498447	0.0985053	0.11603	0.0157024	0.0879266	0.151707	0.217971
11		0.0463759	0.121583	0.0271774	0.0703434	0.042219	0.0360812	0.101257	0.13544	0.245299	0.0276551	0.031932	0.125268	0.0368533	0.0731998	0.139716	0.0606984	0.0775814	0.00926822	0.026066	-0.0266231	0.051652	0.00674966	0.114585	0.0769643	0.121258	0.0266568	0.0258566	0.00858278	-0.00130187
12		0.17593	0.124111	0.0827059	0.174057	0.0140729	0.00536767	0.00707828	0.164439	0.202304	-0.0345779	0.0472319	0.00979677	0.00873025	0.119817	0.0397672	0.0813813	0.180862	0.0338491	0.00987988	0.111395	0.158909	0.0535959	-0.00307813	0.0442962	0.138046	0.0752955	0.0628211	-0.0483437	0.120145
13		0.0605013	0.103321	0.0720295	0.0383664	0.00486242	0.0186914	0.0287912	0.0382305	0.0413673	-0.0472773	0.0429737	0.0635347	0.00441994	0.000751712	0.0757912	0.0404647	0.0260566	0.0806883	0.0548088	0.0598853	0.07782	0.037671	0.0539522	0.0396955	0.0245916	-0.023672	-0.0132351	0.046956	0.0310445
14		0.278597	0.437312	0.159912	0.101824	0.0909267	0.129889	0.127001	0.0380921	0.132805	0.0441189	-0.00700554	0.0845819	0.137818	0.120363	0.110185	0.0876031	0.156912	0.0912132	0.0379197	0.0712278	0.0182897	0.100119	0.141112	0.107346	0.145728	0.112514	0.0800665	0.0390729	0.00239966
15		0.0287805	0.0236008	0.00566341	0.0205534	0.0301791	0.00222028	0.00897175	-0.0252028	0.0663564	0.0220695	0.0281674	0.0521627	0.105659	0.083813	0.0381059	0.00903965	-0.0217621	0.118443	-0.0228534	-0.00711378	0.047667	0.0721922	0.0629386	-0.00822067	0.0988734	0.0503407	-0.00114172	-0.00938243	-0.0196179
16		-0.0253001	0.0848331	0.0225018	0.0763855	0.162322	0.0909529	0.0886406	0.189777	-0.00366286	0.052632	-0.0370195	0.036691	0.101812	0.181829	0.236704	0.0856471	0.119548	-0.0246216	-0.0174853	0.00495527	0.0349214	0.0837799	0.0185364	-0.041208	0.108511	0.0097891	0.0966245	0.105142	0.158957
17		0.111944	0.0553966	0.186851	0.170908	0.258191	0.249133	0.209754	0.243726	0.249623	0.324446	0.273109	0.21943	0.157818	0.16841	0.133112	0.22216	0.199161	0.1254	0.184645	0.265079	0.148581	0.260066	0.244252	0.271072	0.278824	0.267812	0.206852	0.194613	0.100216
18		0.0607451	0.220932	0.282177	0.140521	0.298349	0.399492	0.271172	0.228548	0.266529	0.231436	0.118878	0.13937	0.256829	0.272692	0.260708	0.297242	0.35251	0.174752	0.113909	0.153896	0.124701	0.173143	0.182241	0.200466	0.229272	0.283196	0.237055	0.155036	0.19441
19		0.0813473	0.0967334	0.0539744	0.209816	0.129546	0.231167	0.137522	0.0611567	0.0698413	0.14151	0.0418152	0.0657062	0.0684687	0.0323618	0.0507559	0.0329701	0.0296363	0.015902	0.0430535	0.0400312	0.0405631	0.0474105	0.0589219	0.116509	0.000774506	0.0447542	0.0780689	0.0185023	0.06019
20		0.039075	0.145127	0.181155	0.0519035	0.0777407	0.0519655	0.0146666	0.0251564	0.0286444	0.192441	0.0257628	0.0597237	0.0410044	0.0115413	0.0693415	0.0537658	0.040019	0.0289652	0.0261715	0.0691135	0.0383085	-0.0259182	-0.00963191	0.00167577	0.0471782	0.0522498	0.00118093	0.106369	0.0749706
21		0.0172981	0.0554612	0.045828	0.0963451	0.128883	0.0600758	0.0899342	0.0335883	0.00147903	0.0570502	0.116043	0.0399085	0.0631664	0.108535	0.103531	0.0900367	0.016024	0.0398883	0.0229099	-0.00345298	0.0534654	0.00115805	0.0412088	0.0549297	0.0918924	0.0869148	0.0436424	0.0900631	0.0438239
22		0.066439	0.176771	0.131288	0.100261	0.119041	0.131403	0.0999172	0.0287435	0.0622128	0.0950925	0.0686703	0.134881	0.113017	0.0361273	0.196344	0.145553	0.240351	0.137299	0.0908906	0.0505933	0.0985367	0.0964045	0.131004	0.274787	0.161852	0.0938506	0.197365	0.164239	0.054153
23		-0.0313267	0.0234369	0.0367602	0.0742529	0.0397647	0.0642494	0.0600273	0.0375501	0.108102	0.0939061	0.000451632	0.0545157	-0.0282442	-0.022727	0.027067	-0.000123103	0.0255203	0.0539146	0.0842312	0.00710978	0.0393394	-0.00971108	0.00797311	0.0359847	0.0462873	0.0367131	0.0395634	0.0118437	-0.00069865
24		-0.0122347	0.158485	0.0824688	0.0788242	0.0754118	0.00682973	0.0263012	0.00421205	-0.0324056	0.0348715	0.0879419	0.0936837	-0.0602137	0.0587557	0.0193449	0.0264385	0.0618706	0.0825227	0.0829683	0.134747	0.0469086	-0.00495023	0.0921479	0.11441	0.166522	0.0502876	0.159285	0.0781384	0.0467409
25		0.00127976	-0.0118907	0.112456	0.0948306	0.00259529	-0.0369155	0.0463654	0.0171247	0.120961	0.0593491	0.0823223	0.132189	0.0201217	0.0197309	0.0353637	0.040335	0.0786537	0.0737789	0.0142294	0.00799291	0.0671425	0.0508503	0.0815305	0.00464971	0.0165086	0.0300664	0.0339657	0.0659608	0.0149354
26		0.0911759	0.0698097	0.121349	0.0831085	-0.0528653	-0.0847746	0.0523382	-0.0326072	0.0970145	0.0550028	0.062987	0.0914222	0.0728947	0.0407205	0.0249652	0.128738	0.0207203	0.0398049	0.0178587	-0.00987904	0.057635	-0.0435554	0.0600106	0.0367884	0.0977344	0.074643	0.0482817	-0.0554276	0.0152684
27		0.0214083	0.0791821	0.0876819	0.0700243	-0.0334466	0.00726286	-0.0162531	0.00243074	0.0384305	-0.0136162	-0.0195063	-0.00327918	0.0117216	0.00116762	-0.0124075	-0.00451257	-0.00556217	0.0324898	-0.00156092	-0.00167056	-0.00570347	-0.00551211	0.000576328	0.0416941	0.00766894	0.0023324	0.0215138	0.0328314	0.0412625
28		0.0324155	0.104694	0.0849597	0.0791537	0.105628	0.0683229	0.0369709	0.0125854	0.0309337	0.0358325	0.0250323	0.00819424	0.0114529	-0.0362304	-0.0284126	-0.00312483	0.0259767	0.0541613	0.0403812	0.0430829	0.0735287	0.102264	0.0219447	-0.0287557	0.0662478	0.0633165	-0.0038049	0.0286006	-0.00218771
29		0.0228539	0.0933067	0.0983312	0.154444	0.040597	0.00894355	0.00462108	0.0308849	0.00404661	-0.0012052	0.0596701	0.103954	0.0619176	0.0841728	0.0729703	0.0693744	0.0696732	0.0619231	0.0993522	0.0687265	0.0303005	0.14148	0.0986319	0.0217073	0.0334285	-0.00210485	0.0321687	0.104585	0.0589518
30		0.0218109	0.0385842	0.0886031	0.0212311	0.00382034	0.0106448	-0.00275586	0.00529573	0.00834672	-0.00591426	-0.0246334	-0.0387445	0.0118866	0.0183914	-0.0115858	-0.0172276	0.0312359	0.0595764	0.0406883	0.0363965	0.0330156	0.00420436	0.00576625	0.0285836	0.0327475	0.0243388	0.0253606	0.0405249	0.0274051
31		-0.00924141	0.00603216	0.00281158	0.0332595	0.0332699	0.0358642	-0.030454	-0.00958287	-0.00446989	0.0116241	0.0444281	0.0111186	-0.0334958	0.0291798	0.0274763	0.0187041	-0.0248259	0.00673572	-0.0356388	-0.0129916	-0.0106019	-0.046816	0.0597448	-0.0119217	0.00501406	0.0229834	-0.0311797	-0.0450423	0.0144781
32		0.0562866	0.145494	0.104735	0.0181735	-0.00798653	0.00977289	0.0169381	0.0622712	0.0622624	0.0747894	0.0913037	0.00469804	0.0284642	0.088438	0.0912518	0.0327307	0.034821	0.103219	0.0765235	0.104499	0.0610566	0.0268444	0.078169	0.106406	0.102347	0.0055943	0.0668624	0.0557563	0.03088

## Sheet: Suppl_Fig1A_MI_L4_100_50
	time point	0.5	50.5	100.5	150.5	200.5	250.5	300.5	350.5	400.5	450.5	500.5	550.5	600.5	650.5	700.5	750.5	800.5	850.5	900.5	950.5	1000.5	1050.5	1100.5	1150.5	1200.5	1250.5	1300.5	1350.5	1400.5
cell #
1		-0.00718583	0.307978	0.341646	0.207931	0.210712	0.347812	0.149157	0.184502	0.288366	0.177604	0.391536	0.333066	0.196618	0.364213	0.430361	0.399199	0.304679	0.346245	0.293869	0.163392	0.194416	0.232422	0.152189	0.388677	0.244821	0.133086	0.113763	0.228652	0.324087
2		0.0512906	0.0350511	0.0974659	0.00403139	0.109971	0.0902661	0.0849977	0.00375115	0.0490378	0.0793123	0.109648	0.0239353	0.0987725	0.103706	0.0990416	0.0390796	0.0731076	0.0687018	0.238213	0.101558	0.190729	0.145357	0.146564	0.126891	0.14818	0.132391	0.0609376	0.202262	0.137151
3		-0.0028901	-0.0175635	-0.00972511	0.0211051	0.0147621	0.0535813	0.0438714	-0.0197312	0.0421445	0.0346978	0.00357397	0.0474892	0.0184902	0.0011808	0.0543558	0.0431042	0.0633593	0.0537696	0.0402764	0.0509653	0.0622632	0.0734872	0.113815	0.065839	0.115028	0.0372336	0.0372077	0.0295812	0.0771809
4		0.0417222	0.0161676	0.0119777	0.061915	0.0157414	0.00897957	0.00938691	0.00695907	0.0932692	0.0429708	0.00480886	0.0371434	0.0707629	0.0447328	0.0746502	0.10047	0.13024	0.104572	0.0946747	0.0937579	0.11424	0.174095	0.215876	0.227989	0.216067	0.322041	0.282539	0.228708	0.143182
5		0.175499	0.14335	0.180906	0.223401	0.0918951	0.216097	0.323221	0.0670628	0.0767163	0.29444	0.448764	0.276301	0.274628	0.366414	0.209715	0.0282449	0.250383	0.26315	0.354386	0.416411	0.455062	0.408802	0.277523	0.321838	0.208172	0.240052	0.26576	0.171067	0.28317
6		0.354541	0.128806	0.236243	0.239056	0.175414	0.158684	0.152276	0.0709361	0.0952998	0.130762	0.150413	0.151996	0.127502	0.13978	0.135639	0.291508	0.209329	0.170891	0.185945	0.135806	0.13161	0.147572	0.160658	0.0671111	0.112766	0.0944128	0.0902457	0.233356	0.151443
7		0.0535367	0.0827672	0.129599	-0.0193793	-0.0430011	0.0176583	0.0390605	0.082156	0.0954578	0.116978	0.0108676	0.0209717	0.0139913	0.0780137	0.018454	0.117929	0.112698	0.0496088	0.0285042	0.092838	0.103682	0.0045389	0.132388	0.0446254	0.0407771	0.0117288	0.00860185	0.00845576	0.109103
8		0.0392042	0.048866	0.0339166	0.0865977	0.0681263	0.14639	0.0944192	0.00518832	0.0466243	0.13036	0.0844801	0.13605	0.0849872	0.0984184	0.108578	0.247756	0.0731961	0.19226	0.12993	0.0933223	0.132514	0.136927	0.180898	0.0838441	0.0725555	0.029656	0.0756266	0.208552	0.104306
9		0.380852	0.345023	0.242196	0.179022	0.356634	0.368237	0.255027	0.16637	0.26167	0.409282	0.402055	0.340582	0.304837	0.379317	0.362569	0.386861	0.578347	0.54729	0.410779	0.238388	0.214708	0.365655	0.357771	0.347875	0.248075	0.509644	0.507975	0.22856	0.294414
10		0.0113447	0.102604	0.133992	0.121038	0.0862066	0.188488	0.0548647	0.0055081	0.0798006	0.0833148	0.0280991	0.0610778	0.191511	0.0570459	0.156391	0.158799	0.107334	0.118611	0.0914302	0.0900016	0.155791	0.215834	0.311535	0.233998	0.262455	0.334437	0.263259	0.219566	0.21527
11		0.0156173	0.00334956	0.0489518	0.00335462	0.0698088	0.0212517	-0.00366799	0.0240792	0.0300125	-0.00825097	-0.0170017	0.0280851	-0.0110355	0.0273589	-0.00432077	0.00716141	-0.049049	-0.00811355	0.0352149	-0.0312817	0.0160856	-0.0221678	-0.0146061	0.0150583	0.0211098	-0.00511779	0.0398073	0.00520789	-0.0191934
12		0.0329322	0.180513	0.184599	0.109758	0.0444099	0.165434	0.125177	0.0497436	0.0639226	0.082206	0.0977729	0.146352	0.0432483	0.0182445	0.0430277	0.08588	0.0535658	0.101653	0.118996	0.0607674	0.0697967	0.141909	0.131587	0.0462403	0.00439753	0.0981729	0.0811455	0.0315775	0.04381
13		0.130594	0.118179	0.190962	0.11251	0.156078	0.378974	0.156367	0.188142	0.184811	0.23766	0.241427	0.0554074	0.199051	0.245418	0.201018	0.334898	0.250696	0.374562	0.34069	0.14081	0.251453	0.355367	0.415962	0.282345	0.285827	0.281454	0.177657	0.290817	0.232565
14		0.0438814	0.113337	0.1443	0.155363	0.0866448	0.0841055	0.110921	0.0974483	0.0788644	0.108954	0.0198475	0.027059	0.14343	0.133416	0.0163185	0.0448374	0.126591	0.049583	0.00584603	0.0292481	0.0249303	0.00518573	0.135782	0.140334	0.0703781	0.0564623	0.0112083	0.0112083	0.0531438
15		0.351759	0.38661	0.39852	0.610874	0.582427	0.394378	0.315352	0.240879	0.24622	0.447482	0.368579	0.444556	0.554874	0.436684	0.46541	0.543905	0.50746	0.434445	0.325848	0.335429	0.42816	0.60829	0.690422	0.515194	0.752932	0.694215	0.64433	0.613486	0.591904
16		0.213327	0.097344	0.0571294	0.142584	0.0176565	0.0932431	0.123897	0.166572	0.00737137	0.00433329	0.0738724	0.0780045	0.0736483	0.0838918	0.0725901	-0.0493655	0.070189	0.0168707	0.00774322	0.0729498	0.0371539	0.0938524	0.036198	0.0538177	0.0924259	0.119666	0.10682	0.100776	0.212439
17		0.225143	0.219444	0.253146	0.10553	0.057292	0.121408	0.202214	0.154197	0.218659	0.118136	0.134782	0.146366	0.23213	0.08267	0.173726	0.290089	0.189567	0.270793	0.322133	0.11946	0.301183	0.307061	0.206095	0.189286	0.187634	0.226362	0.220169	0.213207	0.227963
18		0.196673	0.036663	0.17425	0.26972	0.171357	0.121987	0.120357	0.172302	0.132034	0.0897348	0.00467008	0.0064073	0.11555	0.128286	0.0932898	0.139095	0.224941	0.144122	0.114055	0.0814338	0.0765276	0.169792	0.19034	0.0939712	0.127895	0.0950293	0.12752	0.0833572	0.0557412
19		0.0308708	-0.0246325	0.0637832	0.20007	0.119714	0.0355199	0.167817	0.0422129	0.10874	0.16384	0.290012	0.197592	0.258899	0.175263	0.182886	0.141948	0.118394	0.0344742	0.265972	0.19333	0.221715	0.102952	0.184024	0.137066	0.164488	0.00884588	0.086272	0.161919	0.0496337
20		0.0339646	0.0185191	0.114546	0.0387299	0.0707362	0.104365	0.0162991	0.116529	0.13117	0.112388	0.217278	0.154402	0.0665296	0.015153	0.11761	0.146173	0.0737227	0.0130584	0.119521	0.200958	0.166938	0.172126	0.103604	0.12361	0.0695224	0.173077	0.136328	0.203294	0.258552
21		0.0768732	0.0912475	0.0308474	0.0203239	-0.0298459	0.0391422	0.130064	0.07123	-0.0232157	-0.0485822	-0.0211686	0.0285039	0.00585443	0.0512805	0.0258795	0.0580908	0.0220733	0.0748406	0.0432128	0.0657139	0.0408272	-0.0291351	-0.0183984	0.0972955	0.0606364	0.115173	0.0301434	0.0714152	0.0353355
22		0.0969101	0.0717375	0.0793309	0.168731	0.247087	0.393599	0.404247	0.465051	0.41022	0.310534	0.320553	0.254749	0.500194	0.385931	0.332705	0.341592	0.303215	0.4308	0.373763	0.394254	0.220377	0.41123	0.45332	0.396739	0.326164	0.285891	0.321635	0.321718	0.264928
23		0.0433069	-0.048752	-0.019038	-0.0170202	0.00765899	-0.000346992	0.0124546	-0.012713	0.024436	0.0158592	0.00835639	-0.00466869	-0.0178333	-0.0019018	0.0457898	0.0339734	0.0261613	-0.00434838	0.0166604	0.045398	0.0545293	0.0860494	0.0562558	0.0556467	-0.00275532	0.0818311	0.139121	0.0382545	0.0699483
24		0.0504967	0.176917	0.468057	0.247747	0.298537	0.331777	0.402724	0.294098	0.321246	0.393834	0.327903	0.313347	0.268034	0.450415	0.356884	0.263481	0.376008	0.290266	0.407765	0.166179	0.211991	0.497604	0.27115	0.303206	0.457505	0.230636	0.324491	0.377455	0.202634
25		0.0481127	0.0950248	0.0604602	0.0828165	0.104739	0.146631	0.0326691	0.0049845	-0.00256987	0.025754	0.104049	0.0691346	0.0289253	0.0259452	0.0453609	0.00239903	0.019204	0.00629434	0.128057	0.0997496	0.0459332	0.028789	0.00476276	0.039923	0.0318074	0.0292783	-0.0176355	0.089398	0.0285335
26		0.0144024	0.0207046	0.0277559	0.00385817	0.0160917	0.00697905	0.0309771	0.0062678	0.0362592	0.185074	0.136734	0.0892859	0.0666485	0.0371669	0.0387059	0.0134601	0.00979781	0.00287971	0.0163585	0.00935645	0.0351811	0.0193897	0.0370734	0.0551038	0.139754	0.045999	-0.00743644	0.0345483	0.0629618
27		0.0363031	-0.00622423	0.0304988	0.0137462	0.0149644	-0.0245359	0.0404334	0.120583	0.127417	0.0807227	0.09662	0.0785005	0.204716	0.145465	0.0411861	0.0447193	0.0144107	0.0370256	0.039484	0.0347898	0.0300197	0.0885246	0.0923774	0.084502	0.0244742	0.0203751	0.0217513	0.0217274	0.0952109
28		0.0175735	0.0317782	0.0191586	0.11512	0.0768898	0.0233369	0.0980147	0.0633962	0.048894	0.0557588	0.0121047	0.0469307	0.11161	0.109012	-0.00452876	0.0371813	0.121113	0.0106979	-0.00940744	-0.00599762	0.0992944	0.0372079	0.0503851	0.0606402	-0.0172846	0.120727	0.113021	0.0641581	0.048821
29		0.0961807	0.182048	0.226989	0.167644	0.263379	0.178386	0.301242	0.445694	0.398699	0.360021	0.293768	0.462094	0.537428	0.288107	0.469115	0.320623	0.221637	0.31249	0.274955	0.256601	0.190408	0.253135	0.161301	0.210945	0.240298	0.368741	0.261114	0.320084	0.246624
30		0.0301213	0.0577706	0.00722429	0.0345139	0.0112054	-0.00900109	0.0138029	0.00599199	0.0276312	0.0365575	0.00742947	-0.0165973	-0.00560676	-0.0103959	0.0199731	0.0169309	0.0174569	-0.00430595	-0.00296643	0.0278469	0.00769297	0.00494338	0.0182921	0.00794717	0.00708525	0.0117772	0.0327389	0.00134107	0.000666261
31		0.00258258	0.0532224	0.10022	0.267614	0.265661	0.179062	0.209046	0.195211	0.0962175	0.235842	0.185257	0.289211	0.281744	0.174961	0.267812	0.319841	0.209612	0.24515	0.339295	0.137085	0.129894	0.170186	0.0410769	0.0176141	0.125029	0.222342	0.201973	0.201147	0.166325
32		0.212836	0.245152	0.0927667	0.440786	0.314288	0.246929	0.262567	0.100477	0.0842108	0.11667	0.218991	0.207762	0.166784	0.217975	0.441473	0.325073	0.253269	0.428232	0.426749	0.349593	0.340884	0.307367	0.342474	0.206828	0.311975	0.426775	0.434707	0.249965	0.36772
33		0.00485974	0.00434008	0.0868829	0.0543379	0.0149448	0.122968	0.126906	0.182466	0.102539	0.0651097	0.0945124	0.0577018	-0.0305257	0.0630877	0.0594633	0.066381	0.0720116	0.033632	0.0764552	0.195166	0.175683	0.0631839	0.116281	0.0892352	0.105281	0.160718	0.327365	0.174891	-0.000862223
34		0.209004	0.218883	0.0839644	0.22095	0.0407289	0.156322	0.231565	0.201864	0.154713	0.0774826	0.321029	0.279078	0.316791	0.383348	0.357432	0.371127	0.322973	0.297266	0.301973	0.266654	0.386554	0.201388	0.327597	0.360618	0.368512	0.476473	0.428877	0.292876	0.242176
35		0.0013267	0.068327	0.100533	0.0103216	0.0507537	0.032897	0.00233792	0.08823	0.0777809	0.0498852	0.053581	0.0162893	0.0719647	0.22361	0.188606	0.125919	0.0640442	0.120666	0.0774996	0.0177291	0.0660814	0.103089	0.0638002	0.0757169	0.0602406	0.0669094	0.0445436	0.087081	0.0709089
36		0.0744399	0.18644	0.113631	0.184566	0.151303	0.0967838	0.123387	-0.0514457	0.00291515	0.0564715	0.0436883	0.0740461	0.107119	0.203173	0.08008	0.126382	0.0491264	0.0571344	0.162319	0.167005	0.0265891	-0.00269448	0.127923	0.156412	0.144757	0.184383	0.135619	0.058415	0.153197
37		-0.00588657	0.00764044	0.0844962	0.125187	-0.00945957	0.0434636	0.0939821	0.126913	0.0876102	0.156006	0.109317	0.0838707	0.0779548	0.00186679	0.0900649	-0.0399868	0.000684278	0.0189884	0.0264835	0.0775535	-0.00339791	0.0839715	0.0606975	0.00860821	0.0434231	0.0126233	0.0637046	0.0807928	0.0561443
38		-0.00135039	0.0159709	-0.00665163	-0.00110799	0.00948759	0.0130988	0	9.71445e-17	-0.00178237	-0.000796932	0.0105331	0.0305561	0.0228407	-0.00162047	0.109119	0.135923	0.0125587	0.108382	0.0961194	0.0126937	0	0.0304253	0.0304253	0.0275491	0.0729071	0.011703	0.0277245	0.0523198	0.0347502
39		-0.0112536	0.0575805	0.050115	0.0462393	0.0723873	0.00969119	-0.00322838	-0.00218748	-0.0122459	0.00155422	0.016781	-0.00229567	-0.00457326	-0.00733253	0.0162409	-0.00735061	-0.00202559	0.0116134	0.0210852	-0.00464982	5.89806e-17	-0.000945276	-0.00833629	0.0248977	0.0326429	0.0101177	-7.14103e-05	0.0284612	0.0220709
40		0.0124438	0.0165449	0.143531	0.0980792	0.057993	0.0624445	0.0500384	-0.00165994	0.0210046	-0.0287646	0.0274063	0.0280742	-0.00866706	0.00944582	-0.0134835	0.00856796	0.0105107	0.0334815	0.0318104	-0.00151942	0.00192033	-0.0036118	0.0287112	0.0450909	0.0516912	0.0218652	-0.00091434	-0.00691074	0.0056769
41		-0.00108032	-0.000945276	0.000150041	0.0184318	0.0182956	0.0568357	0.0650185	-0.000962089	0.0291423	0.0299418	7.28584e-17	0	5.89806e-17	5.89806e-17	-0.00194903	-0.00793117	-0.000392121	0.000208273	0.029345	-0.00285119	0.00333558	0.0113433	-0.00108032	0.0317439	0.0172372	0.0628555	0.101037	0.0178493	0.0213804
42		-0.00202559	-0.00135039	-0.00148543	-0.00216063	0.0086606	0.0157369	0.0199454	9.71445e-17	-0.00162047	0.00860212	-0.00654037	-0.00418622	-0.00270079	-0.00519047	0.0384245	0.0339522	0.020442	0.0569315	0.0773611	0.10454	0.112911	0.161841	0.0176279	0.0601485	0.0347676	0.00164955	0.00745453	0.0117932	0.006182
43		0.0125104	-0.00733601	0.0204121	-0.00316661	-0.0082189	0.0614568	0.0769863	0.0874764	0.00997178	0.0972825	0.0641085	0.0597606	0.0627089	0.0658099	0.0928868	0.019863	0.0441613	0.0729137	-0.0118155	-0.00398892	-0.00454725	0.00743421	0.00937185	0.0323192	0.0386733	0.0289733	-7.06839e-05	-0.0164598	0.0102701
44		0.00441875	-0.0406697	0.0476501	0.0981693	0.175711	0.161396	0.0278801	0.0461462	0.115278	0.0225747	0.0302853	0.0160318	-0.00583409	0.0318106	0.0301473	-0.0183182	0.0224962	0.00623868	0.0240687	0.0735624	0.0259002	0.0354368	0.0811391	0.0977342	0.0477467	0.0291655	-0.00519841	0.0468825	0.0377271
45		0.0645017	0.0911588	0.0560523	0.0827224	0.0271044	0.0285635	0.0161901	0.053101	0.0391763	0.0351386	0.0261281	0.0442043	0.195652	0.130669	0.0181914	0.0662469	0.0259421	0.000554172	-0.000884962	-0.0156932	0.0410749	0.205814	0.107595	0.0559028	0.102444	0.0663578	0.0129315	-0.00858944	-0.00760075
46		0.0136825	0.0455843	0.0564975	0.0469324	-0.0137186	0.034036	0.0322132	0.111448	0.00663788	0.0357162	0.0468545	0.0209069	0.00649046	0.0414955	0.060879	0.051923	0.0294024	-0.00419498	0.0538277	0.121462	0.0256962	0.0545589	0.0177409	0.100953	0.100046	0.00932626	-0.024306	-0.00146006	0.0566761
47		-3.60822e-16	-3.60822e-16	-3.01183e-05	-0.00778917	-0.00490207	-6.02366e-05	0.00474446	0.00796733	-0.00230244	0.0164363	-0.000218095	-0.00578862	0.00526535	0.039387	0.0391775	0.00413283	0.0767514	0.115737	0.0967674	0.182151	0.238866	0.234024	0.108681	0.0103113	0.0930333	0.0981507	0.0623091	0.0253161	0.00927153
48		0.0623346	0.1975	0.0855653	0.0119502	0.00515952	0.0281063	0.0669003	0.0740103	0.07499	0.0514195	0.0349882	-0.00358808	0.0112041	0.0777157	0.0564563	0.00138655	0.033661	0.0205263	-0.00124174	0.00800668	-0.00486142	0.0526761	0.0811264	0.0497204	0.0762245	0.117363	0.100632	0.0275424	0.00695504
49		-0.000473778	0.0422541	0.041564	0.0218078	0.000269488	0.0115187	0.00808698	-0.0233317	0.018876	0.0040658	0.0341235	0.0608338	0.0460992	0.0285689	0.0403141	0.034911	0.00536834	0.0817766	0.0229603	0.0342528	0.0354235	-0.00127721	0.0249998	-0.0109388	-0.00184785	0.00928272	-0.0118034	0.0801867	0.0127019
50		0.007692	-0.000631433	-0.0069034	-0.00640739	0.0873165	0.163581	0.10236	0.0145527	0.0130689	0.00550174	0.00103337	-0.0138213	0.031014	0.00122426	0.0135936	0.0153179	0.00397928	0.00360386	-0.00840549	0.00217978	0.0228102	0.0200354	0.0405935	-0.0222554	-0.00664179	-0.00615713	0.0254215	0.0235394	0.0218516
51		0.0934841	0.210475	0.0851137	0.00980746	0.0644716	0.0555741	0.0878394	0.0393877	0.115318	0.184434	0.226202	0.124578	0.0650151	0.120637	0.0791978	0.025562	0.036283	0.0682858	0.0711412	0.089286	0.144754	0.042437	0.0432091	0.08176	0.105792	0.0707701	0.0549805	0.0455543	-0.0178088
52		0.0231322	0.00798057	-0.0135082	0.0205426	0.0310426	0.00109506	-0.00768078	-0.00121786	0.0154359	-0.00366642	0.0529452	0.0571792	0.0391771	0.0245637	0.0501812	0.0448368	-0.0178233	0.00261241	-0.017909	0.0240525	0.0832573	-0.0116985	-0.0143442	-0.00899957	0.0531333	0.06189	0.00131368	0.00266875	-0.0398907
53		0.00827282	0.151225	0.0927306	0.133731	0.112127	0.165671	0.125348	0.0407403	-0.0232499	0.185468	0.251287	0.0930407	0.0380698	0.0191694	0.00377476	0.0683411	0.151947	0.181222	0.0471562	-0.0166174	0.0658624	0.080123	0.0341306	0.0642439	0.164911	0.113283	0.016858	0.0570322	0.123932
54		0.0250487	0.0933	0.0757016	0.111448	0.136574	0.249273	0.264503	0.319334	0.168919	0.16788	0.167573	0.0685467	-4.64043e-05	0.0949539	0.205052	0.217133	0.283822	0.332457	0.266455	0.23534	0.125561	0.0209222	0.0922127	0.114666	0.147702	0.0441428	0.0625542	0.076387	0.0389562
55		8.67362e-17	0.178495	0.174109	0.00665309	0.0610118	0.0738727	0.0399685	0.0754327	0.0687604	0.138768	0.151552	0.109774	0.0679583	0.186043	0.160864	0.179984	0.169773	0.0984088	0.0146959	0.0271087	0.023982	0.0692819	0.11106	0.0502056	0.072443	0.0704289	-0.00175551	0.0127718	0.0132652
56		0.00103915	-0.0109786	0.00903109	0.00442873	0.00847165	0.0222933	0.0125916	0.0385357	0.0722959	0.0270412	0.00203504	-0.000698532	0.00589494	0.0713693	0.0407733	0.00863712	0.0202725	-0.00458544	0.0177844	-0.00812104	0.00298438	-0.00381504	-0.00812469	-0.00246045	0.0271494	0.0341801	0.0136758	-0.0112891	-0.00589999
57		0.0296199	0.0022328	0.0460785	0.0609604	0.052828	0.0515654	0.0285465	0.0617902	0.0598892	0.0389964	0.0735291	0.120861	0.13211	-0.031139	0.0342801	-0.00290375	0.0448314	0.0560061	0.00957017	-0.0103307	-0.000518306	0.0210182	-0.0148673	-0.00539096	0.0186593	0.000396187	-0.0119099	0.0250653	0.0571878
58		0.0071615	-0.0387748	0.00256401	-0.00280974	0.0195945	0.0224806	0.0336466	0.0424805	0.042963	0.0104152	0.0158534	0.0835678	-0.020715	-0.00710758	-0.0267029	0.000214467	-0.00507895	0.0175816	0.076525	0.021952	-0.00228041	0.0164903	0.0088288	0.0436825	0.014534	0.0585055	0.0168044	-0.0264529	0.00428411
59		0.0116995	0.183561	0.0197024	0.0806324	0.0581907	0.0843328	0.0724402	0.0443097	0.106489	0.158395	0.0261393	0.0271775	-0.0250852	0.0773954	0.0687717	0.0736299	0.125062	0.123411	0.105341	0.0783852	0.0118503	-0.000910964	0.0715814	-0.0366269	0.0545914	0.051111	0.0746856	0.0384778	0.0113562
60		-0.00886993	0.0397274	0.0220881	0.0118072	0.0356551	0.204952	0.13649	0.29118	0.258716	0.0236111	0.0780093	0.0221817	0.0308696	0.0350696	0.0728465	0.0534698	0.115448	0.0958609	0.0196316	0.0484189	0.0795487	0.0753424	0.0743607	0.0951519	0.00314964	0.0420571	0.155051	0.134922	0.0384085

## Sheet: Suppl_Fig1A_MI_L2_3_100_50
	time point	0.5	50.5	100.5	150.5	200.5	250.5	300.5	350.5	400.5	450.5	500.5	550.5	600.5	650.5	700.5	750.5	800.5	850.5	900.5	950.5	1000.5	1050.5	1100.5	1150.5	1200.5	1250.5	1300.5	1350.5	1400.5
cell #
1		0.0557383	0.0933239	0.0408251	0.0502528	0.0803876	0.0405694	0.05556	0.139623	0.103331	-0.000398189	-0.0130768	0.102849	0.115901	0.0140333	0.0616586	0.0841474	0.0237304	0.0980178	0.0914002	0.163182	0.138347	0.107626	0.149053	0.121638	0.147221	0.0463846	0.111386	0.0497784	0.130705
2		-0.0130342	-0.000925453	0.0448248	0.0781024	0.0106486	0.0600856	0.0396284	0.0968674	0.039831	0.0678979	0.0398687	0.135816	0.0596671	0.0339483	0.0598736	0.0767873	0.167817	0.00270226	0.0289547	0.000433627	0.059155	0.0292117	0.0312037	-0.0140571	0.000703341	0.0163114	0.0959739	-0.0878287	-0.0383044
3		0.0938414	0.0399264	0.145037	0.122229	-0.00351519	-0.0086416	0.120007	-0.0535526	0.0672175	0.167906	0.138596	-0.00080513	0.00807172	0.0763177	0.0902486	0.20226	0.118486	0.0767294	0.0880781	0.0304815	0.0876075	0.144275	0.0606858	-0.0284424	0.0868962	0.124033	0.0324803	0.0282545	0.0710725
4		0.30601	0.339726	0.190599	0.139214	0.102478	0.035407	0.0190901	-0.00558007	-0.000816974	0.313254	0.32296	0.148963	0.222551	0.0959111	0.0412022	0.0215436	0.00864252	0.0425409	0.0894137	0.030421	0.196297	0.290603	0.236984	0.176097	0.13683	0.198808	0.092802	0.0536877	0.252918
5		0.0265121	-0.0295547	0.178874	0.149862	0.0588814	0.13058	0.0660934	0.0721108	0.147637	0.201041	0.113104	0.164908	0.234807	0.195343	0.201531	0.174765	0.103871	0.233321	0.24979	0.156199	0.24702	0.347699	0.226421	0.227686	0.190162	0.058518	0.0661742	0.0691366	0.256083
6		-0.00262398	-0.00437974	0.111408	0.12388	0.0442257	0.0145112	0.00201769	0.0114557	0.0235149	0.0120185	-0.00216063	-0.00685086	0.0197338	-0.00221911	-0.000810237	-0.00571206	0.00547814	0.00769725	-0.00728171	-0.000921932	0	-0.00221911	-0.00457326	-0.000810237	-0.00364606	-0.00310591	-0.00281775	-0.00121083	-0.00260347
7		0.0618456	0.118559	0.231012	0.270703	0.183666	0.199467	0.165582	-0.0178675	0.181308	0.069588	0.0310991	0.0990023	0.123671	0.0722447	0.0785421	0.126168	0.0742468	-0.00920744	0.0180218	0.00179178	0.0737235	0.0485253	0.128872	0.0797312	0.027634	0.0551746	0.097711	0.104656	0.0269774
8		-0.00565053	0.107826	0.152316	0.168784	0.060666	0.110998	0.0434279	0.0116273	-0.0174926	0.0517517	0.113056	0.0738144	0.0391523	0.0330343	-0.0266513	-0.00457122	-0.0380076	0.00974666	0.0686608	-0.00239327	-0.01841	0.0826184	0.0130572	0.00975568	0.0658156	0.0667467	0.0862898	0.0364999	0.0469701
9		0.0836277	0.183093	0.186046	0.181173	0.128453	0.164908	0.203211	0.0588194	0.0522361	0.0224969	0.0575348	0.142979	0.201634	0.159199	0.0725454	0.0132343	0.10407	0.0597592	0.0791413	0.0629899	0.0965384	0.108767	0.0683464	0.0778214	0.207998	0.24822	0.119071	0.0818602	0.243157
10		0.0112279	0.00269805	-0.0241679	0.00992393	-0.0561922	-0.0248994	0.13317	0.0556797	-0.000531671	0.0355882	-0.0314023	0.115084	0.168819	0.0861827	0.0228017	0.0598553	0.124103	0.0874407	0.0970868	0.0594726	0.00551919	-0.0399189	0.00202975	-0.00982215	0.041331	0.0275545	0.0618391	0.00189478	0.146708
11		0.0112987	-0.00189055	3.46945e-17	0	8.67362e-17	-0.000675197	0.00645957	0.0197908	0.0202346	-0.00573014	-0.0114422	-0.0112891	0.0109563	-0.000675197	0.0256802	0.0254648	-0.00756221	-0.00798965	-0.00276478	0.0280711	0.124862	0.115917	0.021147	0.00594217	-0.000725394	-0.000755513	-0.000815749	0.0203794	-0.00151235
12		0.114639	0.0437743	0.0113948	0.00351337	0.0305221	0.0544151	0.0595489	0.0667963	0.125564	0.0566025	-0.0144429	0.073159	0.127388	0.095482	-0.0249122	0.00568851	0.0996697	0.0849018	0.1136	-0.0235538	-0.0375466	0.00161475	0.068851	0.0958722	0.0985823	0.0299632	0.142536	0.0964318	0.0542938
13		0.0635319	-0.0271468	-0.0403669	0.046684	0.0293102	0.0256896	0.0710278	0.0200217	0.0523782	0.0957488	0.0119857	0.0344217	-0.0145005	-0.012613	0.0577973	-0.0160729	0.0595658	0.0225434	0.0311008	-0.0327711	0.174943	0.00437352	0.00910477	0.0201602	0.0539656	0.0876567	0.0455034	0.0494962	0.0462503
14		0.0744163	0.137527	0.119282	0.148898	0.114591	0.0634491	0.077478	-0.00278923	0.0774885	-0.0129703	0.0239451	0.0698381	0.0786451	0.0244061	-0.0180592	0.0659178	0.0352998	0.0565282	0.00479137	0.0704616	-0.00909706	0.0103357	0.0325596	0.0535548	0.0462552	-0.00264307	0.0846909	0.0875977	0.0776034
15		0.0624052	0.0293833	-0.0126364	0.0673993	0.0674424	0.11332	0.0761928	0.0551694	0.0749088	0.0596084	0.0778959	0.0555481	0.13882	0.120627	0.0106726	0.0520968	0.132988	-0.0174866	0.0641253	-0.0183782	0.0103975	0.0503373	0.0452065	-0.00312465	-0.00403984	0.0612236	0.0363031	0.107099	0.0683222
16		0.218502	0.0841795	0.0943972	0.278962	0.173892	0.14347	0.200457	0.228205	0.146659	0.276769	0.14688	0.354145	0.297261	0.33317	0.242037	0.0477429	0.22771	0.299277	0.317211	0.391151	0.172142	0.178377	0.225456	0.204142	0.224391	0.250753	0.228409	0.234765	0.221181
17		0.169987	0.202493	0.33531	0.0671979	0.0785356	0.0793546	0.0373777	0.0850086	0.0175791	0.0384509	0.0523165	0.0603681	0.00922105	-0.00743678	-0.00803797	0.0235392	0.0220112	0.0330447	0.0220626	0.0150155	-0.0224083	-0.0123853	0.0649069	0.0501395	0.00305162	-0.0071766	0.00216977	-0.0216426	0.027659
18		0.000823484	0.0275163	0.081689	0.127436	0.154968	0.247263	0.0882835	0.0994463	0.191742	0.0135969	0.126352	0.324347	0.220234	0.106113	0.0941112	0.0921578	0.113691	0.0409782	0.0877004	0.192157	0.168332	0.194919	0.123785	0.0446782	0.0355874	0.0152161	0.104826	0.101405	0.0606379
19		0.0158969	0.00521373	-0.00768249	0.00811314	0.000975756	0.00792745	0.0683257	0.0563491	0.0873748	0.0996704	0.160693	0.0511174	0.140626	0.184478	0.269319	0.181854	0.287219	0.314967	0.327955	0.289421	0.338024	0.360055	0.277249	0.2691	0.146127	0.0933441	0.145188	0.173028	0.218209
20		0.0388965	0.0111636	-0.00410966	-0.00461357	0.0473319	0.0679632	0.00151262	0.023978	0.027928	0.0207095	-0.00231122	0.0126598	0.0181286	0.00956089	0.000477428	0.00837244	0.016646	-0.00385295	0.00273694	0.0128723	0.0135374	0.0137675	0.0637117	0.0335634	0.0120236	0.0402517	0.028639	-0.00294212	0.044771
21		-0.00527871	-0.00937972	0.000780172	0.0067254	-0.0186375	0.00990077	7.73516e-05	0.018201	0.00302845	-0.0193989	0.00367372	-0.011406	-0.0104204	0.00644149	-0.0120153	-0.00406284	0.000729429	-0.0115774	-0.00827781	0.0214138	0.0331037	0.00221486	-0.00486348	0.0791986	0.0783736	0.0143317	0.0230039	-0.00056921	0.0016148
22		0.00310014	0.0634286	0.117017	-8.46502e-05	-0.00911802	0.0141821	0.0274638	0.0736557	0.040693	0.00662689	0.0936011	0.100078	-0.00114803	0.0640278	0.222066	0.107408	0.1207	0.0380674	0.0242135	0.0258068	0.0264318	0.00182782	-0.0207404	0.0383888	0.0821047	0.0403295	0.0590933	0.056045	0.0347276
23		-0.000675197	0.0418367	0.0606702	0.115149	0.114932	0.0283593	0.00931772	0.00500713	0.008197	0.0221461	0.0279351	0.0544507	0.0690271	0.00939428	0.0116927	0.0164344	-0.000675197	0	0	0	-0.000270079	0.0255235	0.0283412	-3.67761e-16	-3.1572e-16	-0.00135039	0.00931772	0.00993444	0.049367
24		-0.00976324	0.0447238	0.04472	-0.0051719	0.0296829	0.00651233	0.136303	0.118869	0.0346511	0.0217274	-0.00157384	0.00261998	0.0186015	7.87276e-05	0.0028135	-0.00443822	-0.00256575	0.019687	0.000727543	0.0128308	-0.00321941	-0.000350886	0.0124195	0.00630645	0.034049	0.0630854	0.0647243	0.0613822	0.0747966
25		-7.0276e-05	0.0375281	0.051627	0.149383	0.193261	0.0786353	0.0146013	-0.0067743	-0.00148543	0.0110148	0.00630645	-0.00178525	0.00611293	9.02056e-17	-0.000405118	-0.00640533	0.00572589	0.0249652	-0.00229567	0.00893669	0.00893669	0.000963786	0.0124667	0.0125587	9.02056e-17	0.0130988	0.0276075	-0.00310591	0.0116043
26		0.0123028	0.0206101	0.0560576	0.0345754	-0.00823741	0.00600776	0.0136156	0.0209556	-0.00126804	0.00175777	0.0451436	0.0155402	0.00714173	-0.00270079	-0.000675197	-0.000270079	-0.00640956	0.0268159	-0.00229992	0.0113975	0.0117953	0.0197293	0.0105788	0.0158142	0.00593035	-0.0132302	-0.0198821	-0.000661369	0.0471635
27		0.00779931	0.00873019	0.0119154	-0.00241688	-0.0047083	0.00617141	0.00192671	4.16334e-17	-0.00121535	-0.00256575	-0.000540158	-0.000350394	0.0585264	0.0430435	-0.00470981	-0.0069859	-0.000945276	0.0312355	0.00230966	0.0138001	0.0203794	0.0188366	-0.000496734	0	-0.000405118	-0.0047816	-0.00383959	-0.000405118	0.0122886
28		-0.00988021	1.16029e-05	-0.00218622	0.00931772	0.00931772	0	0.0261806	0.026928	0.00588923	-0.00243071	-3.43475e-16	0	0.0149961	0.0138455	-0.00256575	-0.00216063	-0.00175551	-0.00270079	-0.000810237	-3.01183e-05	0.00704013	-0.00311268	-0.000405118	6.245e-17	6.245e-17	7.63278e-17	-0.00229567	-0.000675197	5.89806e-17
29		-0.0101948	0.0167458	0.00239249	-0.0104767	-0.00394977	-0.00222764	-0.00202559	0.0115564	0.0117817	0.037978	0.0296916	6.245e-17	0.0216379	0.0256672	-0.000779923	0.0105785	-0.00302935	-0.00202559	0.0356642	0.0477639	-0.00313368	0.000901445	0.00353084	0.00909402	-0.000587933	0.0523015	0.0328931	-0.000758297	0.0122636
30		0.00107607	-0.010261	0.00716185	-0.00241777	-0.00484334	-0.00329943	-0.0115487	-0.0168632	-0.00228925	0.0113731	0.0253034	0.00467748	0.0600542	0.0611305	0.000290438	-0.010767	0.0211417	0.0405913	0.0338826	0.0158329	0.0319521	0.0781449	0.094285	0.0112264	0.0135358	0.0220243	0.0260341	-0.00187023	0.00254243
31		0.02686	0.0813463	0.0553302	-0.00300776	-0.00410966	-0.00787269	0.00751378	-2.16482e-05	0.0428447	0.0334739	0.0452639	0.0504039	0.0372049	0.00726772	-0.00482301	-0.000756005	-0.00381756	-0.0104831	-0.00821291	-0.00472638	0.0238652	0.100472	0.116556	0.0431816	0.0168743	0.024638	0.0908501	0.101168	0.103739
32		-0.00121535	-0.00208407	-0.000786892	5.89806e-17	0	-0.000671932	0.00721835	-0.000860434	-0.000945276	0.123432	0.108409	0.0189613	-0.00655246	-0.000426158	0.00935256	0.0971824	0.0929003	0.0106681	0.0113433	0.00371764	0.018872	0.0095878	-0.000971852	0.0256894	0.0417825	0.0111644	-0.0104204	0.0440571	0.0356052
33		-0.00617297	0.0458015	0.0324781	-0.00338237	0.0131127	0.0751298	0.0610658	0.0382349	0.00587072	0.00661655	0.0147395	0.00945276	0.00786844	0.00853939	0.00891194	0.0137497	0.0266969	0.0272383	0.0049424	-0.0117288	-0.0120173	0.0170259	0.0853982	0.0701921	-0.00734703	0.0213598	0.0250086	-0.00469267	0.000364405
34		-0.00459134	-0.00425323	0.0878081	0.0925262	0.0698626	0.0130988	0.0276841	0.0344106	-0.00437974	6.245e-17	0	0.0102045	0.00663501	-0.00370455	-0.00337599	-0.000810237	-0.000945276	0.0122886	7.63278e-17	0	4.51028e-17	0.0242496	0.0154052	0.0221784	0.00814121	-0.00189055	-0.00148543	-0.00121535	0
35		0	0.0124236	0.0302902	-0.00121535	-3.46945e-16	-0.000945276	0.008449	-0.00418622	-0.000945276	6.245e-17	6.245e-17	0	0	-0.000945276	-0.000945276	0	-3.46945e-16	-0.000120473	0.0100471	0.0124181	7.28584e-17	-0.00202559	-0.00607677	-2.00789e-05	-0.000796932	0.0131535	-2.00789e-05	0	6.59195e-17
36		-0.000945276	3.1225e-17	4.16334e-17	-0.000540158	0.0311154	0.0533834	0.0126937	0	-4.05925e-16	-4.05925e-16	5.55112e-17	5.55112e-17	9.71445e-17	0.0128287	-9.03549e-05	-3.747e-16	-3.43475e-16	-0.000675197	0.0447352	0.0879678	0.0257755	0.0133689	-0.000810237	0.0129638	7.63278e-17	0	1.07553e-16	1.07553e-16	7.28584e-17

## Sheet: Suppl_Fig1A_MI_vMGB_200_100
	time point	50.5	150.5	250.5	350.5	450.5	550.5	650.5	750.5	850.5	950.5	1050.5	1150.5	1250.5	1350.5
cell #
1		0.0885892	0.0782891	0.139289	0.0573723	0.107479	0.145359	0.0626442	0.158417	0.168973	0.20975	0.264439	0.175879	0.206337	0.177199
2		0.13767	0.0268317	0.127379	0.129366	0.0761501	0.1314	0.0932116	0.137932	0.126697	0.0389029	0.0498858	0.16393	0.153019	0.151833
3		0.112373	0.0599723	0.0012227	0.0482072	-0.0230886	-0.0174519	0.0451451	-0.0333993	0.0666221	0.174288	0.156303	0.226795	0.241844	0.188803
4		0.231423	0.13715	0.0158422	0.0923986	0.0414905	0.121836	0.163966	0.219215	0.268818	0.316162	0.257112	0.164221	0.178051	0.141194
5		0.246213	0.19647	0.0445048	0.136531	0.0953149	0.100616	0.10474	0.201855	0.113665	0.0491272	0.0459272	0.0567009	0.222683	0.0198426
6		0.156542	-0.0126125	-0.0371176	0.0650245	0.0702632	-0.0311086	0.0330819	0.0499312	0.140989	0.00419817	0.0137289	0.0737584	0.0616909	0.0956046
7		0.0865269	0.0586864	0.171771	0.164894	0.159007	0.112456	0.0986158	0.121053	0.00927359	0.0500746	0.0450931	0.119019	0.104882	0.0185514
8		0.175052	0.293854	0.190612	0.349823	0.228595	0.284122	0.324148	0.250441	0.387439	0.411684	0.475832	0.520589	0.427917	0.45536
9		0.257693	0.203277	0.137743	0.197614	0.0939	0.471234	0.459367	0.43896	0.373765	0.50027	0.561673	0.454247	0.402385	0.349168
10		-0.0364249	0.0518015	0.0618493	0.27418	0.205354	0.100875	0.0983762	0.0453096	0.0202437	0.116636	0.0754352	0.112991	0.1299	0.123937
11		0.129623	0.0292091	0.108964	0.111823	0.0751935	0.109084	0.117304	0.0719419	0.196153	0.0198899	0.0718462	0.149071	0.0154585	-0.000160114
12		0.15788	0.12544	0.0298468	0.155027	0.101068	0.022464	0.0175276	0.139093	0.071523	-0.0343482	0.0364692	0.00539559	0.00457901	0.0493697
13		0.0368484	-0.00550208	-0.0111793	0.0284452	0.0899136	0.00585061	0.0216007	0.102154	0.0303978	0.0990297	0.0971265	0.0391358	0.0717742	0.0519519
14		0.310514	0.129801	0.111556	0.085304	0.0179114	0.0506691	0.147045	0.0755399	0.00983637	0.0417504	0.0745531	0.125644	0.0619404	0.0457467
15		-0.0437974	0.0606675	0.0545588	-0.0576221	-0.0588336	0.0162351	0.0453276	0.00165693	0.0341507	0.0600416	0.0275913	0.134401	0.0580369	-0.0669917
16		-0.00505532	0.0770772	0.0926198	-0.00156265	0.0596529	0.0518226	0.176515	0.097391	0.062485	0.103321	0.0142202	0.0680755	0.222292	0.118972
17		0.0939417	0.312104	0.222292	0.319039	0.416617	0.295692	0.276591	0.240062	0.282866	0.264636	0.360125	0.391114	0.37056	0.261312
18		0.0588827	0.25493	0.428664	0.336746	0.330005	0.110389	0.319401	0.396647	0.301557	0.19758	0.17874	0.318963	0.37917	0.257016
19		0.0956018	0.101055	0.151426	0.177602	0.0640605	0.124367	0.0380303	0.0263985	0.0585406	0.0226025	0.0334564	0.0355424	0.0513709	0.0949517
20		0.280027	0.0302636	0.0803268	0.0893998	0.136106	0.0425415	0.0454484	0.100274	0.108571	0.130694	0.00908702	0.0349313	-0.0121196	0.162082
21		0.0393838	0.118005	0.16349	0.0314975	-0.00785933	0.00583938	0.156981	0.0291465	0.0317098	0.0618297	-0.0320814	0.0982324	0.130785	0.0589398
22		0.123052	0.184782	0.170723	0.122383	0.0530819	0.0664125	0.20619	0.269554	0.157911	0.15282	0.120494	0.267503	0.139986	0.188454
23		0.00148344	-0.0114135	0.0145755	0.113685	0.0637662	0.0576244	0.0729075	-0.00556326	0.0354407	0.0401502	0.0055779	-0.0253071	0.0786769	0.00188799
24		0.118529	0.119812	0.0484587	0.0237897	-0.00160638	0.0345511	-0.0203179	0.0290736	0.0987376	0.117294	0.0677877	0.0880198	0.0706037	0.0490388
25		0.085455	0.0270608	0.0514141	0.0940138	0.0490093	0.0588306	0.00178124	0.0200152	0.0363831	0.0455164	0.114828	0.0633016	0.0306009	0.0284422
26		-0.00972882	0.0238258	-0.0461237	0.0251521	0.0528387	0.0813895	-0.00752002	0.0789464	-0.0997835	-0.0642172	0.0987604	0.12705	0.046589	-0.102871
27		0.0697087	0.090534	-0.000290739	0.0226656	0.0203642	-0.0122049	0.0616297	0.00532901	-0.0107401	-0.00691445	-0.00751899	0.0218436	0.00464148	0.0544512
28		0.103558	0.111874	0.0519585	-0.0228713	0.0768105	-0.0103609	0.021615	0.00196312	0.0632038	0.0994557	0.096281	0.0386662	0.0689474	0.0692423
29		0.139476	0.159153	0.0939241	0.0119001	-0.00161627	0.113	0.136759	0.0340217	0.0567557	0.0978183	0.0595733	0.0804328	0.022959	0.179085
30		0.0708825	0.0706575	0.0220057	-0.0136687	0.000159897	-0.0251859	0.00210418	0.0130712	0.0400488	0.0422368	0.0097301	0.0950312	0.0437272	-0.0065804
31		0.0357421	0.16341	0.00809616	-0.0261114	-0.0307737	0.00647098	0.0437277	-0.0280917	0.0425736	-0.0115027	0.00997585	0.0897056	-0.0628192	-0.0360516
32		0.0891704	0.192331	-0.0462064	0.103141	0.085025	0.0258413	0.044099	0.105874	0.0621997	0.175755	0.151139	0.14123	0.151054	0.124233

[truncated: 11 more sheets: Suppl_Fig1A_MI_L4_200_100, Suppl_Fig1A_MI_L2_3_200_100, Suppl_Fig1A_MI_vMGB_300_150, Suppl_Fig1A_MI_L4_300_150, Suppl_Fig1A_MI_L2_3_300_150, Suppl_Fig1A_MI_vMGB_400_200, Suppl_Fig1A_MI_L4_400_200, Suppl_Fig1A_MI_L2_3_400_200, Suppl_Fig1B_SI_MI, Suppl_Fig1C_ISSI_PSTH_Corr, Suppl_Fig1D_ISSI_PSTH_slope]
